# Supplementary material for: DNA methylation clocks for dogs and humans
Source: Proc Natl Acad Sci U S A. 2022 May 17;119(21):e2120887119. doi: 10.1073/pnas.2120887119 (PMC9173771; doi:10.1073/pnas.2120887119)
Supplement: Supplementary File [file pnas.2120887119.sd01.csv]

DogBreedIndex	DogBreed	Abbreviation	N	No.Female	Mean.Age	Min.Age	Max.Age	meanMeth	LifespanMedianHorvath	LifespanUpperHorvath	Lifespan.AvgAKC	Lifespan.HighAKC	Weight.kg.avg	AgeAccelLOBO	AgeAccelLOO	AgeAccelbasedOnAll
1	Afghan Hound	AfgH	10	5	6.12	1.4	13.2	0.628744002	11.9	16.6	15	18	24.94331066	0.753937577	0.739153502	0.71882474
2	Airedale Terrier	ArdT	5	4	6.9	1.5	11	0.626376708	10.8	16.2	12.5	14	27.21088435	0.854664789	0.83792393	0.845206618
3	Akita	Akit	3	2	5.67	1.3	9.9	0.624014707	9.9	13.7	11.5	13	45.35147392	0.90837555	0.905822247	0.832237865
4	Alaskan Malamute	AlsM	3	2	9.7	4.5	17.5	0.620863165	10.7	13.5	12	14	36.28117914	-0.117318612	-0.05455699	-0.085726206
5	American Hairless Terrier	AmHT	9	6	4.28	0.8	12.6	0.627375951	10	16	15	16	6.349206349	-0.368129886	-0.346095506	-0.331925025
6	American Staffordshire Terrier	AmST	5	3	6.12	1.3	11	0.623819644	10	16	14	16	24.94331066	0.155076656	0.166049144	0.201849036
7	Anatolian Shepherd Dog	AntS	10	5	5.4	0.7	9	0.630972475	10.8	13.4	12	13	52.15419501	-0.568035062	-0.474779882	-0.447940583
8	Australian Shepherd Dog	AstS	9	4	6.33	1.3	13.2	0.630529011	9	15	13.5	15	23.80952381	-0.002837509	0.026750859	0.081772224
9	Basenji	Bsnj	9	5	5.46	0.8	13.9	0.627991826	13.5	17.5	13.5	14	10.430839	-0.015540775	-0.038445913	-0.026357363
10	Basset Hound	BssH	10	5	5.13	0.5	10.4	0.629617343	11	16.7	12.5	13	23.80952381	0.189980171	0.199557856	0.12622568
11	Beagle	Begl	4	1	8.92	1.3	16.4	0.618093116	11.3	17.8	12.5	15	11.33786848	-0.926140413	-0.853838718	-0.640255307
12	Belgian Sheepdog	BlgS	10	6	7.3	1.1	13.1	0.62262889	12.5	18.2	13	14	26.64399093	-0.1198486	-0.093463626	0.024823539
13	Belgian Tervuren	BlgT	10	5	10.4	1.2	16.6	0.627205144	12.4	18	13	14	26.64399093	-0.695285663	-0.560023734	-0.298939191
14	Bernese Mountain Dog	BrMD	11	6	6.76	1.3	14.2	0.629400889	7.9	15	8.5	10	40.81632653	0.389771658	0.32146711	0.377108323
15	Bichon Frise	BchF	7	4	8.26	2.5	14.4	0.630129815	12.8	17.5	14.5	15	6.802721088	-0.484522382	-0.416023036	-0.250589208
16	Border Collie	BrdC	10	5	7.18	1.3	12.4	0.629852419	12.6	17.9	13.5	15	19.27437642	-0.003069568	0.057272766	0.118029192
17	Boston Terrier	BstT	3	2	5.5	1.2	11.5	0.619446037	10.9	15.8	12	13	8.390022676	-0.314403866	-0.32967236	-0.268150842
18	Bouvier des Flandres	BvdF	2	1	4.3	1.6	7	0.622904149	11.3	18.3	11	12	40.81632653	0.2843794	0.331054283	0.299908515
19	Boxer	Boxr	5	2	5.18	0.2	9.4	0.619422417	9.5	15.2	11	12	29.47845805	-0.038978291	-0.067124044	-0.032779222
20	Briard	Brrd	5	2	7.32	1	13.3	0.625973201	11.2	16.8	12	12	35.14739229	0.093423244	0.132755646	0.175673457
21	Bull Terrier	BllT	10	7	6.15	1	13.9	0.626046066	10.6	17.4	12.5	13	27.21088435	-0.402766253	-0.301874322	-0.238194615
22	Bullmastiff	Bllm	10	7	4.08	1	9.1	0.630229885	7.5	13.5	8	9	52.15419501	0.263533006	0.275229025	0.236534669
23	Cairn Terrier	CrnT	5	2	7.78	0.4	14.3	0.618338811	13.6	20	14	15	4.081632653	0.012084529	0.057655872	0.212936205
24	Cardigan Welsh Corgi	CrWC	5	3	6.18	1.7	12.3	0.617841687	12.2	16.5	13.5	15	14.28571429	0.143371411	0.109266347	0.153881229
25	Chesapeake Bay Retriever	ChBR	3	2	5.87	2.8	8.2	0.625968969	10.4	15.3	11.5	13	30.6122449	-0.190213507	-0.164420273	-0.121018623
26	Chihuahua	Chhh	6	4	4.48	1.9	6.9	0.63035641	9.8	19.9	15	16	2.721088435	-0.104370082	-0.109111997	-0.09029462
27	Chinook	Chnk	6	3	7.95	0.4	14.3	0.628368478	13.4	18	13.5	15	29.47845805	-0.809878505	-0.732009441	-0.55602663
28	Chow Chow	ChwC	10	5	6.16	0.7	11	0.62698618	8.7	14.2	10	12	26.07709751	0.076371637	0.09514836	0.124728431
29	Cocker Spaniel (American)	CS(A)	8	4	6.16	1.1	14	0.6542631	10.3	17.3	12	14	11.33786848	0.4625	0.4249	1.34543
30	Collie	Coll	5	3	5.76	1.4	9.9	0.620808055	11.9	17.1	13	14	28.3446712	0.251436567	0.245859646	0.236356665
31	Dachshund	Dchs	10	3	6.73	0.8	13.6	0.629637103	11.8	19	14	16	10.88435374	0.095579337	0.126724434	0.181962547
32	Dalmatian	Dlmt	4	3	6.7	0.3	13.3	0.621685821	11.9	16.7	12	13	26.07709751	0.343592157	0.283880983	0.347570828
33	Dandie Dinmont Terrier	DnDT	3	1	5.33	1.8	8.3	0.611131893	12.2	17.8	13.5	15	9.523809524	0.04069565	-0.053256543	-0.01804337
34	Doberman Pinscher	DbrP	4	2	5.5	0.4	13.1	0.622521199	9.6	15.8	11	12	36.84807256	-0.501193107	-0.427820923	-0.39307304
35	English Bulldog	EngB	4	2	5.62	1.8	10.1	0.621645371	7	14.6	9	10	20.40816327	0.195971518	0.20483772	0.222159194
36	English Cocker Spaniel	EnCS	5	3	7.82	1.2	16.1	0.624429072	10.9	17.3	12	14	11.33786848	0.165089667	0.204180126	0.311341994
37	English Setter	EngS	2	2	8.75	3	14.5	0.622538892	11.6	20	12	12	27.77777778	0.027042208	-0.004272965	0.153255921
38	English Springer Spaniel	EnSS	5	3	7.42	0.5	15.7	0.625790746	12.7	19.5	13	14	20.40816327	-1.919252179	-1.710642461	-1.531276375
39	Flat-Coated Retriever	F-CR	10	8	7.32	1.3	13	0.6303487	9.8	17.2	9	10	29.47845805	0.133184967	0.141043463	0.233764841
40	French Bulldog	FrnB	3	2	3.68	0.8	5.93	0.619451174	9	14.7	11	12	12.6984127	0.016302565	0.015963765	-0.015358275
41	German Shepherd Dog	GrSD	5	3	5.74	1.3	11.3	0.618160441	10	18.2	8.5	10	31.17913832	0.367824877	0.350135859	0.354412402
42	German Shorthaired Pointer	GrSP	9	4	5.36	0.8	13.5	0.629684821	10.5	17	11	12	26.07709751	-0.213268974	-0.173982351	-0.150315228
43	Giant Schnauzer	GntS	10	4	7.02	1.4	14.6	0.631338148	10	16.9	13.5	15	31.17913832	0.419556568	0.418982239	0.443947843
44	Golden Retriever	GldR	5	3	6.76	0.5	13.1	0.619679588	11.9	18.7	11	12	29.47845805	0.3962732	0.43631296	0.474127571
45	Great Dane	GrtD	7	4	3.57	0.4	8.6	0.6323459	6.3	12.6	8.5	10	64.05895692	-0.251649536	-0.228166555	-0.248552289
46	Great Pyrenees	GrtP	3	1	6.8	1.2	13.2	0.622438402	9.6	16	11	12	41.95011338	-0.670812322	-0.643317156	-0.28910894
47	Greyhound	Gryh	10	6	6.31	2.4	10.8	0.62970767	10.1	15.7	11.5	13	29.47845805	-0.005593653	0.031966232	0.087689202
48	Ibizan Hound	IbzH	10	5	6.35	0.9	12.2	0.628947418	9	14	12.5	14	21.54195011	-0.467712561	-0.374596022	-0.308960072
49	Irish Water Spaniel	IrWS	5	3	8	1	15.9	0.617685482	9.9	16.6	12.5	13	25.62358277	-0.843859334	-0.818890711	-0.351138897
50	Irish Wolfhound	IrsW	16	9	5.7	0.7	11.4	0.62538149	6.8	12.7	7	8	51.02040816	-0.461164247	-0.361381435	-0.298669969
51	Italian Greyhound	ItlG	10	5	5.7	0.6	12.5	0.627254571	13.5	18	14.5	15	4.761904762	-0.316245479	-0.296462248	-0.243192109
52	Jack Russell Terrier	JcRT	5	3	6.96	1.8	12.8	0.623980793	13.2	20.6	14	15	6.802721088	-1.042039323	-0.982972427	-0.844354774
53	Keeshond	Kshn	4	2	10.1	4.8	14.3	0.61949184	12.2	16.1	13.5	15	18.14058957	-0.385880045	-0.342508623	-0.12439448
54	Labrador Retriever	LbrR	5	3	7.16	0.5	14.7	0.619567892	11.8	18.3	11	12	30.6122449	0.056297223	0.012160025	0.100497426
55	Leonberger	Lnbr	8	5	5.66	3.1	9.4	0.63243039	7.9	12.7	7	7	57.82312925	0.802478301	0.799381162	0.78068525
56	Lhasa Apso	LhsA	2	1	4.6	1.5	7.7	0.62349688	13.9	17.6	14	18	5.66893424	-0.118728647	-0.123434958	-0.10929183
57	Manchester Terrier (Standard)	MT(S)	3	1	5.8	1	11.5	0.6526696	12.8	17.5	16	17	7.709750567	-0.387177246	-0.365180612	-0.308808297
58	Mastiff (English)	M(E)	10	4	5.36	0.7	12.3	0.6663407	11.7	10.3	8	10	77.09750567	0.245039952	0.221967603	0.231523666
59	Miniature Dachshund	MntD	3	0	6	0.9	9.6	0.622903402	13.5	19.5	14	16	4.988662132	2.000475257	1.962537301	1.895115215
60	Miniature Pinscher	MntrPn	10	7	5.69	0.6	12.8	0.627370619	13	17.9	14	16	4.081632653	0.155711336	0.095749685	0.14062843
61	Miniature Poodle	MntrPd	15	7	7.7	1.2	15.7	0.624137717	13.4	19	14	18	5.66893424	-0.351069495	-0.276300661	-0.126822635
62	Miniature Schnauzer	MntS	4	2	7.02	1.5	11.3	0.611340519	11.4	17.3	13.5	15	7.029478458	0.411466327	0.423414666	0.493688076
63	Newfoundland Dog	Nwfn	10	3	4.84	0.6	10.3	0.629283963	9	15	9.5	10	56.6893424	0.211938409	0.210190821	0.088181822
64	Norwich Terrier	NrwT	10	5	7.02	0.5	15	0.627930611	13.4	16.8	13.5	15	5.442176871	-0.207481012	-0.230859518	-0.12252886
65	Nova Scotia Duck Tolling Retriever	NSDTR	10	7	5.36	0.3	10.9	0.632826033	8	15.2	13	14	19.27437642	0.444608974	0.40364135	0.389193129
66	Old English Sheepdog	OlES	9	5	6.84	1.7	11.8	0.626652702	10.8	16	11	12	36.28117914	0.224538409	0.221355124	0.284701408
67	Otterhound	Ottr	4	3	2.35	1.3	2.9	0.628571138	10.2	15	11.5	13	44.21768707	-0.663132433	-0.598118004	-0.652764368
68	Pekingese	Pkng	5	1	6.44	1.2	12.2	0.617017849	11.4	18.2	13	14	6.349206349	-0.499931709	-0.46116576	-0.344561375
69	Pembroke Welsh Corgi	PmWC	5	2	8.06	1.1	15.4	0.62215651	12.2	17.6	12.5	13	13.15192744	-0.942993406	-0.866135751	-0.702820757
70	Pointer	Pntr	5	2	8.48	1.6	16	0.62047525	11.8	16.3	14.5	17	27.21088435	0.179224796	0.212505315	0.32492872
71	Pomeranian	Pmrn	10	5	3.82	0.5	13.5	0.6278154	9.7	17.3	14	16	2.267573696	0.13615971	0.118132089	0.080098593
72	Portuguese Water Dog	PrWD	95	54	5.46	0.1	14.5	0.628656568	11.4	15.3	12	13	21.20181406	0.342514073	0.195327186	0.197880857
73	Pug	Pug	8	5	6.35	0.8	14.3	0.629116424	11	17	14	15	7.256235828	-0.30660576	-0.254038064	-0.179534605
74	Rhodesian Ridgeback	RhdR	5	2	6.53	2.8	11.2	0.620460684	11	16.2	11	12	35.14739229	0.868700372	0.84960828	0.869799737
75	Rottweiler	Rttw	10	2	6.75	0.7	13.2	0.630709256	8.7	16.2	9.5	10	46.48526077	0.182803887	0.208036019	0.263458606
76	Saint Bernard Dog	SntB	2	1	2.6	1.4	3.8	0.624626736	7.8	12.8	9	10	65.75963719	-0.380197672	-0.382116126	-0.451845122
77	Saluki	Salk	10	4	7.4	2.8	14.1	0.629379531	12	16.3	13.5	17	23.80952381	0.152536613	0.196768429	0.267593334
78	Samoyed	Smyd	10	7	6.65	0.4	14.5	0.631891488	12.5	17	13	14	22.10884354	0.321934847	0.290997541	0.281936183
79	Scottish Deerhound	SctD	3	3	4.33	1	7.5	0.620609288	8.7	16.8	9.5	11	41.38321995	-0.500056433	-0.47474691	-0.457139784
80	Scottish Terrier	SctT	10	6	7.25	0.7	15.9	0.627072349	11.1	16.7	12	12	9.070294785	0.185978263	0.205000446	0.299776401
81	Shetland Sheepdog	ShtS	10	4	8.46	0.5	16.5	0.62959067	12.1	16.5	13	14	9.070294785	-0.353154186	-0.247059121	-0.08903672
82	Siberian Husky	SbrH	10	7	4.23	0.3	9.5	0.630419102	12.6	18.1	13	14	21.54195011	-0.483123197	-0.448098184	-0.454524209
83	Sloughi	Slgh	8	4	4.54	0.7	8.3	0.630761862	9.4	15	12.5	15	19.27437642	-0.053490357	-0.047492161	-0.053312278
84	Soft Coated Wheaten Terrier	SCWT	10	6	6.97	0.6	13.7	0.632429506	12.5	17	13	14	15.87301587	-0.8343435	-0.764836419	-0.628897661
85	Spinone Italiano	SpnI	9	3	4.83	0.7	10.3	0.629128618	9	16	11	12	34.01360544	0.024613466	0.040695032	0.030451948
86	Staffordshire Bull Terrier	StBT	5	2	5.36	1.2	10.1	0.620811372	11.4	20	13	14	14.05895692	0.191984563	0.192340324	0.199834942
87	Standard Poodle	StnP	10	5	7.3	0.4	14.3	0.630488886	12	18	14	18	24.94331066	-0.420773435	-0.351958207	-0.249305074
88	Standard Schnauzer	StnS	2	1	4.65	2.1	7.2	0.619982627	12	20.1	14.5	16	18.14058957	0.759530343	0.737654599	0.715962981
89	Toy Poodle	TyPd	10	9	5.82	0.3	17	0.629991013	14.6	18.9	14	18	2.267573696	0.313396417	0.172664492	0.214634319
90	Weimaraner	Wmrn	3	2	1.83	1	3.3	0.625544628	11.4	17.1	11.5	13	32.87981859	0.35542068	0.358402666	0.249712713
91	West Highland White Terrier	WHWT	10	6	7.81	1.2	14.5	0.628369112	13.1	19.6	14	15	7.936507937	0.010792438	0.041590072	0.196967051
92	Whippet	Whpp	10	6	7.46	0.6	15.9	0.627506598	11.8	17.4	13.5	15	14.73922902	-0.697435407	-0.648972036	-0.480629649
93	Yorkshire Terrier	YrkT	7	3	7.36	1	13.7	0.629308331	12.8	19	13	15	3.174603175	0.620789636	0.559244196	0.514205751
