# Supplementary material for: DNA methylation clocks for dogs and humans
Source: Proc Natl Acad Sci U S A. 2022 May 17;119(21):e2120887119. doi: 10.1073/pnas.2120887119 (PMC9173771; doi:10.1073/pnas.2120887119)
Supplement: Supplementary File [file pnas.2120887119.sd02.csv]

	CGid	Agezscore	Heightzscore	Lifespan.medianzscore	Lifespan.median.AdjPhylozscore	Lifespan.median.adjWzscore	Lifespan.median.adjW.AdjPhylozscore	Lifespan.upperzscore	Lifespan.upper.AdjPhylozscore	Lifespan.upper.adjWzscore	Lifespan.upper.adjW.AdjPhylozscore	Weightzscore	Agepval	Heightpval	Lifespan.medianpval	Lifespan.median.AdjPhylopval	Lifespan.median.adjWpval	Lifespan.median.adjW.AdjPhylopval	Lifespan.upperpval	Lifespan.upper.AdjPhylopval	Lifespan.upper.adjWpval	Lifespan.upper.adjW.AdjPhylopval	Weightpval	SYMBOL	seqnames	CGstart	CGend	annotation	geneChr	geneStart	geneEnd	geneLength	geneStrand	transcriptId	distanceToTSS	flank_txIds	flank_geneIds	flank_gene_distances	main_Categories	ENTREZID
1	cg00000165	12.16235976	NA	NA	NA	NA	NA	NA	NA	NA	NA	NA	5.46E-33	NA	NA	NA	NA	NA	NA	NA	NA	NA	NA	BARHL2	6	58017982	58017983	Distal Intergenic	6	58029115	58035563	6449	1	BARHL2-201	-11084	NA	NA	NA	Intergenic_upstream	611092
2	cg00001364	-6.666561036	NA	NA	NA	NA	NA	NA	NA	NA	NA	NA	3.32E-11	NA	NA	NA	NA	NA	NA	NA	NA	NA	NA	PROX1	7	11638874	11638875	Exon (PROX1-201/PROX1, exon 3 of 5)	7	11630331	11653911	23581	1	PROX1-201	8495	PROX1-201;PROX1-202;PROX1-203;PROX1-204	PROX1;PROX1;PROX1;PROX1	0;0;0;0	Exon	490291
3	cg00003994	6.25907933	NA	NA	NA	NA	NA	NA	NA	NA	NA	NA	4.67E-10	NA	NA	NA	NA	NA	NA	NA	NA	NA	NA	MEOX2	14	30341354	30341355	Promoter (<=1kb)	14	30080374	30341527	261154	2	MEOX2-205	172	MEOX2-205;MEOX2-206	MEOX2;MEOX2	0;0	Exon	482329
4	cg00005112	-8.0499603	NA	NA	NA	NA	NA	NA	NA	NA	NA	NA	1.35E-15	NA	NA	NA	NA	NA	NA	NA	NA	NA	NA	WWP2	5	80079461	80079462	Intron (WWP2-201/WWP2, intron 10 of 23)	5	80064823	80208796	143974	2	WWP2-201	129334	WWP2-201	WWP2	0	Intron	479672
5	cg00009248	-14.40178274	NA	NA	NA	NA	NA	NA	NA	NA	NA	NA	5.01E-45	NA	NA	NA	NA	NA	NA	NA	NA	NA	NA	MAPT	9	10183986	10183987	Exon (MAPT-201/MAPT, exon 7 of 11)	9	10166959	10206889	39931	2	MAPT-201	22854	MAPT-201;MAPT-202;MAPT-203;MAPT-204;MAPT-205;MAPT-206;MAPT-207;MAPT-208;MAPT-209	MAPT;MAPT;MAPT;MAPT;MAPT;MAPT;MAPT;MAPT;MAPT	0;0;0;0;0;0;0;0;0	Exon	480488
6	cg00009319	9.071731668	NA	NA	NA	NA	NA	NA	NA	NA	NA	NA	2.55E-19	NA	NA	NA	NA	NA	NA	NA	NA	NA	NA	AUTS2	6	2632653	2632654	Intron (AUTS2-201/AUTS2, intron 5 of 18)	6	2487353	3624038	1136686	2	AUTS2-201	991384	AUTS2-201;AUTS2-202	AUTS2;AUTS2	0;0	Intron	479709
7	cg00010445	3.535462094	NA	NA	NA	NA	NA	NA	NA	NA	NA	NA	0.000416639	NA	NA	NA	NA	NA	NA	NA	NA	NA	NA	CC2D1A	20	48236012	48236013	Intron (RFX1-201/RFX1, intron 6 of 17)	20	48231884	48294590	62707	2	CC2D1A-201	58529	CC2D1A-201;RFX1-201;RFX1-202;RFX1-203;RFX1-204	CC2D1A;RFX1;RFX1;RFX1;RFX1	0;0;0;0;0	Intron	484911
8	cg00010977	-8.227472541	NA	NA	NA	NA	NA	NA	NA	NA	NA	NA	3.26E-16	NA	NA	NA	NA	NA	NA	NA	NA	NA	NA	FIGN	36	8922624	8922625	Distal Intergenic	36	9064642	9067375	2734	2	FIGN-201	144750	NA	NA	NA	Intergenic_downstream	488374
9	cg00012879	-8.035037161	NA	NA	NA	NA	NA	NA	NA	NA	NA	NA	1.52E-15	NA	NA	NA	NA	NA	NA	NA	NA	NA	NA	NFIX	20	48862283	48862284	Exon (NFIX-203/NFIX, exon 7 of 11)	20	48846532	48914349	67818	2	NFIX-204	52065	NFIX-204;NFIX-203;NFIX-201;NFIX-202	NFIX;NFIX;NFIX;NFIX	0;0;0;0	Exon	484920
10	cg00013189	-15.55125535	NA	NA	NA	NA	NA	NA	NA	NA	NA	NA	7.43E-52	NA	NA	NA	NA	NA	NA	NA	NA	NA	NA	NKX2-3	28	12484843	12484844	Downstream (<1kb)	28	12480738	12484223	3486	1	NKX2-3-201	4106	NKX2-3-201	NKX2-3	0	Intergenic_downstream	100684882
11	cg00014011	19.83409989	NA	NA	NA	NA	NA	-3.758153626	-3.822449257	NA	NA	NA	7.79E-81	NA	NA	NA	NA	NA	0.000214648	0.000132133	NA	NA	NA	DDN	27	5598768	5598769	Intron (NA, intron 4 of 1)	27	5588618	5591144	2527	1	DDN-201	10151	NA	NA	NA	Intron	608911
12	cg00015319	3.897064292	NA	NA	NA	NA	NA	NA	NA	NA	NA	NA	0.000100609	NA	NA	NA	NA	NA	NA	NA	NA	NA	NA	SMUG1	27	1180005	1180006	Intron (SMUG1-203/SMUG1, intron 2 of 2)	27	1110135	1250211	140077	1	SMUG1-203	69822	SMUG1-203	SMUG1	0	Intron	486497
13	cg00016215	-10.62622672	NA	NA	NA	NA	NA	NA	NA	NA	NA	NA	9.40E-26	NA	NA	NA	NA	NA	NA	NA	NA	NA	NA	KCNMA1	4	27033021	27033022	Exon (KCNMA1-201/KCNMA1, exon 27 of 29)	4	27020780	27731583	710804	2	KCNMA1-201	698513	KCNMA1-201;KCNMA1-202;KCNMA1-203;KCNMA1-204;KCNMA1-205;KCNMA1-206;KCNMA1-207;KCNMA1-208	KCNMA1;KCNMA1;KCNMA1;KCNMA1;KCNMA1;KCNMA1;KCNMA1;KCNMA1	0;0;0;0;0;0;0;0	Exon	403984
14	cg00017571	-11.82900374	NA	NA	NA	NA	NA	NA	NA	NA	NA	NA	2.40E-31	NA	NA	NA	NA	NA	NA	NA	NA	NA	NA	DMBX1	15	13897814	13897815	Promoter (6-7kb)	15	13886497	13891617	5121	2	DMBX1-201	-6246	NA	NA	NA	Promoter	610425
15	cg00017737	4.536692045	NA	NA	NA	NA	NA	NA	NA	NA	NA	NA	6.05E-06	NA	NA	NA	NA	NA	NA	NA	NA	NA	NA	CALCOCO1	27	1534432	1534433	Distal Intergenic	27	1546422	1561012	14591	1	CALCOCO1-201	-11941	NA	NA	NA	Intergenic_upstream	486505
16	cg00020468	-11.62050308	NA	NA	NA	NA	NA	NA	NA	NA	NA	NA	2.44E-30	NA	NA	NA	NA	NA	NA	NA	NA	NA	NA	ANK3	4	12443346	12443347	Exon (ANK3-201/ANK3, exon 38 of 46)	4	12407001	12731937	324937	2	ANK3-201	288590	ANK3-201;ANK3-202;ANK3-203;ANK3-204;ANK3-205;ANK3-206;ANK3-207;ANK3-208	ANK3;ANK3;ANK3;ANK3;ANK3;ANK3;ANK3;ANK3	0;0;0;0;0;0;0;0	Exon	479215
17	cg00023292	-5.377799451	NA	NA	NA	NA	NA	NA	NA	NA	NA	NA	8.39E-08	NA	NA	NA	NA	NA	NA	NA	NA	NA	NA	CNOT4	16	13281026	13281027	Exon (CNOT4-202/CNOT4, exon 13 of 13)	16	13144668	13281233	136566	1	CNOT4-202	136310	CNOT4-202;CNOT4-203	CNOT4;CNOT4	0;0	Exon	482708
18	cg00027030	-8.076452147	NA	NA	NA	NA	NA	NA	NA	NA	NA	NA	1.10E-15	NA	NA	NA	NA	NA	NA	NA	NA	NA	NA	GRM1	1	37612432	37612433	Exon (GRM1-202/GRM1, exon 7 of 8)	1	37261590	37636990	375401	1	GRM1-202	350794	GRM1-202;GRM1-201	GRM1;GRM1	0;0	Exon	484024
19	cg00027863	-7.358559201	NA	NA	NA	NA	NA	NA	NA	NA	NA	NA	2.63E-13	NA	NA	NA	NA	NA	NA	NA	NA	NA	NA	EIF4A1	5	32566186	32566187	Promoter (1-2kb)	5	32567438	32572961	5524	1	EIF4A1-201	-1203	EIF4A1-201;EIF4A1-202	EIF4A1;EIF4A1	0;0	threeUTR	100688577
20	cg00027948	-11.1309639	NA	NA	NA	NA	NA	NA	NA	NA	NA	NA	4.90E-28	NA	NA	NA	NA	NA	NA	NA	NA	NA	NA	ESYT1	10	442596	442597	Exon (ESYT1-201/ESYT1, exon 18 of 31)	10	433233	447445	14213	1	ESYT1-201	9315	ESYT1-201	ESYT1	0	Exon	474397
21	cg00029553	-7.667700405	NA	NA	NA	NA	NA	NA	NA	NA	NA	NA	2.63E-14	NA	NA	NA	NA	NA	NA	NA	NA	NA	NA	FGF14	22	51482453	51482454	3' UTR	22	51481638	52083154	601517	2	FGF14-201	600652	ITGBL1-201;FGF14-201;FGF14-202	ITGBL1;FGF14;FGF14	216180;0;0	threeUTR	485537
22	cg00031262	-10.02193721	NA	NA	NA	NA	NA	NA	NA	NA	NA	NA	3.82E-23	NA	NA	NA	NA	NA	NA	NA	NA	NA	NA	DDN	27	5598792	5598793	Intron (NA, intron 4 of 1)	27	5588618	5591144	2527	1	DDN-201	10126	NA	NA	NA	Intron	608911
23	cg00032807	7.796037752	NA	NA	NA	NA	NA	NA	NA	NA	NA	NA	9.86E-15	NA	NA	NA	NA	NA	NA	NA	NA	NA	NA	EVX1	14	40477230	40477231	Distal Intergenic	14	40468489	40476009	7521	1	EVX1-201	8693	EVX1-201	EVX1	0	Intergenic_downstream	482376
24	cg00032872	17.14340484	NA	NA	NA	NA	NA	NA	NA	NA	NA	NA	5.31E-62	NA	NA	NA	NA	NA	NA	NA	NA	NA	NA	SOX21	22	45589753	45589754	Downstream (2-3kb)	22	45592447	45593277	831	2	SOX21-201	3475	SOX21-201	SOX21	3475	Intergenic_downstream	NA
25	cg00036788	20.78758745	NA	NA	NA	NA	NA	NA	NA	NA	NA	NA	5.57E-88	NA	NA	NA	NA	NA	NA	NA	NA	NA	NA	GSX2	13	46931322	46931323	Distal Intergenic	13	46922918	46925334	2417	1	GSX2-201	8453	NA	NA	NA	Intergenic_downstream	482152
26	cg00037013	15.1484417	NA	NA	NA	NA	NA	NA	NA	NA	NA	NA	2.05E-49	NA	NA	NA	NA	NA	NA	NA	NA	NA	NA	CYP27A1	37	25361896	25361897	Intron (CYP27A1-201/CYP27A1, intron 9 of 9)	37	25286752	25383411	96660	1	CYP27A1-201	75144	CYP27A1-201;WNT6-201	CYP27A1;WNT6	0;-2160	Intron	610489
27	cg00038038	NA	3.852451411	-3.870150895	NA	NA	NA	-4.915576555	-3.659117241	NA	NA	5.737979376	NA	0.000149656	0.000139749	NA	NA	NA	1.59E-06	0.000253086	NA	NA	2.65E-08	PAPPA2	7	22697717	22697718	Promoter (2-3kb)	7	22425481	22695475	269995	2	PAPPA2-201	-2291	PAPPA2-201;PAPPA2-202;PAPPA2-203	PAPPA2;PAPPA2;PAPPA2	0;0;0	Promoter	480058
28	cg00038872	-16.01248567	NA	NA	NA	NA	NA	NA	NA	NA	NA	NA	1.03E-54	NA	NA	NA	NA	NA	NA	NA	NA	NA	NA	ITGA1	4	62990891	62990892	Distal Intergenic	4	62566262	62728976	162715	2	ITGA1-204	-261867	NA	NA	NA	Intergenic_upstream	489210
29	cg00038955	3.999254062	-3.59795578	NA	NA	NA	NA	NA	NA	NA	NA	NA	6.59E-05	0.000389684	NA	NA	NA	NA	NA	NA	NA	NA	NA	VPS13B	13	1506932	1506933	Exon (VPS13B-201/VPS13B, exon 27 of 61)	13	1096770	1829340	732571	1	VPS13B-201	410114	VPS13B-201;VPS13B-202;VPS13B-203;VPS13B-204;VPS13B-205;VPS13B-206;VPS13B-207	VPS13B;VPS13B;VPS13B;VPS13B;VPS13B;VPS13B;VPS13B	0;0;0;0;0;0;0	Exon	481981
30	cg00039845	-9.156833989	NA	NA	NA	NA	NA	NA	NA	NA	NA	NA	1.20E-19	NA	NA	NA	NA	NA	NA	NA	NA	NA	NA	IFT43	8	48882767	48882768	Intron (IFT43-203/IFT43, intron 3 of 4)	8	48846570	48928142	81573	1	IFT43-201	36149	IFT43-201;IFT43-202;IFT43-203	IFT43;IFT43;IFT43	0;0;0	Intron	480396
31	cg00044472	4.790903735	NA	NA	NA	NA	NA	NA	NA	NA	NA	NA	1.78E-06	NA	NA	NA	NA	NA	NA	NA	NA	NA	NA	ZEB2	19	46605772	46605773	Intron (ZEB2-202/ZEB2, intron 2 of 8)	19	46541756	46674765	133010	2	ZEB2-201	68992	ZEB2-201;ZEB2-202;ZEB2-203	ZEB2;ZEB2;ZEB2	0;0;0	Intron	483909
32	cg00045146	9.796984852	NA	NA	NA	NA	NA	NA	NA	NA	NA	NA	3.30E-22	NA	NA	NA	NA	NA	NA	NA	NA	NA	NA	TBR1	36	7140299	7140300	Downstream (1-2kb)	36	7130719	7138687	7969	1	TBR1-201	9629	TBR1-201	TBR1	0	Intergenic_downstream	488370
33	cg00045149	14.7899472	NA	NA	NA	NA	NA	NA	NA	NA	NA	NA	2.76E-47	NA	NA	NA	NA	NA	NA	NA	NA	NA	NA	PLCB1	24	14024428	14024429	Promoter (<=1kb)	24	13357811	14024559	666749	2	PLCB1-201	130	PLCB1-201;PLCB1-205	PLCB1;PLCB1	0;0	Exon	485773
34	cg00046614	-10.05876017	NA	NA	NA	NA	NA	NA	NA	NA	NA	NA	2.67E-23	NA	NA	NA	NA	NA	NA	NA	NA	NA	NA	MGMT	28	38414414	38414415	Intron (MGMT-201/MGMT, intron 3 of 5)	28	38267032	38546986	279955	1	MGMT-201	147334	MGMT-201;MGMT-202;MGMT-203	MGMT;MGMT;MGMT	0;0;0	Intron	442978
35	cg00046850	5.634943261	NA	NA	NA	NA	NA	NA	NA	NA	NA	NA	1.99E-08	NA	NA	NA	NA	NA	NA	NA	NA	NA	NA	TLX3	4	41010972	41010973	Exon (TLX3-201/TLX3, exon 3 of 3)	4	41010794	41013160	2367	2	TLX3-201	2187	TLX3-201	TLX3	0	Exon	489123
36	cg00049527	-13.63306139	NA	NA	NA	NA	NA	NA	NA	NA	NA	NA	1.06E-40	NA	NA	NA	NA	NA	NA	NA	NA	NA	NA	ROBO1	31	8514302	8514303	Exon (ROBO1-201/ROBO1, exon 19 of 30)	31	7595920	8563255	967336	1	ROBO1-201	918334	ROBO1-201;ROBO1-202;ROBO1-203;ROBO1-204;ROBO1-205	ROBO1;ROBO1;ROBO1;ROBO1;ROBO1	0;0;0;0;0	Exon	487690
37	cg00049667	-5.976500791	NA	NA	NA	NA	NA	NA	NA	NA	NA	NA	2.67E-09	NA	NA	NA	NA	NA	NA	NA	NA	NA	NA	ADRB2	4	60318887	60318888	Promoter (<=1kb)	4	60210387	60319074	108688	2	ADRB2-201	138	ADRB2-201	ADRB2	0	Exon	403910
38	cg00051709	-7.81589868	NA	NA	NA	NA	NA	NA	NA	NA	NA	NA	8.46E-15	NA	NA	NA	NA	NA	NA	NA	NA	NA	NA	BCL11A	10	61375087	61375088	Intron (BCL11A-202/BCL11A, intron 2 of 4)	10	61295480	61394699	99220	2	BCL11A-201	19563	BCL11A-201;BCL11A-202;BCL11A-203;BCL11A-204;BCL11A-205;BCL11A-206	BCL11A;BCL11A;BCL11A;BCL11A;BCL11A;BCL11A	0;0;0;0;0;0	Intron	481381
39	cg00054169	-5.918308474	NA	NA	NA	NA	NA	NA	NA	NA	NA	NA	3.79E-09	NA	NA	NA	NA	NA	NA	NA	NA	NA	NA	HOXA5	14	40370356	40370357	Exon (HOXA5-201/HOXA5, exon 1 of 2)	14	40368527	40371464	2938	2	HOXA5-201	1059	HOXA5-201;HOXA6-201	HOXA5;HOXA6	0;0	Exon	482370
40	cg00055211	-13.44307078	NA	NA	NA	NA	NA	NA	NA	NA	NA	NA	1.16E-39	NA	NA	NA	NA	NA	NA	NA	NA	NA	NA	CELSR3	20	40193906	40193907	Intron (CELSR3-203/CELSR3, intron 15 of 27)	20	40180969	40201010	20042	1	CELSR3-203	12889	CELSR3-203;CELSR3-204;CELSR3-201;CELSR3-202;CELSR3-205	CELSR3;CELSR3;CELSR3;CELSR3;CELSR3	0;0;0;0;0	Intron	476635
41	cg00055619	5.303398138	NA	NA	NA	NA	NA	NA	NA	NA	NA	NA	1.26E-07	NA	NA	NA	NA	NA	NA	NA	NA	NA	NA	ZIC3	X	106944310	106944311	Exon (ZIC3-201/ZIC3, exon 3 of 4)	39	106938325	106947534	9210	1	ZIC3-201	5985	ZIC3-201;ZIC3-202	ZIC3;ZIC3	0;0	Exon	492171
42	cg00056413	12.21603402	NA	NA	NA	NA	NA	NA	NA	NA	NA	NA	2.94E-33	NA	NA	NA	NA	NA	NA	NA	NA	NA	NA	RSPO3	1	65985937	65985938	Exon (RSPO3-202/RSPO3, exon 1 of 4)	1	65983531	66067601	84071	1	RSPO3-201	2358	RSPO3-201;RSPO3-202;RSPO3-203;RSPO3-204	RSPO3;RSPO3;RSPO3;RSPO3	0;0;0;0	Exon	476287
43	cg00056578	5.232370205	NA	NA	NA	NA	NA	NA	NA	NA	NA	NA	1.84E-07	NA	NA	NA	NA	NA	NA	NA	NA	NA	NA	KSR2	26	14620957	14620958	Promoter (<=1kb)	26	14209692	14620984	411293	2	KSR2-201	26	KSR2-201	KSR2	0	Exon	486291
44	cg00057767	-6.282616946	NA	NA	NA	NA	NA	NA	NA	NA	NA	NA	4.03E-10	NA	NA	NA	NA	NA	NA	NA	NA	NA	NA	ZNF521	7	63035203	63035204	Intron (ZNF521-201/ZNF521, intron 4 of 4)	7	62868535	63042619	174085	1	ZNF521-201	166668	ZNF521-201;ZNF521-202;ZNF521-203;ZNF521-204	ZNF521;ZNF521;ZNF521;ZNF521	0;0;0;0	Intron	490511
45	cg00059117	-7.038618003	NA	NA	NA	NA	NA	NA	NA	NA	NA	NA	2.60E-12	NA	NA	NA	NA	NA	NA	NA	NA	NA	NA	MED24	9	22080440	22080441	Exon (MED24-203/MED24, exon 7 of 24)	9	22067048	22093830	26783	1	MED24-201	13344	MED24-201;MED24-202;MED24-203;MED24-204	MED24;MED24;MED24;MED24	0;0;0;0	Exon	480529
46	cg00059486	20.52063067	NA	NA	NA	NA	NA	NA	NA	NA	NA	NA	5.89E-86	NA	NA	NA	NA	NA	NA	NA	NA	NA	NA	PRDM13	12	57981095	57981096	Promoter (2-3kb)	12	57983496	57991136	7641	1	PRDM13-201	-2449	PRDM13-201	PRDM13	0	Promoter	481934
47	cg00060304	4.454362411	NA	NA	NA	NA	NA	NA	NA	NA	NA	NA	8.87E-06	NA	NA	NA	NA	NA	NA	NA	NA	NA	NA	PAX6	18	35823895	35823896	Promoter (4-5kb)	18	35828698	35846356	17659	1	PAX6-201	-4754	PAX6-201;PAX6-202;PAX6-203	PAX6;PAX6;PAX6	0;0;0	Promoter	483441
48	cg00066554	-7.895932764	NA	NA	NA	NA	NA	NA	NA	NA	NA	NA	4.55E-15	NA	NA	NA	NA	NA	NA	NA	NA	NA	NA	VANGL2	38	21833916	21833917	Exon (VANGL2-201/VANGL2, exon 2 of 8)	38	21825968	21847214	21247	2	VANGL2-201	13297	VANGL2-201	VANGL2	0	Exon	610037
49	cg00067370	-6.386141488	NA	NA	NA	NA	NA	NA	NA	NA	NA	NA	2.08E-10	NA	NA	NA	NA	NA	NA	NA	NA	NA	NA	ZEB2	19	47366864	47366865	Distal Intergenic	19	46541756	46674765	133010	2	ZEB2-201	-692099	NA	NA	NA	Intergenic_upstream	483909
50	cg00067701	-11.23759496	NA	NA	NA	NA	NA	NA	NA	NA	NA	NA	1.57E-28	NA	NA	NA	NA	NA	NA	NA	NA	NA	NA	ZNF423	2	63152226	63152227	3' UTR	2	62807766	63152765	345000	1	ZNF423-201	344460	ZNF423-201;ZNF423-202;ZNF423-203;ZNF423-204	ZNF423;ZNF423;ZNF423;ZNF423	0;0;0;0	threeUTR	487291
51	cg00069876	10.05515801	NA	NA	NA	NA	NA	NA	NA	NA	NA	NA	2.77E-23	NA	NA	NA	NA	NA	NA	NA	NA	NA	NA	ISL1	4	63915948	63915949	Promoter (<=1kb)	4	63906219	63916964	10746	2	ISL1-201	967	ISL1-201	ISL1	0	Exon	612954
52	cg00072253	21.42314008	NA	NA	NA	NA	NA	NA	NA	NA	NA	NA	7.15E-93	NA	NA	NA	NA	NA	NA	NA	NA	NA	NA	FBXL4	12	57167167	57167168	Intron (NA, intron 1 of 1)	12	57321110	57399071	77962	2	FBXL4-203	231904	NA	NA	NA	Intron	481932
53	cg00072485	5.924655829	NA	NA	NA	NA	NA	NA	NA	NA	NA	NA	3.65E-09	NA	NA	NA	NA	NA	NA	NA	NA	NA	NA	TLX3	4	41010957	41010958	Exon (TLX3-201/TLX3, exon 3 of 3)	4	41010794	41013160	2367	2	TLX3-201	2202	TLX3-201	TLX3	0	Exon	489123
54	cg00075753	4.127091313	NA	NA	NA	NA	NA	NA	NA	NA	NA	NA	3.82E-05	NA	NA	NA	NA	NA	NA	NA	NA	NA	NA	PTCH1	1	71354829	71354830	Promoter (<=1kb)	1	71354856	71423380	68525	1	PTCH1-201	0	PTCH1-201;PTCH1-203;PTCH1-204;PTCH1-202	PTCH1;PTCH1;PTCH1;PTCH1	0;0;0;0	Exon	484137
55	cg00077667	-10.9522409	NA	NA	NA	NA	NA	NA	NA	NA	NA	NA	3.23E-27	NA	NA	NA	NA	NA	NA	NA	NA	NA	NA	SALL1	2	61769561	61769562	Distal Intergenic	2	61614657	61628082	13426	1	SALL1-202	154953	NA	NA	NA	Intergenic_downstream	487284
56	cg00078463	-6.064113752	NA	NA	NA	NA	NA	NA	NA	NA	NA	NA	1.57E-09	NA	NA	NA	NA	NA	NA	NA	NA	NA	NA	HPSE2	28	11596021	11596022	Exon (HPSE2-201/HPSE2, exon 12 of 12)	28	11595942	12230260	634319	2	HPSE2-201	634238	HPSE2-201;HPSE2-202;HPSE2-203;HPSE2-204	HPSE2;HPSE2;HPSE2;HPSE2	0;0;0;0	Exon	486831
57	cg00080164	-5.961555949	NA	NA	NA	NA	NA	NA	NA	NA	NA	NA	2.92E-09	NA	NA	NA	NA	NA	NA	NA	NA	NA	NA	ATOH1	32	16932467	16932468	Exon (NA, exon 2 of 2)	32	16957777	16958847	1071	1	ATOH1-201	-25261	NA	NA	NA	Exon	487864
58	cg00084577	-6.816749551	NA	NA	NA	NA	NA	NA	NA	NA	NA	NA	1.21E-11	NA	NA	NA	NA	NA	NA	NA	NA	NA	NA	TMEM265	6	17394132	17394133	Exon (NA, exon 7 of 2)	6	17365548	17368667	3120	2	TMEM265-201	-25466	NA	NA	NA	Exon	607399
59	cg00090184	23.19202042	NA	NA	NA	NA	NA	NA	NA	NA	NA	NA	5.32E-107	NA	NA	NA	NA	NA	NA	NA	NA	NA	NA	UNCX	6	15586005	15586006	Distal Intergenic	6	15587232	15591996	4765	2	UNCX-202	6039	UNCX-201;UNCX-202	UNCX;UNCX	0;0	Intergenic_downstream	491604
60	cg00090384	-10.16931144	NA	NA	NA	NA	NA	NA	NA	NA	NA	NA	9.08E-24	NA	NA	NA	NA	NA	NA	NA	NA	NA	NA	RBM26	22	32429062	32429063	Distal Intergenic	22	32567016	32649886	82871	2	RBM26-201	220775	NA	NA	NA	Intergenic_downstream	476955
61	cg00090461	-7.087837134	NA	NA	NA	NA	NA	NA	NA	NA	NA	NA	1.84E-12	NA	NA	NA	NA	NA	NA	NA	NA	NA	NA	CASR	33	25464792	25464793	Exon (CASR-201/CASR, exon 6 of 6)	33	25439049	25465515	26467	1	CASR-201	25695	CASR-201;CASR-202	CASR;CASR	0;0	Exon	488007
62	cg00091093	-11.06200939	NA	NA	NA	NA	NA	NA	NA	NA	NA	NA	1.02E-27	NA	NA	NA	NA	NA	NA	NA	NA	NA	NA	AXIN2	9	15208658	15208659	Intron (AXIN2-201/AXIN2, intron 10 of 10)	9	15168890	15247224	78335	1	AXIN2-201	39720	AXIN2-201	AXIN2	0	Intron	490903
63	cg00091964	5.750104052	NA	NA	NA	NA	NA	NA	NA	NA	NA	NA	1.02E-08	NA	NA	NA	NA	NA	NA	NA	NA	NA	NA	CTNNA2	17	43730781	43730782	Exon (LRRTM1-201/LRRTM1, exon 1 of 1)	17	43368943	44455558	1086616	2	CTNNA2-201	724776	CTNNA2-201;CTNNA2-205;CTNNA2-206;CTNNA2-204;CTNNA2-202;CTNNA2-203;LRRTM1-201	CTNNA2;CTNNA2;CTNNA2;CTNNA2;CTNNA2;CTNNA2;LRRTM1	0;0;0;0;0;0;0	Exon	483088
64	cg00096922	9.622307714	NA	NA	NA	NA	NA	NA	NA	NA	NA	NA	1.71E-21	NA	NA	NA	NA	NA	NA	NA	NA	NA	NA	DLX6	14	22048543	22048544	Intron (DLX6-201/DLX6, intron 4 of 4)	14	22029510	22049709	20200	1	DLX6-201	18985	DLX6-201;DLX6-202;DLX5-201	DLX6;DLX6;DLX5	0;0;0	Intron	482312
65	cg00101279	NA	NA	NA	NA	NA	NA	NA	NA	NA	-3.3941545	NA	NA	NA	NA	NA	NA	NA	NA	NA	NA	0.000688408	NA	APC	3	96742	96743	Exon (APC-204/APC, exon 15 of 16)	3	88012	183932	95921	2	APC-201	87189	APC-201;APC-202;APC-203;APC-204;APC-205;APC-206;APC-207	APC;APC;APC;APC;APC;APC;APC	0;0;0;0;0;0;0	Exon	479139
66	cg00101491	-7.871826503	NA	NA	NA	NA	NA	NA	NA	NA	NA	NA	5.48E-15	NA	NA	NA	NA	NA	NA	NA	NA	NA	NA	gene:ENSCAFG00040024068	3	43739763	43739764	Distal Intergenic	3	44499247	44499465	219	1	transcript:ENSCAFT00040044860	-759483	NA	NA	NA	Intergenic_upstream	NA
67	cg00101675	-11.76391083	3.655527373	-3.731742826	NA	NA	NA	NA	NA	NA	NA	3.657589693	4.96E-31	0.000315264	0.000237161	NA	NA	NA	NA	NA	NA	NA	0.000312864	PPP2R5E	8	37852801	37852802	Exon (PPP2R5E-201/PPP2R5E, exon 3 of 14)	8	37612692	37931533	318842	2	PPP2R5E-201	78683	PPP2R5E-201;PPP2R5E-202;PPP2R5E-203	PPP2R5E;PPP2R5E;PPP2R5E	0;0;0	Exon	480349
68	cg00103598	10.71272261	NA	NA	NA	NA	NA	NA	NA	NA	NA	NA	3.88E-26	NA	NA	NA	NA	NA	NA	NA	NA	NA	NA	DNAJC19	34	14809573	14809574	Intron (NA, intron 2 of 1)	34	14146879	14151891	5013	2	DNAJC19-201	-657634	NA	NA	NA	Intron	100856039
69	cg00104779	-6.395468086	NA	NA	NA	NA	NA	NA	NA	NA	NA	NA	1.96E-10	NA	NA	NA	NA	NA	NA	NA	NA	NA	NA	OMA1	5	51442922	51442923	Distal Intergenic	5	51274234	51345543	71310	1	OMA1-201	168737	NA	NA	NA	Intergenic_downstream	489569
70	cg00106809	-6.865995566	NA	NA	NA	NA	NA	NA	NA	NA	NA	NA	8.62E-12	NA	NA	NA	NA	NA	NA	NA	NA	NA	NA	UBR5	13	3937276	3937277	Intron (UBR5-201/UBR5, intron 22 of 58)	13	3882428	4027123	144696	2	UBR5-201	89798	UBR5-201;UBR5-202;UBR5-203;UBR5-204;UBR5-205	UBR5;UBR5;UBR5;UBR5;UBR5	0;0;0;0;0	Intron	475055
71	cg00106940	14.26608153	NA	NA	NA	NA	NA	NA	NA	NA	NA	NA	3.00E-44	NA	NA	NA	NA	NA	NA	NA	NA	NA	NA	DNAJC19	34	14797720	14797721	Intron (NA, intron 1 of 1)	34	14146879	14151891	5013	2	DNAJC19-201	-645878	NA	NA	NA	Intron	100856039
72	cg00107682	7.240416332	NA	NA	NA	NA	NA	NA	NA	NA	NA	NA	6.20E-13	NA	NA	NA	NA	NA	NA	NA	NA	NA	NA	gene:ENSCAFG00040024068	3	44063811	44063812	Distal Intergenic	3	44499247	44499465	219	1	transcript:ENSCAFT00040044860	-435436	NA	NA	NA	Intergenic_upstream	NA
73	cg00109076	6.682941446	NA	NA	NA	NA	NA	NA	NA	NA	NA	NA	2.98E-11	NA	NA	NA	NA	NA	NA	NA	NA	NA	NA	SLITRK5	22	39434328	39434329	Exon (SLITRK5-201/SLITRK5, exon 1 of 1)	22	39431509	39434385	2877	1	SLITRK5-201	2819	SLITRK5-201	SLITRK5	0	Exon	485513
74	cg00109797	-6.089863395	NA	NA	NA	NA	NA	NA	NA	NA	NA	3.636557246	1.34E-09	NA	NA	NA	NA	NA	NA	NA	NA	NA	0.000338166	HELT	16	45751276	45751277	Promoter (<=1kb)	16	45748381	45750384	2004	2	HELT-201	-892	HELT-202;HELT-201	HELT;HELT	-1467;-892	Promoter	100856229
75	cg00110098	-8.028939495	NA	NA	NA	NA	NA	NA	NA	NA	NA	NA	1.60E-15	NA	NA	NA	NA	NA	NA	NA	NA	NA	NA	ST18	29	4032156	4032157	Intron (ST18-201/ST18, intron 3 of 19)	29	3972800	4078663	105864	2	ST18-201	46506	ST18-201;ST18-202;ST18-203;ST18-204	ST18;ST18;ST18;ST18	0;0;0;0	Intron	486947
76	cg00112642	-10.43566124	NA	NA	NA	NA	NA	NA	NA	NA	NA	NA	6.46E-25	NA	NA	NA	NA	NA	NA	NA	NA	NA	NA	ATP2B2	20	7661747	7661748	Exon (ATP2B2-201/ATP2B2, exon 2 of 21)	20	7579240	7785828	206589	1	ATP2B2-201	82507	ATP2B2-201;ATP2B2-202;ATP2B2-203;ATP2B2-204;ATP2B2-205	ATP2B2;ATP2B2;ATP2B2;ATP2B2;ATP2B2	0;0;0;0;0	Exon	476535
77	cg00114412	-13.94065585	NA	NA	NA	NA	NA	NA	NA	NA	NA	NA	2.08E-42	NA	NA	NA	NA	NA	NA	NA	NA	NA	NA	RGS6	8	45853338	45853339	Intron (RGS6-201/RGS6, intron 16 of 16)	8	45325966	45862079	536114	1	RGS6-201	527324	RGS6-201;RGS6-202;RGS6-205	RGS6;RGS6;RGS6	0;0;0	Intron	480380
78	cg00115173	-6.370527227	NA	NA	NA	NA	NA	NA	NA	NA	NA	NA	2.30E-10	NA	NA	NA	NA	NA	NA	NA	NA	NA	NA	KLHL32	12	55685164	55685165	Exon (KLHL32-201/KLHL32, exon 7 of 11)	12	55502796	55875450	372655	1	KLHL32-207	182368	KLHL32-207;KLHL32-201;KLHL32-202;KLHL32-203;KLHL32-204;KLHL32-205;KLHL32-206	KLHL32;KLHL32;KLHL32;KLHL32;KLHL32;KLHL32;KLHL32	0;0;0;0;0;0;0	Exon	481929
79	cg00115203	13.04426496	NA	NA	NA	NA	NA	NA	NA	NA	NA	NA	1.59E-37	NA	NA	NA	NA	NA	NA	NA	NA	NA	NA	EPC2	19	50580221	50580222	Exon (EPC2-204/EPC2, exon 7 of 14)	19	50483797	50795844	312048	1	EPC2-201	96424	EPC2-201;EPC2-202;EPC2-203;EPC2-204	EPC2;EPC2;EPC2;EPC2	0;0;0;0	Exon	476143
80	cg00116110	-11.37776976	4.827622487	-4.139025587	NA	NA	NA	-3.950443246	-3.316800314	NA	NA	5.730715734	3.47E-29	2.39E-06	4.79E-05	NA	NA	NA	0.000102108	0.000910547	NA	NA	2.76E-08	FKBP5	12	4750413	4750414	Intron (FKBP5-201/FKBP5, intron 5 of 10)	12	4725720	4831012	105293	2	FKBP5-201	80598	FKBP5-201	FKBP5	0	Intron	481759
81	cg00116234	7.460680538	NA	NA	NA	NA	NA	NA	NA	NA	NA	NA	1.24E-13	NA	NA	NA	NA	NA	NA	NA	NA	NA	NA	ADAMTSL1	11	38001250	38001251	Promoter (<=1kb)	11	38001229	38378781	377553	1	ADAMTSL1-201	0	ADAMTSL1-201;ADAMTSL1-202;ADAMTSL1-203;ADAMTSL1-204;ADAMTSL1-205	ADAMTSL1;ADAMTSL1;ADAMTSL1;ADAMTSL1;ADAMTSL1	0;0;0;0;0	fiveUTR	474717
82	cg00116289	-9.648682832	NA	NA	NA	NA	NA	NA	NA	NA	NA	NA	1.33E-21	NA	NA	NA	NA	NA	NA	NA	NA	NA	NA	NPR3	4	75355287	75355288	Exon (NA, exon 16 of 2)	4	75050506	75117647	67142	2	NPR3-201	-237641	NA	NA	NA	Exon	612616
83	cg00116653	24.01094921	NA	NA	NA	NA	NA	NA	NA	NA	NA	NA	8.77E-114	NA	NA	NA	NA	NA	NA	NA	NA	NA	NA	RABAC1	1	112541337	112541338	Distal Intergenic	1	112524252	112526877	2626	1	RABAC1-202	17086	NA	NA	NA	Intergenic_downstream	403535
84	cg00117744	-9.502054973	NA	NA	NA	NA	NA	NA	NA	NA	NA	NA	5.21E-21	NA	NA	NA	NA	NA	NA	NA	NA	NA	NA	CDH23	4	22461700	22461701	Intron (CDH23-201/CDH23, intron 6 of 69)	4	22336385	22752755	416371	1	CDH23-201	125267	CDH23-201	CDH23	0	Intron	100684999
85	cg00117839	-8.195929968	NA	NA	NA	NA	NA	NA	NA	NA	NA	NA	4.21E-16	NA	NA	NA	NA	NA	NA	NA	NA	NA	NA	ROBO1	31	8404128	8404129	Intron (ROBO1-201/ROBO1, intron 3 of 29)	31	7595920	8563255	967336	1	ROBO1-201	808208	ROBO1-201;ROBO1-202;ROBO1-203;ROBO1-204;ROBO1-205	ROBO1;ROBO1;ROBO1;ROBO1;ROBO1	0;0;0;0;0	Intron	487690
86	cg00117955	-11.42437227	NA	NA	NA	NA	NA	NA	NA	NA	NA	NA	2.09E-29	NA	NA	NA	NA	NA	NA	NA	NA	NA	NA	APBB2	3	71862723	71862724	Exon (APBB2-201/APBB2, exon 16 of 16)	3	71492077	71863144	371068	1	APBB2-201	370598	APBB2-201;APBB2-202;APBB2-203;APBB2-204	APBB2;APBB2;APBB2;APBB2	0;0;0;0	Exon	488831
87	cg00119476	-13.90269746	NA	NA	NA	NA	NA	NA	NA	NA	NA	NA	3.39E-42	NA	NA	NA	NA	NA	NA	NA	NA	NA	NA	LMO4	6	61000642	61000643	Distal Intergenic	6	60967661	60983966	16306	2	LMO4-201	-16725	NA	NA	NA	Intergenic_upstream	479962
88	cg00120227	-5.874736678	NA	NA	NA	NA	NA	NA	NA	NA	NA	NA	4.91E-09	NA	NA	NA	NA	NA	NA	NA	NA	NA	NA	GPAT4	16	24104951	24104952	Distal Intergenic	16	24110556	24122654	12099	2	GPAT4-204	17702	NA	NA	NA	Intergenic_downstream	111090276
89	cg00122272	-14.79307379	NA	NA	NA	NA	NA	NA	NA	NA	NA	NA	2.65E-47	NA	NA	NA	NA	NA	NA	NA	NA	NA	NA	KANK4	5	47955722	47955723	Exon (KANK4-201/KANK4, exon 4 of 10)	5	47909910	47976316	66407	1	KANK4-201	45764	KANK4-201;KANK4-202;KANK4-203;KANK4-204	KANK4;KANK4;KANK4;KANK4	0;0;0;0	Exon	100684819
90	cg00122911	-13.39063867	NA	NA	NA	NA	NA	NA	NA	NA	NA	NA	2.22E-39	NA	NA	NA	NA	NA	NA	NA	NA	NA	NA	WSCD1	5	31179268	31179269	Distal Intergenic	5	31062226	31089917	27692	2	WSCD1-201	-89352	NA	NA	NA	Intergenic_upstream	607122
91	cg00124810	-13.32545853	NA	NA	NA	NA	NA	NA	NA	NA	NA	NA	5.01E-39	NA	NA	NA	NA	NA	NA	NA	NA	NA	NA	MBNL1	23	47136318	47136319	Exon (MBNL1-201/MBNL1, exon 7 of 10)	23	46951402	47151390	199989	1	MBNL1-205	184868	MBNL1-205;MBNL1-206;MBNL1-202;MBNL1-203;MBNL1-204;MBNL1-201;MBNL1-210;MBNL1-207;MBNL1-208;MBNL1-209	MBNL1;MBNL1;MBNL1;MBNL1;MBNL1;MBNL1;MBNL1;MBNL1;MBNL1;MBNL1	0;0;0;0;0;0;0;0;0;0	Exon	477116
92	cg00126993	-7.096928489	NA	NA	NA	NA	NA	NA	NA	NA	NA	NA	1.73E-12	NA	NA	NA	NA	NA	NA	NA	NA	NA	NA	DGKB	14	29100393	29100394	Intron (DGKB-201/DGKB, intron 20 of 24)	14	28920376	29545915	625540	2	DGKB-201	445521	DGKB-201;DGKB-202;DGKB-203;DGKB-204	DGKB;DGKB;DGKB;DGKB	0;0;0;0	Intron	482328
93	cg00131490	-7.512757243	NA	-3.526839224	NA	NA	NA	-4.60620006	-3.483653714	NA	NA	4.613285788	8.44E-14	NA	0.000504426	NA	NA	NA	6.52E-06	0.000494619	NA	NA	6.31E-06	RBM39	24	24624816	24624817	5' UTR	24	24598477	24626898	28422	2	RBM39-201	2081	RBM39-201;RBM39-202;RBM39-203;RBM39-204	RBM39;RBM39;RBM39;RBM39	0;0;0;0	fiveUTR	477216
94	cg00133606	5.505024486	NA	NA	NA	NA	NA	NA	NA	NA	NA	NA	4.14E-08	NA	NA	NA	NA	NA	NA	NA	NA	NA	NA	AREL1	8	47717176	47717177	Exon (AREL1-201/AREL1, exon 4 of 20)	8	47699869	47740023	40155	2	AREL1-201	22846	AREL1-201;AREL1-202	AREL1;AREL1	0;0	Exon	490785
95	cg00134217	-9.144265825	NA	NA	NA	NA	NA	NA	NA	NA	NA	NA	1.34E-19	NA	NA	NA	NA	NA	NA	NA	NA	NA	NA	AGBL5	17	21055392	21055393	Promoter (<=1kb)	17	21055338	21070720	15383	1	AGBL5-201	54	AGBL5-201;AGBL5-202;AGBL5-203;SLC5A6-201	AGBL5;AGBL5;AGBL5;SLC5A6	0;0;0;0	Exon	475695
96	cg00141625	-9.876059553	NA	NA	NA	NA	NA	NA	NA	NA	NA	NA	1.55E-22	NA	NA	NA	NA	NA	NA	NA	NA	NA	NA	GRIA2	15	54668531	54668532	Exon (GRIA2-201/GRIA2, exon 15 of 16)	15	54520726	54669171	148446	1	GRIA2-201	147805	GRIA2-201;GRIA2-202;GRIA2-203;GRIA2-204	GRIA2;GRIA2;GRIA2;GRIA2	0;0;0;0	Exon	482667
97	cg00143077	3.383216693	NA	NA	NA	NA	NA	NA	NA	NA	NA	NA	0.000730865	NA	NA	NA	NA	NA	NA	NA	NA	NA	NA	TFAP2A	35	10096603	10096604	Intron (TFAP2A-201/TFAP2A, intron 5 of 6)	35	10092000	10106135	14136	2	TFAP2A-201	9531	TFAP2A-201;TFAP2A-202;TFAP2A-203	TFAP2A;TFAP2A;TFAP2A	0;0;0	Intron	488213
98	cg00143530	-5.507922035	NA	NA	NA	NA	NA	NA	NA	NA	NA	NA	4.08E-08	NA	NA	NA	NA	NA	NA	NA	NA	NA	NA	DHX35	24	27948736	27948737	Distal Intergenic	24	27299960	27363407	63448	1	DHX35-203	648728	NA	NA	NA	Intergenic_downstream	485872
99	cg00146111	14.18543644	NA	NA	NA	NA	NA	-3.373675674	NA	NA	NA	NA	8.65E-44	NA	NA	NA	NA	NA	0.000867208	NA	NA	NA	NA	SKOR2	7	43686465	43686466	Distal Intergenic	7	43904574	43943200	38627	1	SKOR2-201	-218060	NA	NA	NA	Intergenic_upstream	490464
100	cg00146253	-10.5829581	NA	NA	NA	NA	NA	NA	NA	NA	NA	NA	1.46E-25	NA	NA	NA	NA	NA	NA	NA	NA	NA	NA	TNR	7	23712135	23712136	Exon (TNR-201/TNR, exon 5 of 24)	7	23554565	23782739	228175	1	TNR-201	157570	TNR-201	TNR	0	Exon	490334
101	cg00146676	19.40065123	NA	NA	NA	NA	NA	NA	NA	NA	NA	NA	1.15E-77	NA	NA	NA	NA	NA	NA	NA	NA	NA	NA	NEUROG2	32	32527621	32527622	Promoter (5-6kb)	32	32521041	32521859	819	2	NEUROG2-201	-5762	NA	NA	NA	Promoter	100683455
102	cg00149071	13.90724187	NA	NA	NA	NA	NA	NA	NA	NA	NA	NA	3.20E-42	NA	NA	NA	NA	NA	NA	NA	NA	NA	NA	LBX1	28	13885326	13885327	Downstream (2-3kb)	28	13887473	13889232	1760	2	LBX1-201	3857	LBX1-201	LBX1	3857	Intergenic_downstream	486850
103	cg00149689	-6.200956186	NA	NA	NA	NA	NA	NA	NA	NA	NA	NA	6.73E-10	NA	NA	NA	NA	NA	NA	NA	NA	NA	NA	ARX	X	20610407	20610408	Distal Intergenic	39	20538249	20549126	10878	2	ARX-202	-61233	NA	NA	NA	Intergenic_upstream	608251
104	cg00152260	10.55013851	NA	NA	NA	NA	NA	NA	NA	NA	NA	NA	2.04E-25	NA	NA	NA	NA	NA	NA	NA	NA	NA	NA	POU4F3	2	38292811	38292812	Promoter (<=1kb)	2	38292275	38295020	2746	1	POU4F3-201	536	POU4F3-201	POU4F3	0	Promoter	487200
105	cg00152482	-8.862909969	NA	NA	NA	NA	NA	NA	NA	NA	NA	NA	1.59E-18	NA	NA	NA	NA	NA	NA	NA	NA	NA	NA	RGS9	9	15429679	15429680	Exon (RGS9-202/RGS9, exon 17 of 19)	9	15418369	15512927	94559	2	RGS9-201	83247	RGS9-201;RGS9-202;RGS9-203	RGS9;RGS9;RGS9	0;0;0	Exon	490902
106	cg00153046	-7.81245262	NA	NA	NA	NA	NA	NA	NA	NA	NA	NA	8.69E-15	NA	NA	NA	NA	NA	NA	NA	NA	NA	NA	NQO1	5	80259532	80259533	Downstream (1-2kb)	5	80243629	80248145	4517	1	NQO1-202	15855	NFAT5-201;NFAT5-202;NFAT5-204;NFAT5-203	NFAT5;NFAT5;NFAT5;NFAT5	0;0;0;0	Intergenic_downstream	610935
107	cg00154486	23.96845134	NA	NA	NA	NA	NA	NA	NA	NA	NA	NA	1.99E-113	NA	NA	NA	NA	NA	NA	NA	NA	NA	NA	gene:ENSCAFG00040024068	3	44066267	44066268	Distal Intergenic	3	44499247	44499465	219	1	transcript:ENSCAFT00040044860	-432980	NA	NA	NA	Intergenic_upstream	NA
108	cg00156720	-9.777273473	NA	NA	NA	NA	NA	NA	NA	NA	NA	NA	3.98E-22	NA	NA	NA	NA	NA	NA	NA	NA	NA	NA	gene:ENSCAFG00040024068	3	43679003	43679004	Distal Intergenic	3	44499247	44499465	219	1	transcript:ENSCAFT00040044860	-820244	NA	NA	NA	Intergenic_upstream	NA
109	cg00157812	-12.54659815	NA	NA	NA	NA	NA	NA	NA	NA	NA	NA	6.23E-35	NA	NA	NA	NA	NA	NA	NA	NA	NA	NA	NR4A2	36	2075049	2075050	Distal Intergenic	36	2663945	2670502	6558	2	NR4A2-201	595452	NA	NA	NA	Intergenic_downstream	478754
110	cg00159476	-11.77350315	NA	NA	NA	NA	NA	NA	NA	NA	NA	NA	4.46E-31	NA	NA	NA	NA	NA	NA	NA	NA	NA	NA	OTX2	8	32380144	32380145	Distal Intergenic	8	32289298	32304550	15253	2	OTX2-201	-75594	NA	NA	NA	Intergenic_upstream	490708
111	cg00160892	23.6814487	NA	NA	NA	NA	NA	NA	NA	NA	NA	NA	4.90E-111	NA	NA	NA	NA	NA	NA	NA	NA	NA	NA	GRHL2	13	3206030	3206031	Promoter (<=1kb)	13	3205926	3361657	155732	1	GRHL2-201	56	GRHL2-201	GRHL2	0	fiveUTR	481985
112	cg00162625	-12.62892269	NA	NA	NA	NA	NA	NA	NA	NA	NA	NA	2.35E-35	NA	NA	NA	NA	NA	NA	NA	NA	NA	NA	ELP4	18	36589336	36589337	Intron (NA, intron 20 of 1)	18	35856346	36240818	384473	2	ELP4-201	-348519	NA	NA	NA	Intron	483442
113	cg00164295	5.20982378	NA	NA	NA	NA	NA	NA	NA	NA	NA	NA	2.08E-07	NA	NA	NA	NA	NA	NA	NA	NA	NA	NA	ZNF536	1	121173952	121173953	Distal Intergenic	1	121296064	121579021	282958	2	ZNF536-201	405020	NA	NA	NA	Intergenic_downstream	484609
114	cg00165325	-9.06355371	NA	NA	NA	NA	NA	NA	NA	NA	NA	NA	2.74E-19	NA	NA	NA	NA	NA	NA	NA	NA	NA	NA	KIZ	24	2463788	2463789	Distal Intergenic	24	2194335	2310611	116277	2	KIZ-206	-153129	NA	NA	NA	Intergenic_upstream	477134
115	cg00166579	NA	NA	NA	NA	NA	NA	NA	NA	NA	NA	3.776500719	NA	NA	NA	NA	NA	NA	NA	NA	NA	NA	0.000200214	PTCH1	1	71362532	71362533	Promoter (<=1kb)	1	71362512	71422201	59690	1	PTCH1-205	0	PTCH1-201;PTCH1-203;PTCH1-204;PTCH1-202;PTCH1-205;PTCH1-206;PTCH1-209;PTCH1-207;PTCH1-208	PTCH1;PTCH1;PTCH1;PTCH1;PTCH1;PTCH1;PTCH1;PTCH1;PTCH1	0;0;0;0;0;0;0;0;0	fiveUTR	484137
116	cg00167250	-14.00457103	NA	NA	NA	NA	NA	NA	NA	NA	NA	NA	9.10E-43	NA	NA	NA	NA	NA	NA	NA	NA	NA	NA	YAE1	18	10233881	10233882	Distal Intergenic	18	10161384	10166555	5172	2	YAE1-201	-67375	NA	NA	NA	Intergenic_upstream	609096
117	cg00167853	-11.77970105	NA	NA	NA	NA	NA	NA	NA	NA	NA	NA	4.16E-31	NA	NA	NA	NA	NA	NA	NA	NA	NA	NA	NFIB	11	34408341	34408342	Exon (NFIB-201/NFIB, exon 2 of 9)	11	34188518	34415151	226634	2	NFIB-201	6761	NFIB-201;NFIB-205;NFIB-204;NFIB-203;NFIB-206;NFIB-207;NFIB-208;NFIB-209;NFIB-210	NFIB;NFIB;NFIB;NFIB;NFIB;NFIB;NFIB;NFIB;NFIB	0;0;0;0;0;0;0;0;0	Exon	474709
118	cg00168721	-7.636365736	NA	NA	NA	NA	NA	NA	NA	NA	NA	NA	3.34E-14	NA	NA	NA	NA	NA	NA	NA	NA	NA	NA	PRR5L	18	31904061	31904062	Exon (PRR5L-201/PRR5L, exon 6 of 10)	18	31888259	31950002	61744	2	PRR5L-201	45940	PRR5L-201;PRR5L-204;PRR5L-203;PRR5L-202;PRR5L-205	PRR5L;PRR5L;PRR5L;PRR5L;PRR5L	0;0;0;0;0	Exon	608532
119	cg00168727	10.56605846	NA	NA	NA	NA	NA	NA	NA	NA	NA	NA	1.73E-25	NA	NA	NA	NA	NA	NA	NA	NA	NA	NA	POU4F1	22	31970203	31970204	Exon (NA, exon 1 of 2)	22	31977339	31979342	2004	2	POU4F1-201	9090	NA	NA	NA	Exon	610785
120	cg00176482	-9.650819334	NA	NA	NA	NA	NA	NA	NA	NA	NA	NA	1.31E-21	NA	NA	NA	NA	NA	NA	NA	NA	NA	NA	ERI3	15	15946639	15946640	Exon (ERI3-201/ERI3, exon 7 of 10)	15	15901916	16029641	127726	1	ERI3-201	44723	ERI3-201;ERI3-202	ERI3;ERI3	0;0	Exon	475384
121	cg00179765	-6.744543509	NA	NA	NA	NA	NA	NA	NA	NA	NA	NA	1.97E-11	NA	NA	NA	NA	NA	NA	NA	NA	NA	NA	TBX4	9	34755341	34755342	Distal Intergenic	9	34758715	34784294	25580	2	TBX4-201	28953	TBX4-201	TBX4	0	Intergenic_downstream	403514
122	cg00180385	-18.42031403	NA	NA	NA	NA	NA	NA	NA	NA	NA	NA	1.10E-70	NA	NA	NA	NA	NA	NA	NA	NA	NA	NA	ACVR2A	19	48587410	48587411	Distal Intergenic	19	49759827	49841901	82075	1	ACVR2A-203	-1172417	NA	NA	NA	Intergenic_upstream	476140
123	cg00180589	-11.33345486	NA	NA	NA	NA	NA	NA	NA	NA	NA	NA	5.60E-29	NA	NA	NA	NA	NA	NA	NA	NA	NA	NA	TLE4	1	79801911	79801912	Distal Intergenic	1	79325072	79467036	141965	2	TLE4-201	-334876	NA	NA	NA	Intergenic_upstream	476317
124	cg00180801	6.613006707	NA	NA	NA	NA	NA	NA	NA	NA	NA	NA	4.75E-11	NA	NA	NA	NA	NA	NA	NA	NA	NA	NA	RAB11FIP2	28	28355232	28355233	Distal Intergenic	28	28512450	28548153	35704	2	RAB11FIP2-204	192921	NA	NA	NA	Intergenic_downstream	477834
125	cg00181100	5.059561735	NA	NA	NA	NA	NA	NA	NA	NA	NA	NA	4.57E-07	NA	NA	NA	NA	NA	NA	NA	NA	NA	NA	RGMA	3	46989990	46989991	Intron (RGMA-201/RGMA, intron 2 of 3)	3	46971802	47016643	44842	1	RGMA-201	18140	RGMA-201;RGMA-202	RGMA;RGMA	0;0	Intron	100856151
126	cg00183899	-22.46264015	NA	NA	NA	NA	NA	NA	NA	NA	NA	NA	4.37E-101	NA	NA	NA	NA	NA	NA	NA	NA	NA	NA	MEIS2	30	4654783	4654784	Intron (MEIS2-202/MEIS2, intron 7 of 11)	30	4471631	4676650	205020	2	MEIS2-201	21818	MEIS2-201;MEIS2-202;MEIS2-203;MEIS2-204	MEIS2;MEIS2;MEIS2;MEIS2	0;0;0;0	Intron	612759
127	cg00184699	9.907475494	NA	NA	NA	NA	NA	NA	NA	NA	NA	NA	1.15E-22	NA	NA	NA	NA	NA	NA	NA	NA	NA	NA	POU4F1	22	31970307	31970308	Exon (NA, exon 1 of 2)	22	31977339	31979342	2004	2	POU4F1-201	9083	NA	NA	NA	Exon	610785
128	cg00185982	-14.21914911	NA	NA	NA	NA	NA	NA	NA	NA	NA	NA	5.56E-44	NA	NA	NA	NA	NA	NA	NA	NA	NA	NA	PKDCC	17	33481440	33481441	Distal Intergenic	17	33552679	33562320	9642	1	PKDCC-201	-71287	NA	NA	NA	Intergenic_upstream	611604
129	cg00187380	4.594014119	NA	NA	NA	NA	NA	NA	NA	NA	NA	NA	4.61E-06	NA	NA	NA	NA	NA	NA	NA	NA	NA	NA	HOXC5	27	1250430	1250431	Promoter (<=1kb)	27	1249521	1250908	1388	2	HOXC5-201	429	SMUG1-203;HOXC5-201;HOXC6-201	SMUG1;HOXC5;HOXC6	0;0;0	Exon	102152615
130	cg00190912	-11.22971404	NA	NA	NA	NA	NA	NA	NA	NA	NA	NA	1.71E-28	NA	NA	NA	NA	NA	NA	NA	NA	NA	NA	TLN2	30	27548354	27548355	Exon (TLN2-201/TLN2, exon 53 of 55)	30	27362775	27553313	190539	1	TLN2-201	185531	TLN2-201;TLN2-202;TLN2-203;TLN2-204;TLN2-205;TLN2-206;TLN2-207	TLN2;TLN2;TLN2;TLN2;TLN2;TLN2;TLN2	0;0;0;0;0;0;0	Exon	478331
131	cg00191058	-6.079850417	NA	NA	NA	NA	NA	NA	NA	NA	NA	NA	1.42E-09	NA	NA	NA	NA	NA	NA	NA	NA	NA	NA	ZBTB20	33	18665834	18665835	Intron (ZBTB20-203/ZBTB20, intron 2 of 4)	33	18582350	18813893	231544	2	ZBTB20-203	148010	ZBTB20-203	ZBTB20	0	Intron	487987
132	cg00193158	-9.101905011	NA	NA	NA	NA	NA	NA	NA	NA	NA	NA	1.95E-19	NA	NA	NA	NA	NA	NA	NA	NA	NA	NA	INPP4A	10	44677405	44677406	Exon (INPP4A-204/INPP4A, exon 24 of 24)	10	44672264	44728708	56445	2	INPP4A-201	51302	INPP4A-201;INPP4A-202;INPP4A-203;INPP4A-204;INPP4A-205;INPP4A-206	INPP4A;INPP4A;INPP4A;INPP4A;INPP4A;INPP4A	0;0;0;0;0;0	Exon	474563
133	cg00193345	29.37228512	NA	NA	NA	NA	NA	NA	NA	NA	NA	NA	1.69E-161	NA	NA	NA	NA	NA	NA	NA	NA	NA	NA	gene:ENSCAFG00040007100	22	60067446	60067447	Exon (NA, exon 1 of 2)	22	60265052	60265213	162	2	transcript:ENSCAFT00040013148	197766	NA	NA	NA	Exon	NA
134	cg00194857	15.14239234	NA	NA	NA	NA	NA	NA	NA	NA	NA	NA	2.23E-49	NA	NA	NA	NA	NA	NA	NA	NA	NA	NA	NKX2-2	24	1932471	1932472	Intron (NKX2-2-201/NKX2-2, intron 1 of 3)	24	1926423	1937486	11064	1	NKX2-2-201	6000	NKX2-2-201	NKX2-2	0	Intron	485744
135	cg00197024	18.70963949	NA	NA	NA	NA	NA	NA	NA	NA	NA	NA	1.02E-72	NA	NA	NA	NA	NA	NA	NA	NA	NA	NA	ERBB4	37	20030903	20030904	Intron (ERBB4-201/ERBB4, intron 1 of 27)	37	18932466	20033265	1100800	2	ERBB4-201	2361	ERBB4-201;ERBB4-202	ERBB4;ERBB4	0;0	Intron	488508
136	cg00197058	-6.167482378	NA	NA	NA	NA	NA	NA	NA	NA	NA	NA	8.29E-10	NA	NA	NA	NA	NA	NA	NA	NA	NA	NA	TBX4	9	34764421	34764422	Intron (TBX4-201/TBX4, intron 4 of 7)	9	34758715	34784294	25580	2	TBX4-201	19824	TBX4-201	TBX4	0	Intron	403514
137	cg00199899	-7.522321779	NA	NA	NA	NA	NA	NA	NA	NA	NA	NA	7.86E-14	NA	NA	NA	NA	NA	NA	NA	NA	NA	NA	SGPL1	4	21885542	21885543	Exon (SGPL1-201/SGPL1, exon 11 of 14)	4	21840032	21888827	48796	1	SGPL1-201	45462	SGPL1-201	SGPL1	0	Exon	489032
138	cg00200899	10.87284772	NA	NA	NA	NA	NA	NA	NA	NA	NA	NA	7.40E-27	NA	NA	NA	NA	NA	NA	NA	NA	NA	NA	NOL4	7	55274842	55274843	Promoter (<=1kb)	7	55273983	55661457	387475	1	NOL4-201	859	NOL4-201;NOL4-202;NOL4-203	NOL4;NOL4;NOL4	0;0;0	Exon	490491
139	cg00203745	-17.16959142	NA	NA	NA	NA	NA	NA	NA	NA	NA	NA	3.56E-62	NA	NA	NA	NA	NA	NA	NA	NA	NA	NA	EBF1	4	51769277	51769278	Intron (EBF1-201/EBF1, intron 6 of 15)	4	51643633	52027099	383467	1	EBF1-201	125644	EBF1-201;EBF1-202;EBF1-203	EBF1;EBF1;EBF1	0;0;0	Intron	479312
140	cg00204390	10.95431115	NA	NA	NA	NA	NA	NA	NA	NA	NA	NA	3.16E-27	NA	NA	NA	NA	NA	NA	NA	NA	NA	NA	PAX5	11	52999097	52999098	Promoter (<=1kb)	11	52810289	52998840	188552	2	PAX5-202	-258	PAX5-202;PAX5-203;PAX5-204;PAX5-205;PAX5-206;PAX5-207;PAX5-208;PAX5-209	PAX5;PAX5;PAX5;PAX5;PAX5;PAX5;PAX5;PAX5	0;0;0;0;0;0;0;0	Promoter	612021
141	cg00205229	-14.61462614	NA	NA	NA	NA	NA	NA	NA	NA	NA	NA	2.94E-46	NA	NA	NA	NA	NA	NA	NA	NA	NA	NA	ICOS	37	12773434	12773435	Distal Intergenic	37	12564638	12626673	62036	1	ICOS-201	208845	NA	NA	NA	Intergenic_downstream	403456
142	cg00207813	7.999037852	-4.954242495	NA	NA	NA	NA	NA	NA	NA	NA	-5.361303559	2.02E-15	1.32E-06	NA	NA	NA	NA	NA	NA	NA	NA	1.83E-07	LRMDA	4	26434287	26434288	Intron (LRMDA-201/LRMDA, intron 5 of 6)	4	25796472	26809637	1013166	1	LRMDA-201	637815	LRMDA-201;LRMDA-202	LRMDA;LRMDA	0;0	Intron	610244
143	cg00207962	4.964394038	NA	NA	NA	NA	NA	NA	NA	NA	NA	NA	7.46E-07	NA	NA	NA	NA	NA	NA	NA	NA	NA	NA	NR2E1	12	65398910	65398911	Distal Intergenic	12	65441019	65460232	19214	1	NR2E1-201	-42108	NA	NA	NA	Intergenic_upstream	475017
144	cg00208586	-7.881584439	NA	NA	NA	NA	NA	NA	NA	NA	NA	NA	5.08E-15	NA	NA	NA	NA	NA	NA	NA	NA	NA	NA	ZMIZ1	4	28687421	28687422	Distal Intergenic	4	29027276	29205916	178641	1	ZMIZ1-201	-339855	NA	NA	NA	Intergenic_upstream	489063
145	cg00215378	-13.87770873	NA	NA	NA	NA	NA	NA	NA	NA	NA	NA	4.67E-42	NA	NA	NA	NA	NA	NA	NA	NA	NA	NA	TSHZ3	1	120403939	120403940	Distal Intergenic	1	120568581	120637466	68886	1	TSHZ3-201	-164642	NA	NA	NA	Intergenic_upstream	484607
146	cg00218447	17.30574903	NA	NA	NA	NA	NA	NA	NA	NA	NA	NA	4.44E-63	NA	NA	NA	NA	NA	NA	NA	NA	NA	NA	SMUG1	27	1249625	1249626	Exon (HOXC5-201/HOXC5, exon 2 of 2)	27	1110135	1250211	140077	1	SMUG1-203	139442	SMUG1-203;HOXC5-201;HOXC6-201	SMUG1;HOXC5;HOXC6	0;0;0	Exon	486497
147	cg00222071	7.710118172	NA	NA	NA	NA	NA	NA	NA	NA	NA	NA	1.91E-14	NA	NA	NA	NA	NA	NA	NA	NA	NA	NA	EVX2	36	20106832	20106833	Promoter (<=1kb)	36	20100310	20106351	6042	2	EVX2-201	-482	EVX2-201	EVX2	0	Promoter	609915
148	cg00227334	-8.037091576	NA	NA	NA	NA	NA	NA	NA	NA	NA	NA	1.50E-15	NA	NA	NA	NA	NA	NA	NA	NA	NA	NA	HIF1AN	28	13285662	13285663	Downstream (2-3kb)	28	13274265	13283106	8842	1	HIF1AN-201	11446	HIF1AN-201	HIF1AN	11397	Intergenic_downstream	609221
149	cg00235789	-15.65713012	NA	NA	NA	NA	NA	NA	NA	NA	NA	NA	1.66E-52	NA	NA	NA	NA	NA	NA	NA	NA	NA	NA	NFIA	5	48730156	48730157	Exon (NFIA-201/NFIA, exon 6 of 11)	5	48632222	48995594	363373	2	NFIA-201	265437	NFIA-201;NFIA-202;NFIA-204;NFIA-203;NFIA-206;NFIA-207;NFIA-208;NFIA-205;NFIA-209	NFIA;NFIA;NFIA;NFIA;NFIA;NFIA;NFIA;NFIA;NFIA	0;0;0;0;0;0;0;0;0	Exon	479552
150	cg00236075	4.232739845	NA	NA	NA	NA	NA	NA	NA	NA	NA	NA	2.41E-05	NA	NA	NA	NA	NA	NA	NA	NA	NA	NA	SLC2A2	34	35454132	35454133	Exon (NA, exon 26 of 2)	34	35394284	35421964	27681	2	SLC2A2-201	-32169	NA	NA	NA	Exon	488165
151	cg00238638	-5.969914142	NA	NA	NA	NA	NA	NA	NA	NA	NA	NA	2.78E-09	NA	NA	NA	NA	NA	NA	NA	NA	NA	NA	BUD13	5	17021206	17021207	Distal Intergenic	5	16872875	16904380	31506	1	BUD13-201	148331	NA	NA	NA	Intergenic_downstream	479429
152	cg00240737	-11.32059461	NA	NA	NA	NA	NA	NA	NA	NA	NA	NA	6.43E-29	NA	NA	NA	NA	NA	NA	NA	NA	NA	NA	GRIK2	12	59779478	59779479	Exon (GRIK2-201/GRIK2, exon 3 of 17)	12	59540528	60181591	641064	1	GRIK2-201	238902	GRIK2-201;GRIK2-207;GRIK2-206;GRIK2-204;GRIK2-205;GRIK2-203;GRIK2-202	GRIK2;GRIK2;GRIK2;GRIK2;GRIK2;GRIK2;GRIK2	0;0;0;0;0;0;0	Exon	481938
153	cg00243488	-14.56589495	NA	NA	NA	NA	NA	NA	NA	NA	NA	NA	5.64E-46	NA	NA	NA	NA	NA	NA	NA	NA	NA	NA	POU3F1	15	4476151	4476152	Distal Intergenic	15	4535595	4538054	2460	1	POU3F1-201	-59395	NA	NA	NA	Intergenic_upstream	100855694
154	cg00244134	-10.08324868	NA	NA	NA	NA	NA	NA	NA	NA	NA	NA	2.11E-23	NA	NA	NA	NA	NA	NA	NA	NA	NA	NA	gene:ENSCAFG00040007803	6	60095251	60095252	Distal Intergenic	6	59807852	59808160	309	2	transcript:ENSCAFT00040014503	-287091	NA	NA	NA	Intergenic_upstream	NA
155	cg00246767	-13.276141	NA	NA	NA	NA	NA	NA	NA	NA	NA	NA	9.23E-39	NA	NA	NA	NA	NA	NA	NA	NA	NA	NA	KANK4	5	47955658	47955659	Exon (KANK4-201/KANK4, exon 4 of 10)	5	47909910	47976316	66407	1	KANK4-201	45748	KANK4-201;KANK4-202;KANK4-203;KANK4-204	KANK4;KANK4;KANK4;KANK4	0;0;0;0	Exon	100684819
156	cg00247864	9.225231149	NA	NA	NA	NA	NA	NA	NA	NA	NA	NA	6.48E-20	NA	NA	NA	NA	NA	NA	NA	NA	NA	NA	ACBD6	7	13486070	13486071	Intron (ACBD6-201/ACBD6, intron 7 of 7)	7	13474770	13681914	207145	2	ACBD6-201	195795	ACBD6-201;ACBD6-202;ACBD6-203	ACBD6;ACBD6;ACBD6	0;0;0	Intron	480029
157	cg00249321	-8.181847393	NA	NA	NA	NA	NA	NA	NA	NA	NA	NA	4.71E-16	NA	NA	NA	NA	NA	NA	NA	NA	NA	NA	KCTD3	38	11185175	11185176	Distal Intergenic	38	11047089	11097046	49958	1	KCTD3-204	138135	NA	NA	NA	Intergenic_downstream	478960
158	cg00249744	11.75764298	NA	NA	NA	NA	NA	NA	NA	NA	NA	NA	5.32E-31	NA	NA	NA	NA	NA	NA	NA	NA	NA	NA	OSBP2	26	23954658	23954659	Intron (OSBP2-201/OSBP2, intron 2 of 13)	26	23847316	24022630	175315	1	OSBP2-201	107342	OSBP2-201	OSBP2	0	Intron	477541
159	cg00249943	-5.663701924	NA	NA	NA	NA	NA	NA	NA	NA	NA	NA	1.69E-08	NA	NA	NA	NA	NA	NA	NA	NA	NA	NA	TRPC7	11	23700564	23700565	Exon (TRPC7-201/TRPC7, exon 4 of 12)	11	23646983	23786658	139676	2	TRPC7-201	86045	TRPC7-201;TRPC7-202;TRPC7-203;TRPC7-204	TRPC7;TRPC7;TRPC7;TRPC7	0;0;0;0	Exon	481521
160	cg00251344	16.26790045	NA	NA	NA	NA	NA	NA	NA	NA	NA	NA	2.51E-56	NA	NA	NA	NA	NA	NA	NA	NA	NA	NA	ZIC1	23	42755698	42755699	Intron (ZIC1-202/ZIC1, intron 3 of 3)	23	42751260	42762910	11651	1	ZIC1-201	4438	ZIC1-201;ZIC1-202	ZIC1;ZIC1	0;0	Intron	NA
161	cg00251636	19.75598114	NA	NA	NA	NA	NA	NA	NA	NA	NA	NA	2.93E-80	NA	NA	NA	NA	NA	NA	NA	NA	NA	NA	MSX2	4	38193047	38193048	Exon (MSX2-201/MSX2, exon 2 of 2)	4	38192821	38197476	4656	2	MSX2-201	4380	MSX2-201	MSX2	0	Exon	403663
162	cg00256784	-7.425559724	NA	NA	NA	NA	NA	NA	NA	NA	NA	3.558002394	1.61E-13	NA	NA	NA	NA	NA	NA	NA	NA	NA	0.000450714	LUC7L2	16	9271451	9271452	Promoter (<=1kb)	16	9212708	9271496	58789	2	LUC7L2-205	0	LUC7L2-204;LUC7L2-205;LUC7L2-206;LUC7L2-207;LUC7L2-208	LUC7L2;LUC7L2;LUC7L2;LUC7L2;LUC7L2	0;0;0;0;0	fiveUTR	475529
163	cg00257941	-12.64065962	NA	NA	NA	NA	NA	NA	NA	NA	NA	NA	2.05E-35	NA	NA	NA	NA	NA	NA	NA	NA	NA	NA	NOVA1	8	5407827	5407828	Distal Intergenic	8	5922172	6067019	144848	2	NOVA1-201	659191	NA	NA	NA	Intergenic_downstream	490632
164	cg00259292	-11.34102107	NA	NA	NA	NA	NA	NA	NA	NA	NA	NA	5.16E-29	NA	NA	NA	NA	NA	NA	NA	NA	NA	NA	CENPS	2	82805699	82805700	Intron (CENPS-201/CENPS, intron 2 of 8)	2	82706692	82871454	164763	2	CENPS-202	65706	CENPS-202;CENPS-201;CENPS-203	CENPS;CENPS;CENPS	0;0;0	Intron	487450
165	cg00259969	-13.2970781	NA	NA	NA	NA	NA	NA	NA	NA	NA	NA	7.12E-39	NA	NA	NA	NA	NA	NA	NA	NA	NA	NA	CDH18	4	85011428	85011429	Exon (CDH18-201/CDH18, exon 10 of 11)	4	84710546	85019459	308914	1	CDH18-201	300882	CDH18-201;CDH18-202	CDH18;CDH18	0;0	Exon	489256
166	cg00261570	17.82100861	NA	NA	NA	NA	NA	NA	NA	NA	NA	NA	1.50E-66	NA	NA	NA	NA	NA	NA	NA	NA	NA	NA	BARHL2	6	58016794	58016795	Distal Intergenic	6	58029115	58035563	6449	1	BARHL2-201	-12369	NA	NA	NA	Intergenic_upstream	611092
167	cg00263654	-5.611116142	NA	NA	NA	NA	NA	NA	NA	NA	NA	3.345758152	2.28E-08	NA	NA	NA	NA	NA	NA	NA	NA	NA	0.000955257	BCL9	17	58058537	58058538	Downstream (1-2kb)	17	58037939	58057409	19471	1	BCL9-201	20647	BCL9-201	BCL9	0	Intergenic_downstream	483154
168	cg00264131	5.176153659	NA	NA	NA	NA	NA	NA	NA	NA	NA	NA	2.48E-07	NA	NA	NA	NA	NA	NA	NA	NA	NA	NA	CADM1	5	17949477	17949478	Promoter (<=1kb)	5	17949867	18273146	323280	1	CADM1-201	-438	CADM1-201;CADM1-202;CADM1-203;CADM1-204	CADM1;CADM1;CADM1;CADM1	0;0;0;0	Promoter	479432
169	cg00270194	-6.240056961	NA	NA	NA	NA	NA	NA	NA	NA	NA	NA	5.27E-10	NA	NA	NA	NA	NA	NA	NA	NA	NA	NA	FLOT2	9	42657124	42657125	Exon (FLOT2-201/FLOT2, exon 3 of 11)	9	42653369	42668145	14777	2	FLOT2-201	11020	FLOT2-201;FLOT2-202	FLOT2;FLOT2	0;0	Exon	100856195
170	cg00271378	-7.745298188	NA	NA	NA	NA	NA	NA	NA	NA	NA	NA	1.46E-14	NA	NA	NA	NA	NA	NA	NA	NA	NA	NA	NPAS3	8	12287247	12287248	Intron (NPAS3-201/NPAS3, intron 4 of 12)	8	11745989	12582297	836309	1	NPAS3-201	541210	NPAS3-201;NPAS3-202;NPAS3-203;NPAS3-204	NPAS3;NPAS3;NPAS3;NPAS3	0;0;0;0	Intron	100688457
171	cg00271426	25.23127746	NA	NA	NA	NA	NA	NA	NA	NA	NA	NA	3.70E-124	NA	NA	NA	NA	NA	NA	NA	NA	NA	NA	NKX2-5	4	39429093	39429094	Promoter (3-4kb)	4	39432539	39435856	3318	1	NKX2-5-201	-3397	NKX2-5-201	NKX2-5	-3397	Promoter	489113
172	cg00271703	-8.311803218	NA	NA	NA	NA	NA	NA	NA	NA	NA	NA	1.64E-16	NA	NA	NA	NA	NA	NA	NA	NA	NA	NA	NPAS3	8	12430154	12430155	Intron (NPAS3-201/NPAS3, intron 5 of 12)	8	11745989	12582297	836309	1	NPAS3-201	684117	NPAS3-201;NPAS3-202;NPAS3-203;NPAS3-204	NPAS3;NPAS3;NPAS3;NPAS3	0;0;0;0	Intron	100688457
173	cg00272971	23.39834223	NA	NA	NA	NA	NA	NA	NA	NA	NA	NA	1.07E-108	NA	NA	NA	NA	NA	NA	NA	NA	NA	NA	PAX2	28	13380154	13380155	Distal Intergenic	28	13457186	13536158	78973	1	PAX2-202	-77031	NA	NA	NA	Intergenic_upstream	609228
174	cg00273046	-8.369595636	NA	NA	NA	NA	NA	NA	NA	NA	NA	NA	1.02E-16	NA	NA	NA	NA	NA	NA	NA	NA	NA	NA	NPAS3	8	11856102	11856103	Intron (NPAS3-201/NPAS3, intron 1 of 12)	8	11745989	12582297	836309	1	NPAS3-201	110113	NPAS3-201;NPAS3-202;NPAS3-203;NPAS3-204	NPAS3;NPAS3;NPAS3;NPAS3	0;0;0;0	Intron	100688457
175	cg00273076	-6.24496161	NA	NA	NA	NA	NA	NA	NA	NA	NA	NA	5.11E-10	NA	NA	NA	NA	NA	NA	NA	NA	NA	NA	gene:ENSCAFG00040000919	1	98347963	98347964	Distal Intergenic	1	98338239	98338806	568	1	transcript:ENSCAFT00040001661	9724	NA	NA	NA	Intergenic_downstream	NA
176	cg00279054	5.131719965	NA	NA	NA	NA	NA	NA	NA	NA	NA	NA	3.14E-07	NA	NA	NA	NA	NA	NA	NA	NA	NA	NA	MECOM	34	34324821	34324822	Promoter (<=1kb)	34	33773911	34324517	550607	2	MECOM-202	-304	MECOM-201;MECOM-202	MECOM;MECOM	0;0	Promoter	488148
177	cg00279752	-12.74426531	NA	NA	NA	NA	NA	NA	NA	NA	NA	NA	5.96E-36	NA	NA	NA	NA	NA	NA	NA	NA	NA	NA	NPAS3	8	11754015	11754016	Intron (NPAS3-201/NPAS3, intron 1 of 12)	8	11745989	12582297	836309	1	NPAS3-201	8026	NPAS3-201;NPAS3-202;NPAS3-203	NPAS3;NPAS3;NPAS3	0;0;0	Intron	100688457
178	cg00282704	6.659549054	NA	NA	NA	NA	NA	NA	NA	NA	NA	NA	3.48E-11	NA	NA	NA	NA	NA	NA	NA	NA	NA	NA	SKIDA1	2	9196809	9196810	Distal Intergenic	2	9176446	9179736	3291	1	SKIDA1-201	20315	NA	NA	NA	Intergenic_downstream	487095
179	cg00282792	-8.603128581	NA	NA	NA	NA	NA	NA	NA	NA	NA	NA	1.46E-17	NA	NA	NA	NA	NA	NA	NA	NA	NA	NA	ZFHX3	5	79181280	79181281	Distal Intergenic	5	78714647	78869459	154813	2	ZFHX3-202	-311773	NA	NA	NA	Intergenic_upstream	489729
180	cg00284078	-13.72714764	NA	NA	NA	NA	NA	NA	NA	NA	NA	NA	3.21E-41	NA	NA	NA	NA	NA	NA	NA	NA	NA	NA	ZEB2	19	47754682	47754683	Distal Intergenic	19	46541756	46674765	133010	2	ZEB2-201	-1079869	NA	NA	NA	Intergenic_upstream	483909
181	cg00286320	-7.765005579	NA	NA	NA	NA	NA	NA	NA	NA	NA	NA	1.25E-14	NA	NA	NA	NA	NA	NA	NA	NA	NA	NA	RNF220	15	15656921	15656922	Intron (RNF220-201/RNF220, intron 1 of 13)	15	15617626	15844650	227025	2	RNF220-201	187728	RNF220-201	RNF220	0	Intron	612846
182	cg00290109	11.67308375	NA	NA	NA	NA	NA	NA	NA	NA	NA	NA	1.36E-30	NA	NA	NA	NA	NA	NA	NA	NA	NA	NA	VAX1	28	27683623	27683624	Distal Intergenic	28	27714845	27719628	4784	2	VAX1-201	36005	NA	NA	NA	Intergenic_downstream	486906
183	cg00290302	-11.73497406	NA	NA	NA	NA	NA	NA	NA	NA	NA	NA	6.85E-31	NA	NA	NA	NA	NA	NA	NA	NA	NA	NA	R3HDM1	19	38477281	38477282	Exon (R3HDM1-201/R3HDM1, exon 3 of 26)	19	38460216	38588688	128473	1	R3HDM1-201	17065	R3HDM1-201;R3HDM1-202;R3HDM1-203;R3HDM1-204;R3HDM1-205;R3HDM1-206;R3HDM1-207;R3HDM1-208	R3HDM1;R3HDM1;R3HDM1;R3HDM1;R3HDM1;R3HDM1;R3HDM1;R3HDM1	0;0;0;0;0;0;0;0	Exon	476129
184	cg00290812	-5.466953239	NA	NA	NA	NA	NA	NA	NA	NA	NA	NA	5.13E-08	NA	NA	NA	NA	NA	NA	NA	NA	NA	NA	CTDSPL	23	7850462	7850463	Exon (MIR26A1-201/MIR26A1-201, exon 1 of 1)	23	7747859	7860444	112586	1	CTDSPL-201	102603	CTDSPL-201;CTDSPL-202	CTDSPL;CTDSPL	0;0	Exon	608986
185	cg00293511	16.6384052	NA	NA	NA	NA	NA	NA	NA	NA	NA	NA	1.06E-58	NA	NA	NA	NA	NA	NA	NA	NA	NA	NA	BUB3	28	32797375	32797376	Intron (BUB3-201/BUB3, intron 1 of 7)	28	32792993	32815512	22520	1	BUB3-201	4334	BUB3-201;HMX2-201	BUB3;HMX2	0;0	Intron	477857
186	cg00295657	-24.78192662	NA	-3.427209148	NA	NA	NA	-3.814385818	NA	NA	NA	NA	2.66E-120	NA	0.000719147	NA	NA	NA	0.000173259	NA	NA	NA	NA	HOXB6	9	24423557	24423558	Promoter (<=1kb)	9	24421617	24423337	1721	2	HOXB6-201	-221	HOXB5-201;HOXB6-201	HOXB5;HOXB6	0;0	Promoter	491056
187	cg00295725	12.79280999	NA	NA	NA	NA	NA	NA	NA	NA	NA	NA	3.33E-36	NA	NA	NA	NA	NA	NA	NA	NA	NA	NA	BUD13	5	17272346	17272347	Intron (NA, intron 3 of 1)	5	16872875	16904380	31506	1	BUD13-201	399520	NA	NA	NA	Intron	479429
188	cg00296110	-10.44742786	NA	NA	NA	NA	NA	NA	NA	NA	NA	NA	5.74E-25	NA	NA	NA	NA	NA	NA	NA	NA	NA	NA	PSD2	2	32509517	32509518	Distal Intergenic	2	32533391	32587751	54361	1	PSD2-201	-23825	NA	NA	NA	Intergenic_upstream	487157
189	cg00296428	13.68321331	NA	NA	NA	NA	NA	NA	NA	NA	NA	NA	5.60E-41	NA	NA	NA	NA	NA	NA	NA	NA	NA	NA	HOXD9	36	20131991	20131992	Promoter (<=1kb)	36	20131824	20147660	15837	1	HOXD9-201	119	HOXD9-201	HOXD9	0	fiveUTR	609984
190	cg00297075	5.119032845	NA	NA	NA	NA	NA	NA	NA	NA	NA	NA	3.36E-07	NA	NA	NA	NA	NA	NA	NA	NA	NA	NA	FOXB2	1	81748700	81748701	Promoter (7-8kb)	1	81740307	81741607	1301	2	FOXB2-201	-7093	NA	NA	NA	Promoter	608385
191	cg00297805	-10.86196794	NA	NA	NA	NA	NA	NA	NA	NA	NA	NA	8.29E-27	NA	NA	NA	NA	NA	NA	NA	NA	NA	NA	MVB12B	9	56766920	56766921	Distal Intergenic	9	56423053	56588124	165072	2	MVB12B-204	-178796	NA	NA	NA	Intergenic_upstream	480722
192	cg00297951	-6.738068369	NA	NA	NA	NA	NA	NA	NA	NA	NA	NA	2.06E-11	NA	NA	NA	NA	NA	NA	NA	NA	NA	NA	FOXG1	8	8394344	8394345	Distal Intergenic	8	8061590	8063080	1491	1	FOXG1-201	332706	NA	NA	NA	Intergenic_downstream	490636
193	cg00298697	7.92281024	NA	NA	NA	NA	NA	NA	NA	NA	NA	NA	3.68E-15	NA	NA	NA	NA	NA	NA	NA	NA	NA	NA	CREB5	14	41536869	41536870	Intron (CREB5-201/CREB5, intron 2 of 11)	14	41495449	41943713	448265	1	CREB5-201	41420	CREB5-201;CREB5-202;CREB5-203;CREB5-204	CREB5;CREB5;CREB5;CREB5	0;0;0;0	Intron	475266
194	cg00299517	-8.931351411	NA	NA	NA	NA	NA	NA	NA	NA	NA	NA	8.75E-19	NA	NA	NA	NA	NA	NA	NA	NA	NA	NA	DNAH1	20	37106367	37106368	Exon (DNAH1-201/DNAH1, exon 35 of 77)	20	37078919	37151814	72896	2	DNAH1-201	45446	DNAH1-201	DNAH1	0	Exon	476598
195	cg00301020	-5.413179571	NA	NA	NA	NA	NA	NA	NA	NA	NA	NA	6.90E-08	NA	NA	NA	NA	NA	NA	NA	NA	NA	NA	RASEF	1	76672252	76672253	Distal Intergenic	1	76515725	76589068	73344	1	RASEF-201	156527	NA	NA	NA	Intergenic_downstream	484152
196	cg00301226	-7.444730722	NA	NA	NA	NA	NA	NA	NA	NA	NA	NA	1.40E-13	NA	NA	NA	NA	NA	NA	NA	NA	NA	NA	BCOR	X	34698554	34698555	Distal Intergenic	39	34750011	34773879	23869	2	BCOR-202	75373	NA	NA	NA	Intergenic_downstream	480880
197	cg00304877	-9.956806471	NA	NA	NA	NA	NA	NA	NA	NA	NA	NA	7.16E-23	NA	NA	NA	NA	NA	NA	NA	NA	NA	NA	LRMDA	4	26206629	26206630	Intron (LRMDA-201/LRMDA, intron 2 of 6)	4	25796472	26809637	1013166	1	LRMDA-201	410109	LRMDA-201;LRMDA-202	LRMDA;LRMDA	0;0	Intron	610244
198	cg00306239	-7.339270478	NA	NA	NA	NA	NA	NA	NA	NA	NA	NA	3.03E-13	NA	NA	NA	NA	NA	NA	NA	NA	NA	NA	ZIC4	23	42587022	42587023	Distal Intergenic	23	42729819	42743595	13777	2	ZIC4-204	156572	NA	NA	NA	Intergenic_downstream	485704
199	cg00309578	-9.314333932	NA	NA	NA	NA	NA	NA	NA	NA	NA	NA	2.90E-20	NA	NA	NA	NA	NA	NA	NA	NA	NA	NA	RUNDC3B	14	13875957	13875958	Exon (RUNDC3B-201/RUNDC3B, exon 10 of 12)	14	13753548	13899044	145497	1	RUNDC3B-201	122361	RUNDC3B-201;RUNDC3B-202;RUNDC3B-203	RUNDC3B;RUNDC3B;RUNDC3B	0;0;0	Exon	482285
200	cg00310182	10.30968408	NA	NA	NA	NA	NA	NA	NA	NA	NA	NA	2.27E-24	NA	NA	NA	NA	NA	NA	NA	NA	NA	NA	POU3F1	15	4457947	4457948	Distal Intergenic	15	4535595	4538054	2460	1	POU3F1-201	-77599	NA	NA	NA	Intergenic_upstream	100855694
201	cg00310215	14.2784347	NA	NA	NA	NA	NA	NA	NA	NA	NA	NA	2.55E-44	NA	NA	NA	NA	NA	NA	NA	NA	NA	NA	SALL1	2	61614480	61614481	Promoter (<=1kb)	2	61614657	61628082	13426	1	SALL1-202	-176	SALL1-201;SALL1-202	SALL1;SALL1	0;0	Promoter	487284
202	cg00311846	11.96815499	NA	NA	NA	NA	NA	NA	NA	NA	NA	NA	5.00E-32	NA	NA	NA	NA	NA	NA	NA	NA	NA	NA	DGKI	16	11253973	11253974	Promoter (<=1kb)	16	11253354	11658031	404678	1	DGKI-202	571	DGKI-202;DGKI-201;DGKI-203	DGKI;DGKI;DGKI	0;0;0	fiveUTR	482709
203	cg00311934	-10.71819796	NA	NA	NA	NA	NA	NA	NA	NA	NA	NA	3.66E-26	NA	NA	NA	NA	NA	NA	NA	NA	NA	NA	ODF2	9	54744274	54744275	Exon (ODF2-201/ODF2, exon 19 of 21)	9	54742951	54777460	34510	2	ODF2-202	33185	GLE1-201;ODF2-202;ODF2-201;ODF2-205;ODF2-204;ODF2-203	GLE1;ODF2;ODF2;ODF2;ODF2;ODF2	-3212;0;0;0;0;0	Exon	491315
204	cg00314427	NA	-3.809485766	NA	NA	NA	NA	NA	NA	NA	NA	-3.483340575	NA	0.000176541	NA	NA	NA	NA	NA	NA	NA	NA	0.000589487	FOSB	1	110297248	110297249	Exon (FOSB-201/FOSB, exon 4 of 4)	1	110297099	110301231	4133	2	FOSB-201	3934	FOSB-201;FOSB-202;FOSB-203;FOSB-204	FOSB;FOSB;FOSB;FOSB	0;0;0;0	Exon	484445
205	cg00315292	17.00642206	NA	NA	NA	NA	NA	NA	NA	NA	NA	NA	4.25E-61	NA	NA	NA	NA	NA	NA	NA	NA	NA	NA	IRX4	34	10885424	10885425	Downstream (2-3kb)	34	10878149	10882979	4831	1	IRX4-202	7276	IRX4-201;IRX4-202	IRX4;IRX4	0;7227	Intergenic_downstream	478628
206	cg00319727	6.966673613	NA	NA	NA	NA	NA	NA	NA	NA	NA	NA	4.30E-12	NA	NA	NA	NA	NA	NA	NA	NA	NA	NA	ATXN7L1	18	14879003	14879004	Intron (ATXN7L1-202/ATXN7L1, intron 6 of 11)	18	14664608	14903372	238765	1	ATXN7L1-202	214347	ATXN7L1-202;ATXN7L1-203;ATXN7L1-204;ATXN7L1-205;ATXN7L1-201	ATXN7L1;ATXN7L1;ATXN7L1;ATXN7L1;ATXN7L1	0;0;0;0;0	Intron	475892
207	cg00321644	-12.75475207	NA	NA	NA	NA	NA	NA	NA	NA	NA	NA	5.26E-36	NA	NA	NA	NA	NA	NA	NA	NA	NA	NA	WNK1	27	43173988	43173989	Intron (WNK1-201/WNK1, intron 9 of 28)	27	43065111	43211706	146596	1	WNK1-201	108829	WNK1-201;WNK1-202;WNK1-203;WNK1-204	WNK1;WNK1;WNK1;WNK1	0;0;0;0	Intron	477728
208	cg00324422	NA	3.981530221	-3.567451601	NA	NA	NA	-3.913030291	NA	NA	NA	4.113210982	NA	9.03E-05	0.00043552	NA	NA	NA	0.000118261	NA	NA	NA	5.32E-05	FIGN	36	9056727	9056728	Intron (NA, intron 1 of 1)	36	9064642	9067375	2734	2	FIGN-201	10648	NA	NA	NA	Intron	488374
209	cg00324754	-15.49636258	NA	NA	NA	NA	NA	NA	NA	NA	NA	NA	1.61E-51	NA	NA	NA	NA	NA	NA	NA	NA	NA	NA	ZFHX4	29	24772582	24772583	Distal Intergenic	29	24878361	25034274	155914	1	ZFHX4-201	-105730	NA	NA	NA	Intergenic_upstream	487006
210	cg00324991	4.60171298	NA	NA	NA	NA	NA	NA	NA	NA	NA	NA	4.45E-06	NA	NA	NA	NA	NA	NA	NA	NA	NA	NA	FEZF2	20	28433187	28433188	Distal Intergenic	20	28425321	28428853	3533	1	FEZF2-202	7866	FEZF2-201;FEZF2-202	FEZF2;FEZF2	0;0	Intergenic_downstream	476568
211	cg00325478	10.04391353	NA	NA	NA	NA	NA	NA	NA	NA	NA	NA	3.09E-23	NA	NA	NA	NA	NA	NA	NA	NA	NA	NA	SLC35C2	24	33516459	33516460	Distal Intergenic	24	33551641	33565123	13483	2	SLC35C2-201	48712	NA	NA	NA	Intergenic_downstream	609863
212	cg00325725	-10.13828335	NA	NA	NA	NA	NA	NA	NA	NA	NA	NA	1.23E-23	NA	NA	NA	NA	NA	NA	NA	NA	NA	NA	INSC	21	38466899	38466900	Distal Intergenic	21	38056609	38170249	113641	1	INSC-201	410339	NA	NA	NA	Intergenic_downstream	611775
213	cg00330845	4.34019754	NA	NA	NA	NA	NA	NA	NA	NA	NA	NA	1.49E-05	NA	NA	NA	NA	NA	NA	NA	NA	NA	NA	FOXA2	24	1184605	1184606	Distal Intergenic	24	1010803	1014524	3722	1	FOXA2-201	173851	NA	NA	NA	Intergenic_downstream	485742
214	cg00331096	5.617737364	NA	NA	NA	NA	NA	NA	NA	NA	NA	NA	2.19E-08	NA	NA	NA	NA	NA	NA	NA	NA	NA	NA	FOXA2	24	1012059	1012060	5' UTR	24	1010803	1014524	3722	1	FOXA2-201	1256	FOXA2-201	FOXA2	0	fiveUTR	485742
215	cg00334236	-7.430393437	NA	NA	NA	NA	NA	NA	NA	NA	NA	NA	1.55E-13	NA	NA	NA	NA	NA	NA	NA	NA	NA	NA	FGFR2	28	31405437	31405438	Exon (FGFR2-201/FGFR2, exon 6 of 16)	28	31369550	31475796	106247	2	FGFR2-203	70358	FGFR2-203;FGFR2-204;FGFR2-205;FGFR2-206;FGFR2-207;FGFR2-202;FGFR2-201;FGFR2-208	FGFR2;FGFR2;FGFR2;FGFR2;FGFR2;FGFR2;FGFR2;FGFR2	0;0;0;0;0;0;0;0	Exon	415125
216	cg00339654	8.225907653	NA	NA	NA	NA	NA	NA	NA	NA	NA	NA	3.30E-16	NA	NA	NA	NA	NA	NA	NA	NA	NA	NA	TLX1	28	13821864	13821865	Promoter (<=1kb)	28	13821261	13827388	6128	1	TLX1-201	555	TLX1-201	TLX1	0	Exon	608311
217	cg00343067	-11.40749568	NA	NA	NA	NA	NA	NA	NA	NA	NA	NA	2.51E-29	NA	NA	NA	NA	NA	NA	NA	NA	NA	NA	NKX3-2	3	67072258	67072259	Distal Intergenic	3	66524030	66527167	3138	1	NKX3-2-201	548277	NA	NA	NA	Intergenic_downstream	488822
218	cg00351264	-13.51926329	NA	NA	NA	NA	NA	NA	NA	NA	NA	NA	4.45E-40	NA	NA	NA	NA	NA	NA	NA	NA	NA	NA	PAX5	11	52906244	52906245	Intron (PAX5-201/PAX5, intron 6 of 10)	11	52810289	52998840	188552	2	PAX5-202	92595	PAX5-202;PAX5-203;PAX5-204;PAX5-205;PAX5-206;PAX5-201;PAX5-207;PAX5-208;PAX5-209	PAX5;PAX5;PAX5;PAX5;PAX5;PAX5;PAX5;PAX5;PAX5	0;0;0;0;0;0;0;0;0	Intron	612021
219	cg00360524	-6.175779137	NA	NA	NA	NA	NA	NA	NA	NA	NA	NA	7.87E-10	NA	NA	NA	NA	NA	NA	NA	NA	NA	NA	RBM14	18	50855432	50855433	Exon (RBM14-201/RBM14, exon 2 of 3)	18	50853235	50861480	8246	2	RBM14-201	5999	RBM14-201;RBM4-202	RBM14;RBM4	0;0	Exon	NA
220	cg00362487	35.95123283	NA	NA	NA	NA	NA	NA	NA	NA	NA	NA	2.99E-226	NA	NA	NA	NA	NA	NA	NA	NA	NA	NA	ONECUT1	30	18508295	18508296	Distal Intergenic	30	18454859	18491954	37096	2	ONECUT1-201	-16341	NA	NA	NA	Intergenic_upstream	487558
221	cg00362836	4.907928272	NA	NA	NA	NA	NA	NA	NA	NA	NA	NA	9.93E-07	NA	NA	NA	NA	NA	NA	NA	NA	NA	NA	gene:ENSCAFG00040019260	5	36576758	36576759	Distal Intergenic	5	36479356	36479811	456	1	transcript:ENSCAFT00040035612	97403	NA	NA	NA	Intergenic_downstream	NA
222	cg00370791	10.92164978	NA	NA	NA	NA	NA	NA	NA	NA	NA	NA	4.45E-27	NA	NA	NA	NA	NA	NA	NA	NA	NA	NA	BHLHE22	29	14372994	14372995	Distal Intergenic	29	14541624	14543048	1425	1	BHLHE22-201	-168581	NA	NA	NA	Intergenic_upstream	NA
223	cg00370841	-9.683542901	NA	NA	NA	NA	NA	NA	NA	NA	NA	NA	9.62E-22	NA	NA	NA	NA	NA	NA	NA	NA	NA	NA	EBF1	4	51760934	51760935	Intron (EBF1-201/EBF1, intron 6 of 15)	4	51643633	52027099	383467	1	EBF1-201	117253	EBF1-201;EBF1-202;EBF1-203	EBF1;EBF1;EBF1	0;0;0	Intron	479312
224	cg00372284	-7.280930013	NA	NA	NA	NA	NA	NA	NA	NA	NA	NA	4.63E-13	NA	NA	NA	NA	NA	NA	NA	NA	NA	NA	SNX2	11	12132952	12132953	Exon (SNX2-207/SNX2, exon 12 of 16)	11	12078989	12315195	236207	1	SNX2-201	53963	SNX2-201;SNX2-202;SNX2-203;SNX2-204;SNX2-205;SNX2-206;SNX2-207	SNX2;SNX2;SNX2;SNX2;SNX2;SNX2;SNX2	0;0;0;0;0;0;0	Exon	474657
225	cg00376184	5.663393837	NA	NA	NA	NA	NA	NA	NA	NA	NA	NA	1.69E-08	NA	NA	NA	NA	NA	NA	NA	NA	NA	NA	TBCA	3	28656716	28656717	Distal Intergenic	3	28807730	28882913	75184	1	TBCA-201	-150965	NA	NA	NA	Intergenic_upstream	479173
226	cg00380167	-11.5647774	NA	NA	NA	NA	NA	NA	NA	NA	NA	3.879069424	4.50E-30	NA	NA	NA	NA	NA	NA	NA	NA	NA	0.000134996	LRPPRC	10	46930014	46930015	Exon (LRPPRC-201/LRPPRC, exon 32 of 39)	10	46914299	47025464	111166	2	LRPPRC-201	95449	LRPPRC-201;LRPPRC-202	LRPPRC;LRPPRC	0;0	Exon	474572
227	cg00381965	-7.462633688	NA	NA	NA	NA	NA	NA	NA	NA	NA	NA	1.22E-13	NA	NA	NA	NA	NA	NA	NA	NA	NA	NA	MBNL1	23	47144942	47144943	Exon (MBNL1-201/MBNL1, exon 9 of 10)	23	46951402	47151390	199989	1	MBNL1-205	193540	MBNL1-205;MBNL1-206;MBNL1-202;MBNL1-203;MBNL1-204;MBNL1-201;MBNL1-210;MBNL1-207;MBNL1-208;MBNL1-209	MBNL1;MBNL1;MBNL1;MBNL1;MBNL1;MBNL1;MBNL1;MBNL1;MBNL1;MBNL1	0;0;0;0;0;0;0;0;0;0	Exon	477116
228	cg00385093	-12.56051494	NA	NA	NA	NA	NA	NA	NA	NA	NA	NA	5.29E-35	NA	NA	NA	NA	NA	NA	NA	NA	NA	NA	CNTD1	9	19691415	19691416	3' UTR	9	19691451	19696429	4979	2	CNTD1-201	4965	AOC2-201;CNTD1-201;CNTD1-202;CNTD1-203;CNTD1-204;CNTD1-205	AOC2;CNTD1;CNTD1;CNTD1;CNTD1;CNTD1	-3028;0;0;0;0;0	threeUTR	490958
229	cg00386499	-7.814412195	NA	NA	NA	NA	NA	NA	NA	NA	NA	NA	8.56E-15	NA	NA	NA	NA	NA	NA	NA	NA	NA	NA	ZNF462	11	61853126	61853127	Distal Intergenic	11	62066148	62199152	133005	1	ZNF462-203	-213022	NA	NA	NA	Intergenic_upstream	481655
230	cg00388556	17.40304643	NA	NA	NA	NA	NA	NA	NA	NA	NA	NA	9.95E-64	NA	NA	NA	NA	NA	NA	NA	NA	NA	NA	PAX9	8	15027335	15027336	Promoter (4-5kb)	8	15031613	15046738	15126	1	PAX9-203	-4229	PAX9-201;PAX9-202;PAX9-203	PAX9;PAX9;PAX9	0;0;0	Promoter	490654
231	cg00389116	-8.790079521	NA	NA	NA	NA	NA	NA	NA	NA	NA	NA	2.97E-18	NA	NA	NA	NA	NA	NA	NA	NA	NA	NA	ASXL3	7	55870286	55870287	Promoter (<=1kb)	7	55753247	55870509	117263	2	ASXL3-203	174	ASXL3-203;ASXL3-202;ASXL3-201	ASXL3;ASXL3;ASXL3	0;0;0	Exon	490492
232	cg00391579	-7.54106717	NA	NA	NA	NA	NA	NA	NA	NA	NA	NA	6.83E-14	NA	NA	NA	NA	NA	NA	NA	NA	NA	NA	FOXP4	12	10292741	10292742	Intron (FOXP4-201/FOXP4, intron 8 of 16)	12	10249864	10302255	52392	1	FOXP4-201	42877	FOXP4-201	FOXP4	0	Intron	481793
233	cg00393155	-12.12155607	NA	NA	NA	NA	NA	NA	NA	NA	NA	NA	8.71E-33	NA	NA	NA	NA	NA	NA	NA	NA	NA	NA	GRIA2	15	54665728	54665729	Exon (GRIA2-204/GRIA2, exon 13 of 15)	15	54520726	54669171	148446	1	GRIA2-201	145002	GRIA2-201;GRIA2-202;GRIA2-203;GRIA2-204	GRIA2;GRIA2;GRIA2;GRIA2	0;0;0;0	Exon	482667
234	cg00393367	-5.925927414	NA	NA	NA	NA	NA	NA	NA	NA	NA	NA	3.62E-09	NA	NA	NA	NA	NA	NA	NA	NA	NA	NA	ZEB2	19	46648520	46648521	Intron (ZEB2-202/ZEB2, intron 2 of 8)	19	46541756	46674765	133010	2	ZEB2-201	26244	ZEB2-201;ZEB2-202;ZEB2-203	ZEB2;ZEB2;ZEB2	0;0;0	Intron	483909
235	cg00396618	-9.11095658	NA	NA	NA	NA	NA	NA	NA	NA	NA	NA	1.80E-19	NA	NA	NA	NA	NA	NA	NA	NA	NA	NA	RHOT1	9	40319122	40319123	Exon (RHOT1-201/RHOT1, exon 20 of 20)	9	40318788	40381668	62881	2	RHOT1-201	62545	RHOT1-201;RHOT1-202;RHOT1-203;RHOT1-204	RHOT1;RHOT1;RHOT1;RHOT1	0;0;0;0	Exon	480613
236	cg00401084	-10.17539728	NA	NA	NA	NA	NA	NA	NA	NA	NA	NA	8.56E-24	NA	NA	NA	NA	NA	NA	NA	NA	NA	NA	CNTN6	20	15895825	15895826	Distal Intergenic	20	15625500	15838562	213063	2	CNTN6-201	-57264	NA	NA	NA	Intergenic_upstream	484686
237	cg00401116	12.03092262	NA	NA	NA	NA	NA	NA	NA	NA	NA	NA	2.45E-32	NA	NA	NA	NA	NA	NA	NA	NA	NA	NA	NFIA	5	48664935	48664936	Exon (NFIA-206/NFIA, exon 11 of 12)	5	48632222	48995594	363373	2	NFIA-201	330610	NFIA-201;NFIA-202;NFIA-204;NFIA-203;NFIA-206;NFIA-207;NFIA-208;NFIA-205;NFIA-209	NFIA;NFIA;NFIA;NFIA;NFIA;NFIA;NFIA;NFIA;NFIA	0;0;0;0;0;0;0;0;0	Exon	479552
238	cg00401433	-6.804117508	NA	NA	NA	NA	NA	NA	NA	NA	NA	NA	1.32E-11	NA	NA	NA	NA	NA	NA	NA	NA	NA	NA	ZFPM2	13	6676781	6676782	Intron (ZFPM2-201/ZFPM2, intron 5 of 7)	13	6356343	6811875	455533	1	ZFPM2-201	320438	ZFPM2-201;ZFPM2-202;ZFPM2-203;ZFPM2-204;ZFPM2-205	ZFPM2;ZFPM2;ZFPM2;ZFPM2;ZFPM2	0;0;0;0;0	Intron	481997
239	cg00407148	-11.20764134	NA	NA	NA	NA	NA	NA	NA	NA	NA	NA	2.16E-28	NA	NA	NA	NA	NA	NA	NA	NA	NA	NA	HOXC8	27	1283758	1283759	Promoter (9-10kb)	27	1272275	1274420	2146	2	HOXC8-201	-9339	NA	NA	NA	Promoter	NA
240	cg00409684	16.52747499	NA	NA	NA	NA	NA	NA	NA	NA	NA	NA	5.52E-58	NA	NA	NA	NA	NA	NA	NA	NA	NA	NA	LBX1	28	13885168	13885169	Distal Intergenic	28	13887473	13889232	1760	2	LBX1-201	4064	LBX1-201	LBX1	4015	Intergenic_downstream	486850
241	cg00410898.1	3.30072566	NA	NA	NA	NA	NA	NA	NA	NA	NA	NA	0.000982197	NA	NA	NA	NA	NA	NA	NA	NA	NA	NA	STC1	25	33768802	33768803	Promoter (<=1kb)	25	33768931	33780130	11200	1	STC1-201	-80	STC1-201	STC1	0	Promoter	486112
242	cg00411965	14.06158063	NA	NA	NA	NA	NA	NA	NA	NA	NA	NA	4.35E-43	NA	NA	NA	NA	NA	NA	NA	NA	NA	NA	MCU	4	23684088	23684089	Exon (MCU-201/MCU, exon 6 of 8)	4	23494467	23691789	197323	1	MCU-201	189621	MCU-201;MCU-202;MCU-203	MCU;MCU;MCU	0;0;0	Exon	489042
243	cg00414520	18.90454533	NA	NA	NA	NA	NA	NA	NA	NA	NA	NA	4.23E-74	NA	NA	NA	NA	NA	NA	NA	NA	NA	NA	DNAJC19	34	14795464	14795465	Intron (NA, intron 1 of 1)	34	14146879	14151891	5013	2	DNAJC19-201	-643622	NA	NA	NA	Intron	100856039
244	cg00419202	-6.39286526	NA	NA	NA	NA	NA	NA	NA	NA	NA	NA	2.00E-10	NA	NA	NA	NA	NA	NA	NA	NA	NA	NA	PTBP2	6	53512660	53512661	Distal Intergenic	6	52918619	52994918	76300	2	PTBP2-201	-517743	NA	NA	NA	Intergenic_upstream	490149
245	cg00419757	-11.80422872	NA	NA	NA	NA	NA	NA	NA	NA	NA	NA	3.16E-31	NA	NA	NA	NA	NA	NA	NA	NA	NA	NA	TMEM161B	3	20125329	20125330	Distal Intergenic	3	20223405	20321154	97750	1	TMEM161B-202	-98124	NA	NA	NA	Intergenic_upstream	488916
246	cg00422594	-6.680165263	NA	NA	NA	NA	NA	NA	NA	NA	NA	NA	3.04E-11	NA	NA	NA	NA	NA	NA	NA	NA	NA	NA	NEB	19	53235176	53235177	Exon (NA, exon 10 of 2)	19	52944137	53145858	201722	2	NEB-202	-89270	NA	NA	NA	Exon	476149
247	cg00424048	17.29001774	NA	NA	NA	NA	NA	NA	NA	NA	NA	NA	5.65E-63	NA	NA	NA	NA	NA	NA	NA	NA	NA	NA	GPATCH2L	8	48981456	48981457	Distal Intergenic	8	49000223	49050204	49982	1	GPATCH2L-205	-18815	NA	NA	NA	Intergenic_upstream	480397
248	cg00424624	-10.40828406	3.537416977	-4.149480885	NA	NA	NA	NA	NA	NA	NA	4.225760495	8.50E-25	0.000485555	4.59E-05	NA	NA	NA	NA	NA	NA	NA	3.35E-05	HNRNPL	1	114435296	114435297	Exon (HNRNPL-201/HNRNPL, exon 8 of 13)	1	114427197	114438818	11622	1	HNRNPL-201	8099	HNRNPL-201	HNRNPL	0	Exon	100855936
249	cg00426659	3.405294991	NA	NA	NA	NA	NA	NA	NA	NA	NA	NA	0.000674557	NA	NA	NA	NA	NA	NA	NA	NA	NA	NA	gene:ENSCAFG00040008971	15	38434285	38434286	Intron (NA, intron 1 of 1)	15	38817837	38819251	1415	1	transcript:ENSCAFT00040016690	-383600	NA	NA	NA	Intron	NA
250	cg00427623	12.89353194	NA	NA	NA	NA	NA	NA	NA	NA	NA	NA	9.92E-37	NA	NA	NA	NA	NA	NA	NA	NA	NA	NA	CYP26B1	17	50514755	50514756	Intron (CYP26B1-201/CYP26B1, intron 3 of 7)	17	50511202	50531663	20462	1	CYP26B1-201	3553	CYP26B1-201;CYP26B1-202	CYP26B1;CYP26B1	0;0	Intron	483120
251	cg00433042	8.761254325	NA	NA	NA	NA	NA	NA	NA	NA	NA	NA	3.81E-18	NA	NA	NA	NA	NA	NA	NA	NA	NA	NA	TFAP2A	35	10089655	10089656	Downstream (2-3kb)	35	10092000	10106135	14136	2	TFAP2A-201	16479	TFAP2A-201;TFAP2A-202;TFAP2A-203	TFAP2A;TFAP2A;TFAP2A	0;0;0	Intergenic_downstream	488213
252	cg00436746	5.897806114	NA	NA	NA	NA	NA	NA	NA	NA	NA	NA	4.28E-09	NA	NA	NA	NA	NA	NA	NA	NA	NA	NA	TFAP2A	35	10089695	10089696	Downstream (2-3kb)	35	10092000	10106135	14136	2	TFAP2A-201	16439	TFAP2A-201;TFAP2A-202;TFAP2A-203	TFAP2A;TFAP2A;TFAP2A	0;0;0	Intergenic_downstream	488213
253	cg00437193	11.46864997	NA	NA	NA	NA	NA	NA	NA	NA	NA	NA	1.29E-29	NA	NA	NA	NA	NA	NA	NA	NA	NA	NA	TFAP2D	12	18454277	18454278	Exon (TFAP2D-201/TFAP2D, exon 2 of 8)	12	18452776	18509813	57038	1	TFAP2D-201	1501	TFAP2D-201	TFAP2D	0	Exon	481835
254	cg00439117	-6.160035366	NA	NA	NA	NA	NA	NA	NA	NA	NA	NA	8.68E-10	NA	NA	NA	NA	NA	NA	NA	NA	NA	NA	TMEM53	15	15627803	15627804	Intron (TMEM53-202/TMEM53, intron 4 of 4)	15	15593113	15631724	38612	1	TMEM53-204	34642	TMEM53-204;TMEM53-202;TMEM53-203;RNF220-201	TMEM53;TMEM53;TMEM53;RNF220	0;0;0;0	Intron	482522
255	cg00443041	-5.571848486	NA	NA	NA	NA	NA	NA	NA	NA	NA	NA	2.85E-08	NA	NA	NA	NA	NA	NA	NA	NA	NA	NA	WSB1	9	41481143	41481144	3' UTR	9	41469068	41485002	15935	1	WSB1-201	12027	WSB1-201;WSB1-204;WSB1-203;WSB1-202	WSB1;WSB1;WSB1;WSB1	0;0;0;0	threeUTR	480619
256	cg00443833	-5.645728909	NA	NA	NA	NA	NA	NA	NA	NA	NA	NA	1.87E-08	NA	NA	NA	NA	NA	NA	NA	NA	NA	NA	MTX2	36	20622850	20622851	Distal Intergenic	36	20282962	20349363	66402	1	MTX2-202	339937	NA	NA	NA	Intergenic_downstream	478811
257	cg00444928	-11.519669	NA	NA	NA	NA	NA	NA	NA	NA	NA	NA	7.39E-30	NA	NA	NA	NA	NA	NA	NA	NA	NA	NA	RORA	30	26209464	26209465	Distal Intergenic	30	25430157	26136066	705910	2	RORA-201	-73350	NA	NA	NA	Intergenic_upstream	478328
258	cg00445879	-5.740922564	NA	NA	NA	NA	NA	NA	NA	NA	NA	NA	1.08E-08	NA	NA	NA	NA	NA	NA	NA	NA	NA	NA	HOXA6	14	40374206	40374207	Promoter (<=1kb)	14	40372366	40374467	2102	2	HOXA6-201	212	HOXA5-201;HOXA6-201	HOXA5;HOXA6	0;0	Exon	111089956
259	cg00450713	-10.90450531	NA	NA	NA	NA	NA	NA	NA	NA	NA	NA	5.32E-27	NA	NA	NA	NA	NA	NA	NA	NA	NA	NA	CCNL1	23	50857697	50857698	3' UTR	23	50855552	50869721	14170	2	CCNL1-201	12023	CCNL1-201;CCNL1-202;CCNL1-203;CCNL1-204;CCNL1-205	CCNL1;CCNL1;CCNL1;CCNL1;CCNL1	0;0;0;0;0	threeUTR	NA
260	cg00450884	-7.7626815	NA	NA	NA	NA	NA	NA	NA	NA	NA	NA	1.27E-14	NA	NA	NA	NA	NA	NA	NA	NA	NA	NA	RASEF	1	76672034	76672035	Distal Intergenic	1	76515725	76589068	73344	1	RASEF-201	156261	NA	NA	NA	Intergenic_downstream	484152
261	cg00451044	4.290430052	NA	NA	NA	NA	NA	NA	NA	NA	NA	NA	1.87E-05	NA	NA	NA	NA	NA	NA	NA	NA	NA	NA	TENM2	4	43852520	43852521	Exon (TENM2-208/TENM2, exon 3 of 25)	4	43644821	44762007	1117187	2	TENM2-201	909486	TENM2-201;TENM2-202;TENM2-203;TENM2-204;TENM2-205;TENM2-206;TENM2-207;TENM2-208	TENM2;TENM2;TENM2;TENM2;TENM2;TENM2;TENM2;TENM2	0;0;0;0;0;0;0;0	Exon	489135
262	cg00453591	-12.78897527	NA	NA	NA	NA	NA	NA	NA	NA	NA	NA	3.49E-36	NA	NA	NA	NA	NA	NA	NA	NA	NA	NA	DNM3	7	26474451	26474452	Exon (MIR199A2-201/MIR199A2-201, exon 1 of 1)	7	26226436	26773990	547555	2	DNM3-201	299490	DNM3-201;DNM3-202;DNM3-203;DNM3-204;DNM3-205	DNM3;DNM3;DNM3;DNM3;DNM3	0;0;0;0;0	Exon	490341
263	cg00454274	-12.55393118	NA	NA	NA	NA	NA	NA	NA	NA	NA	NA	5.72E-35	NA	NA	NA	NA	NA	NA	NA	NA	NA	NA	GLIS1	5	55418845	55418846	Intron (GLIS1-202/GLIS1, intron 2 of 11)	5	55414090	55637727	223638	1	GLIS1-202	4707	GLIS1-202;GLIS1-203;GLIS1-204;GLIS1-201	GLIS1;GLIS1;GLIS1;GLIS1	0;0;0;0	Intron	489582
264	cg00455875	-9.699274678	NA	NA	NA	NA	NA	NA	NA	NA	NA	NA	8.30E-22	NA	NA	NA	NA	NA	NA	NA	NA	NA	NA	TSHZ3	1	120807568	120807569	Distal Intergenic	1	120568581	120637466	68886	1	TSHZ3-201	238987	NA	NA	NA	Intergenic_downstream	484607
265	cg00457583	9.691757457	NA	NA	NA	NA	NA	NA	NA	NA	NA	NA	8.91E-22	NA	NA	NA	NA	NA	NA	NA	NA	NA	NA	DPYD	6	51928014	51928015	Exon (DPYD-208/DPYD, exon 3 of 24)	6	51820213	52624395	804183	1	DPYD-208	107801	DPYD-208;DPYD-201;DPYD-202;DPYD-203;DPYD-204;DPYD-205;DPYD-206;DPYD-207;DPYD-209	DPYD;DPYD;DPYD;DPYD;DPYD;DPYD;DPYD;DPYD;DPYD	0;0;0;0;0;0;0;0;0	Exon	479935
266	cg00458124	-6.543964349	NA	NA	NA	NA	NA	NA	NA	NA	NA	NA	7.48E-11	NA	NA	NA	NA	NA	NA	NA	NA	NA	NA	PTPN5	21	41223983	41223984	Distal Intergenic	21	41224977	41225997	1021	2	PTPN5-202	2014	IGSF22-201;PTPN5-201;PTPN5-202	IGSF22;PTPN5;PTPN5	-3347;0;1965	Intergenic_downstream	485409
267	cg00458823	-8.275751724	NA	NA	NA	NA	NA	NA	NA	NA	NA	NA	2.20E-16	NA	NA	NA	NA	NA	NA	NA	NA	NA	NA	PKNOX2	5	9150361	9150362	Intron (PKNOX2-201/PKNOX2, intron 2 of 11)	5	9067274	9254508	187235	2	PKNOX2-201	104146	PKNOX2-201	PKNOX2	0	Intron	479399
268	cg00459263	25.461834	NA	NA	NA	NA	NA	NA	NA	NA	NA	NA	3.75E-126	NA	NA	NA	NA	NA	NA	NA	NA	NA	NA	LHX2	9	58517389	58517390	Intron (LHX2-201/LHX2, intron 3 of 4)	9	58502857	58523255	20399	2	LHX2-201	5865	LHX2-201	LHX2	0	Intron	491340
269	cg00464569	-6.940167163	NA	NA	NA	NA	NA	NA	NA	NA	NA	NA	5.17E-12	NA	NA	NA	NA	NA	NA	NA	NA	NA	NA	PBX1	38	18696976	18696977	Intron (PBX1-201/PBX1, intron 1 of 7)	38	18432127	18712496	280370	2	PBX1-201	15519	PBX1-201;PBX1-205;PBX1-206;PBX1-207;PBX1-208	PBX1;PBX1;PBX1;PBX1;PBX1	0;0;0;0;0	Intron	488669
270	cg00464803	6.522812804	NA	NA	NA	NA	NA	NA	NA	NA	NA	NA	8.60E-11	NA	NA	NA	NA	NA	NA	NA	NA	NA	NA	MEIS2	30	4672909	4672910	Exon (MEIS2-202/MEIS2, exon 3 of 12)	30	4471631	4676650	205020	2	MEIS2-201	3740	MEIS2-201;MEIS2-202;MEIS2-203;MEIS2-204	MEIS2;MEIS2;MEIS2;MEIS2	0;0;0;0	Exon	612759
271	cg00465284	8.843034685	NA	NA	NA	NA	NA	NA	NA	NA	NA	NA	1.88E-18	NA	NA	NA	NA	NA	NA	NA	NA	NA	NA	CTNNA2	17	43729714	43729715	Intron (CTNNA2-201/CTNNA2, intron 7 of 18)	17	43368943	44455558	1086616	2	CTNNA2-201	725795	CTNNA2-201;CTNNA2-205;CTNNA2-206;CTNNA2-204;CTNNA2-202;CTNNA2-203;LRRTM1-201	CTNNA2;CTNNA2;CTNNA2;CTNNA2;CTNNA2;CTNNA2;LRRTM1	0;0;0;0;0;0;0	Intron	483088
272	cg00470955	7.022432854	NA	NA	NA	NA	NA	NA	NA	NA	NA	NA	2.92E-12	NA	NA	NA	NA	NA	NA	NA	NA	NA	NA	RBFOX1	6	34584256	34584257	Promoter (<=1kb)	6	34221215	34584374	363160	2	RBFOX1-202	117	RBFOX1-202;RBFOX1-201;RBFOX1-204;RBFOX1-203;RBFOX1-207	RBFOX1;RBFOX1;RBFOX1;RBFOX1;RBFOX1	0;0;0;0;0	Exon	609116
273	cg00470976	-5.846834679	NA	NA	NA	NA	NA	NA	NA	NA	NA	NA	5.79E-09	NA	NA	NA	NA	NA	NA	NA	NA	NA	NA	ATP5ME	X	107316161	107316162	Distal Intergenic	39	107406027	107406242	216	2	ATP5ME-201	90081	NA	NA	NA	Intergenic_downstream	100684805
274	cg00471663	-6.067569626	NA	NA	NA	NA	NA	NA	NA	NA	NA	NA	1.53E-09	NA	NA	NA	NA	NA	NA	NA	NA	NA	NA	MAP2K5	30	32018274	32018275	Intron (MAP2K5-201/MAP2K5, intron 21 of 21)	30	31789938	32045801	255864	1	MAP2K5-201	228288	MAP2K5-201;MAP2K5-202;MAP2K5-203;MAP2K5-204	MAP2K5;MAP2K5;MAP2K5;MAP2K5	0;0;0;0	Intron	609559
275	cg00471897	-8.991446449	NA	NA	NA	NA	NA	NA	NA	NA	NA	NA	5.17E-19	NA	NA	NA	NA	NA	NA	NA	NA	NA	NA	FOXP2	14	53894850	53894851	Exon (FOXP2-201/FOXP2, exon 5 of 12)	14	53872949	53931123	58175	1	FOXP2-201	21853	FOXP2-201	FOXP2	0	Exon	482413
276	cg00474060	-14.41017249	NA	NA	NA	NA	NA	NA	NA	NA	NA	NA	4.48E-45	NA	NA	NA	NA	NA	NA	NA	NA	NA	NA	PBX1	38	18561306	18561307	Intron (PBX1-201/PBX1, intron 1 of 7)	38	18432127	18712496	280370	2	PBX1-201	151189	PBX1-201;PBX1-202;PBX1-203;PBX1-204;PBX1-205;PBX1-206;PBX1-207;PBX1-208	PBX1;PBX1;PBX1;PBX1;PBX1;PBX1;PBX1;PBX1	0;0;0;0;0;0;0;0	Intron	488669
277	cg00474657	-6.068593985	NA	NA	NA	NA	NA	NA	NA	NA	NA	NA	1.53E-09	NA	NA	NA	NA	NA	NA	NA	NA	NA	NA	SPNS1	6	18387273	18387274	Exon (SPNS1-201/SPNS1, exon 5 of 14)	6	18384216	18392656	8441	1	SPNS1-201	3057	SPNS1-201;SPNS1-202;SPNS1-203;SPNS1-204;SPNS1-205	SPNS1;SPNS1;SPNS1;SPNS1;SPNS1	0;0;0;0;0	Exon	100856384
278	cg00475509	13.3272024	NA	NA	NA	NA	NA	NA	NA	NA	NA	NA	4.90E-39	NA	NA	NA	NA	NA	NA	NA	NA	NA	NA	ZIC4	23	42749149	42749150	Promoter (1-2kb)	23	42729819	42747532	17714	2	ZIC4-201	-1617	ZIC4-201;ZIC4-202;ZIC4-203;ZIC1-201;ZIC1-202	ZIC4;ZIC4;ZIC4;ZIC1;ZIC1	0;0;0;0;0	Promoter	485704
279	cg00477261	7.699783045	NA	NA	NA	NA	NA	NA	NA	NA	NA	NA	2.06E-14	NA	NA	NA	NA	NA	NA	NA	NA	NA	NA	IQSEC3	27	42504459	42504460	5' UTR	27	42411773	42556101	144329	1	IQSEC3-201	92638	IQSEC3-201;IQSEC3-202;IQSEC3-203	IQSEC3;IQSEC3;IQSEC3	0;0;0	fiveUTR	486747
280	cg00482994	-6.251001142	NA	NA	NA	NA	NA	NA	NA	NA	NA	NA	4.92E-10	NA	NA	NA	NA	NA	NA	NA	NA	NA	NA	BRD2	12	2541899	2541900	Exon (BRD2-201/BRD2, exon 8 of 13)	12	2533065	2545060	11996	1	BRD2-201	8786	BRD2-201	BRD2	0	Exon	474868
281	cg00485323	11.8446804	NA	NA	NA	NA	NA	NA	NA	NA	NA	NA	2.01E-31	NA	NA	NA	NA	NA	NA	NA	NA	NA	NA	PRDM8	32	4509627	4509628	Intron (PRDM8-201/PRDM8, intron 2 of 6)	32	4507259	4513831	6573	1	PRDM8-201	2320	PRDM8-201	PRDM8	0	Intron	487823
282	cg00485681	7.535199855	NA	NA	NA	NA	NA	NA	NA	NA	NA	NA	7.14E-14	NA	NA	NA	NA	NA	NA	NA	NA	NA	NA	LHX6	9	60038160	60038161	Intron (LHX6-202/LHX6, intron 1 of 9)	9	60037080	60061353	24274	1	LHX6-201	1080	LHX6-201;LHX6-202	LHX6;LHX6	0;0	Intron	491354
283	cg00486998	-5.551080859	NA	NA	NA	NA	NA	NA	NA	NA	NA	NA	3.20E-08	NA	NA	NA	NA	NA	NA	NA	NA	NA	NA	MECOM	34	34033041	34033042	Intron (MECOM-201/MECOM, intron 2 of 16)	34	33773911	34324517	550607	2	MECOM-201	291475	MECOM-201;MECOM-202	MECOM;MECOM	0;0	Intron	488148
284	cg00487538	5.213789694	NA	NA	NA	NA	NA	NA	NA	NA	NA	NA	2.03E-07	NA	NA	NA	NA	NA	NA	NA	NA	NA	NA	PAX7	2	77292925	77292926	Exon (PAX7-201/PAX7, exon 4 of 9)	2	77200963	77297614	96652	2	PAX7-201	4640	PAX7-201	PAX7	0	Exon	487408
285	cg00491561	-17.38137505	NA	NA	NA	NA	NA	NA	NA	NA	NA	NA	1.39E-63	NA	NA	NA	NA	NA	NA	NA	NA	NA	NA	PCDH9	22	22682437	22682438	Distal Intergenic	22	22006081	22164046	157966	2	PCDH9-203	-518343	NA	NA	NA	Intergenic_upstream	476942
286	cg00493297	-5.958714697	NA	NA	NA	NA	NA	NA	NA	NA	NA	NA	2.97E-09	NA	NA	NA	NA	NA	NA	NA	NA	NA	NA	PLPPR2	20	49691638	49691639	Exon (PLPPR2-201/PLPPR2, exon 4 of 11)	20	49686493	49695418	8926	2	PLPPR2-201	3779	CCDC159-201;PLPPR2-201	CCDC159;PLPPR2	9694;0	Exon	484944
287	cg00493831	13.31318046	NA	NA	NA	NA	NA	NA	NA	NA	NA	NA	5.83E-39	NA	NA	NA	NA	NA	NA	NA	NA	NA	NA	HES5	5	57591678	57591679	Promoter (6-7kb)	5	57584249	57584962	714	2	HES5-201	-6668	NA	NA	NA	Promoter	489614
288	cg00493887	-6.262673804	NA	NA	NA	NA	NA	NA	NA	NA	NA	NA	4.57E-10	NA	NA	NA	NA	NA	NA	NA	NA	NA	NA	DPYSL3	2	39252144	39252145	Exon (DPYSL3-201/DPYSL3, exon 2 of 14)	2	39222023	39340165	118143	2	DPYSL3-202	88020	DPYSL3-202;DPYSL3-201	DPYSL3;DPYSL3	0;0	Exon	487204
289	cg00499875	23.66022642	NA	NA	NA	NA	NA	NA	NA	NA	NA	NA	7.35E-111	NA	NA	NA	NA	NA	NA	NA	NA	NA	NA	gene:ENSCAFG00040024068	3	44075563	44075564	Exon (NA, exon 2 of 2)	3	44499247	44499465	219	1	transcript:ENSCAFT00040044860	-423732	NA	NA	NA	Exon	NA
290	cg00499973	-8.099948924	NA	NA	NA	NA	NA	NA	NA	NA	NA	NA	9.09E-16	NA	NA	NA	NA	NA	NA	NA	NA	NA	NA	gene:ENSCAFG00040006260	24	11379987	11379988	Distal Intergenic	24	11563399	11563626	228	1	transcript:ENSCAFT00040011653	-183411	NA	NA	NA	Intergenic_upstream	NA
291	cg00500341	-5.93090953	NA	NA	NA	NA	NA	NA	NA	NA	NA	NA	3.51E-09	NA	NA	NA	NA	NA	NA	NA	NA	NA	NA	TAOK1	9	43251927	43251928	Exon (TAOK1-201/TAOK1, exon 20 of 20)	9	43159799	43251976	92178	1	TAOK1-201	92080	TAOK1-201;TAOK1-202;TAOK1-203;TAOK1-204	TAOK1;TAOK1;TAOK1;TAOK1	0;0;0;0	Exon	480632
292	cg00504333	-6.957158775	NA	NA	NA	NA	NA	NA	NA	NA	NA	NA	4.60E-12	NA	NA	NA	NA	NA	NA	NA	NA	NA	NA	WASF3	25	12852771	12852772	Exon (WASF3-201/WASF3, exon 2 of 9)	25	12831431	12873377	41947	2	WASF3-201	20557	WASF3-201;WASF3-202	WASF3;WASF3	0;0	Exon	477331
293	cg00504554	-7.947674806	NA	NA	NA	NA	NA	NA	NA	NA	NA	NA	3.03E-15	NA	NA	NA	NA	NA	NA	NA	NA	NA	NA	BCL11A	10	61305394	61305395	Exon (BCL11A-202/BCL11A, exon 4 of 5)	10	61295480	61394699	99220	2	BCL11A-201	89256	BCL11A-201;BCL11A-202;BCL11A-203;BCL11A-204;BCL11A-205	BCL11A;BCL11A;BCL11A;BCL11A;BCL11A	0;0;0;0;0	Exon	481381
294	cg00505361	8.262759614	NA	NA	NA	NA	NA	NA	NA	NA	NA	NA	2.45E-16	NA	NA	NA	NA	NA	NA	NA	NA	NA	NA	SVEP1	11	65144120	65144121	Promoter (<=1kb)	11	64961942	65143713	181772	2	SVEP1-201	-456	SVEP1-201	SVEP1	-407	Promoter	474799
295	cg00505445	-9.348302074	NA	NA	NA	NA	NA	NA	NA	NA	NA	NA	2.13E-20	NA	NA	NA	NA	NA	NA	NA	NA	NA	NA	ANK2	32	33232944	33232945	Exon (ANK2-204/ANK2, exon 12 of 48)	32	33088114	33346862	258749	1	ANK2-204	144782	ANK2-204;ANK2-205;ANK2-201;ANK2-202;ANK2-203;ANK2-208;ANK2-209;ANK2-206;ANK2-207	ANK2;ANK2;ANK2;ANK2;ANK2;ANK2;ANK2;ANK2;ANK2	0;0;0;0;0;0;0;0;0	Exon	487908
296	cg00512700	-11.12721793	NA	NA	NA	NA	NA	NA	NA	NA	NA	NA	5.10E-28	NA	NA	NA	NA	NA	NA	NA	NA	NA	NA	NPAS3	8	12464882	12464883	Intron (NPAS3-201/NPAS3, intron 6 of 12)	8	11745989	12582297	836309	1	NPAS3-201	718893	NPAS3-201;NPAS3-202;NPAS3-203;NPAS3-204	NPAS3;NPAS3;NPAS3;NPAS3	0;0;0;0	Intron	100688457
297	cg00513357	-6.502970494	NA	NA	NA	NA	NA	NA	NA	NA	NA	NA	9.79E-11	NA	NA	NA	NA	NA	NA	NA	NA	NA	NA	EIF4G2	21	34113641	34113642	Promoter (<=1kb)	21	34105708	34114377	8670	2	EIF4G2-203	735	EIF4G2-203;EIF4G2-201;EIF4G2-202	EIF4G2;EIF4G2;EIF4G2	0;0;0	Exon	100855511
298	cg00515235	8.029501233	NA	NA	NA	NA	NA	NA	NA	NA	NA	NA	1.59E-15	NA	NA	NA	NA	NA	NA	NA	NA	NA	NA	CTNNA3	4	18479210	18479211	Exon (LRRTM3-201/LRRTM3, exon 2 of 3)	4	17515256	19137682	1622427	2	CTNNA3-201	658471	CTNNA3-201;LRRTM3-201	CTNNA3;LRRTM3	0;0	Exon	489008
299	cg00518702	-11.31677633	NA	NA	NA	NA	NA	NA	NA	NA	NA	NA	6.70E-29	NA	NA	NA	NA	NA	NA	NA	NA	NA	NA	gene:ENSCAFG00040010507	12	69963530	69963531	Distal Intergenic	12	70212781	70216659	3879	1	transcript:ENSCAFT00040019449	-249251	NA	NA	NA	Intergenic_upstream	NA
300	cg00519119	-6.34891232	NA	NA	NA	NA	NA	NA	NA	NA	NA	NA	2.64E-10	NA	NA	NA	NA	NA	NA	NA	NA	NA	NA	TFAP2A	35	9768683	9768684	Distal Intergenic	35	10092000	10106135	14136	2	TFAP2A-201	337451	NA	NA	NA	Intergenic_downstream	488213
301	cg00519301	-10.60910878	NA	NA	NA	NA	NA	NA	NA	NA	NA	NA	1.12E-25	NA	NA	NA	NA	NA	NA	NA	NA	NA	NA	IFNGR1	1	29831749	29831750	Exon (NA, exon 3 of 2)	1	29693447	29715469	22023	2	IFNGR1-201	-116281	NA	NA	NA	Exon	100856077
302	cg00519918	-5.740459996	NA	NA	NA	NA	NA	NA	NA	NA	NA	NA	1.08E-08	NA	NA	NA	NA	NA	NA	NA	NA	NA	NA	HMBOX1	25	28604787	28604788	Distal Intergenic	25	28618769	28718169	99401	2	HMBOX1-203	113382	NA	NA	NA	Intergenic_downstream	486089
303	cg00522668	-5.443189427	NA	NA	NA	NA	NA	NA	NA	NA	NA	NA	5.85E-08	NA	NA	NA	NA	NA	NA	NA	NA	NA	NA	CCDC178	7	56322568	56322569	Intron (CCDC178-205/CCDC178, intron 18 of 20)	7	56061592	56468971	407380	1	CCDC178-205	260928	CCDC178-205;CCDC178-201;CCDC178-202;CCDC178-203;CCDC178-204	CCDC178;CCDC178;CCDC178;CCDC178;CCDC178	0;0;0;0;0	Intron	490493
304	cg00525251	-7.218020373	NA	NA	NA	NA	NA	NA	NA	NA	NA	NA	7.29E-13	NA	NA	NA	NA	NA	NA	NA	NA	NA	NA	MPDZ	11	33870128	33870129	Distal Intergenic	11	33301853	33435902	134050	2	MPDZ-210	-434178	NA	NA	NA	Intergenic_upstream	474708
305	cg00526068	-5.968113533	NA	NA	NA	NA	NA	NA	NA	NA	NA	NA	2.81E-09	NA	NA	NA	NA	NA	NA	NA	NA	NA	NA	HS3ST2	6	22979280	22979281	Distal Intergenic	6	22763066	22852751	89686	2	HS3ST2-201	-126578	NA	NA	NA	Intergenic_upstream	489975
306	cg00527510	-12.23037176	NA	NA	NA	NA	NA	NA	NA	NA	NA	NA	2.49E-33	NA	NA	NA	NA	NA	NA	NA	NA	NA	NA	ZNF608	11	14409523	14409524	Distal Intergenic	11	13746865	13853983	107119	2	ZNF608-201	-555541	NA	NA	NA	Intergenic_upstream	481484
307	cg00531009	-7.339688894	NA	NA	NA	NA	NA	NA	NA	NA	NA	NA	3.02E-13	NA	NA	NA	NA	NA	NA	NA	NA	NA	NA	SF1	18	52528713	52528714	3' UTR	18	52516367	52528771	12405	1	SF1-201	12298	SF1-201;SF1-202;SF1-203;SF1-204	SF1;SF1;SF1;SF1	0;0;0;0	threeUTR	476031
308	cg00531909	-6.850967314	NA	NA	NA	NA	NA	NA	NA	NA	NA	NA	9.56E-12	NA	NA	NA	NA	NA	NA	NA	NA	NA	NA	TMEM182	10	40705487	40705488	Intron (TMEM182-201/TMEM182, intron 4 of 6)	10	40683225	40865064	181840	2	TMEM182-201	159576	TMEM182-201	TMEM182	0	Intron	611413
309	cg00532890	4.650330847	NA	NA	NA	NA	NA	NA	NA	NA	NA	NA	3.53E-06	NA	NA	NA	NA	NA	NA	NA	NA	NA	NA	PBX1	38	18754953	18754954	Promoter (<=1kb)	38	18470064	18754850	284787	2	PBX1-208	-103	PBX1-206;PBX1-207;PBX1-208	PBX1;PBX1;PBX1	0;0;0	Promoter	488669
310	cg00535482	22.12318347	NA	NA	NA	NA	NA	NA	NA	NA	NA	NA	2.25E-98	NA	NA	NA	NA	NA	NA	NA	NA	NA	NA	TBR1	36	7130098	7130099	Promoter (<=1kb)	36	7130719	7138687	7969	1	TBR1-201	-572	PSMD14-201;TBR1-201	PSMD14;TBR1	0;0	Promoter	488370
311	cg00538388	-9.905310365	NA	NA	NA	NA	NA	NA	NA	NA	NA	NA	1.17E-22	NA	NA	NA	NA	NA	NA	NA	NA	NA	NA	CLASP1	19	28822884	28822885	Exon (CLASP1-202/CLASP1, exon 22 of 39)	19	28658313	28890911	232599	1	CLASP1-201	164523	CLASP1-201;CLASP1-202;CLASP1-203;CLASP1-204;CLASP1-205;CLASP1-206;CLASP1-207	CLASP1;CLASP1;CLASP1;CLASP1;CLASP1;CLASP1;CLASP1	0;0;0;0;0;0;0	Exon	100684635
312	cg00540391	7.109118651	NA	NA	NA	NA	NA	NA	NA	NA	NA	NA	1.58E-12	NA	NA	NA	NA	NA	NA	NA	NA	NA	NA	EDN3	24	44002799	44002800	Promoter (<=1kb)	24	44002752	44019341	16590	1	EDN3-202	0	EDN3-201;EDN3-202;EDN3-203;EDN3-204;EDN3-205	EDN3;EDN3;EDN3;EDN3;EDN3	0;0;0;0;0	fiveUTR	403406
313	cg00542737	8.28719321	NA	NA	NA	NA	NA	NA	NA	NA	NA	NA	2.01E-16	NA	NA	NA	NA	NA	NA	NA	NA	NA	NA	PRL	35	20478945	20478946	Intron (NA, intron 11 of 1)	35	20591765	20600324	8560	2	PRL-201	121330	NA	NA	NA	Intron	488241
314	cg00543458	-13.08535122	NA	NA	NA	NA	NA	NA	NA	NA	NA	NA	9.65E-38	NA	NA	NA	NA	NA	NA	NA	NA	NA	NA	RNF220	15	15667468	15667469	Intron (RNF220-201/RNF220, intron 1 of 13)	15	15617626	15844650	227025	2	RNF220-201	177181	RNF220-201	RNF220	0	Intron	612846
315	cg00545236	9.957640678	NA	NA	NA	NA	NA	NA	NA	NA	NA	NA	7.10E-23	NA	NA	NA	NA	NA	NA	NA	NA	NA	NA	HOXB5	9	24415385	24415386	Downstream (1-2kb)	9	24417351	24418995	1645	2	HOXB5-201	3609	HOXB5-201	HOXB5	0	Intergenic_downstream	100686000
316	cg00546693	16.63546519	NA	NA	NA	NA	NA	NA	NA	NA	NA	NA	1.11E-58	NA	NA	NA	NA	NA	NA	NA	NA	NA	NA	TFAP2A	35	10078838	10078839	Distal Intergenic	35	10092000	10106135	14136	2	TFAP2A-201	27297	NA	NA	NA	Intergenic_downstream	488213
317	cg00548487	-6.200258547	NA	NA	NA	NA	NA	NA	NA	NA	NA	NA	6.76E-10	NA	NA	NA	NA	NA	NA	NA	NA	NA	NA	SMARCC2	10	469322	469323	Exon (SMARCC2-201/SMARCC2, exon 28 of 29)	10	467935	489574	21640	2	SMARCC2-201	20251	SMARCC2-201;SMARCC2-202;SMARCC2-203;SMARCC2-204	SMARCC2;SMARCC2;SMARCC2;SMARCC2	0;0;0;0	Exon	481107
318	cg00550040	-7.51047575	NA	NA	NA	NA	NA	NA	NA	NA	NA	NA	8.58E-14	NA	NA	NA	NA	NA	NA	NA	NA	NA	NA	TSHZ3	1	120750416	120750417	Distal Intergenic	1	120568581	120637466	68886	1	TSHZ3-201	181836	NA	NA	NA	Intergenic_downstream	484607
319	cg00551503	-5.562270907	NA	NA	NA	NA	NA	NA	NA	NA	NA	NA	3.00E-08	NA	NA	NA	NA	NA	NA	NA	NA	NA	NA	MAFB	24	28872182	28872183	Distal Intergenic	24	28701470	28748540	47071	2	MAFB-201	-123691	NA	NA	NA	Intergenic_upstream	485873
320	cg00552731	14.7858448	NA	NA	NA	NA	NA	-3.520879206	-3.531133512	NA	NA	NA	2.92E-47	NA	NA	NA	NA	NA	0.000515359	0.000413783	NA	NA	NA	DYSF	17	50857810	50857811	Distal Intergenic	17	50890621	51048848	158228	2	DYSF-206	191038	NA	NA	NA	Intergenic_downstream	483121
321	cg00553886	8.590573868	NA	NA	NA	NA	NA	NA	NA	NA	NA	NA	1.62E-17	NA	NA	NA	NA	NA	NA	NA	NA	NA	NA	TEAD1	21	35810575	35810576	Distal Intergenic	21	35833402	36071546	238145	1	TEAD1-203	-22778	NA	NA	NA	Intergenic_upstream	610713
322	cg00555047	-7.933423713	NA	NA	NA	NA	NA	NA	NA	NA	NA	NA	3.39E-15	NA	NA	NA	NA	NA	NA	NA	NA	NA	NA	ATXN7L1	18	14878941	14878942	Exon (ATXN7L1-202/ATXN7L1, exon 6 of 12)	18	14664608	14903372	238765	1	ATXN7L1-202	214285	ATXN7L1-202;ATXN7L1-203;ATXN7L1-204;ATXN7L1-205;ATXN7L1-201	ATXN7L1;ATXN7L1;ATXN7L1;ATXN7L1;ATXN7L1	0;0;0;0;0	Exon	475892
323	cg00555070	-9.501979434	NA	NA	NA	NA	NA	NA	NA	NA	NA	NA	5.21E-21	NA	NA	NA	NA	NA	NA	NA	NA	NA	NA	TBC1D22A	10	19654001	19654002	Intron (TBC1D22A-201/TBC1D22A, intron 12 of 13)	10	19631174	19985664	354491	2	TBC1D22A-201	331662	TBC1D22A-201;TBC1D22A-202;TBC1D22A-203;TBC1D22A-204;TBC1D22A-205;TBC1D22A-206;TBC1D22A-207;TBC1D22A-208	TBC1D22A;TBC1D22A;TBC1D22A;TBC1D22A;TBC1D22A;TBC1D22A;TBC1D22A;TBC1D22A	0;0;0;0;0;0;0;0	Intron	474462
324	cg00556573	-12.23488959	NA	NA	NA	NA	NA	-3.752687326	NA	NA	NA	NA	2.37E-33	NA	NA	NA	NA	NA	0.000219135	NA	NA	NA	NA	MYH7B	24	23996872	23996873	Promoter (6-7kb)	24	24003536	24020049	16514	1	MYH7B-201	-6663	NA	NA	NA	Promoter	477206
325	cg00557947	5.922913138	NA	NA	NA	NA	NA	NA	NA	NA	NA	NA	3.68E-09	NA	NA	NA	NA	NA	NA	NA	NA	NA	NA	PAX2	28	13379835	13379836	Distal Intergenic	28	13457186	13536706	79521	1	PAX2-201	-77351	NA	NA	NA	Intergenic_upstream	609228
326	cg00559067	25.30329108	NA	NA	NA	NA	NA	NA	NA	NA	NA	NA	8.84E-125	NA	NA	NA	NA	NA	NA	NA	NA	NA	NA	LBX1	28	13879506	13879507	Distal Intergenic	28	13887473	13889232	1760	2	LBX1-201	9725	NA	NA	NA	Intergenic_downstream	486850
327	cg00562080	6.166113715	NA	NA	NA	NA	NA	NA	NA	NA	NA	NA	8.36E-10	NA	NA	NA	NA	NA	NA	NA	NA	NA	NA	MED13L	26	12776697	12776698	Distal Intergenic	26	12993452	13251933	258482	2	MED13L-207	475235	NA	NA	NA	Intergenic_downstream	477496
328	cg00566346	-10.62620303	NA	NA	NA	NA	NA	NA	NA	NA	NA	NA	9.40E-26	NA	NA	NA	NA	NA	NA	NA	NA	NA	NA	MVB12B	9	56501325	56501326	Intron (MVB12B-201/MVB12B, intron 6 of 9)	9	56405056	56581726	176671	2	MVB12B-202	80400	MVB12B-202;MVB12B-201;MVB12B-203;MVB12B-204;MVB12B-205	MVB12B;MVB12B;MVB12B;MVB12B;MVB12B	0;0;0;0;0	Intron	480722
329	cg00567001	-9.074501209	NA	NA	NA	NA	NA	NA	NA	NA	NA	NA	2.49E-19	NA	NA	NA	NA	NA	NA	NA	NA	NA	NA	SIX3	10	47841770	47841771	Distal Intergenic	10	47918162	47929253	11092	1	SIX3-201	-76440	NA	NA	NA	Intergenic_upstream	481356
330	cg00570985	-8.975838542	NA	NA	NA	NA	NA	NA	NA	NA	NA	NA	5.93E-19	NA	NA	NA	NA	NA	NA	NA	NA	NA	NA	PLEKHA6	38	796771	796772	Exon (PLEKHA6-201/PLEKHA6, exon 16 of 17)	38	782087	818808	36722	2	PLEKHA6-201	22036	PLEKHA6-201;PLEKHA6-202;PLEKHA6-203;PLEKHA6-209;PLEKHA6-210;PLEKHA6-208;PLEKHA6-204;PLEKHA6-205;PLEKHA6-206;PLEKHA6-207	PLEKHA6;PLEKHA6;PLEKHA6;PLEKHA6;PLEKHA6;PLEKHA6;PLEKHA6;PLEKHA6;PLEKHA6;PLEKHA6	0;0;0;0;0;0;0;0;0;0	Exon	478936
331	cg00571033	5.662136642	NA	NA	NA	NA	NA	NA	NA	NA	NA	NA	1.70E-08	NA	NA	NA	NA	NA	NA	NA	NA	NA	NA	KIF13B	25	28302517	28302518	Exon (MIR124-1-201/MIR124-1-201, exon 1 of 1)	25	28398089	28595525	197437	1	KIF13B-202	-95572	NA	NA	NA	Exon	477369
332	cg00571633	-7.700447635	NA	NA	NA	NA	NA	NA	NA	NA	NA	NA	2.05E-14	NA	NA	NA	NA	NA	NA	NA	NA	NA	NA	KCNMA1	4	26937452	26937453	Distal Intergenic	4	27020780	27731583	710804	2	KCNMA1-201	794082	NA	NA	NA	Intergenic_downstream	403984
333	cg00571722	4.986783546	NA	NA	NA	NA	NA	NA	NA	NA	NA	NA	6.65E-07	NA	NA	NA	NA	NA	NA	NA	NA	NA	NA	PAX2	28	13403007	13403008	Distal Intergenic	28	13457186	13536158	78973	1	PAX2-202	-54130	NA	NA	NA	Intergenic_upstream	609228
334	cg00576774	-8.043552003	NA	NA	NA	NA	NA	NA	NA	NA	NA	NA	1.42E-15	NA	NA	NA	NA	NA	NA	NA	NA	NA	NA	CREB5	14	41819276	41819277	Intron (CREB5-201/CREB5, intron 6 of 11)	14	41495449	41943713	448265	1	CREB5-201	323827	CREB5-201;CREB5-202;CREB5-203;CREB5-204;CREB5-205	CREB5;CREB5;CREB5;CREB5;CREB5	0;0;0;0;0	Intron	475266
335	cg00577417	-5.765015421	NA	NA	NA	NA	NA	NA	NA	NA	NA	NA	9.37E-09	NA	NA	NA	NA	NA	NA	NA	NA	NA	NA	ZNF219	15	18122730	18122731	Exon (ZNF219-201/ZNF219, exon 2 of 4)	15	18120704	18124038	3335	2	ZNF219-201	1259	ARHGEF40-201;ARHGEF40-202;ARHGEF40-203;ARHGEF40-204;ARHGEF40-205;ARHGEF40-206;ZNF219-201	ARHGEF40;ARHGEF40;ARHGEF40;ARHGEF40;ARHGEF40;ARHGEF40;ZNF219	22156;20881;19216;19216;19216;19216;0	Exon	100687980
336	cg00583683	-11.35108732	NA	NA	NA	NA	NA	NA	NA	NA	NA	NA	4.63E-29	NA	NA	NA	NA	NA	NA	NA	NA	NA	NA	gene:ENSCAFG00040017750	11	36007662	36007663	Distal Intergenic	11	35940373	35983652	43280	2	transcript:ENSCAFT00040032865	-24011	NA	NA	NA	Intergenic_upstream	NA
337	cg00585108	-10.22266366	NA	NA	NA	NA	NA	NA	NA	NA	NA	NA	5.38E-24	NA	NA	NA	NA	NA	NA	NA	NA	NA	NA	PDE5A	32	38553191	38553192	Exon (PDE5A-201/PDE5A, exon 12 of 24)	32	38487925	38650216	162292	2	PDE5A-201	97024	PDE5A-201;PDE5A-202;PDE5A-203;PDE5A-204;PDE5A-205;PDE5A-206;USP53-201	PDE5A;PDE5A;PDE5A;PDE5A;PDE5A;PDE5A;USP53	0;0;0;0;0;0;0	Exon	403825
338	cg00585733	9.464083446	NA	NA	NA	NA	NA	NA	NA	NA	NA	NA	7.39E-21	NA	NA	NA	NA	NA	NA	NA	NA	NA	NA	AUTS2	6	3623793	3623794	Promoter (<=1kb)	6	2487353	3624038	1136686	2	AUTS2-201	244	AUTS2-201;AUTS2-202;AUTS2-205	AUTS2;AUTS2;AUTS2	0;0;0	Exon	479709
339	cg00587168	33.94732873	NA	NA	NA	NA	NA	NA	NA	NA	NA	NA	6.16E-206	NA	NA	NA	NA	NA	NA	NA	NA	NA	NA	DLX1	36	16701907	16701908	Intron (NA, intron 3 of 1)	36	16693626	16696306	2681	1	DLX1-201	8282	NA	NA	NA	Intron	607766
340	cg00589789	-9.891481571	NA	NA	NA	NA	NA	NA	NA	NA	NA	NA	1.34E-22	NA	NA	NA	NA	NA	NA	NA	NA	NA	NA	SKOR2	7	43820833	43820834	Distal Intergenic	7	43904574	43943200	38627	1	SKOR2-201	-83740	NA	NA	NA	Intergenic_upstream	490464
341	cg00592151	-6.851427056	NA	NA	NA	NA	NA	NA	NA	NA	NA	NA	9.53E-12	NA	NA	NA	NA	NA	NA	NA	NA	NA	NA	ZKSCAN2	6	20557833	20557834	Distal Intergenic	6	20902236	20917328	15093	1	ZKSCAN2-201	-344403	NA	NA	NA	Intergenic_upstream	100855831
342	cg00593231	7.343071422	NA	NA	NA	NA	NA	NA	NA	NA	NA	NA	2.95E-13	NA	NA	NA	NA	NA	NA	NA	NA	NA	NA	PAX6	18	35835325	35835326	Intron (PAX6-201/PAX6, intron 3 of 11)	18	35828698	35846356	17659	1	PAX6-201	6627	PAX6-201;PAX6-202;PAX6-203;PAX6-204;PAX6-205	PAX6;PAX6;PAX6;PAX6;PAX6	0;0;0;0;0	Intron	483441
343	cg00594099	-7.864207899	NA	NA	NA	NA	NA	NA	NA	NA	NA	NA	5.82E-15	NA	NA	NA	NA	NA	NA	NA	NA	NA	NA	FGR	2	70121674	70121675	Distal Intergenic	2	70067043	70078307	11265	1	FGR-201	54631	NA	NA	NA	Intergenic_downstream	487341
344	cg00595076	-13.59837059	NA	NA	NA	NA	NA	NA	NA	NA	NA	NA	1.64E-40	NA	NA	NA	NA	NA	NA	NA	NA	NA	NA	ASCC2	26	23082712	23082713	Exon (ASCC2-201/ASCC2, exon 2 of 19)	26	23053928	23088539	34612	2	ASCC2-201	5826	ASCC2-201;ASCC2-202	ASCC2;ASCC2	0;0	Exon	486348
345	cg00595237	27.0084409	NA	NA	NA	NA	NA	NA	NA	NA	NA	NA	8.43E-140	NA	NA	NA	NA	NA	NA	NA	NA	NA	NA	GATA4	25	26291400	26291401	Promoter (<=1kb)	25	26235249	26290690	55442	2	GATA4-201	-711	GATA4-201	GATA4	-662	Promoter	486079
346	cg00597118	-5.979452788	NA	NA	NA	NA	NA	NA	NA	NA	NA	NA	2.62E-09	NA	NA	NA	NA	NA	NA	NA	NA	NA	NA	AZIN1	13	4392836	4392837	5' UTR	13	4364418	4397317	32900	2	AZIN1-201	4480	AZIN1-201;AZIN1-202;AZIN1-203	AZIN1;AZIN1;AZIN1	0;0;0	fiveUTR	475058
347	cg00598343	-9.481322558	NA	NA	NA	NA	NA	NA	NA	NA	NA	NA	6.31E-21	NA	NA	NA	NA	NA	NA	NA	NA	NA	NA	MBIP	8	14736390	14736391	Distal Intergenic	8	14694662	14716294	21633	2	MBIP-201	-20097	NA	NA	NA	Intergenic_upstream	480293
348	cg00598724	-11.86600578	NA	NA	NA	NA	NA	NA	NA	NA	NA	NA	1.58E-31	NA	NA	NA	NA	NA	NA	NA	NA	NA	NA	HIF1AN	28	13348894	13348895	Distal Intergenic	28	13274265	13283106	8842	1	HIF1AN-201	74581	NA	NA	NA	Intergenic_downstream	609221
349	cg00601070	18.51932815	NA	NA	NA	NA	NA	NA	NA	NA	-3.777632813	NA	2.23E-71	NA	NA	NA	NA	NA	NA	NA	NA	0.000158326	NA	DLX6	14	22035813	22035814	Intron (DLX6-202/DLX6, intron 3 of 4)	14	22029510	22049709	20200	1	DLX6-201	6303	DLX6-201;DLX6-202;DLX6-203	DLX6;DLX6;DLX6	0;0;0	Intron	482312
350	cg00604109	5.965352988	NA	NA	NA	NA	NA	NA	NA	NA	NA	NA	2.86E-09	NA	NA	NA	NA	NA	NA	NA	NA	NA	NA	PDSS2	12	64932869	64932870	Distal Intergenic	12	64662954	64823292	160339	2	PDSS2-205	-109529	NA	NA	NA	Intergenic_upstream	481950
351	cg00604987	13.27191187	NA	NA	NA	NA	NA	NA	NA	NA	NA	NA	9.72E-39	NA	NA	NA	NA	NA	NA	NA	NA	NA	NA	CXXC4	32	25724783	25724784	Intron (CXXC4-201/CXXC4, intron 1 of 2)	32	25704219	25726731	22513	2	CXXC4-201	1899	CXXC4-201	CXXC4	0	Intron	610189
352	cg00608008	7.259922422	NA	NA	NA	NA	NA	NA	NA	NA	NA	NA	5.39E-13	NA	NA	NA	NA	NA	NA	NA	NA	NA	NA	HOXA11	14	40412636	40412637	Promoter (<=1kb)	14	40410092	40412557	2466	2	HOXA11-201	-128	HOXA11-201	HOXA11	0	Promoter	100683897
353	cg00608221	-6.100877691	NA	NA	NA	NA	NA	NA	NA	NA	NA	NA	1.25E-09	NA	NA	NA	NA	NA	NA	NA	NA	NA	NA	URI1	1	121751135	121751136	Intron (URI1-202/URI1, intron 4 of 10)	1	121739051	121806381	67331	2	URI1-202	55197	URI1-202;URI1-201	URI1;URI1	0;0	Intron	476501
354	cg00608633	-9.206609939	NA	NA	NA	NA	NA	NA	NA	NA	NA	NA	7.66E-20	NA	NA	NA	NA	NA	NA	NA	NA	NA	NA	NFIB	11	34408817	34408818	Exon (NFIB-201/NFIB, exon 2 of 9)	11	34188518	34415151	226634	2	NFIB-201	6333	NFIB-201;NFIB-205;NFIB-204;NFIB-203;NFIB-206;NFIB-207;NFIB-208;NFIB-209;NFIB-210	NFIB;NFIB;NFIB;NFIB;NFIB;NFIB;NFIB;NFIB;NFIB	0;0;0;0;0;0;0;0;0	Exon	474709
355	cg00611149	5.073467806	NA	NA	NA	NA	NA	NA	NA	NA	NA	NA	4.26E-07	NA	NA	NA	NA	NA	NA	NA	NA	NA	NA	HSD17B12	18	26287707	26287708	Distal Intergenic	18	26132823	26192344	59522	2	HSD17B12-203	-95412	NA	NA	NA	Intergenic_upstream	475939
356	cg00611309	-8.747732874	NA	NA	NA	NA	NA	NA	NA	NA	NA	NA	4.28E-18	NA	NA	NA	NA	NA	NA	NA	NA	NA	NA	DACH1	22	25479747	25479748	Distal Intergenic	22	25690975	26080210	389236	2	DACH1-203	600511	NA	NA	NA	Intergenic_downstream	485489
357	cg00612925	21.8571045	NA	NA	NA	NA	NA	NA	NA	NA	NA	NA	2.86E-96	NA	NA	NA	NA	NA	NA	NA	NA	NA	NA	SIX1	8	35531041	35531042	Promoter (6-7kb)	8	35522041	35524863	2823	2	SIX1-201	-6130	NA	NA	NA	Promoter	490719
358	cg00613562	-7.763253973	NA	NA	NA	NA	NA	-4.0807722	-3.389826053	NA	NA	3.867644805	1.27E-14	NA	NA	NA	NA	NA	6.07E-05	0.00069937	NA	NA	0.000141113	SULF1	29	18847193	18847194	Promoter (1-2kb)	29	18848553	19008880	160328	1	SULF1-202	-1359	SULF1-201;SULF1-202	SULF1;SULF1	0;0	Promoter	486986
359	cg00614320	-19.16025636	NA	NA	NA	NA	NA	NA	NA	NA	NA	NA	6.27E-76	NA	NA	NA	NA	NA	NA	NA	NA	NA	NA	FAM172A	3	15023936	15023937	Intron (NA, intron 19 of 1)	3	15121737	15533517	411781	1	FAM172A-201	-97800	NA	NA	NA	Intron	102157038
360	cg00616272	-7.180594649	NA	NA	NA	NA	NA	NA	NA	NA	NA	NA	9.53E-13	NA	NA	NA	NA	NA	NA	NA	NA	NA	NA	DGKB	14	29100325	29100326	Intron (DGKB-201/DGKB, intron 20 of 24)	14	28920376	29545915	625540	2	DGKB-201	445541	DGKB-201;DGKB-202;DGKB-203;DGKB-204	DGKB;DGKB;DGKB;DGKB	0;0;0;0	Intron	482328
361	cg00618479	-15.53268966	NA	NA	NA	NA	NA	NA	NA	NA	NA	NA	9.65E-52	NA	NA	NA	NA	NA	NA	NA	NA	NA	NA	HOXB3	9	24376531	24376532	Exon (HOXB3-201/HOXB3, exon 3 of 4)	9	24374756	24394294	19539	2	HOXB3-201	17714	HOXB3-201	HOXB3	0	Exon	491054
362	cg00621224	-5.757224991	NA	NA	NA	NA	NA	NA	NA	NA	NA	NA	9.81E-09	NA	NA	NA	NA	NA	NA	NA	NA	NA	NA	CRYBB1	26	20440072	20440073	Distal Intergenic	26	20343578	20370180	26603	2	CRYBB1-202	-69844	NA	NA	NA	Intergenic_upstream	486333
363	cg00621654	-8.619124582	NA	NA	NA	NA	NA	NA	NA	NA	NA	NA	1.28E-17	NA	NA	NA	NA	NA	NA	NA	NA	NA	NA	PKDCC	17	33481314	33481315	Distal Intergenic	17	33552679	33562320	9642	1	PKDCC-201	-71316	NA	NA	NA	Intergenic_upstream	611604
364	cg00622300	-5.787201217	NA	NA	NA	NA	NA	NA	NA	NA	NA	NA	8.23E-09	NA	NA	NA	NA	NA	NA	NA	NA	NA	NA	GALNT5	36	3238795	3238796	Distal Intergenic	36	3433056	3474617	41562	1	GALNT5-201	-194212	NA	NA	NA	Intergenic_upstream	488359
365	cg00622374	-10.46358768	NA	NA	NA	NA	NA	NA	NA	NA	NA	NA	4.88E-25	NA	NA	NA	NA	NA	NA	NA	NA	NA	NA	MBIP	8	14521752	14521753	Distal Intergenic	8	14694662	14716294	21633	2	MBIP-202	194542	NA	NA	NA	Intergenic_downstream	480293
366	cg00623160	-17.7979327	NA	-3.411124925	NA	NA	NA	NA	NA	NA	NA	NA	2.15E-66	NA	0.000760944	NA	NA	NA	NA	NA	NA	NA	NA	EIF4A2	34	19302160	19302161	3' UTR	34	19297502	19349377	51876	1	EIF4A2-205	4658	EIF4A2-205;EIF4A2-204;EIF4A2-203;EIF4A2-202;EIF4A2-201;RFC4-201;RFC4-202	EIF4A2;EIF4A2;EIF4A2;EIF4A2;EIF4A2;RFC4;RFC4	0;0;0;0;0;17765;17765	threeUTR	488118
367	cg00623391	-11.92086589	NA	NA	NA	NA	NA	NA	NA	NA	NA	NA	8.53E-32	NA	NA	NA	NA	NA	NA	NA	NA	NA	NA	NR2F1	3	16189010	16189011	Distal Intergenic	3	15560756	15569652	8897	2	NR2F1-202	-619407	NA	NA	NA	Intergenic_upstream	488908
368	cg00633857	3.319403912	NA	NA	NA	NA	NA	NA	NA	NA	NA	NA	0.000919122	NA	NA	NA	NA	NA	NA	NA	NA	NA	NA	FEZF2	20	28424059	28424060	Promoter (<=1kb)	20	28424206	28428853	4648	1	FEZF2-201	-98	FEZF2-201;FEZF2-202	FEZF2;FEZF2	0;0	Promoter	476568
369	cg00634704	22.47237633	NA	NA	NA	NA	NA	NA	NA	NA	NA	NA	3.65E-101	NA	NA	NA	NA	NA	NA	NA	NA	NA	NA	OSR2	13	1025667	1025668	Exon (OSR2-201/OSR2, exon 3 of 3)	13	1022915	1025739	2825	1	OSR2-201	2752	OSR2-201	OSR2	0	Exon	481980
370	cg00637843	8.904269769	NA	NA	NA	NA	NA	NA	NA	NA	NA	NA	1.11E-18	NA	NA	NA	NA	NA	NA	NA	NA	NA	NA	CELF2	2	23014303	23014304	Promoter (<=1kb)	2	22504334	23013987	509654	2	CELF2-203	-317	CELF2-203	CELF2	0	Promoter	607310
371	cg00638532	15.82113571	NA	NA	NA	NA	NA	NA	NA	NA	NA	NA	1.61E-53	NA	NA	NA	NA	NA	NA	NA	NA	NA	NA	NRXN3	8	51788465	51788466	Exon (NRXN3-207/NRXN3, exon 1 of 7)	8	50826031	52302086	1476056	1	NRXN3-201	962434	NRXN3-201;NRXN3-202;NRXN3-203;NRXN3-204;NRXN3-207	NRXN3;NRXN3;NRXN3;NRXN3;NRXN3	0;0;0;0;0	Exon	NA
372	cg00638788	-14.64104297	NA	NA	NA	NA	NA	NA	NA	NA	NA	NA	2.06E-46	NA	NA	NA	NA	NA	NA	NA	NA	NA	NA	GBF1	28	14888458	14888459	Exon (GBF1-202/GBF1, exon 6 of 40)	28	14807753	14921667	113915	1	GBF1-201	80657	GBF1-201;GBF1-202;GBF1-203;GBF1-204;GBF1-205	GBF1;GBF1;GBF1;GBF1;GBF1	0;0;0;0;0	Exon	486857
373	cg00640107	-11.43448782	NA	NA	NA	NA	NA	NA	NA	NA	NA	NA	1.87E-29	NA	NA	NA	NA	NA	NA	NA	NA	NA	NA	MACF1	15	3444471	3444472	Exon (MACF1-201/MACF1, exon 51 of 97)	15	3353382	3563241	209860	2	MACF1-201	118721	MACF1-201;MACF1-202;MACF1-203;MACF1-204;MACF1-205;MACF1-206;MACF1-207;MACF1-208	MACF1;MACF1;MACF1;MACF1;MACF1;MACF1;MACF1;MACF1	0;0;0;0;0;0;0;0	Exon	475321
374	cg00643485	-10.37249525	NA	NA	NA	NA	NA	NA	NA	NA	NA	NA	1.22E-24	NA	NA	NA	NA	NA	NA	NA	NA	NA	NA	CCDC88A	10	56886906	56886907	Exon (CCDC88A-201/CCDC88A, exon 26 of 33)	10	56868436	57006822	138387	2	CCDC88A-201	119867	CCDC88A-201;CCDC88A-202;CCDC88A-203;CCDC88A-204;CCDC88A-205;CCDC88A-206;CCDC88A-207;CCDC88A-208	CCDC88A;CCDC88A;CCDC88A;CCDC88A;CCDC88A;CCDC88A;CCDC88A;CCDC88A	0;0;0;0;0;0;0;0	Exon	481375
375	cg00645382	4.193221423	NA	NA	NA	NA	NA	NA	NA	NA	NA	NA	2.87E-05	NA	NA	NA	NA	NA	NA	NA	NA	NA	NA	AUTS2	6	2632560	2632561	Intron (AUTS2-201/AUTS2, intron 5 of 18)	6	2487353	3624038	1136686	2	AUTS2-201	991477	AUTS2-201;AUTS2-202	AUTS2;AUTS2	0;0	Intron	479709
376	cg00649365	-8.97514639	NA	NA	NA	NA	NA	NA	NA	NA	NA	NA	5.96E-19	NA	NA	NA	NA	NA	NA	NA	NA	NA	NA	BTRC	28	13978801	13978802	Distal Intergenic	28	14001880	14179551	177672	1	BTRC-201	-23078	NA	NA	NA	Intergenic_upstream	486851
377	cg00650240	-13.059598	NA	NA	NA	NA	NA	NA	NA	NA	NA	NA	1.32E-37	NA	NA	NA	NA	NA	NA	NA	NA	NA	NA	USP25	31	13293135	13293136	Distal Intergenic	31	12554070	12689291	135222	1	USP25-208	739114	NA	NA	NA	Intergenic_downstream	478387
378	cg00650422	4.946164908	NA	NA	NA	NA	NA	NA	NA	NA	NA	NA	8.18E-07	NA	NA	NA	NA	NA	NA	NA	NA	NA	NA	SIX4	8	35593290	35593291	Promoter (<=1kb)	8	35584892	35594306	9415	2	SIX4-203	967	SIX4-203;SIX4-201;SIX4-202	SIX4;SIX4;SIX4	0;0;0	Exon	490720
379	cg00651667	-8.694829834	NA	NA	NA	NA	NA	NA	NA	NA	NA	NA	6.72E-18	NA	NA	NA	NA	NA	NA	NA	NA	NA	NA	EOMES	23	16630704	16630705	Exon (EOMES-201/EOMES, exon 6 of 6)	23	16626147	16631398	5252	1	EOMES-201	4509	EOMES-201	EOMES	0	Exon	485636
380	cg00653777	4.293517554	NA	NA	NA	NA	NA	NA	NA	NA	NA	NA	1.84E-05	NA	NA	NA	NA	NA	NA	NA	NA	NA	NA	ARX	X	20553113	20553114	Promoter (4-5kb)	39	20538249	20549126	10878	2	ARX-201	-4036	ARX-201;ARX-202	ARX;ARX	0;0	Promoter	608251
381	cg00654772	-11.46810028	NA	NA	NA	NA	NA	NA	NA	NA	NA	NA	1.30E-29	NA	NA	NA	NA	NA	NA	NA	NA	NA	NA	SPTSSA	8	12974728	12974729	Distal Intergenic	8	13105370	13128232	22863	2	SPTSSA-201	153503	NA	NA	NA	Intergenic_downstream	NA
382	cg00656055	-9.801389353	NA	NA	NA	NA	NA	NA	NA	NA	NA	NA	3.16E-22	NA	NA	NA	NA	NA	NA	NA	NA	NA	NA	ARPP21	23	5889897	5889898	Exon (ARPP21-201/ARPP21, exon 11 of 21)	23	5823499	5976884	153386	1	ARPP21-201	66398	ARPP21-201;ARPP21-202;ARPP21-203	ARPP21;ARPP21;ARPP21	0;0;0	Exon	477016
383	cg00658751	-6.125495713	NA	NA	NA	NA	NA	NA	NA	NA	NA	NA	1.08E-09	NA	NA	NA	NA	NA	NA	NA	NA	NA	NA	SRRM4	26	15481208	15481209	Intron (SRRM4-201/SRRM4, intron 1 of 14)	26	15410519	15556488	145970	1	SRRM4-201	70689	SRRM4-201	SRRM4	0	Intron	611405
384	cg00659574	-9.793449048	NA	NA	NA	NA	NA	NA	NA	NA	NA	NA	3.41E-22	NA	NA	NA	NA	NA	NA	NA	NA	NA	NA	TSHZ3	1	121061433	121061434	Distal Intergenic	1	120568581	120637466	68886	1	TSHZ3-201	492853	NA	NA	NA	Intergenic_downstream	484607
385	cg00660874	-9.107694682	NA	NA	NA	NA	NA	NA	NA	NA	NA	NA	1.85E-19	NA	NA	NA	NA	NA	NA	NA	NA	NA	NA	IGF2BP2	34	18348113	18348114	Exon (IGF2BP2-203/IGF2BP2, exon 6 of 16)	34	18315538	18470285	154748	2	IGF2BP2-201	122123	IGF2BP2-201;IGF2BP2-202;IGF2BP2-203	IGF2BP2;IGF2BP2;IGF2BP2	0;0;0	Exon	478662
386	cg00662491	10.61398307	NA	NA	NA	NA	NA	-3.578362703	NA	NA	-3.387315119	NA	1.06E-25	NA	NA	NA	NA	NA	0.000418572	NA	NA	0.000705803	NA	FOXG1	8	8052117	8052118	Promoter (9-10kb)	8	8061590	8063080	1491	1	FOXG1-201	-9472	NA	NA	NA	Promoter	490636
387	cg00662931	11.6934913	NA	NA	NA	NA	NA	NA	NA	NA	NA	NA	1.09E-30	NA	NA	NA	NA	NA	NA	NA	NA	NA	NA	GATA3	2	25576383	25576384	Promoter (4-5kb)	2	25553732	25572412	18681	2	GATA3-201	-4020	GATA3-201	GATA3	0	Promoter	487134
388	cg00663363	3.436970484	NA	NA	NA	NA	NA	NA	NA	NA	NA	NA	0.000600791	NA	NA	NA	NA	NA	NA	NA	NA	NA	NA	ARHGEF7	22	59573560	59573561	Distal Intergenic	22	59387659	59418372	30714	1	ARHGEF7-209	185950	NA	NA	NA	Intergenic_downstream	485552
389	cg00665868	7.246339172	NA	NA	NA	NA	NA	NA	NA	NA	NA	NA	5.94E-13	NA	NA	NA	NA	NA	NA	NA	NA	NA	NA	TBCA	3	28613025	28613026	Downstream (2-3kb)	3	28807730	28882913	75184	1	TBCA-201	-194753	AP3B1-208	AP3B1	0	Intergenic_upstream	479173
390	cg00666549	10.08306005	NA	NA	NA	NA	NA	NA	NA	NA	NA	NA	2.11E-23	NA	NA	NA	NA	NA	NA	NA	NA	NA	NA	NDUFA4L2	10	1355947	1355948	Promoter (4-5kb)	10	1349613	1351552	1940	2	NDUFA4L2-201	-4396	NDUFA4L2-201;STAC3-202;STAC3-201;STAC3-203	NDUFA4L2;STAC3;STAC3;STAC3	-4347;0;0;0	Promoter	607407
391	cg00670113	-7.981683282	NA	NA	NA	NA	NA	NA	NA	NA	NA	NA	2.32E-15	NA	NA	NA	NA	NA	NA	NA	NA	NA	NA	DBN1	4	36101841	36101842	Exon (DBN1-201/DBN1, exon 11 of 15)	4	36090443	36104391	13949	1	DBN1-201	11350	DBN1-201;DBN1-202;PRR7-201	DBN1;DBN1;PRR7	0;0;0	Exon	489088
392	cg00670697	-7.555117943	NA	NA	NA	NA	NA	NA	NA	NA	NA	NA	6.15E-14	NA	NA	NA	NA	NA	NA	NA	NA	NA	NA	PBX3	9	56964221	56964222	Intron (PBX3-202/PBX3, intron 2 of 8)	9	56878876	57108509	229634	2	PBX3-201	144287	PBX3-201;PBX3-202;PBX3-203	PBX3;PBX3;PBX3	0;0;0	Intron	480723
393	cg00672291	-12.88544153	NA	NA	NA	NA	NA	NA	NA	NA	NA	NA	1.09E-36	NA	NA	NA	NA	NA	NA	NA	NA	NA	NA	TOE1	15	14969417	14969418	Exon (TOE1-201/TOE1, exon 4 of 8)	15	14967534	14970709	3176	2	TOE1-201	1243	TESK2-201;TESK2-202;TESK2-203;TESK2-204;TOE1-201	TESK2;TESK2;TESK2;TESK2;TOE1	110015;110015;110015;110015;0	Exon	100856551
394	cg00672555	20.09263768	NA	NA	NA	NA	NA	NA	NA	NA	NA	NA	9.50E-83	NA	NA	NA	NA	NA	NA	NA	NA	NA	NA	KCNN2	11	4223393	4223394	Exon (KCNN2-201/KCNN2, exon 2 of 9)	11	4221760	4366144	144385	1	KCNN2-201	1633	KCNN2-201	KCNN2	0	Exon	474640
395	cg00672657	12.21353372	NA	NA	NA	NA	NA	NA	NA	NA	NA	NA	3.03E-33	NA	NA	NA	NA	NA	NA	NA	NA	NA	NA	IRX5	2	58345633	58345634	Intron (IRX5-201/IRX5, intron 1 of 4)	2	58335202	58346654	11453	2	IRX5-201	1020	IRX5-201;IRX5-202	IRX5;IRX5	0;0	Intron	487276
396	cg00674395	-6.08143389	NA	NA	NA	NA	NA	NA	NA	NA	NA	NA	1.41E-09	NA	NA	NA	NA	NA	NA	NA	NA	NA	NA	CHD3	5	32835044	32835045	Exon (CHD3-201/CHD3, exon 37 of 40)	5	32813780	32837405	23626	1	CHD3-201	21264	CHD3-201	CHD3	0	Exon	479489
397	cg00674815	-20.11842254	NA	NA	NA	NA	NA	NA	NA	NA	NA	NA	6.10E-83	NA	NA	NA	NA	NA	NA	NA	NA	NA	NA	ADAMTS6	2	48590395	48590396	Exon (ADAMTS6-201/ADAMTS6, exon 12 of 24)	2	48500925	48787748	286824	2	ADAMTS6-201	197304	ADAMTS6-201	ADAMTS6	0	Exon	478077
398	cg00675053	-7.365968076	NA	NA	NA	NA	NA	NA	NA	NA	NA	NA	2.49E-13	NA	NA	NA	NA	NA	NA	NA	NA	NA	NA	MAX	8	39287680	39287681	5' UTR	8	39224262	39309267	85006	2	MAX-201	21586	MAX-201;MAX-204;MAX-205;MAX-203;MAX-202;MAX-206;MAX-207	MAX;MAX;MAX;MAX;MAX;MAX;MAX	0;0;0;0;0;0;0	fiveUTR	609969
399	cg00676135	-6.790196416	NA	NA	NA	NA	NA	NA	NA	NA	NA	NA	1.45E-11	NA	NA	NA	NA	NA	NA	NA	NA	NA	NA	FBXL4	12	56931715	56931716	Distal Intergenic	12	57321110	57399071	77962	2	FBXL4-201	467355	NA	NA	NA	Intergenic_downstream	481932
400	cg00679862	-6.60363052	NA	NA	NA	NA	NA	NA	NA	NA	NA	NA	5.05E-11	NA	NA	NA	NA	NA	NA	NA	NA	NA	NA	CASZ1	2	82590491	82590492	Promoter (1-2kb)	2	82591945	82700379	108435	1	CASZ1-201	-1502	CASZ1-201	CASZ1	0	Promoter	487448
401	cg00684550	-5.98841429	NA	NA	NA	NA	NA	NA	NA	NA	NA	NA	2.48E-09	NA	NA	NA	NA	NA	NA	NA	NA	NA	NA	RAB37	9	6394782	6394783	Exon (RAB37-201/RAB37, exon 2 of 9)	9	6391178	6444352	53175	2	RAB37-204	49569	RAB37-204;RAB37-203;RAB37-201;RAB37-202	RAB37;RAB37;RAB37;RAB37	0;0;0;0	Exon	483298
402	cg00684577	-7.302006385	NA	NA	NA	NA	NA	NA	NA	NA	NA	NA	3.97E-13	NA	NA	NA	NA	NA	NA	NA	NA	NA	NA	LRMDA	4	26053143	26053144	Intron (LRMDA-201/LRMDA, intron 2 of 6)	4	25796472	26809637	1013166	1	LRMDA-201	256671	LRMDA-201	LRMDA	0	Intron	610244
403	cg00685149	-9.240843198	NA	NA	NA	NA	NA	NA	NA	NA	NA	NA	5.63E-20	NA	NA	NA	NA	NA	NA	NA	NA	NA	NA	KLHL29	17	18060267	18060268	Distal Intergenic	17	18121742	18260903	139162	1	KLHL29-201	-61523	NA	NA	NA	Intergenic_upstream	482991
404	cg00688252	10.21994901	NA	NA	NA	NA	NA	NA	NA	NA	NA	NA	5.52E-24	NA	NA	NA	NA	NA	NA	NA	NA	NA	NA	ZFHX3	5	78840308	78840309	Intron (ZFHX3-201/ZFHX3, intron 2 of 8)	5	78714647	78869459	154813	2	ZFHX3-201	29102	ZFHX3-201;ZFHX3-202	ZFHX3;ZFHX3	0;0	Intron	489729
405	cg00689383	-8.077684372	NA	NA	NA	NA	NA	NA	NA	NA	NA	NA	1.09E-15	NA	NA	NA	NA	NA	NA	NA	NA	NA	NA	GRM1	1	37612216	37612217	Exon (GRM1-202/GRM1, exon 7 of 8)	1	37261590	37636990	375401	1	GRM1-202	350578	GRM1-202;GRM1-201	GRM1;GRM1	0;0	Exon	484024
406	cg00689651	6.869241503	NA	NA	NA	NA	NA	NA	NA	NA	NA	NA	8.43E-12	NA	NA	NA	NA	NA	NA	NA	NA	NA	NA	LYL1	20	48842751	48842752	Downstream (<1kb)	20	48840380	48842163	1784	1	LYL1-201	2372	LYL1-201;NFIX-204;NFIX-203;NFIX-201;NFIX-202	LYL1;NFIX;NFIX;NFIX;NFIX	2323;0;0;0;0	Intergenic_downstream	610908
407	cg00693817	-5.915094366	NA	NA	NA	NA	NA	NA	NA	NA	NA	NA	3.86E-09	NA	NA	NA	NA	NA	NA	NA	NA	NA	NA	ZEB2	19	46608231	46608232	Intron (ZEB2-202/ZEB2, intron 2 of 8)	19	46541756	46674765	133010	2	ZEB2-201	66485	ZEB2-201;ZEB2-202;ZEB2-203	ZEB2;ZEB2;ZEB2	0;0;0	Intron	483909
408	cg00696175	-9.780574776	NA	NA	NA	NA	NA	NA	NA	NA	NA	NA	3.85E-22	NA	NA	NA	NA	NA	NA	NA	NA	NA	NA	LNPK	36	19885096	19885097	Distal Intergenic	36	19951118	20023840	72723	2	LNPK-205	138792	NA	NA	NA	Intergenic_downstream	478809
409	cg00698219	-6.729503483	NA	NA	NA	NA	NA	NA	NA	NA	NA	NA	2.18E-11	NA	NA	NA	NA	NA	NA	NA	NA	NA	NA	PRLHR	28	28954974	28954975	Distal Intergenic	28	29042714	29043826	1113	2	PRLHR-201	88900	NA	NA	NA	Intergenic_downstream	486911
410	cg00700237	11.0207027	NA	NA	NA	NA	NA	NA	NA	NA	NA	NA	1.57E-27	NA	NA	NA	NA	NA	NA	NA	NA	NA	NA	CALCOCO1	27	1574458	1574459	Intron (NA, intron 1 of 1)	27	1546422	1561012	14591	1	CALCOCO1-201	28085	NA	NA	NA	Intron	486505
411	cg00703091	22.39381618	NA	NA	NA	NA	NA	NA	NA	NA	NA	NA	1.56E-100	NA	NA	NA	NA	NA	NA	NA	NA	NA	NA	EVX1	14	40481316	40481317	Distal Intergenic	14	40468489	40476009	7521	1	EVX1-201	12876	NA	NA	NA	Intergenic_downstream	482376
412	cg00705684	-11.41673976	NA	NA	NA	NA	NA	NA	NA	NA	NA	NA	2.27E-29	NA	NA	NA	NA	NA	NA	NA	NA	NA	NA	gene:ENSCAFG00040002087	2	29848471	29848472	Distal Intergenic	2	29891523	29891741	219	2	transcript:ENSCAFT00040003944	43318	NA	NA	NA	Intergenic_downstream	NA
413	cg00707632	-7.909919189	NA	NA	NA	NA	NA	NA	NA	NA	NA	NA	4.08E-15	NA	NA	NA	NA	NA	NA	NA	NA	NA	NA	VRK1	8	65652507	65652508	Distal Intergenic	8	65454383	65555276	100894	1	VRK1-203	198076	NA	NA	NA	Intergenic_downstream	490848
414	cg00709542	-6.07049952	NA	NA	NA	NA	NA	NA	NA	NA	NA	NA	1.51E-09	NA	NA	NA	NA	NA	NA	NA	NA	NA	NA	SCAF8	1	44687416	44687417	Exon (SCAF8-201/SCAF8, exon 22 of 23)	1	44607087	44748630	141544	1	SCAF8-201	80329	SCAF8-201	SCAF8	0	Exon	102153271
415	cg00713411	12.39112466	NA	NA	NA	NA	NA	NA	NA	NA	NA	NA	3.86E-34	NA	NA	NA	NA	NA	NA	NA	NA	NA	NA	DPYSL2	25	31172352	31172353	Promoter (<=1kb)	25	31037287	31172502	135216	2	DPYSL2-203	101	DPYSL2-203;transcript:ENSCAFT00040035758	DPYSL2;gene:ENSCAFG00040019326	0;-4443	Exon	486107
416	cg00716110	-7.941604257	NA	NA	NA	NA	NA	NA	NA	NA	NA	NA	3.18E-15	NA	NA	NA	NA	NA	NA	NA	NA	NA	NA	NSDHL	14	35074565	35074566	Distal Intergenic	14	35128254	35129339	1086	1	NSDHL-201	-53640	NA	NA	NA	Intergenic_upstream	481079
417	cg00716140	4.639977831	NA	NA	NA	NA	NA	NA	NA	NA	NA	NA	3.71E-06	NA	NA	NA	NA	NA	NA	NA	NA	NA	NA	POLA1	X	20331792	20331793	Intron (POLA1-201/POLA1, intron 26 of 36)	39	20220689	20530786	310098	1	POLA1-201	111103	POLA1-201	POLA1	0	Intron	480869
418	cg00716196	-5.91146068	NA	NA	NA	NA	NA	NA	NA	NA	NA	NA	3.95E-09	NA	NA	NA	NA	NA	NA	NA	NA	NA	NA	ESRRG	38	11918031	11918032	Intron (ESRRG-201/ESRRG, intron 3 of 4)	38	11862521	12040768	178248	2	ESRRG-201	122736	ESRRG-201;ESRRG-202;ESRRG-203;ESRRG-204;ESRRG-205	ESRRG;ESRRG;ESRRG;ESRRG;ESRRG	0;0;0;0;0	Intron	478961
419	cg00717629	-8.229803086	NA	NA	NA	NA	NA	NA	NA	NA	NA	NA	3.20E-16	NA	NA	NA	NA	NA	NA	NA	NA	NA	NA	ZBTB7C	7	80136675	80136676	Intron (ZBTB7C-201/ZBTB7C, intron 1 of 5)	7	80015698	80287914	272217	1	ZBTB7C-201	120977	ZBTB7C-201	ZBTB7C	0	Intron	490573
420	cg00718342	-7.893838111	NA	NA	NA	NA	NA	NA	NA	NA	NA	NA	4.62E-15	NA	NA	NA	NA	NA	NA	NA	NA	NA	NA	FMN1	30	2139266	2139267	Intron (FMN1-201/FMN1, intron 12 of 16)	30	1831389	2235707	404319	1	FMN1-201	307877	FMN1-201;FMN1-202;FMN1-203	FMN1;FMN1;FMN1	0;0;0	Intron	478248
421	cg00719175	-18.59701657	NA	NA	NA	NA	NA	NA	NA	NA	NA	NA	6.35E-72	NA	NA	NA	NA	NA	NA	NA	NA	NA	NA	DYNLRB2	5	71613592	71613593	Distal Intergenic	5	71417455	71426801	9347	2	DYNLRB2-202	-186743	NA	NA	NA	Intergenic_upstream	479636
422	cg00719335	-6.68668298	NA	NA	NA	NA	NA	NA	NA	NA	NA	NA	2.91E-11	NA	NA	NA	NA	NA	NA	NA	NA	NA	NA	GPAT3	32	7676925	7676926	Distal Intergenic	32	7445831	7506433	60603	1	GPAT3-201	231094	NA	NA	NA	Intergenic_downstream	478460
423	cg00720104	15.99114173	NA	NA	NA	NA	NA	NA	NA	NA	NA	NA	1.40E-54	NA	NA	NA	NA	NA	NA	NA	NA	NA	NA	PPP2R2B	2	38800156	38800157	5' UTR	2	38535443	38978713	443271	2	PPP2R2B-208	178556	PPP2R2B-208;PPP2R2B-206;PPP2R2B-207;PPP2R2B-205;PPP2R2B-204;PPP2R2B-203;PPP2R2B-202;PPP2R2B-201	PPP2R2B;PPP2R2B;PPP2R2B;PPP2R2B;PPP2R2B;PPP2R2B;PPP2R2B;PPP2R2B	0;0;0;0;0;0;0;0	fiveUTR	478053
424	cg00720180	-8.92082917	NA	NA	NA	NA	NA	NA	NA	NA	NA	NA	9.59E-19	NA	NA	NA	NA	NA	NA	NA	NA	NA	NA	CELF4	7	51585364	51585365	Distal Intergenic	7	52337299	52640092	302794	1	CELF4-201	-751886	NA	NA	NA	Intergenic_upstream	610838
425	cg00720992	17.14972829	NA	NA	NA	NA	NA	NA	NA	NA	NA	3.378085984	4.82E-62	NA	NA	NA	NA	NA	NA	NA	NA	NA	0.000854011	CELF3	17	60584371	60584372	Intron (CELF3-201/CELF3, intron 2 of 11)	17	60579271	60590240	10970	2	CELF3-201	5820	CELF3-201;CELF3-202	CELF3;CELF3	0;0	Intron	100856524
426	cg00724499	11.88007309	NA	NA	NA	NA	NA	NA	NA	NA	NA	NA	1.35E-31	NA	NA	NA	NA	NA	NA	NA	NA	NA	NA	COL1A2	14	19850951	19850952	Promoter (<=1kb)	14	19850795	20085549	234755	1	COL1A2-202	108	COL1A2-202;COL1A2-201;COL1A2-203	COL1A2;COL1A2;COL1A2	0;0;-4447	fiveUTR	403824
427	cg00724865	-8.540605007	NA	NA	NA	NA	NA	NA	NA	NA	NA	NA	2.47E-17	NA	NA	NA	NA	NA	NA	NA	NA	NA	NA	VRK1	8	66440925	66440926	Distal Intergenic	8	65454383	65555276	100894	1	VRK1-203	986542	NA	NA	NA	Intergenic_downstream	490848
428	cg00726571	12.12970711	NA	NA	NA	NA	NA	NA	NA	NA	NA	NA	7.94E-33	NA	NA	NA	NA	NA	NA	NA	NA	NA	NA	KLHL14	7	56633101	56633102	Promoter (2-3kb)	7	56635675	56671894	36220	1	KLHL14-201	-2573	KLHL14-201;KLHL14-202;KLHL14-203;KLHL14-204	KLHL14;KLHL14;KLHL14;KLHL14	0;0;0;0	Promoter	490494
429	cg00727382	6.864497587	NA	NA	NA	NA	NA	NA	NA	NA	NA	NA	8.71E-12	NA	NA	NA	NA	NA	NA	NA	NA	NA	NA	PAX2	28	13497208	13497209	Intron (PAX2-202/PAX2, intron 5 of 10)	28	13457186	13536706	79521	1	PAX2-201	39974	PAX2-201;PAX2-202;PAX2-203	PAX2;PAX2;PAX2	0;0;0	Intron	609228
430	cg00731024	-10.20234295	NA	NA	NA	NA	NA	NA	NA	NA	NA	NA	6.57E-24	NA	NA	NA	NA	NA	NA	NA	NA	NA	NA	DACH1	22	25820011	25820012	Intron (DACH1-202/DACH1, intron 4 of 11)	22	25660167	26082065	421899	2	DACH1-201	262053	DACH1-201;DACH1-202;DACH1-203	DACH1;DACH1;DACH1	0;0;0	Intron	485489
431	cg00731079	-8.778235332	NA	NA	NA	NA	NA	NA	NA	NA	NA	NA	3.29E-18	NA	NA	NA	NA	NA	NA	NA	NA	NA	NA	SAMD4A	8	30497857	30497858	Exon (SAMD4A-201/SAMD4A, exon 4 of 14)	8	30336546	30547591	211046	1	SAMD4A-201	161263	SAMD4A-201;SAMD4A-202	SAMD4A;SAMD4A	0;0	Exon	490700
432	cg00738572	11.98376699	NA	NA	NA	NA	NA	NA	NA	NA	NA	NA	4.19E-32	NA	NA	NA	NA	NA	NA	NA	NA	NA	NA	HMX3	28	32751796	32751797	Distal Intergenic	28	32787179	32791617	4439	1	HMX3-201	-35382	NA	NA	NA	Intergenic_upstream	611245
433	cg00738648	-8.289536717	NA	NA	NA	NA	NA	NA	NA	NA	NA	NA	1.97E-16	NA	NA	NA	NA	NA	NA	NA	NA	NA	NA	CYP7B1	29	15035570	15035571	Distal Intergenic	29	14556261	14724497	168237	2	CYP7B1-201	-311122	NA	NA	NA	Intergenic_upstream	486973
434	cg00740694	16.02675188	NA	NA	NA	NA	NA	NA	NA	NA	NA	NA	8.37E-55	NA	NA	NA	NA	NA	NA	NA	NA	NA	NA	FZD2	9	18436153	18436154	Promoter (<=1kb)	9	18434402	18436231	1830	2	FZD2-201	77	FZD2-201	FZD2	0	Exon	490937
435	cg00741609	10.32548749	NA	NA	NA	NA	NA	NA	NA	NA	NA	NA	1.94E-24	NA	NA	NA	NA	NA	NA	NA	NA	NA	NA	TLX1	28	13823967	13823968	Exon (TLX1-201/TLX1, exon 2 of 3)	28	13821261	13827388	6128	1	TLX1-201	2706	TLX1-201	TLX1	0	Exon	608311
436	cg00743923	5.875000012	NA	NA	NA	NA	NA	NA	NA	NA	NA	NA	4.90E-09	NA	NA	NA	NA	NA	NA	NA	NA	NA	NA	CDKN3	8	30067916	30067917	Distal Intergenic	8	30206156	30221633	15478	1	CDKN3-204	-138240	NA	NA	NA	Intergenic_upstream	100856636
437	cg00744070	-8.104018169	NA	NA	NA	NA	NA	NA	NA	NA	NA	NA	8.80E-16	NA	NA	NA	NA	NA	NA	NA	NA	NA	NA	HOXA5	14	40366854	40366855	Downstream (1-2kb)	14	40368527	40371464	2938	2	HOXA5-201	4561	HOXA5-201	HOXA5	0	Intergenic_downstream	482370
438	cg00745868	-11.5656092	NA	NA	NA	NA	NA	NA	NA	NA	NA	NA	4.46E-30	NA	NA	NA	NA	NA	NA	NA	NA	NA	NA	BSN	20	39337109	39337110	Exon (BSN-201/BSN, exon 5 of 12)	20	39329712	39421309	91598	2	BSN-201	84199	BSN-201	BSN	0	Exon	484769
439	cg00747868	-11.49427785	NA	NA	NA	NA	NA	NA	NA	NA	NA	NA	9.75E-30	NA	NA	NA	NA	NA	NA	NA	NA	NA	NA	MMS22L	12	56622323	56622324	Distal Intergenic	12	55741164	55865578	124415	2	MMS22L-202	-756697	NA	NA	NA	Intergenic_upstream	481930
440	cg00748157	10.94045931	NA	NA	NA	NA	NA	NA	NA	NA	NA	NA	3.65E-27	NA	NA	NA	NA	NA	NA	NA	NA	NA	NA	PHACTR2	1	35262448	35262449	Intron (PHACTR2-201/PHACTR2, intron 1 of 12)	1	35130911	35384262	253352	1	PHACTR2-201	131489	PHACTR2-201;PHACTR2-202;PHACTR2-203;PHACTR2-204	PHACTR2;PHACTR2;PHACTR2;PHACTR2	0;0;0;0	Intron	476230
441	cg00752442	-9.075942822	NA	NA	NA	NA	NA	NA	NA	NA	NA	NA	2.45E-19	NA	NA	NA	NA	NA	NA	NA	NA	NA	NA	CA10	9	27269250	27269251	Intron (CA10-202/CA10, intron 2 of 8)	9	26943122	27415727	472606	2	CA10-202	146428	CA10-202	CA10	0	Intron	609477
442	cg00752968	-8.227045606	NA	NA	NA	NA	NA	NA	NA	NA	NA	NA	3.27E-16	NA	NA	NA	NA	NA	NA	NA	NA	NA	NA	C1D	10	67782395	67782396	Distal Intergenic	10	67816950	67882881	65932	2	C1D-201	100437	NA	NA	NA	Intergenic_downstream	612549
443	cg00753997	-7.560421923	NA	NA	NA	NA	NA	NA	NA	NA	NA	NA	5.91E-14	NA	NA	NA	NA	NA	NA	NA	NA	NA	NA	NFIB	11	34187389	34187390	Downstream (1-2kb)	11	34188743	34401498	212756	2	NFIB-202	214060	NFIB-201;NFIB-205;NFIB-204;NFIB-203;NFIB-202;NFIB-206	NFIB;NFIB;NFIB;NFIB;NFIB;NFIB	0;0;0;0;0;0	Intergenic_downstream	474709
444	cg00755021	-9.674207822	NA	NA	NA	NA	NA	NA	NA	NA	NA	NA	1.05E-21	NA	NA	NA	NA	NA	NA	NA	NA	NA	NA	THRB	23	19145343	19145344	Distal Intergenic	23	19491026	19765132	274107	1	THRB-201	-345682	NA	NA	NA	Intergenic_upstream	403599
445	cg00758337	-5.362670243	NA	NA	NA	NA	NA	NA	NA	NA	NA	NA	9.11E-08	NA	NA	NA	NA	NA	NA	NA	NA	NA	NA	PAX5	11	52905612	52905613	Intron (PAX5-201/PAX5, intron 6 of 10)	11	52810289	52998840	188552	2	PAX5-202	93179	PAX5-202;PAX5-203;PAX5-204;PAX5-205;PAX5-206;PAX5-201;PAX5-207;PAX5-208;PAX5-209	PAX5;PAX5;PAX5;PAX5;PAX5;PAX5;PAX5;PAX5;PAX5	0;0;0;0;0;0;0;0;0	Intron	612021
446	cg00762209	-5.749685059	NA	NA	NA	NA	NA	NA	NA	NA	NA	NA	1.02E-08	NA	NA	NA	NA	NA	NA	NA	NA	NA	NA	ZFHX3	5	78782075	78782076	Intron (ZFHX3-201/ZFHX3, intron 3 of 8)	5	78714647	78869459	154813	2	ZFHX3-201	87335	ZFHX3-201;ZFHX3-202	ZFHX3;ZFHX3	0;0	Intron	489729
447	cg00764129	3.83132991	NA	NA	NA	NA	NA	NA	NA	NA	NA	NA	0.000131445	NA	NA	NA	NA	NA	NA	NA	NA	NA	NA	EMSY	21	22200746	22200747	Exon (EMSY-201/EMSY, exon 6 of 22)	21	22126107	22214640	88534	2	EMSY-201	13845	EMSY-201;EMSY-202;EMSY-203;EMSY-204;EMSY-205;EMSY-206	EMSY;EMSY;EMSY;EMSY;EMSY;EMSY	0;0;0;0;0;0	Exon	476800
448	cg00764339	27.25696639	NA	NA	NA	NA	NA	NA	NA	NA	NA	NA	4.90E-142	NA	NA	NA	NA	NA	NA	NA	NA	NA	NA	IGF2BP3	14	37166144	37166145	Promoter (<=1kb)	14	37016947	37165584	148638	2	IGF2BP3-202	-560	IGF2BP3-201;IGF2BP3-202	IGF2BP3;IGF2BP3	-560;-560	Promoter	482357
449	cg00764475	-10.24725974	NA	NA	NA	NA	NA	-3.64149766	NA	NA	NA	4.171223994	4.22E-24	NA	NA	NA	NA	NA	0.000332055	NA	NA	NA	4.20E-05	BNIP1	4	39497275	39497276	Promoter (6-7kb)	4	39481360	39491168	9809	2	BNIP1-203	-6059	CREBRF-201;CREBRF-202	CREBRF;CREBRF	0;0	Promoter	609594
450	cg00765068	NA	NA	NA	NA	NA	NA	NA	NA	NA	-3.384486695	NA	NA	NA	NA	NA	NA	NA	NA	NA	NA	0.000713115	NA	AP1G1	5	77825047	77825048	Promoter (<=1kb)	5	77773329	77825210	51882	2	AP1G1-201	162	AP1G1-201;AP1G1-202;AP1G1-203	AP1G1;AP1G1;AP1G1	0;0;0	Exon	479666
451	cg00766988	-10.96640385	NA	NA	NA	NA	NA	NA	NA	NA	NA	NA	2.78E-27	NA	NA	NA	NA	NA	NA	NA	NA	NA	NA	JAG1	24	11681421	11681422	Intron (JAG1-201/JAG1, intron 2 of 25)	24	11675810	11710674	34865	1	JAG1-201	5611	JAG1-201	JAG1	0	Intron	485769
452	cg00767915	15.04037458	NA	NA	NA	NA	NA	NA	NA	NA	NA	NA	9.09E-49	NA	NA	NA	NA	NA	NA	NA	NA	NA	NA	UNCX	6	15585545	15585546	Downstream (1-2kb)	6	15587232	15591996	4765	2	UNCX-201	6450	UNCX-201;UNCX-202	UNCX;UNCX	0;0	Intergenic_downstream	491604
453	cg00769951	-7.513577069	NA	NA	NA	NA	NA	NA	NA	NA	NA	NA	8.39E-14	NA	NA	NA	NA	NA	NA	NA	NA	NA	NA	PPM1E	9	33150871	33150872	Exon (PPM1E-201/PPM1E, exon 7 of 7)	9	32942552	33151563	209012	1	PPM1E-201	208319	PPM1E-201;TRIM37-201	PPM1E;TRIM37	0;127772	Exon	612897
454	cg00770316	-12.13485713	NA	NA	NA	NA	NA	NA	NA	NA	NA	NA	7.48E-33	NA	NA	NA	NA	NA	NA	NA	NA	NA	NA	ZEB2	19	47851174	47851175	Distal Intergenic	19	46541756	46674765	133010	2	ZEB2-201	-1176361	NA	NA	NA	Intergenic_upstream	483909
455	cg00773909	16.7877446	NA	NA	NA	NA	NA	NA	NA	NA	NA	NA	1.14E-59	NA	NA	NA	NA	NA	NA	NA	NA	NA	NA	HOXC10	27	1293396	1293397	Distal Intergenic	27	1294493	1298675	4183	2	HOXC10-201	5279	HOXC10-201	HOXC10	0	Intergenic_downstream	486500
456	cg00774005	10.84743461	NA	NA	NA	NA	NA	NA	NA	NA	NA	NA	9.64E-27	NA	NA	NA	NA	NA	NA	NA	NA	NA	NA	DLX6	14	22027931	22027932	Promoter (1-2kb)	14	22029510	22049709	20200	1	DLX6-201	-1579	DLX6-201;DLX6-202;DLX6-203	DLX6;DLX6;DLX6	0;0;0	Promoter	482312
457	cg00774674	-5.369738444	NA	NA	NA	NA	NA	NA	NA	NA	NA	NA	8.76E-08	NA	NA	NA	NA	NA	NA	NA	NA	NA	NA	RBM12	24	24559938	24559939	5' UTR	24	24533545	24562792	29248	2	RBM12-201	2805	RBM12-201;RBM12-202	RBM12;RBM12	0;0	fiveUTR	100329143
458	cg00775910	NA	NA	NA	NA	NA	NA	NA	-3.315717961	NA	NA	NA	NA	NA	NA	NA	NA	NA	NA	0.00091408	NA	NA	NA	GATA2	20	2230635	2230636	Promoter (8-9kb)	20	2214069	2222271	8203	2	GATA2-201	-8316	NA	NA	NA	Promoter	484626
459	cg00776597	-11.1338161	NA	NA	NA	NA	NA	NA	NA	NA	NA	NA	4.75E-28	NA	NA	NA	NA	NA	NA	NA	NA	NA	NA	PCSK5	1	82447899	82447900	Intron (PCSK5-201/PCSK5, intron 20 of 36)	1	82295553	82750560	455008	2	PCSK5-201	302612	PCSK5-201;PCSK5-202;PCSK5-203;PCSK5-204;PCSK5-205	PCSK5;PCSK5;PCSK5;PCSK5;PCSK5	0;0;0;0;0	Intron	484160
460	cg00776783	-11.66797941	NA	NA	NA	NA	NA	NA	NA	NA	NA	NA	1.44E-30	NA	NA	NA	NA	NA	NA	NA	NA	NA	NA	ZFHX3	5	78869389	78869390	Promoter (<=1kb)	5	78714647	78869459	154813	2	ZFHX3-201	21	ZFHX3-201;ZFHX3-202	ZFHX3;ZFHX3	0;0	fiveUTR	489729
461	cg00777340	14.54410623	NA	NA	NA	NA	NA	NA	NA	NA	NA	NA	7.54E-46	NA	NA	NA	NA	NA	NA	NA	NA	NA	NA	PAX6	18	35835444	35835445	Intron (PAX6-201/PAX6, intron 3 of 11)	18	35828698	35846356	17659	1	PAX6-201	6746	PAX6-201;PAX6-202;PAX6-203;PAX6-204;PAX6-205	PAX6;PAX6;PAX6;PAX6;PAX6	0;0;0;0;0	Intron	483441
462	cg00780852	-8.556829077	NA	NA	NA	NA	NA	NA	NA	NA	NA	NA	2.16E-17	NA	NA	NA	NA	NA	NA	NA	NA	NA	NA	HIF1AN	28	13340396	13340397	Distal Intergenic	28	13274265	13283106	8842	1	HIF1AN-201	66083	NA	NA	NA	Intergenic_downstream	609221
463	cg00784834	-8.617887423	NA	NA	NA	NA	NA	NA	NA	NA	NA	NA	1.29E-17	NA	NA	NA	NA	NA	NA	NA	NA	NA	NA	TSHZ3	1	120259662	120259663	Distal Intergenic	1	120568581	120637466	68886	1	TSHZ3-201	-308870	NA	NA	NA	Intergenic_upstream	484607
464	cg00785760	12.01755664	NA	NA	NA	NA	NA	NA	NA	NA	NA	NA	2.85E-32	NA	NA	NA	NA	NA	NA	NA	NA	NA	NA	MEIS1	10	66459459	66459460	5' UTR	10	66457200	66592475	135276	1	MEIS1-201	2211	MEIS1-201;MEIS1-202;MEIS1-203;MEIS1-204;MEIS1-205	MEIS1;MEIS1;MEIS1;MEIS1;MEIS1	0;0;0;0;0	fiveUTR	474619
465	cg00785909	6.852025556	NA	NA	NA	NA	NA	NA	NA	NA	NA	NA	9.49E-12	NA	NA	NA	NA	NA	NA	NA	NA	NA	NA	NR2F1	3	15578548	15578549	Promoter (8-9kb)	3	15560756	15569652	8897	2	NR2F1-202	-8897	NA	NA	NA	Promoter	488908
466	cg00786734	4.103586319	NA	NA	NA	NA	NA	NA	NA	NA	NA	NA	4.23E-05	NA	NA	NA	NA	NA	NA	NA	NA	NA	NA	TFAP2A	35	10087865	10087866	Distal Intergenic	35	10092000	10106135	14136	2	TFAP2A-201	18270	TFAP2A-201;TFAP2A-202;TFAP2A-203	TFAP2A;TFAP2A;TFAP2A	0;0;0	Intergenic_downstream	488213
467	cg00786827	-7.907137366	NA	NA	NA	NA	NA	NA	NA	NA	NA	NA	4.16E-15	NA	NA	NA	NA	NA	NA	NA	NA	NA	NA	RXRA	9	50115107	50115108	Promoter (4-5kb)	9	50119864	50211784	91921	1	RXRA-201	-4805	RXRA-201	RXRA	0	Promoter	491278
468	cg00787186	-5.459252108	NA	NA	NA	NA	NA	NA	NA	NA	NA	NA	5.35E-08	NA	NA	NA	NA	NA	NA	NA	NA	NA	NA	INSC	21	38298853	38298854	Distal Intergenic	21	38056609	38170249	113641	1	INSC-201	242245	NA	NA	NA	Intergenic_downstream	611775
469	cg00788325	3.340904795	NA	NA	NA	NA	NA	NA	NA	NA	NA	NA	0.000851174	NA	NA	NA	NA	NA	NA	NA	NA	NA	NA	DCX	X	83659858	83659859	Promoter (<=1kb)	39	83553330	83660106	106777	2	DCX-201	199	DCX-201;DCX-202	DCX;DCX	0;0	Exon	612950
470	cg00788877	-6.717593009	NA	NA	NA	NA	NA	NA	NA	NA	NA	NA	2.36E-11	NA	NA	NA	NA	NA	NA	NA	NA	NA	NA	FAM53A	3	62451182	62451183	Distal Intergenic	3	62382912	62409488	26577	1	FAM53A-201	68270	NA	NA	NA	Intergenic_downstream	610722
471	cg00791311	-12.06433042	NA	NA	NA	NA	NA	NA	NA	NA	NA	NA	1.68E-32	NA	NA	NA	NA	NA	NA	NA	NA	NA	NA	MGMT	28	37891735	37891736	Distal Intergenic	28	38267032	38546986	279955	1	MGMT-201	-375297	NA	NA	NA	Intergenic_upstream	442978
472	cg00793219	21.69671149	NA	NA	NA	NA	NA	NA	NA	NA	NA	NA	5.22E-95	NA	NA	NA	NA	NA	NA	NA	NA	NA	NA	BARHL2	6	58022282	58022283	Promoter (6-7kb)	6	58029115	58035563	6449	1	BARHL2-201	-6833	NA	NA	NA	Promoter	611092
473	cg00793748	-7.733352693	NA	NA	NA	NA	NA	NA	NA	NA	NA	NA	1.60E-14	NA	NA	NA	NA	NA	NA	NA	NA	NA	NA	OLIG3	1	29896789	29896790	Distal Intergenic	1	29966232	29967050	819	2	OLIG3-201	70212	NA	NA	NA	Intergenic_downstream	484005
474	cg00794881	9.308532861	NA	NA	NA	NA	NA	NA	NA	NA	NA	NA	3.06E-20	NA	NA	NA	NA	NA	NA	NA	NA	NA	NA	PAX7	2	77225185	77225186	Intron (PAX7-201/PAX7, intron 7 of 8)	2	77200963	77297614	96652	2	PAX7-201	72428	PAX7-201	PAX7	0	Intron	487408
475	cg00795277	11.63253959	NA	NA	NA	NA	NA	NA	NA	NA	NA	NA	2.13E-30	NA	NA	NA	NA	NA	NA	NA	NA	NA	NA	FGF11	5	32440908	32440909	Promoter (<=1kb)	5	32440743	32443932	3190	1	FGF11-201	117	FGF11-201;TMEM102-201	FGF11;TMEM102	0;3799	Exon	607829
476	cg00801362	-6.330595297	NA	NA	NA	NA	NA	-3.846430964	-3.313867948	NA	NA	NA	2.97E-10	NA	NA	NA	NA	NA	0.000153174	0.00092015	NA	NA	NA	SOX5	27	23680957	23680958	Intron (SOX5-201/SOX5, intron 6 of 14)	27	23465085	23862404	397320	1	SOX5-201	215824	SOX5-201;SOX5-202;SOX5-203	SOX5;SOX5;SOX5	0;0;0	Intron	486635
477	cg00802115	4.59656098	NA	NA	NA	NA	NA	NA	NA	NA	NA	NA	4.56E-06	NA	NA	NA	NA	NA	NA	NA	NA	NA	NA	PLBD2	26	11009011	11009012	Intron (PLBD2-201/PLBD2, intron 11 of 11)	26	10917866	11014442	96577	1	PLBD2-201	91145	LHX5-201;PLBD2-201	LHX5;PLBD2	0;0	Intron	477493
478	cg00803366	-10.19944998	NA	NA	NA	NA	NA	NA	NA	NA	NA	NA	6.76E-24	NA	NA	NA	NA	NA	NA	NA	NA	NA	NA	MYLK	33	26715629	26715630	Exon (MYLK-201/MYLK, exon 22 of 27)	33	26694536	26810065	115530	2	MYLK-201	94387	MYLK-201	MYLK	0	Exon	488012
479	cg00806006	4.267306899	NA	NA	NA	NA	NA	NA	NA	NA	NA	NA	2.07E-05	NA	NA	NA	NA	NA	NA	NA	NA	NA	NA	ZBTB16	5	19276350	19276351	Intron (ZBTB16-201/ZBTB16, intron 2 of 6)	5	19148524	19353507	204984	2	ZBTB16-201	77156	ZBTB16-201;ZBTB16-202;ZBTB16-203	ZBTB16;ZBTB16;ZBTB16	0;0;0	Intron	489398
480	cg00806925	NA	NA	NA	NA	NA	NA	NA	NA	NA	NA	3.34699236	NA	NA	NA	NA	NA	NA	NA	NA	NA	NA	0.000951195	FST	4	62057910	62057911	Promoter (1-2kb)	4	62049671	62056045	6375	2	FST-201	-1866	FST-201;FST-202;FST-203	FST;FST;FST	0;0;0	Promoter	479336
481	cg00807226	-9.322136261	NA	NA	NA	NA	NA	NA	NA	NA	NA	NA	2.70E-20	NA	NA	NA	NA	NA	NA	NA	NA	NA	NA	BICD1	27	16480440	16480441	Exon (BICD1-206/BICD1, exon 9 of 10)	27	16310040	16694378	384339	2	BICD1-205	213889	BICD1-205;BICD1-206;BICD1-207;BICD1-208;BICD1-209	BICD1;BICD1;BICD1;BICD1;BICD1	0;0;0;0;0	Exon	610028
482	cg00808134	-10.34102736	NA	NA	NA	NA	NA	NA	NA	NA	NA	NA	1.66E-24	NA	NA	NA	NA	NA	NA	NA	NA	NA	NA	LNPK	36	19726511	19726512	Distal Intergenic	36	19951118	20023840	72723	2	LNPK-205	297377	NA	NA	NA	Intergenic_downstream	478809
483	cg00809033	3.396498281	NA	NA	NA	NA	NA	NA	NA	NA	NA	NA	0.00069649	NA	NA	NA	NA	NA	NA	NA	NA	NA	NA	NTM	5	3655136	3655137	Promoter (<=1kb)	5	2723003	3655411	932409	2	NTM-203	226	NTM-203	NTM	0	Promoter	489274
484	cg00809149	-16.69924213	NA	NA	NA	NA	NA	NA	NA	NA	NA	NA	4.30E-59	NA	NA	NA	NA	NA	NA	NA	NA	NA	NA	AKAP6	8	11661162	11661163	Intron (AKAP6-203/AKAP6, intron 12 of 12)	8	11304981	11666493	361513	1	AKAP6-203	356181	AKAP6-201;AKAP6-203	AKAP6;AKAP6	0;0	Intron	490644
485	cg00811221	18.19129689	NA	NA	NA	NA	NA	NA	NA	NA	NA	NA	4.30E-69	NA	NA	NA	NA	NA	NA	NA	NA	NA	NA	TTI1	24	26400989	26400990	Distal Intergenic	24	26484260	26506758	22499	2	TTI1-203	105769	NA	NA	NA	Intergenic_downstream	477225
486	cg00815761	-8.036748223	NA	NA	NA	NA	NA	NA	NA	NA	NA	NA	1.50E-15	NA	NA	NA	NA	NA	NA	NA	NA	NA	NA	ACVR2A	19	49224586	49224587	Distal Intergenic	19	49759827	49841901	82075	1	ACVR2A-201	-535240	NA	NA	NA	Intergenic_upstream	476140
487	cg00816192	5.250894777	NA	NA	NA	NA	NA	NA	NA	NA	NA	NA	1.67E-07	NA	NA	NA	NA	NA	NA	NA	NA	NA	NA	ONECUT2	1	18424937	18424938	Promoter (<=1kb)	1	18376149	18425694	49546	2	ONECUT2-201	756	ONECUT2-201	ONECUT2	0	Exon	483967
488	cg00817637	15.47331916	NA	NA	NA	NA	NA	NA	NA	NA	NA	NA	2.22E-51	NA	NA	NA	NA	NA	NA	NA	NA	NA	NA	TBCA	3	28758677	28758678	Distal Intergenic	3	28807730	28882913	75184	1	TBCA-201	-49004	NA	NA	NA	Intergenic_upstream	479173
489	cg00820579	-17.66361247	NA	NA	NA	NA	NA	NA	NA	NA	NA	NA	1.76E-65	NA	NA	NA	NA	NA	NA	NA	NA	NA	NA	DYNC1I1	14	20984222	20984223	Exon (DYNC1I1-201/DYNC1I1, exon 4 of 17)	14	20935572	21246245	310674	1	DYNC1I1-201	48602	DYNC1I1-201;DYNC1I1-202	DYNC1I1;DYNC1I1	0;0	Exon	475236
490	cg00823568	-9.70950137	NA	NA	NA	NA	NA	NA	NA	NA	NA	NA	7.54E-22	NA	NA	NA	NA	NA	NA	NA	NA	NA	NA	ARHGAP15	19	45861880	45861881	Intron (ARHGAP15-201/ARHGAP15, intron 12 of 13)	19	45263570	45933237	669668	1	ARHGAP15-201	598262	ARHGAP15-201	ARHGAP15	0	Intron	476138
491	cg00824176	15.43917007	NA	NA	NA	NA	NA	NA	NA	NA	NA	NA	3.59E-51	NA	NA	NA	NA	NA	NA	NA	NA	NA	NA	PTF1A	2	7627661	7627662	Exon (NA, exon 17 of 2)	2	7631493	7632888	1396	2	PTF1A-201	5275	PTF1A-201	PTF1A	5226	Exon	608313
492	cg00827518	-6.530072214	NA	NA	NA	NA	NA	NA	NA	NA	NA	NA	8.20E-11	NA	NA	NA	NA	NA	NA	NA	NA	NA	NA	TMEM182	10	40705632	40705633	Intron (TMEM182-201/TMEM182, intron 4 of 6)	10	40683225	40865064	181840	2	TMEM182-201	159383	TMEM182-201	TMEM182	0	Intron	611413
493	cg00831548	-9.247037546	NA	NA	NA	NA	NA	NA	NA	NA	NA	NA	5.33E-20	NA	NA	NA	NA	NA	NA	NA	NA	NA	NA	ZFHX4	29	24642754	24642755	Distal Intergenic	29	24878361	25034274	155914	1	ZFHX4-201	-235606	NA	NA	NA	Intergenic_upstream	487006
494	cg00833037	-10.36567638	NA	NA	NA	NA	NA	NA	NA	NA	NA	NA	1.30E-24	NA	NA	NA	NA	NA	NA	NA	NA	NA	NA	TENM3	16	47815523	47815524	Exon (TENM3-201/TENM3, exon 3 of 28)	16	47632136	48073167	441032	2	TENM3-201	257643	TENM3-201	TENM3	0	Exon	475637
495	cg00833227	-5.823791889	NA	NA	NA	NA	NA	NA	NA	NA	NA	NA	6.64E-09	NA	NA	NA	NA	NA	NA	NA	NA	NA	NA	FGR	2	70117129	70117130	Distal Intergenic	2	70067043	70078307	11265	1	FGR-201	50086	NA	NA	NA	Intergenic_downstream	487341
496	cg00838278	-6.407501508	NA	NA	NA	NA	NA	-3.342704768	NA	NA	NA	NA	1.82E-10	NA	NA	NA	NA	NA	0.000965377	NA	NA	NA	NA	SNX27	17	60524186	60524187	Exon (SNX27-201/SNX27, exon 2 of 12)	17	60497747	60566967	69221	1	SNX27-201	26391	SNX27-201;SNX27-202;SNX27-203;SNX27-204	SNX27;SNX27;SNX27;SNX27	0;0;0;0	Exon	483200
497	cg00838881	-14.53620619	NA	NA	NA	NA	NA	NA	NA	NA	NA	3.838111257	8.38E-46	NA	NA	NA	NA	NA	NA	NA	NA	NA	0.000158166	FOXD2	15	13090520	13090521	Distal Intergenic	15	13221255	13222856	1602	2	FOXD2-201	132384	NA	NA	NA	Intergenic_downstream	610256
498	cg00839031	-15.98311786	NA	NA	NA	NA	NA	NA	NA	NA	NA	3.375988743	1.57E-54	NA	NA	NA	NA	NA	NA	NA	NA	NA	0.000860263	GABRP	4	41489281	41489282	Distal Intergenic	4	41362457	41382966	20510	2	GABRP-201	-106316	NA	NA	NA	Intergenic_upstream	489124
499	cg00839129	12.66616198	NA	NA	NA	NA	NA	NA	NA	NA	NA	NA	1.51E-35	NA	NA	NA	NA	NA	NA	NA	NA	NA	NA	EBF3	28	38728282	38728283	Intron (EBF3-201/EBF3, intron 1 of 15)	28	38610543	38730684	120142	2	EBF3-201	2353	EBF3-201;EBF3-202;EBF3-203;EBF3-204	EBF3;EBF3;EBF3;EBF3	0;0;0;0	Intron	611743
500	cg00841581	NA	NA	NA	NA	NA	NA	NA	NA	NA	3.404970099	NA	NA	NA	NA	NA	NA	NA	NA	NA	NA	0.000661713	NA	SLC35G2	23	33392330	33392331	Distal Intergenic	23	33502884	33504122	1239	1	SLC35G2-201	-110554	NA	NA	NA	Intergenic_upstream	485675
501	cg00842325	9.766491958	NA	NA	NA	NA	NA	NA	NA	NA	NA	NA	4.40E-22	NA	NA	NA	NA	NA	NA	NA	NA	NA	NA	NKX2-2	24	1925695	1925696	Promoter (<=1kb)	24	1926423	1937486	11064	1	NKX2-2-201	-776	NKX2-2-201	NKX2-2	0	Promoter	485744
502	cg00843538	-6.650937134	NA	NA	NA	NA	NA	NA	NA	NA	NA	NA	3.69E-11	NA	NA	NA	NA	NA	NA	NA	NA	NA	NA	NSDHL	14	34994464	34994465	Distal Intergenic	14	35128254	35129339	1086	1	NSDHL-201	-133741	NA	NA	NA	Intergenic_upstream	481079
503	cg00844490	-9.625824121	NA	NA	NA	NA	NA	NA	NA	NA	NA	NA	1.65E-21	NA	NA	NA	NA	NA	NA	NA	NA	NA	NA	SMUG1	27	1141113	1141114	Intron (SMUG1-203/SMUG1, intron 2 of 2)	27	1110135	1250211	140077	1	SMUG1-203	30978	SMUG1-203	SMUG1	0	Intron	486497
504	cg00847015	-11.31586116	NA	NA	NA	NA	NA	NA	NA	NA	NA	NA	6.77E-29	NA	NA	NA	NA	NA	NA	NA	NA	NA	NA	SKAP2	14	39973966	39973967	Intron (SKAP2-201/SKAP2, intron 12 of 13)	14	39969573	40145455	175883	2	SKAP2-201	171488	SKAP2-201;SKAP2-202;SKAP2-203;SKAP2-204	SKAP2;SKAP2;SKAP2;SKAP2	0;0;0;0	Intron	482366
505	cg00847238	-10.98565215	NA	NA	NA	NA	NA	NA	NA	NA	NA	NA	2.27E-27	NA	NA	NA	NA	NA	NA	NA	NA	NA	NA	SEC63	12	65243835	65243836	Exon (SEC63-201/SEC63, exon 2 of 21)	12	65186821	65260284	73464	2	SEC63-201	16448	SEC63-201	SEC63	0	Exon	475016
506	cg00848374	-8.106834115	NA	NA	NA	NA	NA	NA	NA	NA	NA	NA	8.60E-16	NA	NA	NA	NA	NA	NA	NA	NA	NA	NA	KCNK2	7	12529854	12529855	Promoter (<=1kb)	7	12529903	12726116	196214	1	KCNK2-201	0	KCNK2-201	KCNK2	0	Exon	490295
507	cg00849038	-13.19368784	NA	NA	NA	NA	NA	NA	NA	NA	NA	NA	2.55E-38	NA	NA	NA	NA	NA	NA	NA	NA	NA	NA	HS3ST3A1	5	37449913	37449914	Distal Intergenic	5	37481819	37575592	93774	2	HS3ST3A1-201	125679	NA	NA	NA	Intergenic_downstream	489512
508	cg00850663	-8.831930472	NA	NA	NA	NA	NA	NA	NA	NA	NA	NA	2.07E-18	NA	NA	NA	NA	NA	NA	NA	NA	NA	NA	HOXA5	14	40370212	40370213	Exon (HOXA5-201/HOXA5, exon 1 of 2)	14	40368527	40371464	2938	2	HOXA5-201	1203	HOXA5-201;HOXA6-201	HOXA5;HOXA6	0;0	Exon	482370
509	cg00851901	-7.876905627	NA	NA	NA	NA	NA	NA	NA	NA	NA	NA	5.27E-15	NA	NA	NA	NA	NA	NA	NA	NA	NA	NA	LRMDA	4	26176168	26176169	Intron (LRMDA-201/LRMDA, intron 2 of 6)	4	25796472	26809637	1013166	1	LRMDA-201	379696	LRMDA-201;LRMDA-202	LRMDA;LRMDA	0;0	Intron	610244
510	cg00851988	-10.21458341	NA	NA	NA	NA	NA	NA	NA	NA	NA	NA	5.82E-24	NA	NA	NA	NA	NA	NA	NA	NA	NA	NA	ALPK3	3	54049257	54049258	Exon (ALPK3-201/ALPK3, exon 10 of 14)	3	54005882	54054964	49083	1	ALPK3-201	43327	ALPK3-201;ALPK3-202;ALPK3-203	ALPK3;ALPK3;ALPK3	0;0;0	Exon	479052
511	cg00855091	-5.454755919	NA	NA	NA	NA	NA	NA	NA	NA	NA	NA	5.49E-08	NA	NA	NA	NA	NA	NA	NA	NA	NA	NA	FAF2	4	37025822	37025823	Exon (FAF2-201/FAF2, exon 5 of 11)	4	37014417	37084408	69992	2	FAF2-202	58585	FAF2-202;FAF2-201	FAF2;FAF2	0;0	Exon	489102
512	cg00856080	-8.282230809	NA	NA	NA	NA	NA	NA	NA	NA	NA	NA	2.09E-16	NA	NA	NA	NA	NA	NA	NA	NA	NA	NA	FEZF2	20	28322403	28322404	Exon (NA, exon 25 of 2)	20	28424206	28428853	4648	1	FEZF2-201	-101802	NA	NA	NA	Exon	476568
513	cg00857814	-17.53462025	NA	NA	NA	NA	NA	NA	NA	NA	NA	3.495989971	1.30E-64	NA	NA	NA	NA	NA	NA	NA	NA	NA	0.00056346	SMG7	7	16544156	16544157	Exon (SMG7-201/SMG7, exon 16 of 23)	7	16460856	16551573	90718	1	SMG7-201	83252	NCF2-201;SMG7-201;SMG7-203	NCF2;SMG7;SMG7	0;0;0	Exon	480035
514	cg00858647	4.998287593	NA	NA	NA	NA	NA	NA	NA	NA	NA	NA	6.27E-07	NA	NA	NA	NA	NA	NA	NA	NA	NA	NA	ADGRB3	12	31397016	31397017	Promoter (1-2kb)	12	31398745	32103296	704552	1	ADGRB3-201	-1728	ADGRB3-201	ADGRB3	0	Promoter	481870
515	cg00860225	16.60061017	NA	NA	NA	NA	NA	NA	NA	NA	-3.324966783	NA	1.87E-58	NA	NA	NA	NA	NA	NA	NA	NA	0.000884291	NA	SEZ6	9	42749159	42749160	Intron (SEZ6-201/SEZ6, intron 1 of 15)	9	42721815	42766564	44750	2	SEZ6-201	17356	SEZ6-201;SEZ6-202	SEZ6;SEZ6	0;0	Intron	491175
516	cg00860838	27.01062503	NA	NA	NA	NA	NA	NA	NA	NA	NA	NA	8.06E-140	NA	NA	NA	NA	NA	NA	NA	NA	NA	NA	LHFPL4	20	8382952	8382953	Promoter (<=1kb)	20	8382895	8411734	28840	1	LHFPL4-201	57	LHFPL4-201	LHFPL4	0	Exon	484669
517	cg00861348	-6.945187349	NA	NA	NA	NA	NA	NA	NA	NA	NA	NA	5.00E-12	NA	NA	NA	NA	NA	NA	NA	NA	NA	NA	EPB41L4B	11	64033583	64033584	Exon (EPB41L4B-201/EPB41L4B, exon 10 of 27)	11	63965662	64092689	127028	2	EPB41L4B-201	59105	EPB41L4B-201;EPB41L4B-202;EPB41L4B-203;EPB41L4B-204	EPB41L4B;EPB41L4B;EPB41L4B;EPB41L4B	0;0;0;0	Exon	474797
518	cg00861892	-6.171141086	NA	NA	NA	NA	NA	NA	NA	NA	NA	NA	8.10E-10	NA	NA	NA	NA	NA	NA	NA	NA	NA	NA	NR0B1	X	25586208	25586209	Distal Intergenic	39	25467215	25472440	5226	2	NR0B1-201	-113769	NA	NA	NA	Intergenic_upstream	100855508
519	cg00862376	6.446844876	NA	NA	NA	NA	NA	NA	NA	NA	-3.718006624	NA	1.41E-10	NA	NA	NA	NA	NA	NA	NA	NA	0.000200801	NA	HOXC12	27	1333652	1333653	Promoter (4-5kb)	27	1327111	1328688	1578	2	HOXC12-201	-4964	HOXC12-201;HOXC13-201	HOXC12;HOXC13	0;0	Promoter	486502
520	cg00864262	-16.57157737	NA	NA	NA	NA	NA	NA	NA	NA	NA	NA	2.87E-58	NA	NA	NA	NA	NA	NA	NA	NA	NA	NA	DSCAML1	5	15936778	15936779	Intron (DSCAML1-201/DSCAML1, intron 1 of 32)	5	15921802	16266069	344268	1	DSCAML1-201	14928	DSCAML1-201;DSCAML1-202	DSCAML1;DSCAML1	0;0	Intron	489388
521	cg00865099	-9.61815162	NA	NA	NA	NA	NA	NA	NA	NA	NA	NA	1.77E-21	NA	NA	NA	NA	NA	NA	NA	NA	NA	NA	HNF4G	29	24175564	24175565	Distal Intergenic	29	23850338	23969775	119438	1	HNF4G-201	325178	NA	NA	NA	Intergenic_downstream	487005
522	cg00867443	-5.679005666	NA	NA	NA	NA	NA	NA	NA	NA	NA	NA	1.54E-08	NA	NA	NA	NA	NA	NA	NA	NA	NA	NA	INSC	21	38550947	38550948	Distal Intergenic	21	38056609	38177414	120806	1	INSC-203	494290	NA	NA	NA	Intergenic_downstream	611775
523	cg00868376	-8.986666869	NA	NA	NA	NA	NA	NA	NA	NA	NA	NA	5.39E-19	NA	NA	NA	NA	NA	NA	NA	NA	NA	NA	TRIM67	4	8246257	8246258	Exon (TRIM67-201/TRIM67, exon 8 of 10)	4	8242206	8288592	46387	2	TRIM67-201	42286	TRIM67-201;TRIM67-202;TRIM67-203	TRIM67;TRIM67;TRIM67	0;0;0	Exon	608010
524	cg00873201	-8.132009576	NA	NA	NA	NA	NA	NA	NA	NA	NA	NA	7.03E-16	NA	NA	NA	NA	NA	NA	NA	NA	NA	NA	ZNF703	16	28075829	28075830	Distal Intergenic	16	27791477	27794326	2850	2	ZNF703-201	-281552	NA	NA	NA	Intergenic_upstream	482855
525	cg00874125	-6.451590616	NA	NA	NA	NA	NA	NA	NA	NA	NA	NA	1.37E-10	NA	NA	NA	NA	NA	NA	NA	NA	NA	NA	TRPS1	13	15314820	15314821	Promoter (4-5kb)	13	15059051	15309903	250853	2	TRPS1-201	-4869	TRPS1-201	TRPS1	0	Promoter	482018
526	cg00874874	-12.12236366	NA	NA	NA	NA	NA	NA	NA	NA	NA	NA	8.63E-33	NA	NA	NA	NA	NA	NA	NA	NA	NA	NA	ZFHX3	5	78868772	78868773	Promoter (<=1kb)	5	78714647	78869459	154813	2	ZFHX3-201	638	ZFHX3-201;ZFHX3-202	ZFHX3;ZFHX3	0;0	Exon	489729
527	cg00875779	-19.69658559	NA	NA	NA	NA	NA	NA	NA	NA	NA	NA	7.99E-80	NA	NA	NA	NA	NA	NA	NA	NA	NA	NA	RUNX2	12	13748361	13748362	Intron (RUNX2-201/RUNX2, intron 4 of 8)	12	13641617	13858231	216615	1	RUNX2-201	106744	RUNX2-201;RUNX2-202;RUNX2-203;RUNX2-204;RUNX2-205;RUNX2-206;RUNX2-207	RUNX2;RUNX2;RUNX2;RUNX2;RUNX2;RUNX2;RUNX2	0;0;0;0;0;0;0	Intron	474923
528	cg00877739	-5.746566645	NA	NA	NA	NA	NA	NA	NA	NA	NA	NA	1.04E-08	NA	NA	NA	NA	NA	NA	NA	NA	NA	NA	GRIN2B	27	33077894	33077895	Exon (GRIN2B-201/GRIN2B, exon 14 of 14)	27	32669912	33078144	408233	1	GRIN2B-201	407934	GRIN2B-201;GRIN2B-202	GRIN2B;GRIN2B	0;0	Exon	494009
529	cg00877778	4.214632396	4.142360763	-3.991153939	NA	NA	NA	-4.992338054	-4.196304251	NA	NA	4.75206705	2.61E-05	4.72E-05	8.69E-05	NA	NA	NA	1.11E-06	2.71E-05	NA	NA	3.38E-06	FAM53A	3	62483000	62483001	Distal Intergenic	3	62382912	62409488	26577	1	FAM53A-201	100089	NA	NA	NA	Intergenic_downstream	610722
530	cg00879444	-13.22632064	NA	NA	NA	NA	NA	NA	NA	NA	NA	NA	1.71E-38	NA	NA	NA	NA	NA	NA	NA	NA	NA	NA	PRMT3	21	42542681	42542682	Exon (PRMT3-201/PRMT3, exon 8 of 18)	21	42529588	42651039	121452	1	PRMT3-201	13093	PRMT3-201;PRMT3-202	PRMT3;PRMT3	0;0	Exon	476887
531	cg00883967	-15.49995763	NA	NA	NA	NA	NA	NA	NA	NA	NA	NA	1.53E-51	NA	NA	NA	NA	NA	NA	NA	NA	NA	NA	NR2F1	3	16567510	16567511	Distal Intergenic	3	15560756	15569652	8897	2	NR2F1-203	-997810	NA	NA	NA	Intergenic_upstream	488908
532	cg00890651	-15.07172742	NA	NA	NA	NA	NA	NA	NA	NA	NA	NA	5.91E-49	NA	NA	NA	NA	NA	NA	NA	NA	NA	NA	STXBP6	8	5057300	5057301	Distal Intergenic	8	4441045	4677056	236012	2	STXBP6-203	-380293	NA	NA	NA	Intergenic_upstream	608615
533	cg00893084	-6.242742109	NA	NA	NA	NA	NA	NA	NA	NA	NA	NA	5.18E-10	NA	NA	NA	NA	NA	NA	NA	NA	NA	NA	LRP1	10	1314368	1314369	Exon (LRP1-201/LRP1, exon 60 of 89)	10	1247895	1328312	80418	1	LRP1-201	66425	LRP1-201	LRP1	0	Exon	481124
534	cg00893471	15.65158782	NA	NA	NA	NA	NA	NA	NA	NA	NA	NA	1.80E-52	NA	NA	NA	NA	NA	NA	NA	NA	NA	NA	HOXD3	36	20188694	20188695	Intron (HOXD3-201/HOXD3, intron 1 of 3)	36	20176153	20195161	19009	1	HOXD3-201	12493	HOXD3-201	HOXD3	0	Intron	488417
535	cg00897537	-7.57781545	NA	NA	NA	NA	NA	NA	NA	NA	NA	NA	5.19E-14	NA	NA	NA	NA	NA	NA	NA	NA	NA	NA	ZNF703	16	28075737	28075738	Distal Intergenic	16	27791477	27794326	2850	2	ZNF703-201	-281411	NA	NA	NA	Intergenic_upstream	482855
536	cg00900456	18.27596529	NA	NA	NA	NA	NA	NA	NA	NA	NA	NA	1.11E-69	NA	NA	NA	NA	NA	NA	NA	NA	NA	NA	PITX1	11	22578183	22578184	Exon (PITX1-201/PITX1, exon 3 of 4)	11	22575227	22586590	11364	2	PITX1-201	8358	PITX1-201	PITX1	0	Exon	481513
537	cg00900674	5.786564913	NA	NA	NA	NA	NA	NA	NA	NA	NA	NA	8.26E-09	NA	NA	NA	NA	NA	NA	NA	NA	NA	NA	PIWIL1	26	1925168	1925169	Downstream (1-2kb)	26	1939819	1966231	26413	2	PIWIL1-201	41063	RIMBP2-201	RIMBP2	71282	Intergenic_downstream	477440
538	cg00901685	15.0132361	NA	NA	NA	NA	NA	NA	NA	NA	NA	NA	1.32E-48	NA	NA	NA	NA	NA	NA	NA	NA	NA	NA	HSD17B12	18	26287741	26287742	Distal Intergenic	18	26132823	26192344	59522	2	HSD17B12-203	-95397	NA	NA	NA	Intergenic_upstream	475939
539	cg00902440	16.05092282	NA	NA	NA	NA	NA	NA	NA	NA	NA	NA	5.90E-55	NA	NA	NA	NA	NA	NA	NA	NA	NA	NA	PHOX2B	13	39048783	39048784	Promoter (<=1kb)	13	39045725	39048825	3101	2	PHOX2B-201	0	PHOX2B-201	PHOX2B	0	Exon	610284
540	cg00902716	-5.616527193	NA	NA	NA	NA	NA	NA	NA	NA	NA	NA	2.21E-08	NA	NA	NA	NA	NA	NA	NA	NA	NA	NA	CLDN14	31	30849123	30849124	Promoter (<=1kb)	31	30848612	30849325	714	2	CLDN14-201	153	CLDN14-201	CLDN14	0	Exon	487751
541	cg00906973	20.27303134	NA	NA	NA	NA	NA	NA	NA	NA	NA	NA	4.28E-84	NA	NA	NA	NA	NA	NA	NA	NA	NA	NA	TFAP2A	35	10114194	10114195	Promoter (<=1kb)	35	10092000	10114042	22043	2	TFAP2A-203	-153	TFAP2A-202;TFAP2A-203	TFAP2A;TFAP2A	0;0	Promoter	488213
542	cg00906983	-8.173789109	NA	NA	NA	NA	NA	NA	NA	NA	NA	NA	5.03E-16	NA	NA	NA	NA	NA	NA	NA	NA	NA	NA	PGAP2	21	26371181	26371182	Exon (PGAP2-203/PGAP2, exon 4 of 7)	21	26358910	26371900	12991	1	PGAP2-203	12223	PGAP2-203;PGAP2-202;PGAP2-201;PGAP2-204;RHOG-201	PGAP2;PGAP2;PGAP2;PGAP2;RHOG	0;0;0;0;3756	Exon	485216
543	cg00908601	-7.83481526	NA	NA	NA	NA	NA	NA	NA	NA	NA	NA	7.31E-15	NA	NA	NA	NA	NA	NA	NA	NA	NA	NA	CXorf65	X	54414747	54414748	Downstream (1-2kb)	39	54415279	54417170	1892	2	CXorf65-202	2423	CXorf65-202;CXorf65-201;FOXO4-201;FOXO4-202;FOXO4-203;IL2RG-201;IL2RG-202;IL2RG-203	CXorf65;CXorf65;FOXO4;FOXO4;FOXO4;IL2RG;IL2RG;IL2RG	2374;2408;0;0;0;5052;6943;7096	Intergenic_downstream	NA
544	cg00908709	-7.46875824	NA	NA	NA	NA	NA	NA	NA	NA	NA	NA	1.17E-13	NA	NA	NA	NA	NA	NA	NA	NA	NA	NA	ADAMTSL1	11	38171941	38171942	Exon (ADAMTSL1-201/ADAMTSL1, exon 11 of 29)	11	38001229	38378781	377553	1	ADAMTSL1-201	170712	ADAMTSL1-201;ADAMTSL1-202;ADAMTSL1-203;ADAMTSL1-204;ADAMTSL1-205	ADAMTSL1;ADAMTSL1;ADAMTSL1;ADAMTSL1;ADAMTSL1	0;0;0;0;0	Exon	474717
545	cg00910419	14.23464362	NA	NA	NA	NA	NA	NA	NA	NA	NA	NA	4.54E-44	NA	NA	NA	NA	NA	NA	NA	NA	NA	NA	BCL11A	10	61395047	61395048	Promoter (<=1kb)	10	61383276	61394699	11424	2	BCL11A-207	-348	BCL11A-201;BCL11A-202;BCL11A-203;BCL11A-206;BCL11A-207	BCL11A;BCL11A;BCL11A;BCL11A;BCL11A	0;0;0;0;0	Promoter	481381
546	cg00915647	4.610600553	NA	NA	NA	NA	NA	NA	NA	NA	NA	NA	4.26E-06	NA	NA	NA	NA	NA	NA	NA	NA	NA	NA	NTM	5	3518811	3518812	Intron (NTM-203/NTM, intron 1 of 8)	5	2723003	3655411	932409	2	NTM-203	136551	NTM-203	NTM	0	Intron	489274
547	cg00918089	8.846063006	NA	NA	NA	NA	NA	NA	NA	NA	NA	NA	1.84E-18	NA	NA	NA	NA	NA	NA	NA	NA	NA	NA	ETV1	14	28761538	28761539	5' UTR	14	28671233	28762826	91594	2	ETV1-201	1239	ETV1-201;ETV1-202;ETV1-203;ETV1-204	ETV1;ETV1;ETV1;ETV1	0;0;0;0	fiveUTR	475246
548	cg00918383	-11.36788644	NA	NA	NA	NA	NA	NA	NA	NA	NA	NA	3.86E-29	NA	NA	NA	NA	NA	NA	NA	NA	NA	NA	FBLN1	10	21001544	21001545	Exon (FBLN1-202/FBLN1, exon 8 of 17)	10	20951675	21035421	83747	2	FBLN1-201	33876	FBLN1-201;FBLN1-202;FBLN1-203;FBLN1-204	FBLN1;FBLN1;FBLN1;FBLN1	0;0;0;0	Exon	474468
549	cg00919407	-5.93188429	NA	NA	NA	NA	NA	NA	NA	NA	NA	NA	3.49E-09	NA	NA	NA	NA	NA	NA	NA	NA	NA	NA	LGI1	28	7965920	7965921	Exon (LGI1-201/LGI1, exon 3 of 8)	28	7946012	7991777	45766	1	LGI1-203	19908	LGI1-203;LGI1-201;LGI1-202;LGI1-204	LGI1;LGI1;LGI1;LGI1	0;0;0;0	Exon	477777
550	cg00920372	-8.575514613	NA	NA	NA	NA	NA	NA	NA	NA	NA	NA	1.84E-17	NA	NA	NA	NA	NA	NA	NA	NA	NA	NA	BTRC	28	13974102	13974103	Distal Intergenic	28	14001880	14179551	177672	1	BTRC-201	-27777	NA	NA	NA	Intergenic_upstream	486851
551	cg00920454	-10.31140281	NA	NA	NA	NA	NA	NA	NA	NA	NA	NA	2.23E-24	NA	NA	NA	NA	NA	NA	NA	NA	NA	NA	SRGAP2	38	2723145	2723146	Exon (SRGAP2-202/SRGAP2, exon 20 of 22)	38	2499569	2727927	228359	1	SRGAP2-202	223528	SRGAP2-201;SRGAP2-202;SRGAP2-203;SRGAP2-204	SRGAP2;SRGAP2;SRGAP2;SRGAP2	223528;0;0;0	Exon	478949
552	cg00927851	-11.4322985	NA	NA	NA	NA	NA	NA	NA	NA	NA	NA	1.92E-29	NA	NA	NA	NA	NA	NA	NA	NA	NA	NA	gene:ENSCAFG00040024911	33	21602458	21602459	Distal Intergenic	33	22607410	22607651	242	1	transcript:ENSCAFT00040046399	-1004952	NA	NA	NA	Intergenic_upstream	NA
553	cg00928703	11.03187212	NA	NA	NA	NA	NA	NA	NA	NA	NA	NA	1.40E-27	NA	NA	NA	NA	NA	NA	NA	NA	NA	NA	HOXA7	14	40383610	40383611	Promoter (<=1kb)	14	40381797	40383495	1699	2	HOXA7-201	-67	HOXA7-201	HOXA7	0	Promoter	482371
554	cg00929113	14.5461305	NA	NA	NA	NA	NA	NA	NA	NA	NA	NA	7.34E-46	NA	NA	NA	NA	NA	NA	NA	NA	NA	NA	PAX6	18	35840170	35840171	Intron (PAX6-201/PAX6, intron 7 of 11)	18	35828698	35846356	17659	1	PAX6-201	11472	PAX6-201;PAX6-202;PAX6-203;PAX6-204;PAX6-205	PAX6;PAX6;PAX6;PAX6;PAX6	0;0;0;0;0	Intron	483441
555	cg00929516	9.299886577	NA	NA	NA	NA	NA	NA	NA	NA	NA	NA	3.31E-20	NA	NA	NA	NA	NA	NA	NA	NA	NA	NA	FEZF2	20	28433633	28433634	Distal Intergenic	20	28425321	28428853	3533	1	FEZF2-202	8312	FEZF2-201;FEZF2-202	FEZF2;FEZF2	0;0	Intergenic_downstream	476568
556	cg00930337	-6.680914022	NA	NA	NA	NA	NA	NA	NA	NA	NA	NA	3.02E-11	NA	NA	NA	NA	NA	NA	NA	NA	NA	NA	RANBP9	35	13671825	13671826	Distal Intergenic	35	12988221	13081816	93596	2	RANBP9-201	-590010	NA	NA	NA	Intergenic_upstream	478728
557	cg00930873	13.78824503	NA	NA	NA	NA	NA	NA	NA	NA	NA	NA	1.47E-41	NA	NA	NA	NA	NA	NA	NA	NA	NA	NA	ALDH1A2	30	23260686	23260687	Intron (ALDH1A2-203/ALDH1A2, intron 1 of 12)	30	23164758	23430694	265937	2	ALDH1A2-203	170007	ALDH1A2-203;ALDH1A2-201;ALDH1A2-202;ALDH1A2-204	ALDH1A2;ALDH1A2;ALDH1A2;ALDH1A2	0;-29;-29;-29	Intron	478319
558	cg00935474	-5.797626838	NA	NA	NA	NA	NA	NA	NA	NA	NA	NA	7.74E-09	NA	NA	NA	NA	NA	NA	NA	NA	NA	NA	NFIA	5	49202253	49202254	Promoter (6-7kb)	5	48634544	49196248	561705	2	NFIA-205	-6054	NA	NA	NA	Promoter	479552
559	cg00935831	-5.691847771	NA	NA	NA	NA	NA	NA	NA	NA	NA	NA	1.43E-08	NA	NA	NA	NA	NA	NA	NA	NA	NA	NA	RNF220	15	15663357	15663358	Intron (RNF220-201/RNF220, intron 1 of 13)	15	15617626	15844650	227025	2	RNF220-201	181244	RNF220-201	RNF220	0	Intron	612846
560	cg00939855	-13.30305513	NA	NA	NA	NA	NA	NA	NA	NA	NA	NA	6.61E-39	NA	NA	NA	NA	NA	NA	NA	NA	NA	NA	FAXC	12	57618720	57618721	Distal Intergenic	12	57682078	57751485	69408	2	FAXC-201	132764	NA	NA	NA	Intergenic_downstream	475003
561	cg00944045	-6.076376135	NA	NA	NA	NA	NA	NA	NA	NA	NA	NA	1.45E-09	NA	NA	NA	NA	NA	NA	NA	NA	NA	NA	ZMAT4	16	24790959	24790960	Exon (ZMAT4-201/ZMAT4, exon 3 of 6)	16	24674899	24892571	217673	1	ZMAT4-201	116012	ZMAT4-201;ZMAT4-202;ZMAT4-203;ZMAT4-204;ZMAT4-205;ZMAT4-206	ZMAT4;ZMAT4;ZMAT4;ZMAT4;ZMAT4;ZMAT4	0;0;0;0;0;0	Exon	607579
562	cg00945808	6.51048043	NA	NA	NA	NA	NA	NA	NA	NA	NA	NA	9.32E-11	NA	NA	NA	NA	NA	NA	NA	NA	NA	NA	ZNF462	11	62065867	62065868	Promoter (<=1kb)	11	62066148	62197734	131587	1	ZNF462-201	-232	ZNF462-203;ZNF462-201;ZNF462-202	ZNF462;ZNF462;ZNF462	0;0;0	Promoter	481655
563	cg00946032	-5.353974587	NA	NA	NA	NA	NA	NA	NA	NA	NA	NA	9.55E-08	NA	NA	NA	NA	NA	NA	NA	NA	NA	NA	NAV1	7	1163342	1163343	Exon (NAV1-201V1, exon 12 of 30)	7	1135847	1298777	162931	2	NAV1-201	135434	NAV1-201	NAV1	0	Exon	490238
564	cg00948634	-8.914452123	NA	NA	NA	NA	NA	NA	NA	NA	NA	NA	1.01E-18	NA	NA	NA	NA	NA	NA	NA	NA	NA	NA	STMN4	25	30473762	30473763	3' UTR	25	30453072	30473890	20819	1	STMN4-201	20690	STMN4-201;STMN4-202;STMN4-203	STMN4;STMN4;STMN4	0;0;6628	threeUTR	486105
565	cg00951719	23.77096479	NA	NA	NA	NA	NA	NA	NA	NA	NA	NA	8.83E-112	NA	NA	NA	NA	NA	NA	NA	NA	NA	NA	TWIST1	14	33409428	33409429	Exon (NA, exon 4 of 2)	14	33413519	33414145	627	2	TWIST1-201	4765	TWIST1-201	TWIST1	0	Exon	NA
566	cg00952468	-5.855748187	NA	NA	NA	NA	NA	NA	NA	NA	NA	NA	5.50E-09	NA	NA	NA	NA	NA	NA	NA	NA	NA	NA	PROX1	7	11669065	11669066	Intron (PROX1-202/PROX1, intron 4 of 4)	7	11630331	11677520	47190	1	PROX1-202	38734	PROX1-202;PROX1-203;PROX1-204	PROX1;PROX1;PROX1	0;0;0	Intron	490291
567	cg00953859	21.57353607	NA	NA	NA	NA	NA	NA	NA	NA	NA	NA	4.81E-94	NA	NA	NA	NA	NA	NA	NA	NA	NA	NA	PAX6	18	35835437	35835438	Intron (PAX6-201/PAX6, intron 3 of 11)	18	35828698	35846356	17659	1	PAX6-201	6691	PAX6-201;PAX6-202;PAX6-203;PAX6-204;PAX6-205	PAX6;PAX6;PAX6;PAX6;PAX6	0;0;0;0;0	Intron	483441
568	cg00954258	3.476156335	3.485015388	NA	NA	NA	NA	NA	NA	NA	NA	3.873081917	0.000519931	0.000585978	NA	NA	NA	NA	NA	NA	NA	NA	0.00013817	PBX3	9	57082067	57082068	Intron (PBX3-202/PBX3, intron 2 of 8)	9	56878876	57108509	229634	2	PBX3-201	26393	PBX3-201;PBX3-202;PBX3-203	PBX3;PBX3;PBX3	0;0;0	Intron	480723
569	cg00954841	-6.604767789	NA	NA	NA	NA	NA	NA	NA	NA	NA	NA	5.01E-11	NA	NA	NA	NA	NA	NA	NA	NA	NA	NA	TSPAN9	27	41841410	41841411	Intron (TSPAN9-202/TSPAN9, intron 1 of 6)	27	41824097	42021322	197226	2	TSPAN9-201	179911	TSPAN9-201;TSPAN9-202;TSPAN9-203	TSPAN9;TSPAN9;TSPAN9	0;0;-3582	Intron	612996
570	cg00956510	-15.6298686	NA	NA	NA	NA	NA	NA	NA	NA	NA	NA	2.44E-52	NA	NA	NA	NA	NA	NA	NA	NA	NA	NA	GAP43	33	19964659	19964660	Intron (GAP43-203/GAP43, intron 2 of 2)	33	19756950	19972403	215454	1	GAP43-203	207709	GAP43-203;LSAMP-202;LSAMP-201;LSAMP-203;LSAMP-204;LSAMP-205	GAP43;LSAMP;LSAMP;LSAMP;LSAMP;LSAMP	0;0;0;0;0;0	Intron	478572
571	cg00957471	-7.036019457	NA	NA	NA	NA	NA	NA	NA	NA	NA	NA	2.65E-12	NA	NA	NA	NA	NA	NA	NA	NA	NA	NA	NAV1	7	1163349	1163350	Exon (NAV1-201V1, exon 12 of 30)	7	1135847	1298777	162931	2	NAV1-201	135427	NAV1-201	NAV1	0	Exon	490238
572	cg00957561	-14.36883197	NA	NA	NA	NA	NA	NA	NA	NA	NA	NA	7.75E-45	NA	NA	NA	NA	NA	NA	NA	NA	NA	NA	POU3F1	15	4476199	4476200	Distal Intergenic	15	4535595	4538054	2460	1	POU3F1-201	-59395	NA	NA	NA	Intergenic_upstream	100855694
573	cg00958552	-5.41667503	NA	NA	NA	NA	NA	NA	NA	NA	NA	NA	6.77E-08	NA	NA	NA	NA	NA	NA	NA	NA	NA	NA	PABPC1	13	2569474	2569475	Exon (PABPC1-204/PABPC1, exon 6 of 14)	13	2561602	2577648	16047	2	PABPC1-204	8173	PABPC1-204;PABPC1-205;PABPC1-206;PABPC1-203;PABPC1-201;PABPC1-202	PABPC1;PABPC1;PABPC1;PABPC1;PABPC1;PABPC1	0;0;0;0;0;0	Exon	612751
574	cg00959147	3.799220301	NA	NA	NA	NA	NA	NA	NA	NA	NA	NA	0.000149564	NA	NA	NA	NA	NA	NA	NA	NA	NA	NA	PSMD2	34	17139714	17139715	Intron (PSMD2-202/PSMD2, intron 20 of 20)	34	17124893	17206348	81456	1	PSMD2-202	14773	PSMD2-202;EIF4G1-201;EIF4G1-202;EIF4G1-203;EIF4G1-204	PSMD2;EIF4G1;EIF4G1;EIF4G1;EIF4G1	0;0;0;0;0	Intron	478654
575	cg00959249	8.496798747	NA	NA	NA	NA	NA	NA	NA	NA	NA	NA	3.57E-17	NA	NA	NA	NA	NA	NA	NA	NA	NA	NA	PCSK1	3	13076901	13076902	Promoter (<=1kb)	3	13077143	13117614	40472	1	PCSK1-201	-290	PCSK1-201	PCSK1	0	Promoter	479149
576	cg00965104	-5.658195387	NA	NA	NA	NA	NA	NA	NA	NA	NA	NA	1.74E-08	NA	NA	NA	NA	NA	NA	NA	NA	NA	NA	UBP1	23	3573308	3573309	Exon (UBP1-201/UBP1, exon 8 of 15)	23	3540166	3589959	49794	1	UBP1-202	33094	UBP1-202;UBP1-203;UBP1-201;UBP1-204	UBP1;UBP1;UBP1;UBP1	0;0;0;0	Exon	485572
577	cg00965883	-6.953275166	NA	NA	NA	NA	NA	NA	NA	NA	NA	NA	4.72E-12	NA	NA	NA	NA	NA	NA	NA	NA	NA	NA	LNPK	36	19695657	19695658	Distal Intergenic	36	19947517	20023840	76324	2	LNPK-201	328134	NA	NA	NA	Intergenic_downstream	478809
578	cg00966253	14.29213109	NA	NA	NA	NA	NA	NA	NA	NA	NA	NA	2.13E-44	NA	NA	NA	NA	NA	NA	NA	NA	NA	NA	NEGR1	6	73964129	73964130	Promoter (<=1kb)	6	73964074	74773853	809780	1	NEGR1-201	7	NEGR1-201	NEGR1	0	Exon	612706
579	cg00967835	-16.42231363	NA	NA	NA	NA	NA	NA	NA	NA	NA	NA	2.61E-57	NA	NA	NA	NA	NA	NA	NA	NA	NA	NA	ATXN7	20	27011009	27011010	Exon (ATXN7-201/ATXN7, exon 3 of 11)	20	26959064	27053576	94513	2	ATXN7-201	42518	ATXN7-201;ATXN7-202;ATXN7-204;ATXN7-205;ATXN7-206	ATXN7;ATXN7;ATXN7;ATXN7;ATXN7	0;0;0;0;0	Exon	484701
580	cg00969724	6.070101701	NA	NA	NA	NA	NA	NA	NA	NA	NA	NA	1.51E-09	NA	NA	NA	NA	NA	NA	NA	NA	NA	NA	NR4A2	36	2808170	2808171	Intron (NA, intron 2 of 1)	36	2665142	2670502	5361	2	NR4A2-202	-137668	NA	NA	NA	Intron	478754
581	cg00971828	5.054359251	NA	NA	NA	NA	NA	NA	NA	NA	NA	NA	4.70E-07	NA	NA	NA	NA	NA	NA	NA	NA	NA	NA	FGF8	28	14377754	14377755	Intron (FGF8-201/FGF8, intron 4 of 4)	28	14376655	14383459	6805	2	FGF8-201	5656	FGF8-201	FGF8	0	Intron	403868
582	cg00971969	-6.783400916	NA	NA	NA	NA	NA	NA	NA	NA	NA	NA	1.51E-11	NA	NA	NA	NA	NA	NA	NA	NA	NA	NA	DDX17	10	26809872	26809873	Intron (DDX17-201/DDX17, intron 11 of 12)	10	26794970	26812922	17953	1	DDX17-201	14902	DDX17-201	DDX17	0	Intron	474508
583	cg00977108	3.443039686	NA	NA	NA	NA	NA	NA	NA	NA	NA	NA	0.000587545	NA	NA	NA	NA	NA	NA	NA	NA	NA	NA	KCNMA1	4	27109728	27109729	Intron (KCNMA1-201/KCNMA1, intron 20 of 28)	4	27020780	27731583	710804	2	KCNMA1-201	621854	KCNMA1-201;KCNMA1-202;KCNMA1-203;KCNMA1-204;KCNMA1-205;KCNMA1-206;KCNMA1-207;KCNMA1-208	KCNMA1;KCNMA1;KCNMA1;KCNMA1;KCNMA1;KCNMA1;KCNMA1;KCNMA1	0;0;0;0;0;0;0;0	Intron	403984
584	cg00981548	-8.743655101	NA	NA	NA	NA	NA	NA	NA	NA	NA	NA	4.43E-18	NA	NA	NA	NA	NA	NA	NA	NA	NA	NA	DPP4	36	7548285	7548286	Intron (DPP4-201/DPP4, intron 24 of 26)	36	7544323	7621223	76901	2	DPP4-201	72889	DPP4-201	DPP4	0	Intron	478767
585	cg00982312	9.013923923	NA	NA	NA	NA	NA	NA	NA	NA	NA	NA	4.24E-19	NA	NA	NA	NA	NA	NA	NA	NA	NA	NA	RBFOX1	6	34584266	34584267	Promoter (<=1kb)	6	34221215	34584374	363160	2	RBFOX1-202	107	RBFOX1-202;RBFOX1-201;RBFOX1-204;RBFOX1-203;RBFOX1-207	RBFOX1;RBFOX1;RBFOX1;RBFOX1;RBFOX1	0;0;0;0;0	Exon	609116
586	cg00983568	-11.01591513	NA	NA	NA	NA	NA	NA	NA	NA	NA	NA	1.65E-27	NA	NA	NA	NA	NA	NA	NA	NA	NA	NA	TLE1	1	77627805	77627806	Distal Intergenic	1	77728969	77814252	85284	1	TLE1-201	-101212	NA	NA	NA	Intergenic_upstream	476314
587	cg00985561	5.04317258	NA	NA	NA	NA	NA	NA	NA	NA	NA	NA	4.98E-07	NA	NA	NA	NA	NA	NA	NA	NA	NA	NA	BAMBI	2	15145596	15145597	Exon (BAMBI-202/BAMBI, exon 1 of 3)	2	15140738	15148379	7642	2	BAMBI-201	2734	BAMBI-201;BAMBI-202	BAMBI;BAMBI	0;0	Exon	487081
588	cg00987824	20.16327405	NA	NA	NA	NA	NA	NA	NA	NA	NA	NA	2.83E-83	NA	NA	NA	NA	NA	NA	NA	NA	NA	NA	POU4F3	2	38292863	38292864	Promoter (<=1kb)	2	38292275	38295020	2746	1	POU4F3-201	540	POU4F3-201	POU4F3	0	Promoter	487200
589	cg00988050	-5.709060121	NA	NA	NA	NA	NA	NA	NA	NA	NA	NA	1.30E-08	NA	NA	NA	NA	NA	NA	NA	NA	NA	NA	CLYBL	22	49923766	49923767	Intron (CLYBL-201/CLYBL, intron 3 of 9)	22	49702083	49964045	261963	1	CLYBL-204	221635	CLYBL-204;CLYBL-201;CLYBL-202;CLYBL-203;CLYBL-205;CLYBL-206	CLYBL;CLYBL;CLYBL;CLYBL;CLYBL;CLYBL	0;0;0;0;0;0	Intron	476974
590	cg00988788	-9.02216416	NA	NA	NA	NA	NA	NA	NA	NA	NA	NA	3.95E-19	NA	NA	NA	NA	NA	NA	NA	NA	NA	NA	BCL11A	10	60722384	60722385	Distal Intergenic	10	61303496	61387624	84129	2	BCL11A-205	665240	NA	NA	NA	Intergenic_downstream	481381
591	cg00992842	-5.865746415	NA	NA	NA	NA	NA	NA	NA	NA	NA	NA	5.18E-09	NA	NA	NA	NA	NA	NA	NA	NA	NA	NA	GLCCI1	14	23619236	23619237	Exon (GLCCI1-201/GLCCI1, exon 7 of 8)	14	23522256	23620810	98555	1	GLCCI1-201	96932	GLCCI1-201	GLCCI1	0	Exon	612938
592	cg00993368	9.239502008	NA	NA	NA	NA	NA	NA	NA	NA	NA	NA	5.70E-20	NA	NA	NA	NA	NA	NA	NA	NA	NA	NA	MKNK1	15	13874846	13874847	Intron (MKNK1-203/MKNK1, intron 12 of 12)	15	13819449	13880297	60849	1	MKNK1-203	55397	MKNK1-203	MKNK1	0	Intron	482509
593	cg00993893	-9.996214475	NA	NA	NA	NA	NA	NA	NA	NA	NA	NA	4.90E-23	NA	NA	NA	NA	NA	NA	NA	NA	NA	NA	TLE3	30	34275530	34275531	Distal Intergenic	30	33974642	34019959	45318	2	TLE3-201	-255523	NA	NA	NA	Intergenic_upstream	487624
594	cg00995686	-13.85791732	NA	NA	NA	NA	NA	NA	NA	NA	NA	NA	6.03E-42	NA	NA	NA	NA	NA	NA	NA	NA	NA	NA	BUD13	5	16996210	16996211	Distal Intergenic	5	16872875	16904380	31506	1	BUD13-201	123336	NA	NA	NA	Intergenic_downstream	479429
595	cg00995852	-14.58684747	NA	NA	NA	NA	NA	NA	NA	NA	NA	NA	4.26E-46	NA	NA	NA	NA	NA	NA	NA	NA	NA	NA	FTO	2	59125254	59125255	Intron (FTO-201/FTO, intron 8 of 9)	2	59018403	59445418	427016	2	FTO-201	320115	FTO-201;FTO-202;FTO-203;FTO-204;FTO-205	FTO;FTO;FTO;FTO;FTO	0;0;0;0;0	Intron	478125
596	cg01000178	5.928286856	NA	NA	NA	NA	NA	NA	NA	NA	NA	NA	3.57E-09	NA	NA	NA	NA	NA	NA	NA	NA	NA	NA	EBF3	28	38671193	38671194	Intron (EBF3-202/EBF3, intron 6 of 15)	28	38610543	38730684	120142	2	EBF3-201	59442	EBF3-201;EBF3-202;EBF3-203;EBF3-204	EBF3;EBF3;EBF3;EBF3	0;0;0;0	Intron	611743
597	cg01001431	-14.35314606	NA	NA	NA	NA	NA	NA	NA	NA	NA	NA	9.53E-45	NA	NA	NA	NA	NA	NA	NA	NA	NA	NA	C1orf100	7	34936887	34936888	Distal Intergenic	7	35072432	35096740	24309	1	C1orf100-201	-135593	NA	NA	NA	Intergenic_upstream	NA
598	cg01005773	-11.43019677	NA	NA	NA	NA	NA	NA	NA	NA	NA	NA	1.96E-29	NA	NA	NA	NA	NA	NA	NA	NA	NA	NA	NAV3	15	20785717	20785718	Exon (NAV3-201V3, exon 8 of 29)	15	20709555	20871962	162408	1	NAV3-201	76162	NAV3-201	NAV3	0	Exon	482577
599	cg01006396	-8.917675583	NA	NA	NA	NA	NA	NA	NA	NA	NA	NA	9.86E-19	NA	NA	NA	NA	NA	NA	NA	NA	NA	NA	PDZRN4	27	12309951	12309952	Intron (PDZRN4-201/PDZRN4, intron 1 of 7)	27	12233917	12364424	130508	2	PDZRN4-201	54424	PDZRN4-201	PDZRN4	0	Intron	100856107
600	cg01007604	9.780566596	NA	NA	NA	NA	NA	NA	NA	NA	NA	NA	3.85E-22	NA	NA	NA	NA	NA	NA	NA	NA	NA	NA	LHX8	6	71441315	71441316	Intron (LHX8-202/LHX8, intron 1 of 8)	6	71416898	71442450	25553	2	LHX8-202	1086	LHX8-202;LHX8-201	LHX8;LHX8	0;0	Intron	490209
601	cg01008025	8.3857409	NA	NA	NA	NA	NA	NA	NA	NA	NA	NA	8.95E-17	NA	NA	NA	NA	NA	NA	NA	NA	NA	NA	PAX2	28	13375864	13375865	Distal Intergenic	28	13457186	13536158	78973	1	PAX2-202	-81321	NA	NA	NA	Intergenic_upstream	609228
602	cg01009870	-10.19952003	NA	NA	NA	NA	NA	NA	NA	NA	NA	NA	6.75E-24	NA	NA	NA	NA	NA	NA	NA	NA	NA	NA	EBF3	28	38640831	38640832	Intron (EBF3-202/EBF3, intron 8 of 15)	28	38610543	38730684	120142	2	EBF3-201	89852	EBF3-201;EBF3-202;EBF3-203;EBF3-204	EBF3;EBF3;EBF3;EBF3	0;0;0;0	Intron	611743
603	cg01011077	3.567932914	NA	NA	NA	NA	NA	NA	NA	NA	NA	NA	0.000368551	NA	NA	NA	NA	NA	NA	NA	NA	NA	NA	ZNF507	1	119975634	119975635	Intron (NA, intron 2 of 1)	1	119710469	119746479	36011	2	ZNF507-202	-229156	NA	NA	NA	Intron	484604
604	cg01012005.1	8.595165301	NA	NA	NA	NA	NA	NA	NA	NA	NA	NA	1.56E-17	NA	NA	NA	NA	NA	NA	NA	NA	NA	NA	HOXC8	27	1283804	1283805	Promoter (9-10kb)	27	1272275	1274420	2146	2	HOXC8-201	-9385	NA	NA	NA	Promoter	NA
605	cg01012005.2	3.545236735	NA	NA	NA	NA	NA	NA	NA	NA	NA	NA	0.000401579	NA	NA	NA	NA	NA	NA	NA	NA	NA	NA	HOXC8	27	1283804	1283805	Promoter (9-10kb)	27	1272275	1274420	2146	2	HOXC8-201	-9385	NA	NA	NA	Promoter	NA
606	cg01015974	-14.50603444	NA	NA	NA	NA	NA	NA	NA	NA	NA	NA	1.25E-45	NA	NA	NA	NA	NA	NA	NA	NA	NA	NA	ZEB2	19	46619879	46619880	Intron (ZEB2-202/ZEB2, intron 2 of 8)	19	46541756	46674765	133010	2	ZEB2-201	54885	ZEB2-201;ZEB2-202;ZEB2-203	ZEB2;ZEB2;ZEB2	0;0;0	Intron	483909
607	cg01016328	-13.40763908	NA	NA	NA	NA	NA	NA	NA	NA	NA	NA	1.80E-39	NA	NA	NA	NA	NA	NA	NA	NA	NA	NA	ADAMTS6	2	48619368	48619369	Exon (ADAMTS6-201/ADAMTS6, exon 10 of 24)	2	48500925	48787748	286824	2	ADAMTS6-201	168379	ADAMTS6-201	ADAMTS6	0	Exon	478077
608	cg01017056	18.05020375	NA	NA	NA	NA	NA	NA	NA	NA	NA	NA	4.04E-68	NA	NA	NA	NA	NA	NA	NA	NA	NA	NA	HOXC10	27	1289990	1289991	Distal Intergenic	27	1294493	1298675	4183	2	HOXC10-201	8636	HOXC10-201	HOXC10	0	Intergenic_downstream	486500
609	cg01019040	6.565663148	NA	NA	NA	NA	NA	NA	NA	NA	NA	NA	6.49E-11	NA	NA	NA	NA	NA	NA	NA	NA	NA	NA	LHFPL3	18	16068337	16068338	Promoter (<=1kb)	18	15509345	16068484	559140	2	LHFPL3-201	146	LHFPL3-201;LHFPL3-202	LHFPL3;LHFPL3	0;0	Exon	NA
610	cg01020408	-9.851549389	NA	NA	NA	NA	NA	NA	NA	NA	NA	NA	1.96E-22	NA	NA	NA	NA	NA	NA	NA	NA	NA	NA	TARBP2	27	1740446	1740447	Promoter (<=1kb)	27	1736611	1741268	4658	2	TARBP2-201	821	TARBP2-201;TARBP2-202;TARBP2-203	TARBP2;TARBP2;TARBP2	0;0;0	Exon	100684088
611	cg01022174	-16.56916971	NA	NA	NA	NA	NA	NA	NA	NA	NA	NA	2.98E-58	NA	NA	NA	NA	NA	NA	NA	NA	NA	NA	SATB2	37	8077219	8077220	Distal Intergenic	37	8407555	8618485	210931	2	SATB2-201	541265	NA	NA	NA	Intergenic_downstream	100687238
612	cg01026140	-7.551820649	NA	NA	NA	NA	NA	NA	NA	NA	NA	NA	6.30E-14	NA	NA	NA	NA	NA	NA	NA	NA	NA	NA	TMEM33	13	39138607	39138608	Distal Intergenic	13	39194259	39232300	38042	1	TMEM33-203	-55652	NA	NA	NA	Intergenic_upstream	612937
613	cg01027323	22.84840172	NA	NA	NA	NA	NA	NA	NA	NA	NA	NA	3.37E-104	NA	NA	NA	NA	NA	NA	NA	NA	NA	NA	UNCX	6	15584970	15584971	Distal Intergenic	6	15587232	15591996	4765	2	UNCX-202	7074	UNCX-201;UNCX-202	UNCX;UNCX	0;0	Intergenic_downstream	491604
614	cg01028270	-11.15631347	NA	-3.886207023	NA	NA	NA	-4.062718847	-3.816735458	NA	NA	4.201128882	3.74E-28	NA	0.000131303	NA	NA	NA	6.53E-05	0.000135229	NA	NA	3.71E-05	DLG2	21	14375075	14375076	Intron (DLG2-201/DLG2, intron 5 of 26)	21	13791509	15733693	1942185	1	DLG2-201	583518	DLG2-201;DLG2-202	DLG2;DLG2	0;0	Intron	485158
615	cg01029325	-7.22593419	NA	NA	NA	NA	NA	NA	NA	NA	NA	NA	6.89E-13	NA	NA	NA	NA	NA	NA	NA	NA	NA	NA	EIF4G2	21	34111863	34111864	Exon (EIF4G2-203/EIF4G2, exon 5 of 21)	21	34105708	34114377	8670	2	EIF4G2-203	2465	EIF4G2-203;EIF4G2-201;EIF4G2-202	EIF4G2;EIF4G2;EIF4G2	0;0;0	Exon	100855511
616	cg01032683	3.437828747	NA	NA	NA	NA	NA	NA	NA	NA	NA	NA	0.000598901	NA	NA	NA	NA	NA	NA	NA	NA	NA	NA	PCDH1	2	34340143	34340144	Downstream (2-3kb)	2	34342702	34358212	15511	2	PCDH1-201	18068	PCDH1-201;PCDH1-202	PCDH1;PCDH1	0;0	Intergenic_downstream	100856703
617	cg01034352	-14.41909027	NA	NA	NA	NA	NA	NA	NA	NA	NA	NA	3.98E-45	NA	NA	NA	NA	NA	NA	NA	NA	NA	NA	BNC2	11	36505432	36505433	Intron (BNC2-201/BNC2, intron 2 of 8)	11	36119111	36556257	437147	2	BNC2-201	50776	BNC2-201;BNC2-202;BNC2-203	BNC2;BNC2;BNC2	0;0;0	Intron	612979
618	cg01034494	-15.85376872	NA	NA	NA	NA	NA	NA	NA	NA	NA	NA	1.01E-53	NA	NA	NA	NA	NA	NA	NA	NA	NA	NA	ZRANB2	6	74773932	74773933	Downstream (<1kb)	6	75009590	75027049	17460	1	ZRANB2-201	-235658	NEGR1-201;NEGR1-202;NEGR1-203;NEGR1-204;NEGR1-206;NEGR1-205;NEGR1-207;NEGR1-208	NEGR1;NEGR1;NEGR1;NEGR1;NEGR1;NEGR1;NEGR1;NEGR1	0;0;0;0;0;0;0;0	Intergenic_upstream	490213
619	cg01036505	-14.98427795	NA	NA	NA	NA	NA	NA	NA	NA	NA	NA	1.96E-48	NA	NA	NA	NA	NA	NA	NA	NA	NA	NA	FZD1	14	16967430	16967431	Distal Intergenic	14	17015321	17017276	1956	1	FZD1-201	-47890	NA	NA	NA	Intergenic_upstream	482294
620	cg01037009	35.35454561	NA	NA	NA	NA	NA	NA	NA	NA	NA	NA	3.73E-220	NA	NA	NA	NA	NA	NA	NA	NA	NA	NA	UNCX	6	15585467	15585468	Distal Intergenic	6	15587232	15591996	4765	2	UNCX-202	6529	UNCX-201;UNCX-202	UNCX;UNCX	0;0	Intergenic_downstream	491604
621	cg01038105	-5.39551742	NA	NA	NA	NA	NA	NA	NA	NA	NA	NA	7.61E-08	NA	NA	NA	NA	NA	NA	NA	NA	NA	NA	CTNND1	18	38701564	38701565	Exon (CTNND1-201/CTNND1, exon 3 of 19)	18	38681645	38705172	23528	2	CTNND1-201	3607	CTNND1-201;CTNND1-202;CTNND1-203;CTNND1-204;CTNND1-205;CTNND1-206	CTNND1;CTNND1;CTNND1;CTNND1;CTNND1;CTNND1	0;0;0;0;0;0	Exon	483489
622	cg01039531	-6.475962036	NA	NA	NA	NA	NA	NA	NA	NA	NA	NA	1.17E-10	NA	NA	NA	NA	NA	NA	NA	NA	NA	NA	BOD1L1	3	65897550	65897551	Distal Intergenic	3	66447171	66500998	53828	1	BOD1L1-201	-549621	NA	NA	NA	Intergenic_upstream	479089
623	cg01043501	-12.19680745	NA	NA	NA	NA	NA	NA	NA	NA	NA	NA	3.67E-33	NA	NA	NA	NA	NA	NA	NA	NA	NA	NA	gene:ENSCAFG00040016088	14	54907352	54907353	Distal Intergenic	14	54848384	54848917	534	2	transcript:ENSCAFT00040029637	-58435	NA	NA	NA	Intergenic_upstream	NA
624	cg01045331	-9.96948501	NA	NA	NA	NA	NA	NA	NA	NA	NA	NA	6.34E-23	NA	NA	NA	NA	NA	NA	NA	NA	NA	NA	BCL11A	10	61003033	61003034	Distal Intergenic	10	61303496	61387624	84129	2	BCL11A-204	384590	NA	NA	NA	Intergenic_downstream	481381
625	cg01045442	-7.974586279	NA	NA	NA	NA	NA	NA	NA	NA	NA	NA	2.45E-15	NA	NA	NA	NA	NA	NA	NA	NA	NA	NA	PSMD7	5	80025502	80025503	Distal Intergenic	5	80044044	80052179	8136	1	PSMD7-201	-18493	NA	NA	NA	Intergenic_upstream	479671
626	cg01047058	17.11583841	NA	NA	NA	NA	NA	NA	NA	NA	NA	NA	8.08E-62	NA	NA	NA	NA	NA	NA	NA	NA	NA	NA	PRDM13	12	57980975	57980976	Promoter (2-3kb)	12	57983496	57991136	7641	1	PRDM13-201	-2569	PRDM13-201	PRDM13	0	Promoter	481934
627	cg01047390	7.299929903	NA	NA	NA	NA	NA	NA	NA	NA	NA	NA	4.03E-13	NA	NA	NA	NA	NA	NA	NA	NA	NA	NA	ATL3	18	53431628	53431629	Exon (NA, exon 2 of 2)	18	53454423	53508073	53651	1	ATL3-201	-22795	NA	NA	NA	Exon	476044
628	cg01049455	26.89679893	NA	NA	NA	NA	NA	NA	NA	NA	NA	NA	8.44E-139	NA	NA	NA	NA	NA	NA	NA	NA	NA	NA	ONECUT1	30	18507030	18507031	Distal Intergenic	30	18454859	18491954	37096	2	ONECUT1-201	-15077	NA	NA	NA	Intergenic_upstream	487558
629	cg01050866	-6.061912351	NA	NA	NA	NA	NA	NA	NA	NA	NA	NA	1.59E-09	NA	NA	NA	NA	NA	NA	NA	NA	NA	NA	CADM1	5	17858789	17858790	Distal Intergenic	5	17949867	18273146	323280	1	CADM1-201	-91126	NA	NA	NA	Intergenic_upstream	479432
630	cg01050998	-8.936776238	NA	NA	NA	NA	NA	NA	NA	NA	NA	NA	8.34E-19	NA	NA	NA	NA	NA	NA	NA	NA	NA	NA	RBFOX1	6	34054288	34054289	Distal Intergenic	6	34222132	34401712	179581	2	RBFOX1-206	347423	NA	NA	NA	Intergenic_downstream	609116
631	cg01051527	-6.467748605	NA	NA	NA	NA	NA	NA	NA	NA	NA	NA	1.23E-10	NA	NA	NA	NA	NA	NA	NA	NA	NA	NA	SNRNP70	1	107539778	107539779	Intron (SNRNP70-201/SNRNP70, intron 7 of 9)	1	107533254	107548983	15730	2	SNRNP70-201	9204	SNRNP70-201	SNRNP70	0	Intron	484388
632	cg01052352	9.445479325	NA	NA	NA	NA	NA	NA	NA	NA	NA	NA	8.77E-21	NA	NA	NA	NA	NA	NA	NA	NA	NA	NA	AJAP1	5	59231358	59231359	Exon (AJAP1-201/AJAP1, exon 5 of 5)	5	59124585	59231352	106768	1	AJAP1-201	106725	AJAP1-201	AJAP1	0	Exon	607839
633	cg01052585	10.20593927	NA	NA	NA	NA	NA	NA	NA	NA	NA	NA	6.34E-24	NA	NA	NA	NA	NA	NA	NA	NA	NA	NA	TRIM9	8	27274286	27274287	Promoter (<=1kb)	8	27169982	27275267	105286	2	TRIM9-201	980	TRIM9-201;TRIM9-202	TRIM9;TRIM9	0;0	Exon	490687
634	cg01052727	NA	NA	-3.378603525	NA	NA	NA	NA	NA	NA	NA	3.806562872	NA	NA	0.000852475	NA	NA	NA	NA	NA	NA	NA	0.000178527	BCL11A	10	61399216	61399217	Promoter (4-5kb)	10	61295480	61394699	99220	2	BCL11A-201	-4518	BCL11A-201;BCL11A-203;BCL11A-206;BCL11A-207	BCL11A;BCL11A;BCL11A;BCL11A	0;0;0;0	Promoter	481381
635	cg01053290	-10.82739071	NA	NA	NA	NA	NA	NA	NA	NA	NA	NA	1.19E-26	NA	NA	NA	NA	NA	NA	NA	NA	NA	NA	FOXP2	14	53900919	53900920	Intron (FOXP2-201/FOXP2, intron 8 of 11)	14	53872949	53931123	58175	1	FOXP2-201	27970	FOXP2-201	FOXP2	0	Intron	482413
636	cg01053921	-18.14584668	NA	NA	NA	NA	NA	NA	NA	NA	NA	NA	8.86E-69	NA	NA	NA	NA	NA	NA	NA	NA	NA	NA	ZNF362	2	65522654	65522655	Exon (ZNF362-201/ZNF362, exon 6 of 8)	2	65517134	65543232	26099	2	ZNF362-201	20577	ZNF362-201	ZNF362	0	Exon	487299
637	cg01054501	-9.703138104	NA	NA	NA	NA	NA	NA	NA	NA	NA	NA	8.00E-22	NA	NA	NA	NA	NA	NA	NA	NA	NA	NA	ZNF423	2	62971294	62971295	Intron (ZNF423-201/ZNF423, intron 4 of 8)	2	62807766	63152765	345000	1	ZNF423-201	163480	ZNF423-201;ZNF423-202;ZNF423-203;ZNF423-204	ZNF423;ZNF423;ZNF423;ZNF423	0;0;0;0	Intron	487291
638	cg01058499	-8.451919663	NA	NA	NA	NA	NA	NA	NA	NA	NA	NA	5.18E-17	NA	NA	NA	NA	NA	NA	NA	NA	NA	NA	RYBP	20	19454696	19454697	Distal Intergenic	20	19375220	19451760	76541	1	RYBP-201	79476	RYBP-201	RYBP	0	Intergenic_downstream	484690
639	cg01061817	6.711204121	NA	NA	NA	NA	NA	NA	NA	NA	NA	NA	2.47E-11	NA	NA	NA	NA	NA	NA	NA	NA	NA	NA	MEIS2	30	4465297	4465298	Distal Intergenic	30	4471631	4675713	204083	2	MEIS2-202	210367	NA	NA	NA	Intergenic_downstream	612759
640	cg01063757	-10.67142763	NA	NA	NA	NA	NA	NA	NA	NA	NA	NA	5.92E-26	NA	NA	NA	NA	NA	NA	NA	NA	NA	NA	TCF7L2	28	24206908	24206909	Intron (TCF7L2-209/TCF7L2, intron 4 of 13)	28	24055004	24253092	198089	1	TCF7L2-201	151856	TCF7L2-201;TCF7L2-202;TCF7L2-203;TCF7L2-204;TCF7L2-205;TCF7L2-206;TCF7L2-207;TCF7L2-208;TCF7L2-209	TCF7L2;TCF7L2;TCF7L2;TCF7L2;TCF7L2;TCF7L2;TCF7L2;TCF7L2;TCF7L2	0;0;0;0;0;0;0;0;0	Intron	486894
641	cg01065776	-5.765447374	NA	NA	NA	NA	NA	NA	NA	NA	NA	NA	9.35E-09	NA	NA	NA	NA	NA	NA	NA	NA	NA	NA	FGF8	28	14358180	14358181	Distal Intergenic	28	14376655	14383459	6805	2	FGF8-201	25279	NA	NA	NA	Intergenic_downstream	403868
642	cg01067793	-7.200601741	NA	NA	NA	NA	NA	NA	NA	NA	NA	NA	8.26E-13	NA	NA	NA	NA	NA	NA	NA	NA	NA	NA	EHBP1	10	63444683	63444684	Intron (EHBP1-201/EHBP1, intron 14 of 23)	10	63202860	63515870	313011	1	EHBP1-201	241775	EHBP1-201;EHBP1-202;EHBP1-203;EHBP1-204;EHBP1-205	EHBP1;EHBP1;EHBP1;EHBP1;EHBP1	0;0;0;0;0	Intron	481386
643	cg01068369	-6.390246401	NA	NA	NA	NA	NA	NA	NA	NA	NA	NA	2.03E-10	NA	NA	NA	NA	NA	NA	NA	NA	NA	NA	SFXN5	17	49747994	49747995	Intron (SFXN5-201/SFXN5, intron 10 of 13)	17	49656721	49776056	119336	1	SFXN5-201	91225	SFXN5-201;SFXN5-202	SFXN5;SFXN5	0;0	Intron	612350
644	cg01068449	-7.401711235	NA	NA	NA	NA	NA	NA	NA	NA	NA	NA	1.92E-13	NA	NA	NA	NA	NA	NA	NA	NA	NA	NA	FANCC	1	71741372	71741373	Intron (FANCC-201/FANCC, intron 8 of 15)	1	71505327	71784592	279266	1	FANCC-201	235997	FANCC-201	FANCC	0	Intron	607277
645	cg01068768	-10.05244076	3.434129092	NA	NA	NA	NA	NA	NA	NA	NA	NA	2.84E-23	0.000701832	NA	NA	NA	NA	NA	NA	NA	NA	NA	SON	31	28251426	28251427	Intron (SON-203/SON, intron 6 of 8)	31	28237694	28254033	16340	1	SON-203	13684	SON-204;SON-203;SON-202;SON-201	SON;SON;SON;SON	0;0;0;0	Intron	478406
646	cg01073668	5.666097377	NA	NA	NA	NA	NA	NA	NA	NA	NA	NA	1.66E-08	NA	NA	NA	NA	NA	NA	NA	NA	NA	NA	GTF2A1L	10	51281027	51281028	Distal Intergenic	10	51067607	51112612	45006	1	GTF2A1L-202	213372	NA	NA	NA	Intergenic_downstream	100534007
647	cg01074811	-7.646034024	NA	NA	NA	NA	NA	NA	NA	NA	NA	NA	3.10E-14	NA	NA	NA	NA	NA	NA	NA	NA	NA	NA	CADM1	5	18273029	18273030	Exon (CADM1-201/CADM1, exon 12 of 12)	5	17949867	18273146	323280	1	CADM1-201	323114	CADM1-201;CADM1-202;CADM1-203;CADM1-204;CADM1-205;CADM1-206;CADM1-207	CADM1;CADM1;CADM1;CADM1;CADM1;CADM1;CADM1	0;0;0;0;0;0;0	Exon	479432
648	cg01075824	-8.027546126	NA	NA	NA	NA	NA	NA	NA	NA	NA	NA	1.62E-15	NA	NA	NA	NA	NA	NA	NA	NA	NA	NA	FAM204A	28	28837945	28837946	Distal Intergenic	28	28787222	28820506	33285	2	FAM204A-201	-17439	NA	NA	NA	Intergenic_upstream	477835
649	cg01079397.2	-10.07049395	NA	NA	NA	NA	NA	NA	NA	NA	NA	NA	2.38E-23	NA	NA	NA	NA	NA	NA	NA	NA	NA	NA	NIPBL	4	72037255	72037256	Promoter (<=1kb)	4	71840885	72037399	196515	2	NIPBL-201	143	NIPBL-201;NIPBL-203	NIPBL;NIPBL	0;0	fiveUTR	489226
650	cg01079466	-15.83493051	NA	NA	NA	NA	NA	NA	NA	NA	NA	NA	1.32E-53	NA	NA	NA	NA	NA	NA	NA	NA	NA	NA	KANSL1	9	10166437	10166438	Exon (KANSL1-201/KANSL1, exon 13 of 17)	9	9985710	10168964	183255	1	KANSL1-201	180679	KANSL1-201;KANSL1-202;MAPT-201	KANSL1;KANSL1;MAPT	0;0;0	Exon	480489
651	cg01079812	13.83439457	NA	NA	NA	NA	NA	NA	NA	NA	NA	NA	8.15E-42	NA	NA	NA	NA	NA	NA	NA	NA	NA	NA	SIX3	10	47923208	47923209	Intron (SIX3-201/SIX3, intron 1 of 3)	10	47918162	47929253	11092	1	SIX3-201	4998	SIX3-201	SIX3	0	Intron	481356
652	cg01088385	-8.977483017	NA	NA	NA	NA	NA	NA	NA	NA	NA	NA	5.84E-19	NA	NA	NA	NA	NA	NA	NA	NA	NA	NA	CNR1	12	47644055	47644056	3' UTR	12	47611848	47663023	51176	2	CNR1-201	18967	CNR1-201;CNR1-202	CNR1;CNR1	0;0	threeUTR	481913
653	cg01089519	-7.740377809	NA	NA	NA	NA	NA	NA	NA	NA	NA	NA	1.51E-14	NA	NA	NA	NA	NA	NA	NA	NA	NA	NA	ATG13	18	42984445	42984446	Exon (ATG13-201/ATG13, exon 13 of 19)	18	42977880	43027943	50064	2	ATG13-201	43497	ATG13-201;ATG13-202;ATG13-203	ATG13;ATG13;ATG13	0;0;0	Exon	483632
654	cg01090774	-9.880957466	NA	NA	NA	NA	NA	NA	NA	NA	NA	NA	1.48E-22	NA	NA	NA	NA	NA	NA	NA	NA	NA	NA	RBFOX1	6	34221277	34221278	3' UTR	6	34221215	34584374	363160	2	RBFOX1-202	363048	RBFOX1-202;RBFOX1-201;RBFOX1-204;RBFOX1-203;RBFOX1-206;RBFOX1-205;RBFOX1-207	RBFOX1;RBFOX1;RBFOX1;RBFOX1;RBFOX1;RBFOX1;RBFOX1	0;0;0;0;0;0;0	threeUTR	609116
655	cg01093013	16.14161929	NA	NA	NA	NA	NA	NA	NA	NA	NA	NA	1.58E-55	NA	NA	NA	NA	NA	NA	NA	NA	NA	NA	VRK2	10	58892700	58892701	Distal Intergenic	10	59134001	59244632	110632	1	VRK2-201	-241300	NA	NA	NA	Intergenic_upstream	474605
656	cg01093365	-5.599055808	NA	NA	NA	NA	NA	NA	NA	NA	NA	NA	2.44E-08	NA	NA	NA	NA	NA	NA	NA	NA	NA	NA	RNF220	15	15754083	15754084	Intron (RNF220-201/RNF220, intron 1 of 13)	15	15617626	15844650	227025	2	RNF220-201	90518	RNF220-201	RNF220	0	Intron	612846
657	cg01096178	-6.327038841	NA	NA	NA	NA	NA	NA	NA	NA	NA	NA	3.04E-10	NA	NA	NA	NA	NA	NA	NA	NA	NA	NA	CADM1	5	18386046	18386047	Distal Intergenic	5	18209920	18279832	69913	1	CADM1-207	176126	NA	NA	NA	Intergenic_downstream	479432
658	cg01096814	-12.00847162	NA	NA	NA	NA	NA	NA	NA	NA	NA	NA	3.16E-32	NA	NA	NA	NA	NA	NA	NA	NA	NA	NA	KLHL14	7	56663211	56663212	Intron (KLHL14-201/KLHL14, intron 1 of 4)	7	56635675	56671894	36220	1	KLHL14-201	27536	KLHL14-201;KLHL14-202;KLHL14-203;KLHL14-204	KLHL14;KLHL14;KLHL14;KLHL14	0;0;0;0	Intron	490494
659	cg01097137	-7.844683173	NA	NA	NA	NA	NA	NA	NA	NA	NA	NA	6.77E-15	NA	NA	NA	NA	NA	NA	NA	NA	NA	NA	MBNL1	23	47135206	47135207	Intron (MBNL1-201/MBNL1, intron 5 of 9)	23	46951402	47151390	199989	1	MBNL1-205	183756	MBNL1-205;MBNL1-206;MBNL1-202;MBNL1-203;MBNL1-204;MBNL1-201;MBNL1-210;MBNL1-207;MBNL1-208;MBNL1-209	MBNL1;MBNL1;MBNL1;MBNL1;MBNL1;MBNL1;MBNL1;MBNL1;MBNL1;MBNL1	0;0;0;0;0;0;0;0;0;0	Intron	477116
660	cg01097606	-6.365617397	NA	NA	NA	NA	NA	NA	NA	NA	NA	NA	2.38E-10	NA	NA	NA	NA	NA	NA	NA	NA	NA	NA	CPSF4	6	10010126	10010127	Exon (CPSF4-201/CPSF4, exon 6 of 7)	6	10007076	10017484	10409	2	CPSF4-201	7357	CPSF4-201;CPSF4-202;CPSF4-203	CPSF4;CPSF4;CPSF4	0;0;0	Exon	489859
661	cg01099217	18.70463833	NA	NA	NA	NA	NA	NA	NA	NA	NA	NA	1.11E-72	NA	NA	NA	NA	NA	NA	NA	NA	NA	NA	PAX5	11	52990285	52990286	Intron (PAX5-201/PAX5, intron 1 of 10)	11	52810289	52998840	188552	2	PAX5-202	8554	PAX5-202;PAX5-203;PAX5-204;PAX5-205;PAX5-206;PAX5-201;PAX5-207;PAX5-208;PAX5-209	PAX5;PAX5;PAX5;PAX5;PAX5;PAX5;PAX5;PAX5;PAX5	0;0;0;0;0;0;0;0;0	Intron	612021
662	cg01099625	-8.394454361	NA	NA	NA	NA	NA	NA	NA	NA	NA	NA	8.33E-17	NA	NA	NA	NA	NA	NA	NA	NA	NA	NA	CDH10	4	80653421	80653422	Distal Intergenic	4	81064913	81239130	174218	1	CDH10-201	-411492	NA	NA	NA	Intergenic_upstream	489248
663	cg01103892	-15.70433227	NA	NA	NA	NA	NA	NA	NA	NA	NA	NA	8.50E-53	NA	NA	NA	NA	NA	NA	NA	NA	NA	NA	GSE1	5	67397623	67397624	Distal Intergenic	5	67250501	67301620	51120	2	GSE1-202	-96003	NA	NA	NA	Intergenic_upstream	609446
664	cg01105418	10.64535824	NA	NA	NA	NA	NA	NA	NA	NA	NA	NA	7.73E-26	NA	NA	NA	NA	NA	NA	NA	NA	NA	NA	ZBTB18	7	34789859	34789860	Intron (ZBTB18-202/ZBTB18, intron 1 of 1)	7	34782115	34794001	11887	1	ZBTB18-202	7696	ZBTB18-202;ZBTB18-201;ZBTB18-203	ZBTB18;ZBTB18;ZBTB18	0;0;0	Intron	490376
665	cg01107103	-6.558682916	NA	NA	NA	NA	NA	NA	NA	NA	NA	NA	6.79E-11	NA	NA	NA	NA	NA	NA	NA	NA	NA	NA	gene:ENSCAFG00040002493	4	46675468	46675469	Distal Intergenic	4	46382818	46383207	390	2	transcript:ENSCAFT00040004753	-292262	NA	NA	NA	Intergenic_upstream	NA
666	cg01107240	-8.594724775	NA	NA	NA	NA	NA	NA	NA	NA	NA	NA	1.57E-17	NA	NA	NA	NA	NA	NA	NA	NA	NA	NA	PSMD7	5	79781292	79781293	Distal Intergenic	5	80044044	80052179	8136	1	PSMD7-202	-262800	NA	NA	NA	Intergenic_upstream	479671
667	cg01107476	8.742889975	NA	NA	NA	NA	NA	NA	NA	NA	NA	NA	4.46E-18	NA	NA	NA	NA	NA	NA	NA	NA	NA	NA	EGR1	11	25612791	25612792	Distal Intergenic	11	25609386	25611823	2438	1	EGR1-201	3405	EGR1-201	EGR1	3405	Intergenic_downstream	481528
668	cg01110553	-8.642433758	NA	NA	NA	NA	NA	NA	NA	NA	NA	NA	1.05E-17	NA	NA	NA	NA	NA	NA	NA	NA	NA	NA	DDX39B	12	1040921	1040922	Exon (DDX39B-201/DDX39B, exon 5 of 10)	12	1036412	1047064	10653	2	DDX39B-201	6142	MCCD1-201;DDX39B-201	MCCD1;DDX39B	5683;0	Exon	474839
669	cg01112551	7.183161976	NA	NA	NA	NA	NA	NA	NA	NA	NA	NA	9.36E-13	NA	NA	NA	NA	NA	NA	NA	NA	NA	NA	BNC2	11	36410860	36410861	Exon (BNC2-204/BNC2, exon 2 of 8)	11	36119111	36556257	437147	2	BNC2-201	145348	BNC2-201;BNC2-202;BNC2-203;BNC2-204;BNC2-205	BNC2;BNC2;BNC2;BNC2;BNC2	0;0;0;0;0	Exon	612979
670	cg01122770	8.048669187	NA	NA	NA	NA	NA	NA	NA	NA	NA	NA	1.37E-15	NA	NA	NA	NA	NA	NA	NA	NA	NA	NA	AKT3	7	34491339	34491340	Intron (AKT3-201/AKT3, intron 1 of 12)	7	34300107	34595892	295786	2	AKT3-201	104504	AKT3-201;AKT3-202	AKT3;AKT3	0;0	Intron	442964
671	cg01123520	-7.112937659	NA	NA	NA	NA	NA	NA	NA	NA	NA	NA	1.54E-12	NA	NA	NA	NA	NA	NA	NA	NA	NA	NA	gene:ENSCAFG00040016088	14	54836237	54836238	Distal Intergenic	14	54848384	54848917	534	2	transcript:ENSCAFT00040029637	12631	NA	NA	NA	Intergenic_downstream	NA
672	cg01125845	NA	NA	NA	-4.155137973	NA	-3.455119686	NA	NA	NA	NA	NA	NA	NA	NA	3.25E-05	NA	0.000550049	NA	NA	NA	NA	NA	UBR4	2	77091748	77091749	Exon (UBR4-206/UBR4, exon 14 of 17)	2	77070837	77093417	22581	1	UBR4-206	20911	UBR4-206;UBR4-207	UBR4;UBR4	0;0	Exon	478211
673	cg01126232	-6.840616455	NA	NA	NA	NA	NA	NA	NA	NA	NA	NA	1.03E-11	NA	NA	NA	NA	NA	NA	NA	NA	NA	NA	MATR3	11	26338157	26338158	Exon (MATR3-203/MATR3, exon 2 of 14)	11	26312581	26355841	43261	1	MATR3-201	25576	MATR3-201;MATR3-202;MATR3-207;MATR3-204;MATR3-205;MATR3-206;MATR3-203;MATR3-208	MATR3;MATR3;MATR3;MATR3;MATR3;MATR3;MATR3;MATR3	0;0;0;0;0;0;0;0	Exon	474700
674	cg01127608	10.54741259	NA	NA	NA	NA	NA	NA	NA	NA	NA	NA	2.09E-25	NA	NA	NA	NA	NA	NA	NA	NA	NA	NA	LMX1B	9	56304664	56304665	Exon (LMX1B-201/LMX1B, exon 2 of 8)	9	56226389	56305764	79376	2	LMX1B-201	1051	LMX1B-201	LMX1B	0	Exon	403499
675	cg01127764	6.868386312	NA	NA	NA	NA	NA	NA	NA	NA	NA	NA	8.48E-12	NA	NA	NA	NA	NA	NA	NA	NA	NA	NA	ZFHX4	29	24848712	24848713	Distal Intergenic	29	24878361	25034274	155914	1	ZFHX4-201	-29649	NA	NA	NA	Intergenic_upstream	487006
676	cg01128516	-7.366587075	NA	NA	NA	NA	NA	NA	NA	NA	NA	NA	2.48E-13	NA	NA	NA	NA	NA	NA	NA	NA	NA	NA	LRMDA	4	26196078	26196079	Intron (LRMDA-201/LRMDA, intron 2 of 6)	4	25796472	26809637	1013166	1	LRMDA-201	399606	LRMDA-201;LRMDA-202	LRMDA;LRMDA	0;0	Intron	610244
677	cg01133215	8.520032136	NA	NA	NA	NA	NA	NA	NA	NA	NA	NA	2.94E-17	NA	NA	NA	NA	NA	NA	NA	NA	NA	NA	RUNX2	12	13746520	13746521	Exon (RUNX2-201/RUNX2, exon 4 of 9)	12	13641617	13858231	216615	1	RUNX2-201	104903	RUNX2-201;RUNX2-202;RUNX2-203;RUNX2-204;RUNX2-205;RUNX2-206;RUNX2-207	RUNX2;RUNX2;RUNX2;RUNX2;RUNX2;RUNX2;RUNX2	0;0;0;0;0;0;0	Exon	474923
678	cg01134518	21.15833203	NA	NA	NA	NA	NA	NA	NA	NA	NA	NA	8.03E-91	NA	NA	NA	NA	NA	NA	NA	NA	NA	NA	NOG	9	31049155	31049156	Promoter (<=1kb)	9	31048498	31049214	717	1	NOG-201	657	NOG-201	NOG	0	Exon	100683515
679	cg01135274	12.71828984	NA	NA	NA	NA	NA	NA	NA	NA	NA	NA	8.13E-36	NA	NA	NA	NA	NA	NA	NA	NA	NA	NA	IRX3	2	58919433	58919434	Promoter (3-4kb)	2	58923158	58925649	2492	1	IRX3-201	-3724	IRX3-201;IRX3-202	IRX3;IRX3	0;0	Promoter	487277
680	cg01137610	-10.52908333	NA	NA	NA	NA	NA	NA	NA	NA	NA	NA	2.52E-25	NA	NA	NA	NA	NA	NA	NA	NA	NA	NA	CYP7B1	29	15001735	15001736	Distal Intergenic	29	14556261	14724497	168237	2	CYP7B1-201	-277238	NA	NA	NA	Intergenic_upstream	486973
681	cg01137681	-8.682712807	NA	NA	NA	NA	NA	NA	NA	NA	NA	NA	7.45E-18	NA	NA	NA	NA	NA	NA	NA	NA	NA	NA	TEAD1	21	35897190	35897191	5' UTR	21	35833402	36071546	238145	1	TEAD1-203	63788	TEAD1-203;TEAD1-202;TEAD1-201;TEAD1-204;TEAD1-205;TEAD1-206;TEAD1-207;TEAD1-208	TEAD1;TEAD1;TEAD1;TEAD1;TEAD1;TEAD1;TEAD1;TEAD1	0;0;0;0;0;0;0;0	fiveUTR	610713
682	cg01140515	12.1553318	NA	NA	NA	NA	NA	NA	NA	NA	NA	NA	5.92E-33	NA	NA	NA	NA	NA	NA	NA	NA	NA	NA	SALL4	24	37905822	37905823	Promoter (<=1kb)	24	37888228	37905736	17509	2	SALL4-202	-86	SALL4-201;SALL4-202	SALL4;SALL4	0;0	Promoter	485931
683	cg01141533	5.945160424	NA	NA	NA	NA	NA	NA	NA	NA	NA	NA	3.22E-09	NA	NA	NA	NA	NA	NA	NA	NA	NA	NA	GATA3	2	25593069	25593070	Distal Intergenic	2	25553732	25572412	18681	2	GATA3-201	-20706	NA	NA	NA	Intergenic_upstream	487134
684	cg01141580	5.640667363	NA	NA	NA	NA	NA	NA	NA	NA	NA	NA	1.92E-08	NA	NA	NA	NA	NA	NA	NA	NA	NA	NA	TBX4	9	34838996	34838997	Promoter (<=1kb)	9	34782917	34838971	56055	2	TBX4-202	0	TBX4-202;TBX4-203;TBX4-204	TBX4;TBX4;TBX4	0;0;0	fiveUTR	403514
685	cg01143372	-10.37221257	NA	NA	NA	NA	NA	NA	NA	NA	NA	NA	1.22E-24	NA	NA	NA	NA	NA	NA	NA	NA	NA	NA	PKNOX2	5	9069349	9069350	Exon (PKNOX2-201/PKNOX2, exon 11 of 12)	5	9067274	9254508	187235	2	PKNOX2-201	185158	PKNOX2-201	PKNOX2	0	Exon	479399
686	cg01143391	-13.87046096	NA	NA	NA	NA	NA	NA	NA	NA	NA	NA	5.13E-42	NA	NA	NA	NA	NA	NA	NA	NA	NA	NA	MMEL1	5	57731787	57731788	Distal Intergenic	5	57630283	57660783	30501	2	MMEL1-202	-70956	NA	NA	NA	Intergenic_upstream	489617
687	cg01145031	-9.0986615	NA	NA	NA	NA	NA	NA	NA	NA	NA	NA	2.01E-19	NA	NA	NA	NA	NA	NA	NA	NA	NA	NA	APAF1	15	38141070	38141071	Exon (NA, exon 5 of 2)	15	37963251	38049966	86716	1	APAF1-208	177819	NA	NA	NA	Exon	482620
688	cg01149078	10.74794501	NA	NA	NA	NA	NA	NA	NA	NA	NA	NA	2.70E-26	NA	NA	NA	NA	NA	NA	NA	NA	NA	NA	SOX14	23	34300168	34300169	Distal Intergenic	23	34293518	34294240	723	1	SOX14-201	6651	NA	NA	NA	Intergenic_downstream	100683300
689	cg01151827	-8.656433526	NA	NA	NA	NA	NA	NA	NA	NA	NA	NA	9.31E-18	NA	NA	NA	NA	NA	NA	NA	NA	NA	NA	TAFA1	20	23440735	23440736	Distal Intergenic	20	22856847	23345225	488379	2	TAFA1-201	-95559	NA	NA	NA	Intergenic_upstream	611001
690	cg01151874	-11.99758671	NA	NA	NA	NA	NA	NA	NA	NA	NA	NA	3.58E-32	NA	NA	NA	NA	NA	NA	NA	NA	NA	NA	BCL11A	10	60749763	60749764	Distal Intergenic	10	61303496	61387624	84129	2	BCL11A-204	637812	NA	NA	NA	Intergenic_downstream	481381
691	cg01153166	28.4744832	NA	NA	NA	NA	NA	NA	NA	NA	NA	NA	3.82E-153	NA	NA	NA	NA	NA	NA	NA	NA	NA	NA	gene:ENSCAFG00040024068	3	44078416	44078417	Intron (NA, intron 1 of 1)	3	44499247	44499465	219	1	transcript:ENSCAFT00040044860	-420879	NA	NA	NA	Intron	NA
692	cg01153660	8.67670486	NA	NA	NA	NA	NA	NA	NA	NA	NA	NA	7.84E-18	NA	NA	NA	NA	NA	NA	NA	NA	NA	NA	HOXC8	27	1267024	1267025	Distal Intergenic	27	1272275	1274420	2146	2	HOXC8-201	7444	NA	NA	NA	Intergenic_downstream	NA
693	cg01156745	-7.397026664	NA	NA	NA	NA	NA	NA	NA	NA	NA	NA	1.99E-13	NA	NA	NA	NA	NA	NA	NA	NA	NA	NA	FAM53A	3	62438527	62438528	Distal Intergenic	3	62382912	62409488	26577	1	FAM53A-201	55567	NA	NA	NA	Intergenic_downstream	610722
694	cg01156877	15.84304887	NA	NA	NA	NA	NA	NA	NA	NA	NA	NA	1.17E-53	NA	NA	NA	NA	NA	NA	NA	NA	NA	NA	CELF4	7	52364581	52364582	Exon (CELF4-204/CELF4, exon 1 of 11)	7	52337299	52640092	302794	1	CELF4-201	27282	CELF4-201;CELF4-204;CELF4-205;CELF4-203;CELF4-202	CELF4;CELF4;CELF4;CELF4;CELF4	0;0;0;0;0	Exon	610838
695	cg01158430	-6.77214418	NA	NA	NA	NA	NA	NA	NA	NA	NA	NA	1.63E-11	NA	NA	NA	NA	NA	NA	NA	NA	NA	NA	PDSS2	12	64895734	64895735	Distal Intergenic	12	64575229	64823292	248064	2	PDSS2-201	-72491	NA	NA	NA	Intergenic_upstream	481950
696	cg01160956	-6.740963825	NA	NA	NA	NA	NA	NA	NA	NA	NA	NA	2.02E-11	NA	NA	NA	NA	NA	NA	NA	NA	NA	NA	LRRC7	6	75789305	75789306	Exon (LRRC7-203/LRRC7, exon 4 of 8)	6	75725771	75815762	89992	2	LRRC7-203	26456	LRRC7-203;LRRC7-202;LRRC7-201	LRRC7;LRRC7;LRRC7	0;0;0	Exon	490218
697	cg01161204	26.32666354	NA	NA	NA	NA	NA	NA	NA	NA	NA	NA	9.97E-134	NA	NA	NA	NA	NA	NA	NA	NA	NA	NA	CADM1	5	17818397	17818398	Distal Intergenic	5	17949867	18273146	323280	1	CADM1-201	-131470	NA	NA	NA	Intergenic_upstream	479432
698	cg01162115	-9.045248108	NA	NA	NA	NA	NA	NA	NA	NA	NA	NA	3.22E-19	NA	NA	NA	NA	NA	NA	NA	NA	NA	NA	ZFPM2	13	6676629	6676630	Intron (ZFPM2-201/ZFPM2, intron 5 of 7)	13	6356343	6811875	455533	1	ZFPM2-201	320286	ZFPM2-201;ZFPM2-202;ZFPM2-203;ZFPM2-204;ZFPM2-205	ZFPM2;ZFPM2;ZFPM2;ZFPM2;ZFPM2	0;0;0;0;0	Intron	481997
699	cg01163536	4.986483035	NA	NA	NA	NA	NA	NA	NA	NA	NA	NA	6.66E-07	NA	NA	NA	NA	NA	NA	NA	NA	NA	NA	HOXC11	27	1315507	1315508	Promoter (4-5kb)	27	1308736	1310729	1994	2	HOXC11-201	-4730	HOXC11-201	HOXC11	0	Promoter	100688428
700	cg01167388	-14.37039415	NA	NA	NA	NA	NA	NA	NA	NA	NA	NA	7.59E-45	NA	NA	NA	NA	NA	NA	NA	NA	NA	NA	TCF7L2	28	24205975	24205976	Intron (TCF7L2-209/TCF7L2, intron 4 of 13)	28	24055004	24253092	198089	1	TCF7L2-201	150971	TCF7L2-201;TCF7L2-202;TCF7L2-203;TCF7L2-204;TCF7L2-205;TCF7L2-206;TCF7L2-207;TCF7L2-208;TCF7L2-209	TCF7L2;TCF7L2;TCF7L2;TCF7L2;TCF7L2;TCF7L2;TCF7L2;TCF7L2;TCF7L2	0;0;0;0;0;0;0;0;0	Intron	486894
701	cg01167862	10.42293511	NA	NA	NA	NA	NA	NA	NA	NA	NA	NA	7.34E-25	NA	NA	NA	NA	NA	NA	NA	NA	NA	NA	ATRN	24	17727432	17727433	Exon (ATRN-201/ATRN, exon 26 of 29)	24	17715830	17872128	156299	2	ATRN-201	144647	ATRN-201	ATRN	0	Exon	477170
702	cg01168718	-12.46085884	NA	NA	NA	NA	NA	NA	NA	NA	NA	NA	1.71E-34	NA	NA	NA	NA	NA	NA	NA	NA	NA	NA	gene:ENSCAFG00040002766	4	48562343	48562344	Distal Intergenic	4	49000867	49001358	492	1	transcript:ENSCAFT00040005260	-438524	NA	NA	NA	Intergenic_upstream	NA
703	cg01169222	3.717696262	NA	NA	NA	NA	NA	NA	NA	NA	NA	NA	0.000206701	NA	NA	NA	NA	NA	NA	NA	NA	NA	NA	HOXC8	27	1283241	1283242	Promoter (8-9kb)	27	1272275	1274420	2146	2	HOXC8-201	-8870	NA	NA	NA	Exon	NA
704	cg01169686	-14.34983623	NA	NA	NA	NA	NA	NA	NA	NA	NA	NA	9.96E-45	NA	NA	NA	NA	NA	NA	NA	NA	NA	NA	GORAB	7	27863234	27863235	Distal Intergenic	7	27880776	27892411	11636	2	GORAB-202	29128	NA	NA	NA	Intergenic_downstream	490349
705	cg01171212	9.917128653	NA	NA	NA	NA	NA	NA	NA	NA	NA	NA	1.05E-22	NA	NA	NA	NA	NA	NA	NA	NA	NA	NA	HOXD3	36	20194595	20194596	Exon (HOXD3-201/HOXD3, exon 4 of 4)	36	20176153	20195161	19009	1	HOXD3-201	18442	HOXD3-201	HOXD3	0	Exon	488417
706	cg01171336	20.10528297	NA	NA	NA	NA	NA	NA	NA	NA	NA	NA	7.65E-83	NA	NA	NA	NA	NA	NA	NA	NA	NA	NA	RRAGC	15	3986674	3986675	Distal Intergenic	15	3864359	3880749	16391	1	RRAGC-201	122315	NA	NA	NA	Intergenic_downstream	100685060
707	cg01171786	-8.141106669	NA	NA	NA	NA	NA	NA	NA	NA	NA	NA	6.54E-16	NA	NA	NA	NA	NA	NA	NA	NA	NA	NA	DYSF	17	51004336	51004337	Intron (DYSF-206/DYSF, intron 19 of 52)	17	50890621	51048848	158228	2	DYSF-206	44463	DYSF-206;DYSF-205;DYSF-204;DYSF-201;DYSF-202;DYSF-203	DYSF;DYSF;DYSF;DYSF;DYSF;DYSF	0;0;0;0;0;0	Intron	483121
708	cg01174929	-12.96467755	NA	NA	NA	NA	NA	-3.375917017	NA	NA	NA	3.873237232	4.19E-37	NA	NA	NA	NA	NA	0.000860478	NA	NA	NA	0.000138087	INO80	30	8196120	8196121	Intron (INO80-201/INO80, intron 25 of 34)	30	8158342	8258814	100473	2	INO80-201	62693	INO80-201	INO80	0	Intron	478262
709	cg01178121	13.96900682	NA	NA	NA	NA	NA	NA	NA	NA	NA	NA	1.44E-42	NA	NA	NA	NA	NA	NA	NA	NA	NA	NA	SP8	14	34837363	34837364	Promoter (<=1kb)	14	34834678	34837211	2534	2	SP8-201	-153	SP8-201	SP8	-104	Promoter	610985
710	cg01179128	-7.09967983	NA	NA	NA	NA	NA	NA	NA	NA	NA	NA	1.69E-12	NA	NA	NA	NA	NA	NA	NA	NA	NA	NA	DOCK3	20	38001184	38001185	Exon (DOCK3-201/DOCK3, exon 22 of 55)	20	37915749	38428727	512979	2	DOCK3-201	427542	DOCK3-201	DOCK3	0	Exon	476610
711	cg01180003	-8.355510321	NA	NA	NA	NA	NA	NA	NA	NA	NA	NA	1.15E-16	NA	NA	NA	NA	NA	NA	NA	NA	NA	NA	ARID2	27	8477783	8477784	5' UTR	27	8414598	8582214	167617	2	ARID2-201	104382	ARID2-201;ARID2-202;ARID2-203;ARID2-204;ARID2-205;ARID2-206	ARID2;ARID2;ARID2;ARID2;ARID2;ARID2	0;0;0;0;0;0	fiveUTR	100688573
712	cg01181227	11.04204168	NA	NA	NA	NA	NA	NA	NA	NA	NA	NA	1.26E-27	NA	NA	NA	NA	NA	NA	NA	NA	NA	NA	NKX1-1	3	62602708	62602709	Promoter (<=1kb)	3	62601770	62605099	3330	1	NKX1-1-201	890	NKX1-1-201	NKX1-1	0	Promoter	100856537
713	cg01184817	10.00215561	NA	NA	NA	NA	NA	-3.913539815	NA	NA	NA	NA	4.62E-23	NA	NA	NA	NA	NA	0.000118026	NA	NA	NA	NA	BCOR	X	34402631	34402632	Distal Intergenic	39	34750011	34773879	23869	2	BCOR-202	371296	NA	NA	NA	Intergenic_downstream	480880
714	cg01186017	NA	NA	NA	NA	NA	NA	NA	NA	NA	NA	-3.449409401	NA	NA	NA	NA	NA	NA	NA	NA	NA	NA	0.00066497	FBXL4	12	56984118	56984119	Distal Intergenic	12	57321110	57399071	77962	2	FBXL4-203	415001	NA	NA	NA	Intergenic_downstream	481932
715	cg01187271	-9.079802947	NA	NA	NA	NA	NA	NA	NA	NA	NA	NA	2.37E-19	NA	NA	NA	NA	NA	NA	NA	NA	NA	NA	RNF220	15	15846194	15846195	Promoter (1-2kb)	15	15617626	15844650	227025	2	RNF220-201	-1496	RNF220-201	RNF220	0	Promoter	612846
716	cg01190601	18.18936662	NA	NA	NA	NA	NA	NA	NA	NA	NA	NA	4.43E-69	NA	NA	NA	NA	NA	NA	NA	NA	NA	NA	ERBB4	37	20030827	20030828	Intron (ERBB4-201/ERBB4, intron 1 of 27)	37	18932466	20033265	1100800	2	ERBB4-201	2437	ERBB4-201;ERBB4-202	ERBB4;ERBB4	0;0	Intron	488508
717	cg01193554	-18.41467572	NA	NA	NA	NA	NA	NA	NA	NA	NA	NA	1.20E-70	NA	NA	NA	NA	NA	NA	NA	NA	NA	NA	FOXO6	15	1748057	1748058	Intron (FOXO6-201/FOXO6, intron 1 of 1)	15	1746136	1766138	20003	2	FOXO6-201	18032	FOXO6-201	FOXO6	0	Intron	102155540
718	cg01193706	-7.22984255	NA	NA	NA	NA	NA	NA	NA	NA	NA	NA	6.69E-13	NA	NA	NA	NA	NA	NA	NA	NA	NA	NA	gene:ENSCAFG00040024331	23	33892745	33892746	Distal Intergenic	23	33951161	33952212	1052	2	transcript:ENSCAFT00040045324	59418	NA	NA	NA	Intergenic_downstream	NA
719	cg01195112	5.290750094	NA	NA	NA	NA	NA	NA	NA	NA	NA	NA	1.35E-07	NA	NA	NA	NA	NA	NA	NA	NA	NA	NA	MEIS1	10	66594935	66594936	Exon (NA, exon 1 of 2)	10	66459392	66591633	132242	1	MEIS1-205	135592	MEIS1-201;MEIS1-202;MEIS1-203;MEIS1-204;MEIS1-205	MEIS1;MEIS1;MEIS1;MEIS1;MEIS1	0;0;0;0;0	Exon	474619
720	cg01196619	-8.906166415	NA	NA	NA	NA	NA	NA	NA	NA	NA	NA	1.09E-18	NA	NA	NA	NA	NA	NA	NA	NA	NA	NA	GLI3	18	8049114	8049115	Intron (GLI3-201/GLI3, intron 9 of 13)	18	7843486	8097821	254336	1	GLI3-201	205628	GLI3-201;GLI3-202;GLI3-203;GLI3-204	GLI3;GLI3;GLI3;GLI3	0;0;0;0	Intron	483244
721	cg01197537	9.437769185	NA	NA	NA	NA	NA	NA	NA	NA	NA	NA	9.41E-21	NA	NA	NA	NA	NA	NA	NA	NA	NA	NA	LHX2	9	58526726	58526727	Promoter (3-4kb)	9	58502857	58523255	20399	2	LHX2-201	-3471	LHX2-201	LHX2	0	Promoter	491340
722	cg01197840	-6.571339474	NA	NA	NA	NA	NA	NA	NA	NA	NA	NA	6.25E-11	NA	NA	NA	NA	NA	NA	NA	NA	NA	NA	MYO18A	9	42860377	42860378	Intron (MYO18A-201/MYO18A, intron 19 of 41)	9	42827782	42922929	95148	2	MYO18A-201	62503	MYO18A-201;MYO18A-202;MYO18A-203;MYO18A-204;MYO18A-205;MYO18A-206;MYO18A-207	MYO18A;MYO18A;MYO18A;MYO18A;MYO18A;MYO18A;MYO18A	0;0;0;0;0;0;0	Intron	480630
723	cg01198287	17.28371893	NA	NA	NA	NA	NA	NA	NA	NA	NA	NA	6.22E-63	NA	NA	NA	NA	NA	NA	NA	NA	NA	NA	UNCX	6	15598391	15598392	Promoter (6-7kb)	6	15587232	15591996	4765	2	UNCX-202	-6347	NA	NA	NA	Promoter	491604
724	cg01198746	-6.18685521	NA	NA	NA	NA	NA	-3.417690558	NA	NA	NA	NA	7.35E-10	NA	NA	NA	NA	NA	0.000743616	NA	NA	NA	NA	VPS18	30	8090905	8090906	Downstream (2-3kb)	30	8080031	8087276	7246	1	VPS18-202	10923	VPS18-201;VPS18-202	VPS18;VPS18	0;0	Intergenic_downstream	487503
725	cg01199420	-14.8673376	NA	NA	NA	NA	NA	NA	NA	NA	NA	NA	9.67E-48	NA	NA	NA	NA	NA	NA	NA	NA	NA	NA	CASZ1	2	82614445	82614446	Intron (CASZ1-201/CASZ1, intron 1 of 20)	2	82591945	82700379	108435	1	CASZ1-201	22500	CASZ1-201	CASZ1	0	Intron	487448
726	cg01200261	14.23087504	NA	NA	NA	NA	NA	NA	NA	NA	NA	NA	4.77E-44	NA	NA	NA	NA	NA	NA	NA	NA	NA	NA	PTCH1	1	71376276	71376277	Intron (PTCH1-201/PTCH1, intron 2 of 23)	1	71354856	71423380	68525	1	PTCH1-201	21420	PTCH1-201;PTCH1-203;PTCH1-204;PTCH1-202;PTCH1-205;PTCH1-206;PTCH1-209;PTCH1-207;PTCH1-208	PTCH1;PTCH1;PTCH1;PTCH1;PTCH1;PTCH1;PTCH1;PTCH1;PTCH1	0;0;0;0;0;0;0;0;0	Intron	484137
727	cg01201498	-7.857406491	NA	NA	NA	NA	NA	NA	NA	NA	NA	NA	6.13E-15	NA	NA	NA	NA	NA	NA	NA	NA	NA	NA	FAM214B	11	51293369	51293370	Promoter (<=1kb)	11	51290854	51293973	3120	2	FAM214B-201	555	PIGO-201;PIGO-203;PIGO-202;FAM214B-201	PIGO;PIGO;PIGO;FAM214B	0;0;0;0	Exon	474756
728	cg01206394	-8.305816823	NA	NA	NA	NA	NA	NA	NA	NA	NA	NA	1.72E-16	NA	NA	NA	NA	NA	NA	NA	NA	NA	NA	ATP11B	34	15383427	15383428	Distal Intergenic	34	15751941	15790765	38825	1	ATP11B-203	-368465	NA	NA	NA	Intergenic_upstream	478644
729	cg01208948	-9.712066893	NA	NA	NA	NA	NA	NA	NA	NA	NA	NA	7.36E-22	NA	NA	NA	NA	NA	NA	NA	NA	NA	NA	RDH14	17	14151283	14151284	Distal Intergenic	17	13851406	13870874	19469	2	RDH14-205	-280409	NA	NA	NA	Intergenic_upstream	100856223
730	cg01209550	23.89890272	NA	NA	NA	NA	NA	NA	NA	NA	NA	NA	7.58E-113	NA	NA	NA	NA	NA	NA	NA	NA	NA	NA	HOXB8	9	24441302	24441303	Promoter (1-2kb)	9	24438337	24440024	1688	2	HOXB8-201	-1279	HOXB8-201	HOXB8	0	Promoter	491059
731	cg01209857	-11.64225686	NA	NA	NA	NA	NA	NA	NA	NA	NA	NA	1.92E-30	NA	NA	NA	NA	NA	NA	NA	NA	NA	NA	CUX2	26	9116414	9116415	Intron (CUX2-201/CUX2, intron 3 of 21)	26	8928367	9208916	280550	1	CUX2-201	187999	CUX2-201	CUX2	0	Intron	486267
732	cg01211648	-10.85205208	NA	NA	NA	NA	NA	NA	NA	NA	NA	NA	9.19E-27	NA	NA	NA	NA	NA	NA	NA	NA	NA	NA	FBXL4	12	56783519	56783520	Distal Intergenic	12	57321110	57399071	77962	2	FBXL4-201	615551	NA	NA	NA	Intergenic_downstream	481932
733	cg01212216	-12.39383196	NA	NA	NA	NA	NA	NA	NA	NA	NA	NA	3.74E-34	NA	NA	NA	NA	NA	NA	NA	NA	NA	NA	LDLRAD3	18	32142354	32142355	Intron (LDLRAD3-202/LDLRAD3, intron 4 of 5)	18	32074634	32237240	162607	2	LDLRAD3-202	94885	LDLRAD3-202;LDLRAD3-201;LDLRAD3-203	LDLRAD3;LDLRAD3;LDLRAD3	0;0;0	Intron	483423
734	cg01213047	-5.748540446	NA	NA	NA	NA	NA	NA	NA	NA	NA	NA	1.03E-08	NA	NA	NA	NA	NA	NA	NA	NA	NA	NA	P4HA1	4	23825815	23825816	Exon (P4HA1-201/P4HA1, exon 7 of 15)	4	23787093	23863235	76143	2	P4HA1-201	37419	P4HA1-201;P4HA1-202;P4HA1-203	P4HA1;P4HA1;P4HA1	0;0;0	Exon	479242
735	cg01213247	-9.259957885	NA	NA	NA	NA	NA	NA	NA	NA	NA	NA	4.74E-20	NA	NA	NA	NA	NA	NA	NA	NA	NA	NA	PBX3	9	56953235	56953236	Intron (PBX3-202/PBX3, intron 2 of 8)	9	56878876	57108509	229634	2	PBX3-201	155273	PBX3-201;PBX3-202;PBX3-203	PBX3;PBX3;PBX3	0;0;0	Intron	480723
736	cg01214458	-8.680168665	NA	NA	NA	NA	NA	NA	NA	NA	NA	NA	7.61E-18	NA	NA	NA	NA	NA	NA	NA	NA	NA	NA	MN1	26	21342896	21342897	Exon (MN1-201/MN1, exon 2 of 3)	26	21301690	21345469	43780	2	MN1-201	2572	MN1-201	MN1	0	Exon	486335
737	cg01220800	-13.91306008	NA	NA	NA	NA	NA	NA	NA	NA	NA	NA	2.97E-42	NA	NA	NA	NA	NA	NA	NA	NA	NA	NA	SOX6	21	39171665	39171666	Exon (SOX6-203/SOX6, exon 3 of 15)	21	38849936	39257966	408031	2	SOX6-203	86300	SOX6-203;SOX6-201;SOX6-202	SOX6;SOX6;SOX6	0;0;0	Exon	476871
738	cg01223055	-10.52320977	NA	NA	NA	NA	NA	NA	NA	NA	NA	NA	2.68E-25	NA	NA	NA	NA	NA	NA	NA	NA	NA	NA	HMG20A	30	38999476	38999477	Exon (HMG20A-201/HMG20A, exon 9 of 9)	30	38999341	39071109	71769	2	HMG20A-201	71584	HMG20A-201	HMG20A	0	Exon	487661
739	cg01225942	8.911212485	NA	NA	NA	NA	NA	NA	NA	NA	NA	NA	1.04E-18	NA	NA	NA	NA	NA	NA	NA	NA	NA	NA	SLC17A6	21	44134861	44134862	5' UTR	21	44132622	44170882	38261	1	SLC17A6-201	2239	SLC17A6-201;SLC17A6-202;SLC17A6-203	SLC17A6;SLC17A6;SLC17A6	0;0;0	fiveUTR	100316859
740	cg01227261	-5.432507112	NA	NA	NA	NA	NA	NA	NA	NA	NA	NA	6.21E-08	NA	NA	NA	NA	NA	NA	NA	NA	NA	NA	ATP11B	34	15265328	15265329	Distal Intergenic	34	15751941	15863829	111889	1	ATP11B-201	-486661	NA	NA	NA	Intergenic_upstream	478644
741	cg01227361	7.282316694	NA	NA	NA	NA	NA	NA	NA	NA	NA	NA	4.58E-13	NA	NA	NA	NA	NA	NA	NA	NA	NA	NA	TENM4	21	19928993	19928994	Exon (TENM4-201/TENM4, exon 4 of 32)	21	19714349	20210874	496526	1	TENM4-201	214644	TENM4-201;TENM4-202;TENM4-203;TENM4-204;TENM4-205;TENM4-206;TENM4-207	TENM4;TENM4;TENM4;TENM4;TENM4;TENM4;TENM4	0;0;0;0;0;0;0	Exon	485166
742	cg01228014	6.329160975	NA	NA	NA	NA	NA	NA	NA	NA	NA	NA	3.00E-10	NA	NA	NA	NA	NA	NA	NA	NA	NA	NA	ZEB2	19	46631589	46631590	Intron (ZEB2-202/ZEB2, intron 2 of 8)	19	46541756	46674765	133010	2	ZEB2-201	43127	ZEB2-201;ZEB2-202;ZEB2-203	ZEB2;ZEB2;ZEB2	0;0;0	Intron	483909
743	cg01232138	7.987393886	NA	NA	NA	NA	NA	NA	NA	NA	NA	NA	2.22E-15	NA	NA	NA	NA	NA	NA	NA	NA	NA	NA	ERFL	1	112544836	112544837	Distal Intergenic	1	112562859	112567654	4796	1	ERFL-201	-18071	NA	NA	NA	Intergenic_upstream	100856612
744	cg01232381	-7.326975064	NA	NA	NA	NA	NA	NA	NA	NA	NA	NA	3.31E-13	NA	NA	NA	NA	NA	NA	NA	NA	NA	NA	KCNJ16	9	16809281	16809282	Distal Intergenic	9	16982418	17040164	57747	1	KCNJ16-201	-173185	NA	NA	NA	Intergenic_upstream	611045
745	cg01232762	-10.91227014	NA	NA	NA	NA	NA	NA	NA	NA	NA	NA	4.91E-27	NA	NA	NA	NA	NA	NA	NA	NA	NA	NA	ARMC1	29	15237486	15237487	Distal Intergenic	29	15379282	15417088	37807	2	ARMC1-201	179553	NA	NA	NA	Intergenic_downstream	486974
746	cg01234044	19.22295086	NA	NA	NA	NA	NA	NA	NA	NA	NA	NA	2.22E-76	NA	NA	NA	NA	NA	NA	NA	NA	NA	NA	UNCX	6	15586615	15586616	Downstream (<1kb)	6	15587232	15591996	4765	2	UNCX-201	5380	UNCX-201;UNCX-202	UNCX;UNCX	0;0	Intergenic_downstream	491604
747	cg01235968	10.36622043	NA	NA	NA	NA	NA	NA	NA	NA	NA	NA	1.29E-24	NA	NA	NA	NA	NA	NA	NA	NA	NA	NA	ETV1	14	28761889	28761890	Promoter (<=1kb)	14	28671233	28762826	91594	2	ETV1-201	936	ETV1-201;ETV1-202;ETV1-203;ETV1-204	ETV1;ETV1;ETV1;ETV1	0;0;0;0	Promoter	475246
748	cg01238824	-10.92946692	NA	NA	NA	NA	NA	NA	NA	NA	NA	NA	4.10E-27	NA	NA	NA	NA	NA	NA	NA	NA	NA	NA	NR2F1	3	16255515	16255516	Distal Intergenic	3	15560756	15569652	8897	2	NR2F1-202	-685864	NA	NA	NA	Intergenic_upstream	488908
749	cg01239622	6.176399884	NA	NA	NA	NA	NA	NA	NA	NA	NA	NA	7.84E-10	NA	NA	NA	NA	NA	NA	NA	NA	NA	NA	MEIS1	10	66595796	66595797	Exon (NA, exon 1 of 2)	10	66459392	66591633	132242	1	MEIS1-205	136356	MEIS1-201;MEIS1-202;MEIS1-203;MEIS1-204;MEIS1-205	MEIS1;MEIS1;MEIS1;MEIS1;MEIS1	0;0;0;0;0	Exon	474619
750	cg01240843	-8.776459946	NA	NA	NA	NA	NA	NA	NA	NA	NA	NA	3.34E-18	NA	NA	NA	NA	NA	NA	NA	NA	NA	NA	MIPOL1	8	15615949	15615950	Intron (MIPOL1-201/MIPOL1, intron 5 of 11)	8	15584647	15849490	264844	1	MIPOL1-201	31302	MIPOL1-201	MIPOL1	0	Intron	480294
751	cg01241756	-11.05822908	NA	NA	NA	NA	NA	NA	NA	NA	NA	NA	1.06E-27	NA	NA	NA	NA	NA	NA	NA	NA	NA	NA	ICA1	14	23880886	23880887	Distal Intergenic	14	23640120	23762802	122683	2	ICA1-201	-118084	NA	NA	NA	Intergenic_upstream	475242
752	cg01242319	17.94684763	NA	NA	NA	NA	NA	NA	NA	NA	NA	NA	2.07E-67	NA	NA	NA	NA	NA	NA	NA	NA	NA	NA	RABAC1	1	112540381	112540382	Distal Intergenic	1	112524252	112526877	2626	1	RABAC1-202	16130	NA	NA	NA	Intergenic_downstream	403535
753	cg01243312	-9.225248209	NA	NA	NA	NA	NA	NA	NA	NA	NA	NA	6.48E-20	NA	NA	NA	NA	NA	NA	NA	NA	NA	NA	R3HDM1	19	38524004	38524005	Exon (MIR128-1-201/MIR128-1-201, exon 1 of 1)	19	38460216	38588688	128473	1	R3HDM1-201	63788	R3HDM1-201;R3HDM1-202;R3HDM1-203;R3HDM1-204;R3HDM1-205;R3HDM1-206;R3HDM1-207;R3HDM1-208	R3HDM1;R3HDM1;R3HDM1;R3HDM1;R3HDM1;R3HDM1;R3HDM1;R3HDM1	0;0;0;0;0;0;0;0	Exon	476129
754	cg01245471	18.10142343	NA	NA	NA	NA	NA	NA	NA	NA	NA	NA	1.79E-68	NA	NA	NA	NA	NA	NA	NA	NA	NA	NA	EVX1	14	40471461	40471462	Exon (EVX1-201/EVX1, exon 2 of 4)	14	40468489	40476009	7521	1	EVX1-201	2972	EVX1-201	EVX1	0	Exon	482376
755	cg01246498	20.93593135	NA	NA	NA	NA	NA	NA	NA	NA	NA	NA	4.10E-89	NA	NA	NA	NA	NA	NA	NA	NA	NA	NA	LHX5	26	11165245	11165246	Distal Intergenic	26	10996951	11005952	9002	2	LHX5-201	-159293	NA	NA	NA	Intergenic_upstream	486283
756	cg01248517	6.89055969	NA	NA	NA	NA	NA	NA	NA	NA	NA	NA	7.29E-12	NA	NA	NA	NA	NA	NA	NA	NA	NA	NA	FIGN	36	9191119	9191120	Intron (NA, intron 1 of 1)	36	9064642	9067375	2734	2	FIGN-201	-123744	NA	NA	NA	Intron	488374
757	cg01250422	-6.842197848	NA	NA	NA	NA	NA	NA	NA	NA	NA	NA	1.02E-11	NA	NA	NA	NA	NA	NA	NA	NA	NA	NA	RYR2	4	2566948	2566949	Exon (RYR2-202/RYR2, exon 51 of 107)	4	2387833	3119357	731525	2	RYR2-201	552408	RYR2-201;RYR2-202	RYR2;RYR2	0;0	Exon	403615
758	cg01258963	-6.044126966	NA	NA	NA	NA	NA	NA	NA	NA	NA	NA	1.77E-09	NA	NA	NA	NA	NA	NA	NA	NA	NA	NA	KALRN	33	27738766	27738767	Exon (KALRN-201/KALRN, exon 48 of 49)	33	27125348	27739730	614383	1	KALRN-201	613370	KALRN-201;KALRN-203;KALRN-204;KALRN-205	KALRN;KALRN;KALRN;KALRN	0;0;0;0	Exon	478592
759	cg01260478	-12.39661185	NA	NA	NA	NA	NA	NA	NA	NA	NA	NA	3.62E-34	NA	NA	NA	NA	NA	NA	NA	NA	NA	NA	IRX5	2	58534782	58534783	Distal Intergenic	2	58342541	58408376	65836	2	IRX5-202	-126406	NA	NA	NA	Intergenic_upstream	487276
760	cg01261238	-7.81469653	NA	NA	NA	NA	NA	NA	NA	NA	NA	NA	8.54E-15	NA	NA	NA	NA	NA	NA	NA	NA	NA	NA	TOX3	2	60312894	60312895	Intron (NA, intron 1 of 1)	2	60349223	60452961	103739	1	TOX3-201	-36329	NA	NA	NA	Intron	487281
761	cg01262663	21.49444771	NA	NA	NA	NA	NA	NA	NA	NA	NA	NA	1.99E-93	NA	NA	NA	NA	NA	NA	NA	NA	NA	NA	CADM1	5	17818152	17818153	Distal Intergenic	5	17949867	18273146	323280	1	CADM1-201	-131666	NA	NA	NA	Intergenic_upstream	479432
762	cg01263679	-10.96510406	NA	NA	NA	NA	NA	NA	NA	NA	NA	NA	2.82E-27	NA	NA	NA	NA	NA	NA	NA	NA	NA	NA	DNM1	9	54961455	54961456	Exon (DNM1-202/DNM1, exon 10 of 22)	9	54934788	54980303	45516	2	DNM1-201	18847	DNM1-201;DNM1-202;DNM1-203;DNM1-204	DNM1;DNM1;DNM1;DNM1	0;0;0;0	Exon	491319
763	cg01264497	-8.391280202	NA	NA	NA	NA	NA	NA	NA	NA	NA	NA	8.55E-17	NA	NA	NA	NA	NA	NA	NA	NA	NA	NA	DACH1	22	25333967	25333968	Distal Intergenic	22	25690975	26080210	389236	2	DACH1-203	746243	NA	NA	NA	Intergenic_downstream	485489
764	cg01266390	16.26096155	NA	NA	NA	NA	NA	NA	NA	NA	NA	NA	2.78E-56	NA	NA	NA	NA	NA	NA	NA	NA	NA	NA	BUB3	28	32907822	32907823	Intron (BUB3-203/BUB3, intron 6 of 7)	28	32805903	32973407	167505	1	BUB3-202	101871	BUB3-202;BUB3-203	BUB3;BUB3	0;0	Intron	477857
765	cg01266508	-9.674336154	NA	NA	NA	NA	NA	NA	NA	NA	NA	NA	1.05E-21	NA	NA	NA	NA	NA	NA	NA	NA	NA	NA	UNC5D	16	29393898	29393899	Exon (UNC5D-204/UNC5D, exon 7 of 15)	16	29329989	29549210	219222	2	UNC5D-204	155311	UNC5D-204;UNC5D-201;UNC5D-202;UNC5D-203	UNC5D;UNC5D;UNC5D;UNC5D	0;0;0;0	Exon	482857
766	cg01267062	-6.843674523	NA	NA	NA	NA	NA	NA	NA	NA	NA	NA	1.00E-11	NA	NA	NA	NA	NA	NA	NA	NA	NA	NA	LMO1	21	31970293	31970294	Distal Intergenic	21	31870977	31911364	40388	2	LMO1-202	-58978	NA	NA	NA	Intergenic_upstream	610473
767	cg01268650	-10.88115147	NA	NA	NA	NA	NA	NA	NA	NA	NA	NA	6.79E-27	NA	NA	NA	NA	NA	NA	NA	NA	NA	NA	TENM4	21	18949121	18949122	Distal Intergenic	21	19714349	20210874	496526	1	TENM4-203	-765276	NA	NA	NA	Intergenic_upstream	485166
768	cg01268748	-11.20403376	NA	NA	NA	NA	NA	NA	NA	NA	NA	NA	2.25E-28	NA	NA	NA	NA	NA	NA	NA	NA	NA	NA	CACNA1E	7	14880809	14880810	Exon (CACNA1E-201/CACNA1E, exon 38 of 48)	7	14418374	14901833	483460	1	CACNA1E-201	462387	CACNA1E-201	CACNA1E	0	Exon	490305
769	cg01270409	-10.23564182	NA	NA	NA	NA	NA	NA	NA	NA	NA	NA	4.73E-24	NA	NA	NA	NA	NA	NA	NA	NA	NA	NA	ESRRG	38	11892353	11892354	Intron (ESRRG-201/ESRRG, intron 3 of 4)	38	11862521	12040768	178248	2	ESRRG-201	148366	ESRRG-201;ESRRG-202;ESRRG-203;ESRRG-204;ESRRG-205	ESRRG;ESRRG;ESRRG;ESRRG;ESRRG	0;0;0;0;0	Intron	478961
770	cg01272334	-7.424090647	NA	NA	NA	NA	NA	NA	NA	NA	NA	NA	1.63E-13	NA	NA	NA	NA	NA	NA	NA	NA	NA	NA	ZNF106	30	9487882	9487883	5' UTR	30	9447768	9507740	59973	2	ZNF106-201	19857	ZNF106-201;ZNF106-202	ZNF106;ZNF106	0;0	fiveUTR	478267
771	cg01272490	19.59705821	NA	NA	NA	NA	NA	NA	NA	NA	NA	NA	4.28E-79	NA	NA	NA	NA	NA	NA	NA	NA	NA	NA	DLX1	36	16701723	16701724	Intron (NA, intron 3 of 1)	36	16693626	16696306	2681	1	DLX1-201	8097	NA	NA	NA	Intron	607766
772	cg01273460	13.94376497	NA	NA	NA	NA	NA	NA	NA	NA	NA	NA	2.00E-42	NA	NA	NA	NA	NA	NA	NA	NA	NA	NA	HOXC8	27	1281721	1281722	Promoter (7-8kb)	27	1272275	1274420	2146	2	HOXC8-201	-7302	NA	NA	NA	Promoter	NA
773	cg01273518	-12.88175714	NA	NA	NA	NA	NA	NA	NA	NA	NA	NA	1.14E-36	NA	NA	NA	NA	NA	NA	NA	NA	NA	NA	MRPS9	10	39013764	39013765	Distal Intergenic	10	38887392	38949944	62553	2	MRPS9-201	-63821	NA	NA	NA	Intergenic_upstream	474545
774	cg01277258	6.714333413	NA	NA	NA	NA	NA	NA	NA	NA	NA	NA	2.41E-11	NA	NA	NA	NA	NA	NA	NA	NA	NA	NA	BMP7	24	42238563	42238564	Intron (BMP7-201/BMP7, intron 1 of 3)	24	42155027	42245555	90529	2	BMP7-201	6991	BMP7-201;BMP7-202;BMP7-203;BMP7-204	BMP7;BMP7;BMP7;BMP7	0;0;0;0	Intron	477270
775	cg01279020	5.541388492	NA	NA	NA	NA	NA	NA	NA	NA	NA	NA	3.38E-08	NA	NA	NA	NA	NA	NA	NA	NA	NA	NA	ISL1	4	63904663	63904664	Distal Intergenic	4	63906219	63916964	10746	2	ISL1-201	12349	ISL1-201	ISL1	0	Intergenic_downstream	612954
776	cg01280724	-6.550854672	NA	NA	NA	NA	NA	NA	NA	NA	NA	NA	7.15E-11	NA	NA	NA	NA	NA	NA	NA	NA	NA	NA	NEUROD2	9	22464633	22464634	Distal Intergenic	9	22431981	22433129	1149	1	NEUROD2-201	32653	NA	NA	NA	Intergenic_downstream	491026
777	cg01284284	-17.34089519	NA	NA	NA	NA	NA	NA	NA	NA	NA	NA	2.59E-63	NA	NA	NA	NA	NA	NA	NA	NA	NA	NA	PRDM16	5	57903644	57903645	Intron (PRDM16-206/PRDM16, intron 1 of 16)	5	57897370	58210102	312733	1	PRDM16-206	6274	PRDM16-206;PRDM16-204;PRDM16-205;PRDM16-202;PRDM16-203;PRDM16-201;PRDM16-207	PRDM16;PRDM16;PRDM16;PRDM16;PRDM16;PRDM16;PRDM16	0;0;0;0;0;0;0	Intron	479582
778	cg01292864	-5.750608469	NA	NA	NA	NA	NA	NA	NA	NA	NA	NA	1.02E-08	NA	NA	NA	NA	NA	NA	NA	NA	NA	NA	RAD9A	18	50226446	50226447	Intron (NA, intron 2 of 1)	18	50200939	50205961	5023	2	RAD9A-201	-20485	NA	NA	NA	Intron	483696
779	cg01293622	-11.07915658	NA	NA	NA	NA	NA	NA	NA	NA	NA	NA	8.49E-28	NA	NA	NA	NA	NA	NA	NA	NA	NA	NA	CARMIL3	8	3864967	3864968	Exon (CARMIL3-201/CARMIL3, exon 11 of 40)	8	3860796	3877535	16740	1	CARMIL3-201	4171	CARMIL3-201	CARMIL3	0	Exon	490619
780	cg01293647	13.28205938	NA	NA	NA	NA	NA	NA	NA	NA	NA	NA	8.57E-39	NA	NA	NA	NA	NA	NA	NA	NA	NA	NA	NEUROD2	9	22430527	22430528	Promoter (1-2kb)	9	22431981	22433129	1149	1	NEUROD2-201	-1405	NEUROD2-201	NEUROD2	0	Promoter	491026
781	cg01296942	-8.888029066	NA	NA	NA	NA	NA	NA	NA	NA	NA	NA	1.28E-18	NA	NA	NA	NA	NA	NA	NA	NA	NA	NA	RPN1	20	2337680	2337681	Intron (RPN1-201/RPN1, intron 10 of 10)	20	2334999	2381174	46176	2	RPN1-201	43493	RPN1-201	RPN1	0	Intron	476516
782	cg01298452	5.213782287	-4.047475797	NA	NA	NA	NA	NA	NA	NA	NA	-3.350610025	2.03E-07	6.94E-05	NA	NA	NA	NA	NA	NA	NA	NA	0.00093938	ZNF703	16	27930156	27930157	Distal Intergenic	16	27791477	27794326	2850	2	ZNF703-201	-135879	NA	NA	NA	Intergenic_upstream	482855
783	cg01301138	7.367308045	NA	NA	NA	NA	NA	NA	NA	NA	NA	NA	2.47E-13	NA	NA	NA	NA	NA	NA	NA	NA	NA	NA	CDH13	5	69737486	69737487	Promoter (<=1kb)	5	68737835	69737419	999585	2	CDH13-201	-116	CDH13-201;CDH13-202;CDH13-205	CDH13;CDH13;CDH13	-67;-67;-67	Promoter	489689
784	cg01302905	-9.380674782	NA	NA	NA	NA	NA	NA	NA	NA	NA	NA	1.59E-20	NA	NA	NA	NA	NA	NA	NA	NA	NA	NA	FAXC	12	57584131	57584132	Distal Intergenic	12	57682078	57751485	69408	2	FAXC-201	167402	NA	NA	NA	Intergenic_downstream	475003
785	cg01307653	11.30829994	NA	NA	NA	NA	NA	NA	NA	NA	NA	NA	7.34E-29	NA	NA	NA	NA	NA	NA	NA	NA	NA	NA	NR6A1	9	58016697	58016698	Intron (NR6A1-201/NR6A1, intron 2 of 9)	9	57906781	58123313	216533	1	NR6A1-201	109916	NR6A1-201	NR6A1	0	Intron	609642
786	cg01308925	5.113201927	NA	NA	NA	NA	NA	NA	NA	NA	NA	NA	3.46E-07	NA	NA	NA	NA	NA	NA	NA	NA	NA	NA	SLF2	28	13588692	13588693	Distal Intergenic	28	13619537	13665477	45941	1	SLF2-201	-30893	NA	NA	NA	Intergenic_upstream	612816
787	cg01314454	6.241662061	NA	NA	NA	NA	NA	NA	NA	NA	NA	NA	5.21E-10	NA	NA	NA	NA	NA	NA	NA	NA	NA	NA	KCNQ3	13	28866345	28866346	Exon (KCNQ3-201/KCNQ3, exon 10 of 15)	13	28855461	29144301	288841	2	KCNQ3-201	277907	KCNQ3-201	KCNQ3	0	Exon	475103
788	cg01314601	-6.37403637	NA	NA	NA	NA	NA	NA	NA	NA	NA	NA	2.25E-10	NA	NA	NA	NA	NA	NA	NA	NA	NA	NA	SOX10	10	27190721	27190722	Promoter (2-3kb)	10	27192989	27201671	8683	1	SOX10-201	-2219	SOX10-201	SOX10	-2219	Promoter	481258
789	cg01315721	16.24707544	NA	NA	NA	NA	NA	NA	NA	NA	NA	NA	3.41E-56	NA	NA	NA	NA	NA	NA	NA	NA	NA	NA	HOXC11	27	1310928	1310929	Promoter (<=1kb)	27	1308736	1310729	1994	2	HOXC11-201	-248	HOXC11-201	HOXC11	0	Promoter	100688428
790	cg01316934	-10.60969153	NA	NA	NA	NA	NA	NA	NA	NA	NA	NA	1.11E-25	NA	NA	NA	NA	NA	NA	NA	NA	NA	NA	RNF220	15	15702640	15702641	Intron (RNF220-201/RNF220, intron 1 of 13)	15	15617626	15844650	227025	2	RNF220-201	142009	RNF220-201	RNF220	0	Intron	612846
791	cg01317356	4.55838634	NA	NA	NA	NA	NA	NA	NA	NA	NA	NA	5.46E-06	NA	NA	NA	NA	NA	NA	NA	NA	NA	NA	PKHD1	12	19235533	19235534	Distal Intergenic	12	19291940	19748532	456593	2	PKHD1-201	512998	NA	NA	NA	Intergenic_downstream	474934
792	cg01319039	-10.11702744	NA	NA	NA	NA	-3.319314993	NA	NA	NA	NA	NA	1.52E-23	NA	NA	NA	NA	0.000902386	NA	NA	NA	NA	NA	VRK1	8	65640773	65640774	Distal Intergenic	8	65454383	65496790	42408	1	VRK1-205	186439	NA	NA	NA	Intergenic_downstream	490848
793	cg01319431	-7.368992831	NA	NA	NA	NA	NA	NA	NA	NA	NA	NA	2.44E-13	NA	NA	NA	NA	NA	NA	NA	NA	NA	NA	DMD	X	28027028	28027029	Exon (DMD-204/DMD, exon 10 of 85)	39	26365124	28082054	1716931	2	DMD-204	54977	DMD-204;DMD-205;DMD-206	DMD;DMD;DMD	0;0;0	Exon	606758
794	cg01320719	-14.20672968	NA	NA	NA	NA	NA	NA	NA	NA	NA	NA	6.54E-44	NA	NA	NA	NA	NA	NA	NA	NA	NA	NA	SPRED1	30	5757391	5757392	Exon (SPRED1-201/SPRED1, exon 7 of 7)	30	5641381	5757519	116139	1	SPRED1-201	116010	SPRED1-201;SPRED1-202;RASGRP1-201	SPRED1;SPRED1;RASGRP1	0;0;0	Exon	487485
795	cg01322554	-23.63662029	NA	-3.789609794	NA	NA	NA	-4.307975472	NA	NA	NA	4.205192543	1.15E-110	NA	0.000190467	NA	NA	NA	2.37E-05	NA	NA	NA	3.65E-05	MLLT3	11	39817097	39817098	Intron (MLLT3-203/MLLT3, intron 1 of 10)	11	39561574	39836864	275291	2	MLLT3-201	19766	MLLT3-201;MLLT3-202;MLLT3-203;MLLT3-204;MLLT3-205	MLLT3;MLLT3;MLLT3;MLLT3;MLLT3	0;0;0;0;0	Intron	481556
796	cg01324452	-9.097784783	NA	NA	NA	NA	NA	NA	NA	NA	NA	NA	2.02E-19	NA	NA	NA	NA	NA	NA	NA	NA	NA	NA	TMEM259	20	57499070	57499071	Exon (TMEM259-201/TMEM259, exon 10 of 12)	20	57492360	57499675	7316	1	TMEM259-201	6710	GRIN3B-201;TMEM259-201	GRIN3B;TMEM259	8323;0	Exon	476757
797	cg01325609	-9.750875508	NA	NA	NA	NA	NA	NA	NA	NA	NA	NA	5.10E-22	NA	NA	NA	NA	NA	NA	NA	NA	NA	NA	gene:ENSCAFG00040024331	23	33904223	33904224	Distal Intergenic	23	33951161	33952212	1052	2	transcript:ENSCAFT00040045324	47940	NA	NA	NA	Intergenic_downstream	NA
798	cg01326050	-5.347650093	NA	NA	NA	NA	NA	NA	NA	NA	NA	NA	9.89E-08	NA	NA	NA	NA	NA	NA	NA	NA	NA	NA	PTH1R	20	41644533	41644534	Intron (PTH1R-201/PTH1R, intron 1 of 14)	20	41629501	41648962	19462	2	PTH1R-201	4428	PTH1R-201;PTH1R-202	PTH1R;PTH1R	0;0	Intron	403779
799	cg01328691	-10.57102659	NA	NA	NA	NA	NA	NA	NA	NA	NA	NA	1.65E-25	NA	NA	NA	NA	NA	NA	NA	NA	NA	NA	DAB1	5	52362690	52362691	5' UTR	5	52299533	52570197	270665	1	DAB1-201	63157	DAB1-201;DAB1-202;DAB1-203;DAB1-204;DAB1-205	DAB1;DAB1;DAB1;DAB1;DAB1	0;0;0;0;0	fiveUTR	610344
800	cg01329059	27.12991401	NA	NA	NA	NA	NA	NA	NA	NA	NA	NA	6.83E-141	NA	NA	NA	NA	NA	NA	NA	NA	NA	NA	MSI1	26	16510528	16510529	Intron (MSI1-203/MSI1, intron 6 of 13)	26	16497597	16517331	19735	2	MSI1-203	6802	MSI1-203;MSI1-201;MSI1-202	MSI1;MSI1;MSI1	0;0;0	Intron	611488
801	cg01329995	6.611372062	NA	NA	NA	NA	NA	-3.357160236	NA	NA	-3.434298095	NA	4.80E-11	NA	NA	NA	NA	NA	0.000918336	NA	NA	0.00059409	NA	TMEM30B	8	35921294	35921295	Distal Intergenic	8	36029231	36030292	1062	2	TMEM30B-201	108949	NA	NA	NA	Intergenic_downstream	NA
802	cg01332968	-13.95919294	NA	NA	NA	NA	NA	NA	NA	NA	NA	NA	1.64E-42	NA	NA	NA	NA	NA	NA	NA	NA	NA	NA	NRXN1	10	52735935	52735936	Intron (NRXN1-201/NRXN1, intron 10 of 21)	10	52129078	53235267	1106190	2	NRXN1-201	499331	NRXN1-201;NRXN1-202;NRXN1-203;NRXN1-204;NRXN1-206;NRXN1-207	NRXN1;NRXN1;NRXN1;NRXN1;NRXN1;NRXN1	0;0;0;0;0;0	Intron	474589
803	cg01333192	-12.04665102	NA	NA	NA	NA	NA	NA	NA	NA	NA	NA	2.05E-32	NA	NA	NA	NA	NA	NA	NA	NA	NA	NA	CYP26B1	17	50673433	50673434	Distal Intergenic	17	50512562	50531663	19102	1	CYP26B1-202	160871	NA	NA	NA	Intergenic_downstream	483120
804	cg01333334	-9.966845289	NA	NA	NA	NA	NA	NA	NA	NA	NA	NA	6.50E-23	NA	NA	NA	NA	NA	NA	NA	NA	NA	NA	UBE2Q1	7	42462187	42462188	3' UTR	7	42454835	42462468	7634	1	UBE2Q1-201	7304	UBE2Q1-201	UBE2Q1	0	threeUTR	100688676
805	cg01334218	-12.02409154	4.246994149	NA	NA	NA	NA	NA	NA	NA	NA	5.173581286	2.65E-32	3.07E-05	NA	NA	NA	NA	NA	NA	NA	NA	4.63E-07	AKAP6	8	11575596	11575597	Intron (AKAP6-202/AKAP6, intron 10 of 12)	8	11188259	11660398	472140	1	AKAP6-201	387337	AKAP6-201;AKAP6-202;AKAP6-203	AKAP6;AKAP6;AKAP6	0;0;0	Intron	490644
806	cg01334355	-7.28416481	NA	NA	NA	NA	NA	NA	NA	NA	NA	NA	4.52E-13	NA	NA	NA	NA	NA	NA	NA	NA	NA	NA	HGF	18	21476522	21476523	Exon (HGF-201/HGF, exon 5 of 17)	18	21398695	21495935	97241	2	HGF-201	19412	HGF-201;HGF-202;HGF-203;HGF-204;HGF-205	HGF;HGF;HGF;HGF;HGF	0;0;0;0;0	Exon	403441
807	cg01334806	17.17763353	NA	NA	NA	NA	NA	NA	NA	NA	NA	NA	3.15E-62	NA	NA	NA	NA	NA	NA	NA	NA	NA	NA	DMRTA2	15	10647610	10647611	Downstream (<1kb)	15	10644365	10647172	2808	1	DMRTA2-201	3294	DMRTA2-201	DMRTA2	3245	Intergenic_downstream	100856321
808	cg01334830	-9.817069214	NA	NA	NA	NA	NA	NA	NA	NA	NA	NA	2.73E-22	NA	NA	NA	NA	NA	NA	NA	NA	NA	NA	EPHB3	34	17405447	17405448	Distal Intergenic	34	17356365	17375803	19439	1	EPHB3-202	49034	NA	NA	NA	Intergenic_downstream	488108
809	cg01336022	9.98710669	NA	NA	NA	NA	NA	NA	NA	NA	NA	NA	5.35E-23	NA	NA	NA	NA	NA	NA	NA	NA	NA	NA	TRAF3	8	70717849	70717850	Exon (TRAF3-201/TRAF3, exon 7 of 11)	8	70680526	70731353	50828	1	TRAF3-201	37323	TRAF3-201;TRAF3-202;TRAF3-203	TRAF3;TRAF3;TRAF3	0;0;0	Exon	490867
810	cg01336859	-7.001489533	NA	NA	NA	NA	NA	NA	NA	NA	NA	NA	3.38E-12	NA	NA	NA	NA	NA	NA	NA	NA	NA	NA	CNOT1	2	55505484	55505485	Exon (CNOT1-202/CNOT1, exon 48 of 49)	2	55405817	55506102	100286	1	CNOT1-201	99667	CNOT1-201;CNOT1-202;CNOT1-203;SETD6-201;SETD6-202	CNOT1;CNOT1;CNOT1;SETD6;SETD6	0;0;0;0;6074	Exon	608777
811	cg01337143	-8.299479268	NA	NA	NA	NA	NA	NA	NA	NA	NA	NA	1.82E-16	NA	NA	NA	NA	NA	NA	NA	NA	NA	NA	SEMA5B	33	26020007	26020008	Exon (SEMA5B-201/SEMA5B, exon 8 of 22)	33	26002197	26120861	118665	2	SEMA5B-201	100853	SEMA5B-201;SEMA5B-202	SEMA5B;SEMA5B	0;0	Exon	100687386
812	cg01338393	3.939631669	NA	NA	NA	NA	NA	NA	NA	NA	NA	NA	8.44E-05	NA	NA	NA	NA	NA	NA	NA	NA	NA	NA	FBXL4	12	56698209	56698210	Distal Intergenic	12	57321110	57399071	77962	2	FBXL4-203	700910	NA	NA	NA	Intergenic_downstream	481932
813	cg01340046	3.919929078	NA	NA	NA	NA	NA	NA	NA	NA	NA	NA	9.16E-05	NA	NA	NA	NA	NA	NA	NA	NA	NA	NA	ICA1	14	23926139	23926140	Distal Intergenic	14	23640120	23762802	122683	2	ICA1-201	-163338	NA	NA	NA	Intergenic_upstream	475242
814	cg01340118	-12.68333378	NA	NA	NA	NA	NA	NA	NA	NA	NA	NA	1.23E-35	NA	NA	NA	NA	NA	NA	NA	NA	NA	NA	BNC2	11	36483336	36483337	Intron (BNC2-204/BNC2, intron 1 of 7)	11	36119111	36556257	437147	2	BNC2-201	72920	BNC2-201;BNC2-202;BNC2-203;BNC2-204;BNC2-205	BNC2;BNC2;BNC2;BNC2;BNC2	0;0;0;0;0	Intron	612979
815	cg01340195	-6.165333854	NA	NA	NA	NA	NA	NA	NA	NA	NA	NA	8.40E-10	NA	NA	NA	NA	NA	NA	NA	NA	NA	NA	TBC1D5	23	25585895	25585896	Intron (TBC1D5-201/TBC1D5, intron 2 of 23)	23	25454920	25959595	504676	1	TBC1D5-201	130975	TBC1D5-201;TBC1D5-202;TBC1D5-203;TBC1D5-204;TBC1D5-205	TBC1D5;TBC1D5;TBC1D5;TBC1D5;TBC1D5	0;0;0;0;0	Intron	485651
816	cg01341452	-5.48633471	NA	NA	NA	NA	NA	NA	NA	NA	NA	NA	4.60E-08	NA	NA	NA	NA	NA	NA	NA	NA	NA	NA	DACH1	22	25841888	25841889	Intron (DACH1-202/DACH1, intron 4 of 11)	22	25660167	26082065	421899	2	DACH1-201	240128	DACH1-201;DACH1-202;DACH1-203	DACH1;DACH1;DACH1	0;0;0	Intron	485489
817	cg01342051	21.88069759	NA	NA	NA	NA	NA	NA	NA	NA	NA	NA	1.87E-96	NA	NA	NA	NA	NA	NA	NA	NA	NA	NA	SMUG1	27	1233326	1233327	Intron (SMUG1-203/SMUG1, intron 2 of 2)	27	1110135	1250211	140077	1	SMUG1-203	123191	SMUG1-203;HOXC4-201	SMUG1;HOXC4	0;0	Intron	486497
818	cg01342627	6.977738319	NA	NA	NA	NA	NA	NA	NA	NA	NA	NA	3.99E-12	NA	NA	NA	NA	NA	NA	NA	NA	NA	NA	SATB2	37	8475787	8475788	Intron (SATB2-201/SATB2, intron 8 of 10)	37	8407555	8618485	210931	2	SATB2-201	142697	SATB2-201;SATB2-202	SATB2;SATB2	0;0	Intron	100687238
819	cg01343642	-8.873752005	NA	NA	NA	NA	NA	NA	NA	NA	NA	NA	1.44E-18	NA	NA	NA	NA	NA	NA	NA	NA	NA	NA	PPFIA4	7	136427	136428	Exon (PPFIA4-203/PPFIA4, exon 17 of 28)	7	117589	152621	35033	2	PPFIA4-203	16145	PPFIA4-203;PPFIA4-201;PPFIA4-202;PPFIA4-205	PPFIA4;PPFIA4;PPFIA4;PPFIA4	0;0;0;0	Exon	606840
820	cg01344546	-11.00434406	NA	NA	NA	NA	NA	NA	NA	NA	NA	NA	1.87E-27	NA	NA	NA	NA	NA	NA	NA	NA	NA	NA	ACVR1	36	4010810	4010811	Distal Intergenic	36	3868298	3994294	125997	2	ACVR1-205	-16517	NA	NA	NA	Intergenic_upstream	478757
821	cg01349535	-13.86707777	NA	NA	NA	NA	NA	NA	NA	NA	NA	NA	5.36E-42	NA	NA	NA	NA	NA	NA	NA	NA	NA	NA	USP25	31	13025802	13025803	Distal Intergenic	31	12554070	12689291	135222	1	USP25-208	471781	NA	NA	NA	Intergenic_downstream	478387
822	cg01351315	5.765423499	NA	NA	NA	NA	NA	NA	NA	NA	NA	NA	9.35E-09	NA	NA	NA	NA	NA	NA	NA	NA	NA	NA	HOXB5	9	24415428	24415429	Downstream (1-2kb)	9	24417351	24418995	1645	2	HOXB5-201	3566	HOXB5-201	HOXB5	0	Intergenic_downstream	100686000
823	cg01351663	24.20147952	NA	NA	NA	NA	NA	NA	NA	NA	NA	NA	2.21E-115	NA	NA	NA	NA	NA	NA	NA	NA	NA	NA	gene:ENSCAFG00040021898	8	14884611	14884612	Intron (transcript:ENSCAFT00040040659/gene:ENSCAFG00040021898, intron 1 of 6)	8	14855864	14892721	36858	2	transcript:ENSCAFT00040040659	8061	transcript:ENSCAFT00040040659	gene:ENSCAFG00040021898	0	Intron	NA
824	cg01352789	12.46562225	NA	NA	NA	NA	NA	NA	NA	NA	NA	NA	1.62E-34	NA	NA	NA	NA	NA	NA	NA	NA	NA	NA	NOL4	7	55274724	55274725	Promoter (<=1kb)	7	55273983	55661457	387475	1	NOL4-201	741	NOL4-201;NOL4-202;NOL4-203	NOL4;NOL4;NOL4	0;0;0	Exon	490491
825	cg01353533	-7.961933742	NA	NA	NA	NA	NA	NA	NA	NA	NA	NA	2.71E-15	NA	NA	NA	NA	NA	NA	NA	NA	NA	NA	WT1	18	35502547	35502548	Intron (NA, intron 1 of 1)	18	35284561	35329349	44789	1	WT1-203	217986	NA	NA	NA	Intron	609253
826	cg01358290	-13.08101371	NA	NA	NA	NA	NA	NA	NA	NA	NA	NA	1.02E-37	NA	NA	NA	NA	NA	NA	NA	NA	NA	NA	MDFIC	14	54243037	54243038	Distal Intergenic	14	54152168	54217393	65226	1	MDFIC-204	90821	NA	NA	NA	Intergenic_downstream	612042
827	cg01360156	-9.334839734	NA	NA	NA	NA	NA	NA	NA	NA	NA	NA	2.41E-20	NA	NA	NA	NA	NA	NA	NA	NA	NA	NA	CLK3	30	37870858	37870859	Intron (CLK3-202/CLK3, intron 2 of 10)	30	37868171	37877703	9533	1	CLK3-201	2639	CLK3-201;CLK3-202	CLK3;CLK3	0;0	Intron	478367
828	cg01360368	13.84998488	NA	NA	NA	NA	NA	NA	NA	NA	NA	NA	6.67E-42	NA	NA	NA	NA	NA	NA	NA	NA	NA	NA	CADM1	5	17953124	17953125	Intron (CADM1-201/CADM1, intron 1 of 11)	5	17949867	18273146	323280	1	CADM1-201	3257	CADM1-201;CADM1-202;CADM1-203;CADM1-204	CADM1;CADM1;CADM1;CADM1	0;0;0;0	Intron	479432
829	cg01360767	-8.276164873	NA	NA	NA	NA	NA	NA	NA	NA	NA	NA	2.20E-16	NA	NA	NA	NA	NA	NA	NA	NA	NA	NA	ISX	10	29636503	29636504	Distal Intergenic	10	29503601	29521446	17846	2	ISX-201	-115009	NA	NA	NA	Intergenic_upstream	610571
830	cg01361021	-9.620844676	NA	NA	NA	NA	NA	NA	NA	NA	NA	NA	1.73E-21	NA	NA	NA	NA	NA	NA	NA	NA	NA	NA	CYP26B1	17	50743380	50743381	Distal Intergenic	17	50512562	50531663	19102	1	CYP26B1-202	230770	NA	NA	NA	Intergenic_downstream	483120
831	cg01363325	-7.578271979	NA	NA	NA	NA	NA	NA	NA	NA	NA	NA	5.17E-14	NA	NA	NA	NA	NA	NA	NA	NA	NA	NA	FIGN	36	9048998	9048999	Intron (NA, intron 1 of 1)	36	9064642	9067375	2734	2	FIGN-201	18425	NA	NA	NA	Intron	488374
832	cg01368226	-7.051823414	NA	NA	NA	NA	NA	NA	NA	NA	NA	NA	2.37E-12	NA	NA	NA	NA	NA	NA	NA	NA	NA	NA	MAPKAP1	9	57282138	57282139	Intron (MAPKAP1-201/MAPKAP1, intron 4 of 8)	9	57125360	57378478	253119	1	MAPKAP1-201	156778	MAPKAP1-201;MAPKAP1-202;MAPKAP1-203;MAPKAP1-204;MAPKAP1-205	MAPKAP1;MAPKAP1;MAPKAP1;MAPKAP1;MAPKAP1	0;0;0;0;0	Intron	480724
833	cg01369215	-7.335416473	NA	NA	NA	NA	NA	NA	NA	NA	NA	NA	3.12E-13	NA	NA	NA	NA	NA	NA	NA	NA	NA	NA	IQGAP1	3	53635229	53635230	Exon (IQGAP1-201/IQGAP1, exon 27 of 38)	3	53619525	53727104	107580	2	IQGAP1-201	91826	IQGAP1-201;IQGAP1-202;IQGAP1-203	IQGAP1;IQGAP1;IQGAP1	0;0;0	Exon	479050
834	cg01369969	-17.70351562	NA	NA	NA	NA	NA	NA	NA	NA	NA	NA	9.42E-66	NA	NA	NA	NA	NA	NA	NA	NA	NA	NA	CYP7B1	29	14685608	14685609	Intron (CYP7B1-201/CYP7B1, intron 1 of 5)	29	14556261	14724497	168237	2	CYP7B1-201	38888	CYP7B1-201	CYP7B1	0	Intron	486973
835	cg01370449	-6.636186056	NA	NA	NA	NA	NA	NA	NA	NA	NA	NA	4.07E-11	NA	NA	NA	NA	NA	NA	NA	NA	NA	NA	HOXA5	14	40370465	40370466	Promoter (<=1kb)	14	40368527	40371464	2938	2	HOXA5-201	998	HOXA5-201;HOXA6-201	HOXA5;HOXA6	0;0	Exon	482370
836	cg01371095	-7.082697384	NA	NA	NA	NA	NA	NA	NA	NA	NA	NA	1.91E-12	NA	NA	NA	NA	NA	NA	NA	NA	NA	NA	DGAT1	13	37927501	37927502	Promoter (3-4kb)	13	37914880	37924218	9339	2	DGAT1-202	-3332	DGAT1-201;DGAT1-202;SCRT1-201	DGAT1;DGAT1;SCRT1	-3724;-3283;5216	Promoter	482093
837	cg01374899	NA	3.54762867	NA	NA	NA	NA	NA	NA	NA	NA	3.707030969	NA	0.000467968	NA	NA	NA	NA	NA	NA	NA	NA	0.000260226	BCL11A	10	61376428	61376429	Intron (BCL11A-202/BCL11A, intron 2 of 4)	10	61295480	61394699	99220	2	BCL11A-201	18270	BCL11A-201;BCL11A-202;BCL11A-203;BCL11A-204;BCL11A-205;BCL11A-206	BCL11A;BCL11A;BCL11A;BCL11A;BCL11A;BCL11A	0;0;0;0;0;0	Intron	481381
838	cg01376725	-5.90893038	NA	NA	NA	NA	NA	NA	NA	NA	NA	NA	4.01E-09	NA	NA	NA	NA	NA	NA	NA	NA	NA	NA	ZFHX3	5	78869450	78869451	Promoter (<=1kb)	5	78714647	78869459	154813	2	ZFHX3-201	8	ZFHX3-201;ZFHX3-202	ZFHX3;ZFHX3	0;0	fiveUTR	489729
839	cg01378367	-6.610907593	NA	NA	NA	NA	NA	NA	-3.448946128	NA	-3.810535273	NA	4.81E-11	NA	NA	NA	NA	NA	NA	0.000562779	NA	0.000138666	NA	TCF7L2	28	24078640	24078641	Intron (TCF7L2-209/TCF7L2, intron 3 of 13)	28	24055004	24253092	198089	1	TCF7L2-201	23636	TCF7L2-201;TCF7L2-202;TCF7L2-203;TCF7L2-204;TCF7L2-205;TCF7L2-206;TCF7L2-207;TCF7L2-208;TCF7L2-209	TCF7L2;TCF7L2;TCF7L2;TCF7L2;TCF7L2;TCF7L2;TCF7L2;TCF7L2;TCF7L2	0;0;0;0;0;0;0;0;0	Intron	486894
840	cg01378910	-10.93202916	NA	NA	NA	NA	NA	NA	NA	NA	NA	NA	3.99E-27	NA	NA	NA	NA	NA	NA	NA	NA	NA	NA	CASZ1	2	82680286	82680287	Intron (CASZ1-201/CASZ1, intron 4 of 20)	2	82591945	82700379	108435	1	CASZ1-201	88341	CASZ1-201;CASZ1-202;CASZ1-203;CASZ1-204;CASZ1-205;CASZ1-206;CASZ1-207	CASZ1;CASZ1;CASZ1;CASZ1;CASZ1;CASZ1;CASZ1	0;0;0;0;0;0;0	Intron	487448
841	cg01380208	-11.17422233	NA	NA	NA	NA	NA	NA	NA	NA	NA	NA	3.09E-28	NA	NA	NA	NA	NA	NA	NA	NA	NA	NA	FBXL4	12	56678154	56678155	Distal Intergenic	12	57321110	57399071	77962	2	FBXL4-201	720916	NA	NA	NA	Intergenic_downstream	481932
842	cg01384290	-11.21265447	NA	NA	NA	NA	NA	NA	NA	NA	NA	NA	2.05E-28	NA	NA	NA	NA	NA	NA	NA	NA	NA	NA	MECOM	34	33841997	33841998	Intron (MECOM-203/MECOM, intron 1 of 15)	34	33773911	34324517	550607	2	MECOM-201	482519	MECOM-201;MECOM-202;MECOM-203	MECOM;MECOM;MECOM	0;0;0	Intron	488148
843	cg01385439	-5.946867235	NA	NA	NA	NA	NA	NA	-3.526928098	NA	NA	NA	3.19E-09	NA	NA	NA	NA	NA	NA	0.000420411	NA	NA	NA	IRX3	2	58851943	58851944	Distal Intergenic	2	58923158	58925649	2492	1	IRX3-202	-71215	NA	NA	NA	Intergenic_upstream	487277
844	cg01387937	-11.23509703	NA	NA	NA	NA	NA	NA	NA	NA	NA	NA	1.61E-28	NA	NA	NA	NA	NA	NA	NA	NA	NA	NA	FGR	2	70121797	70121798	Distal Intergenic	2	70067043	70078307	11265	1	FGR-201	54754	NA	NA	NA	Intergenic_downstream	487341
845	cg01391058	-7.093180417	NA	NA	NA	NA	NA	NA	NA	NA	NA	NA	1.77E-12	NA	NA	NA	NA	NA	NA	NA	NA	NA	NA	PRDM16	5	57978803	57978804	Intron (PRDM16-206/PRDM16, intron 1 of 16)	5	57897370	58210102	312733	1	PRDM16-206	81433	PRDM16-206;PRDM16-204;PRDM16-205;PRDM16-202;PRDM16-203;PRDM16-201;PRDM16-207	PRDM16;PRDM16;PRDM16;PRDM16;PRDM16;PRDM16;PRDM16	0;0;0;0;0;0;0	Intron	479582
846	cg01391858	-8.664652089	NA	NA	NA	NA	NA	NA	NA	NA	NA	NA	8.69E-18	NA	NA	NA	NA	NA	NA	NA	NA	NA	NA	RAPSN	18	42322118	42322119	Downstream (<1kb)	18	42342069	42352749	10681	1	RAPSN-204	-19951	CELF1-201;CELF1-202;CELF1-203	CELF1;CELF1;CELF1	0;0;0	Intergenic_upstream	609725
847	cg01392943	-16.93010437	5.091420837	-3.380381894	NA	NA	NA	-4.176236445	-3.614646178	NA	NA	6.156922385	1.35E-60	6.89E-07	0.000847216	NA	NA	NA	4.11E-05	0.000300758	NA	NA	2.76E-09	MBNL1	23	47010777	47010778	Exon (MBNL1-201/MBNL1, exon 2 of 10)	23	46951402	47151390	199989	1	MBNL1-205	59375	MBNL1-205;MBNL1-206;MBNL1-202;MBNL1-203;MBNL1-204;MBNL1-201;MBNL1-210;MBNL1-207;MBNL1-208;MBNL1-209	MBNL1;MBNL1;MBNL1;MBNL1;MBNL1;MBNL1;MBNL1;MBNL1;MBNL1;MBNL1	0;0;0;0;0;0;0;0;0;0	Exon	477116
848	cg01393027	14.15120225	NA	NA	NA	NA	NA	NA	NA	NA	NA	NA	1.35E-43	NA	NA	NA	NA	NA	NA	NA	NA	NA	NA	BRD7	2	62311312	62311313	Distal Intergenic	2	62334690	62375213	40524	1	BRD7-201	-23426	NA	NA	NA	Intergenic_upstream	478130
849	cg01393477	-13.00147203	NA	NA	NA	NA	NA	NA	NA	NA	NA	NA	2.68E-37	NA	NA	NA	NA	NA	NA	NA	NA	NA	NA	PKIA	29	25741784	25741785	Distal Intergenic	29	26346793	26439850	93058	1	PKIA-201	-605057	NA	NA	NA	Intergenic_upstream	610744
850	cg01394860	NA	NA	NA	NA	NA	NA	-4.249216703	-3.925403598	NA	NA	3.886970623	NA	NA	NA	NA	NA	NA	3.04E-05	8.66E-05	NA	NA	0.000130913	ARHGEF9	X	48255603	48255604	Promoter (<=1kb)	39	48084010	48255568	171559	2	ARHGEF9-206	0	ARHGEF9-202;ARHGEF9-203;ARHGEF9-204;ARHGEF9-205;ARHGEF9-206;ARHGEF9-207	ARHGEF9;ARHGEF9;ARHGEF9;ARHGEF9;ARHGEF9;ARHGEF9	0;0;0;0;0;0	fiveUTR	100686228
851	cg01397139	6.733898574	NA	NA	NA	NA	NA	NA	NA	NA	NA	NA	2.12E-11	NA	NA	NA	NA	NA	NA	NA	NA	NA	NA	HOXA9	14	40401559	40401560	Promoter (8-9kb)	14	40390654	40392578	1925	2	HOXA9-201	-8982	NA	NA	NA	Promoter	482372
852	cg01397373	-12.06306934	NA	NA	NA	NA	NA	NA	NA	NA	NA	NA	1.70E-32	NA	NA	NA	NA	NA	NA	NA	NA	NA	NA	FIGN	36	9473677	9473678	Distal Intergenic	36	9064642	9067375	2734	2	FIGN-201	-406302	NA	NA	NA	Intergenic_upstream	488374
853	cg01398352	-8.801854575	NA	NA	NA	NA	NA	NA	NA	NA	NA	NA	2.69E-18	NA	NA	NA	NA	NA	NA	NA	NA	NA	NA	ZNF462	11	62082479	62082480	Intron (ZNF462-201/ZNF462, intron 1 of 13)	11	62066148	62199152	133005	1	ZNF462-203	16331	ZNF462-203;ZNF462-201;ZNF462-202	ZNF462;ZNF462;ZNF462	0;0;0	Intron	481655
854	cg01399875	-9.348538899	NA	NA	NA	NA	NA	NA	NA	NA	NA	NA	2.13E-20	NA	NA	NA	NA	NA	NA	NA	NA	NA	NA	AGAP1	25	47141121	47141122	Exon (AGAP1-202/AGAP1, exon 15 of 20)	25	46707249	47233162	525914	1	AGAP1-202	433824	AGAP1-202;AGAP1-201;AGAP1-209;AGAP1-206;AGAP1-207;AGAP1-208;AGAP1-203;AGAP1-204;AGAP1-205;AGAP1-210	AGAP1;AGAP1;AGAP1;AGAP1;AGAP1;AGAP1;AGAP1;AGAP1;AGAP1;AGAP1	0;0;0;0;0;0;0;0;0;0	Exon	606892
855	cg01403539	-21.77693154	NA	NA	NA	NA	NA	NA	NA	NA	NA	NA	1.22E-95	NA	NA	NA	NA	NA	NA	NA	NA	NA	NA	HMX3	28	32751058	32751059	Distal Intergenic	28	32787179	32791617	4439	1	HMX3-201	-36072	NA	NA	NA	Intergenic_upstream	611245
856	cg01403803	5.016572609	NA	NA	NA	NA	NA	NA	NA	NA	-3.775326144	NA	5.71E-07	NA	NA	NA	NA	NA	NA	NA	NA	0.000159798	NA	ZNF608	11	13759583	13759584	Intron (ZNF608-201/ZNF608, intron 3 of 9)	11	13746865	13853983	107119	2	ZNF608-201	94351	ZNF608-201;ZNF608-202;ZNF608-203	ZNF608;ZNF608;ZNF608	0;0;0	Intron	481484
857	cg01403858	16.74336865	NA	NA	NA	NA	NA	NA	NA	NA	NA	NA	2.22E-59	NA	NA	NA	NA	NA	NA	NA	NA	NA	NA	MSANTD2	5	9659105	9659106	Exon (MSANTD2-201/MSANTD2, exon 2 of 4)	5	9634780	9666496	31717	1	MSANTD2-201	24325	MSANTD2-201;MSANTD2-202	MSANTD2;MSANTD2	0;0	Exon	612770
858	cg01409850	-6.119564724	NA	NA	NA	NA	NA	NA	NA	NA	NA	NA	1.12E-09	NA	NA	NA	NA	NA	NA	NA	NA	NA	NA	VRK1	8	65532156	65532157	Intron (VRK1-203/VRK1, intron 11 of 12)	8	65454383	65555276	100894	1	VRK1-203	77725	VRK1-203	VRK1	0	Intron	490848
859	cg01409964	-15.58728602	NA	NA	NA	NA	NA	NA	NA	NA	NA	NA	4.47E-52	NA	NA	NA	NA	NA	NA	NA	NA	NA	NA	RNF219	22	32318240	32318241	Distal Intergenic	22	31990346	32030117	39772	2	RNF219-201	-288075	NA	NA	NA	Intergenic_upstream	NA
860	cg01413040	7.314949145	NA	NA	NA	NA	NA	NA	NA	NA	NA	NA	3.62E-13	NA	NA	NA	NA	NA	NA	NA	NA	NA	NA	DAND5	20	48952457	48952458	Downstream (1-2kb)	20	48954090	48957039	2950	2	DAND5-201	4533	DAND5-201	DAND5	4533	Intergenic_downstream	484921
861	cg01416924	-7.296018269	NA	NA	NA	NA	NA	NA	NA	NA	NA	NA	4.15E-13	NA	NA	NA	NA	NA	NA	NA	NA	NA	NA	CLSTN2	23	36732842	36732843	Intron (CLSTN2-201/CLSTN2, intron 5 of 16)	23	36247703	36848223	600521	1	CLSTN2-201	485139	CLSTN2-201	CLSTN2	0	Intron	477093
862	cg01418317	12.19347201	NA	NA	NA	NA	NA	NA	NA	NA	NA	NA	3.82E-33	NA	NA	NA	NA	NA	NA	NA	NA	NA	NA	PCDH7	3	80456684	80456685	Promoter (<=1kb)	3	80446739	80456386	9648	2	PCDH7-201	-250	PCDH7-201	PCDH7	0	Exon	488843
863	cg01422094	-5.721161503	NA	NA	NA	NA	NA	NA	NA	NA	NA	NA	1.21E-08	NA	NA	NA	NA	NA	NA	NA	NA	NA	NA	PCOLCE2	23	38763701	38763702	Exon (PAQR9-201/PAQR9, exon 2 of 2)	23	38640400	38859377	218978	2	PCOLCE2-202	95675	PCOLCE2-202;PAQR9-201	PCOLCE2;PAQR9	0;0	Exon	477102
864	cg01422896	-7.400768365	NA	NA	NA	NA	NA	NA	NA	NA	NA	NA	1.93E-13	NA	NA	NA	NA	NA	NA	NA	NA	NA	NA	TIAL1	28	29818187	29818188	Exon (TIAL1-201/TIAL1, exon 10 of 12)	28	29816604	29834903	18300	2	TIAL1-201	16667	TIAL1-201;TIAL1-202	TIAL1;TIAL1	0;0	Exon	477841
865	cg01423660	-6.634790758	NA	NA	NA	NA	NA	NA	NA	NA	NA	NA	4.11E-11	NA	NA	NA	NA	NA	NA	NA	NA	NA	NA	GTDC1	19	46037810	46037811	Distal Intergenic	19	46092244	46385017	292774	2	GTDC1-203	347158	NA	NA	NA	Intergenic_downstream	483908
866	cg01423828	-6.348993001	NA	NA	NA	NA	NA	NA	NA	NA	NA	NA	2.64E-10	NA	NA	NA	NA	NA	NA	NA	NA	NA	NA	ZNF516	1	3340182	3340183	Intron (ZNF516-205/ZNF516, intron 3 of 3)	1	3160050	3341468	181419	1	ZNF516-205	180132	ZNF516-205	ZNF516	0	Intron	483930
867	cg01426713	-8.01406607	NA	NA	NA	NA	NA	NA	NA	NA	NA	3.625745802	1.80E-15	NA	NA	NA	NA	NA	NA	NA	NA	NA	0.000351909	ATG5	12	63659302	63659303	Intron (ATG5-201/ATG5, intron 7 of 7)	12	63620201	63897591	277391	2	ATG5-201	238240	ATG5-201	ATG5	0	Intron	610868
868	cg01427985	-7.544399138	NA	NA	NA	NA	NA	NA	NA	NA	NA	NA	6.66E-14	NA	NA	NA	NA	NA	NA	NA	NA	NA	NA	IQCH	30	31690177	31690178	Exon (IQCH-202/IQCH, exon 16 of 22)	30	31547466	31763384	215919	1	IQCH-205	142663	IQCH-205;IQCH-206;IQCH-202;IQCH-203;IQCH-204	IQCH;IQCH;IQCH;IQCH;IQCH	0;0;0;0;0	Exon	487615
869	cg01428630	-9.174581048	NA	NA	NA	NA	NA	NA	NA	NA	NA	NA	1.02E-19	NA	NA	NA	NA	NA	NA	NA	NA	NA	NA	ELP4	18	36423649	36423650	Intron (NA, intron 9 of 1)	18	36181294	36240818	59525	2	ELP4-208	-182831	NA	NA	NA	Intron	483442
870	cg01428642	-6.262185095	NA	NA	NA	NA	NA	NA	NA	NA	NA	NA	4.58E-10	NA	NA	NA	NA	NA	NA	NA	NA	NA	NA	LMO3	27	30336514	30336515	Exon (LMO3-201/LMO3, exon 3 of 6)	27	30330299	30383613	53315	1	LMO3-201	6167	LMO3-201;LMO3-202;LMO3-203;LMO3-204	LMO3;LMO3;LMO3;LMO3	0;0;0;0	Exon	486662
871	cg01429507	-12.01201476	NA	NA	NA	NA	NA	NA	NA	NA	NA	NA	3.04E-32	NA	NA	NA	NA	NA	NA	NA	NA	NA	NA	NR2F1	3	16406363	16406364	Distal Intergenic	3	15560756	15569652	8897	2	NR2F1-202	-836712	NA	NA	NA	Intergenic_upstream	488908
872	cg01429989.1	3.443743569	NA	NA	NA	NA	NA	NA	NA	NA	NA	NA	0.000586026	NA	NA	NA	NA	NA	NA	NA	NA	NA	NA	NUP93	2	56924467	56924468	Promoter (<=1kb)	2	56835744	56924574	88831	2	NUP93-201	58	NUP93-201	NUP93	0	Exon	478119
873	cg01429989.2	-11.87176231	NA	NA	NA	NA	NA	NA	NA	NA	NA	NA	1.48E-31	NA	NA	NA	NA	NA	NA	NA	NA	NA	NA	NUP93	2	56924467	56924468	Promoter (<=1kb)	2	56835744	56924574	88831	2	NUP93-201	58	NUP93-201	NUP93	0	Exon	478119
874	cg01432620	22.07424792	NA	NA	NA	NA	NA	NA	NA	NA	NA	NA	5.49E-98	NA	NA	NA	NA	NA	NA	NA	NA	NA	NA	ZIC2	22	50042404	50042405	Intron (ZIC2-201/ZIC2, intron 1 of 3)	22	50040538	50044413	3876	1	ZIC2-201	1818	ZIC2-201;ZIC2-202	ZIC2;ZIC2	0;0	Intron	485533
875	cg01432812	-12.75081646	NA	NA	NA	NA	NA	NA	NA	NA	NA	NA	5.51E-36	NA	NA	NA	NA	NA	NA	NA	NA	NA	NA	SOX6	21	38718246	38718247	Distal Intergenic	21	38849936	39257966	408031	2	SOX6-203	539768	NA	NA	NA	Intergenic_downstream	476871
876	cg01432993	-7.938466989	NA	NA	NA	NA	NA	NA	NA	NA	NA	NA	3.26E-15	NA	NA	NA	NA	NA	NA	NA	NA	NA	NA	EBF3	28	38623378	38623379	Intron (EBF3-202/EBF3, intron 10 of 15)	28	38610543	38730684	120142	2	EBF3-201	107305	EBF3-201;EBF3-202;EBF3-203;EBF3-204	EBF3;EBF3;EBF3;EBF3	0;0;0;0	Intron	611743
877	cg01434367	9.583611656	NA	NA	NA	NA	NA	NA	NA	NA	NA	NA	2.45E-21	NA	NA	NA	NA	NA	NA	NA	NA	NA	NA	GNAO1	2	57351112	57351113	Intron (GNAO1-201/GNAO1, intron 2 of 8)	2	57181790	57352790	171001	2	GNAO1-201	1677	GNAO1-201;GNAO1-202	GNAO1;GNAO1	0;0	Intron	609157
878	cg01434508	9.38269212	NA	-3.528820666	NA	NA	NA	NA	NA	NA	NA	4.035915253	1.56E-20	NA	0.000500839	NA	NA	NA	NA	NA	NA	NA	7.27E-05	TEAD1	21	36004646	36004647	Intron (TEAD1-203/TEAD1, intron 3 of 10)	21	35833402	36071546	238145	1	TEAD1-203	171244	TEAD1-203;TEAD1-202;TEAD1-201;TEAD1-204;TEAD1-205;TEAD1-206;TEAD1-207;TEAD1-208	TEAD1;TEAD1;TEAD1;TEAD1;TEAD1;TEAD1;TEAD1;TEAD1	0;0;0;0;0;0;0;0	Intron	610713
879	cg01434924	-5.419246674	NA	NA	NA	NA	NA	NA	NA	NA	NA	NA	6.68E-08	NA	NA	NA	NA	NA	NA	NA	NA	NA	NA	POU3F1	15	4359083	4359084	Distal Intergenic	15	4535595	4538054	2460	1	POU3F1-201	-176463	NA	NA	NA	Intergenic_upstream	100855694
880	cg01438021	-7.193303459	NA	NA	NA	NA	NA	NA	NA	NA	NA	NA	8.70E-13	NA	NA	NA	NA	NA	NA	NA	NA	NA	NA	PATZ1	26	24367177	24367178	Exon (PATZ1-201/PATZ1, exon 4 of 5)	26	24365194	24382545	17352	2	PATZ1-201	15319	PATZ1-201;PATZ1-202	PATZ1;PATZ1	0;0	Exon	486365
881	cg01440864	18.95141609	NA	NA	NA	NA	NA	NA	NA	NA	NA	NA	1.96E-74	NA	NA	NA	NA	NA	NA	NA	NA	NA	NA	WNT3	9	10721767	10721768	Intron (WNT3-201/WNT3, intron 1 of 4)	9	10679103	10725755	46653	2	WNT3-201	3987	WNT3-201;WNT3-202	WNT3;WNT3	0;0	Intron	609107
882	cg01441091	-7.752228866	NA	NA	NA	NA	NA	NA	NA	NA	NA	NA	1.38E-14	NA	NA	NA	NA	NA	NA	NA	NA	NA	NA	RNF220	15	15656833	15656834	Intron (RNF220-201/RNF220, intron 1 of 13)	15	15617626	15844650	227025	2	RNF220-201	187768	RNF220-201	RNF220	0	Intron	612846
883	cg01444045	18.87172252	NA	NA	NA	NA	NA	NA	NA	NA	NA	NA	7.25E-74	NA	NA	NA	NA	NA	NA	NA	NA	NA	NA	SP8	14	34844044	34844045	Promoter (6-7kb)	14	34834678	34837211	2534	2	SP8-201	-6834	NA	NA	NA	Promoter	610985
884	cg01445252	-18.709374	NA	NA	NA	NA	NA	NA	NA	NA	NA	NA	1.03E-72	NA	NA	NA	NA	NA	NA	NA	NA	NA	NA	CYP26A1	28	7564349	7564350	Distal Intergenic	28	7408999	7412584	3586	1	CYP26A1-201	155351	NA	NA	NA	Intergenic_downstream	486804
885	cg01447515	-6.874862525	NA	NA	NA	NA	NA	NA	NA	NA	NA	NA	8.12E-12	NA	NA	NA	NA	NA	NA	NA	NA	NA	NA	VRK1	8	65532149	65532150	Intron (VRK1-203/VRK1, intron 11 of 12)	8	65454383	65555276	100894	1	VRK1-203	77718	VRK1-203	VRK1	0	Intron	490848
886	cg01448483	-8.560893218	NA	NA	NA	NA	NA	NA	NA	NA	NA	NA	2.09E-17	NA	NA	NA	NA	NA	NA	NA	NA	NA	NA	SALL1	2	61054605	61054606	Distal Intergenic	2	61614657	61628082	13426	1	SALL1-202	-560003	NA	NA	NA	Intergenic_upstream	487284
887	cg01450059	-12.01756297	NA	NA	NA	NA	NA	NA	NA	NA	NA	NA	2.85E-32	NA	NA	NA	NA	NA	NA	NA	NA	NA	NA	ZNF521	7	63068944	63068945	Intron (ZNF521-202/ZNF521, intron 4 of 6)	7	62868535	63144911	276377	1	ZNF521-202	200361	ZNF521-202;ZNF521-204	ZNF521;ZNF521	0;0	Intron	490511
888	cg01450764	-9.404664272	NA	NA	NA	NA	NA	NA	NA	NA	NA	NA	1.27E-20	NA	NA	NA	NA	NA	NA	NA	NA	NA	NA	PUS10	10	61753139	61753140	Exon (PUS10-201/PUS10, exon 14 of 19)	10	61742867	61814384	71518	2	PUS10-201	61244	PUS10-201;PUS10-202	PUS10;PUS10	0;0	Exon	481383
889	cg01450839	-5.710372313	NA	NA	NA	NA	NA	NA	NA	NA	NA	NA	1.29E-08	NA	NA	NA	NA	NA	NA	NA	NA	NA	NA	ABCA1	11	60450427	60450428	Exon (ABCA1-201/ABCA1, exon 23 of 49)	11	60416573	60524644	108072	2	ABCA1-201	74168	ABCA1-201;ABCA1-202	ABCA1;ABCA1	0;0	Exon	481651
890	cg01452820	-6.91926223	NA	NA	NA	NA	NA	NA	NA	NA	NA	NA	5.98E-12	NA	NA	NA	NA	NA	NA	NA	NA	NA	NA	CCDC171	11	35566382	35566383	Intron (CCDC171-204/CCDC171, intron 11 of 15)	11	35441809	35743408	301600	1	CCDC171-201	124525	CCDC171-201;CCDC171-202;CCDC171-203;CCDC171-204;CCDC171-205	CCDC171;CCDC171;CCDC171;CCDC171;CCDC171	0;0;0;0;0	Intron	474713
891	cg01455867	-5.349197284	NA	NA	NA	NA	NA	NA	NA	NA	NA	NA	9.80E-08	NA	NA	NA	NA	NA	NA	NA	NA	NA	NA	CDK15	37	10796201	10796202	Intron (CDK15-201/CDK15, intron 11 of 12)	37	10735328	10811316	75989	1	CDK15-201	60873	CDK15-201;CDK15-202	CDK15;CDK15	0;0	Intron	478873
892	cg01456011	-5.38604221	NA	NA	NA	NA	NA	NA	NA	NA	NA	NA	8.01E-08	NA	NA	NA	NA	NA	NA	NA	NA	NA	NA	PGS1	9	3490983	3490984	Exon (PGS1-201/PGS1, exon 9 of 11)	9	3482479	3519856	37378	2	PGS1-201	28872	PGS1-201;PGS1-202;PGS1-203;PGS1-204	PGS1;PGS1;PGS1;PGS1	0;0;0;0	Exon	475920
893	cg01456511	5.410470808	NA	NA	NA	NA	NA	NA	NA	NA	NA	NA	7.01E-08	NA	NA	NA	NA	NA	NA	NA	NA	NA	NA	ARX	X	20543368	20543369	Intron (ARX-201/ARX, intron 5 of 6)	39	20538249	20549126	10878	2	ARX-201	5757	ARX-201;ARX-202	ARX;ARX	0;0	Intron	608251
894	cg01456628	-12.59115181	NA	NA	NA	NA	NA	NA	NA	NA	NA	NA	3.68E-35	NA	NA	NA	NA	NA	NA	NA	NA	NA	NA	ZNF703	16	27998175	27998176	Distal Intergenic	16	27791477	27794326	2850	2	ZNF703-201	-203898	NA	NA	NA	Intergenic_upstream	482855
895	cg01460217	3.637675418	NA	NA	NA	NA	NA	NA	NA	NA	NA	NA	0.000282269	NA	NA	NA	NA	NA	NA	NA	NA	NA	NA	JADE1	19	12259009	12259010	Exon (JADE1-201/JADE1, exon 9 of 11)	19	12249222	12309739	60518	2	JADE1-204	50729	JADE1-204;JADE1-202;JADE1-203;JADE1-201	JADE1;JADE1;JADE1;JADE1	0;0;0;0	Exon	483830
896	cg01460805	17.99353916	NA	NA	NA	NA	NA	NA	NA	NA	NA	NA	9.91E-68	NA	NA	NA	NA	NA	NA	NA	NA	NA	NA	EGR3	25	34748659	34748660	Promoter (<=1kb)	25	34747996	34750479	2484	1	EGR3-201	615	EGR3-201	EGR3	0	Promoter	486121
897	cg01461078	-6.406570376	NA	NA	NA	NA	NA	NA	NA	NA	NA	NA	1.83E-10	NA	NA	NA	NA	NA	NA	NA	NA	NA	NA	DMRTA2	15	10757514	10757515	Distal Intergenic	15	10644365	10647172	2808	1	DMRTA2-201	113101	NA	NA	NA	Intergenic_downstream	100856321
898	cg01463338	-5.782249232	NA	NA	NA	NA	NA	NA	NA	NA	NA	NA	8.47E-09	NA	NA	NA	NA	NA	NA	NA	NA	NA	NA	TCF7L2	28	24253600	24253601	Distal Intergenic	28	24055004	24253092	198089	1	TCF7L2-206	198548	TCF7L2-201;TCF7L2-202;TCF7L2-203;TCF7L2-204;TCF7L2-205;TCF7L2-206;TCF7L2-207;TCF7L2-208	TCF7L2;TCF7L2;TCF7L2;TCF7L2;TCF7L2;TCF7L2;TCF7L2;TCF7L2	0;0;0;0;0;0;0;0	Intergenic_downstream	486894
899	cg01463565	11.99737289	NA	NA	NA	NA	NA	NA	NA	NA	NA	NA	3.59E-32	NA	NA	NA	NA	NA	NA	NA	NA	NA	NA	NTN1	5	33726023	33726024	Promoter (<=1kb)	5	33725157	33896158	171002	1	NTN1-201	866	NTN1-201	NTN1	0	Exon	489497
900	cg01464821	-10.56139659	NA	NA	NA	NA	NA	NA	NA	NA	NA	NA	1.82E-25	NA	NA	NA	NA	NA	NA	NA	NA	NA	NA	GRIA4	5	26356351	26356352	Exon (GRIA4-201/GRIA4, exon 16 of 17)	5	26351972	26720574	368603	2	GRIA4-201	364222	GRIA4-201;GRIA4-202	GRIA4;GRIA4	0;0	Exon	489427
901	cg01465824	-6.52718764	NA	NA	NA	NA	NA	NA	NA	NA	NA	NA	8.35E-11	NA	NA	NA	NA	NA	NA	NA	NA	NA	NA	FOXC1	35	2282093	2282094	Exon (NA, exon 7 of 2)	35	1987324	1989039	1716	1	FOXC1-201	294721	NA	NA	NA	Exon	NA
902	cg01466662	22.41313436	NA	NA	NA	NA	NA	NA	NA	NA	NA	NA	1.09E-100	NA	NA	NA	NA	NA	NA	NA	NA	NA	NA	TMEM196	14	33971764	33971765	Promoter (<=1kb)	14	33912553	33971967	59415	2	TMEM196-201	154	TMEM196-201;TMEM196-202	TMEM196;TMEM196	0;0	Promoter	100687097
903	cg01472737	15.77746562	NA	NA	NA	NA	NA	NA	NA	NA	NA	NA	3.00E-53	NA	NA	NA	NA	NA	NA	NA	NA	NA	NA	KLHL14	7	56632921	56632922	Promoter (2-3kb)	7	56635675	56671894	36220	1	KLHL14-201	-2705	KLHL14-201;KLHL14-202;KLHL14-203;KLHL14-204	KLHL14;KLHL14;KLHL14;KLHL14	0;0;0;0	Promoter	490494
904	cg01473155	10.05863482	NA	NA	NA	NA	NA	NA	NA	NA	NA	NA	2.68E-23	NA	NA	NA	NA	NA	NA	NA	NA	NA	NA	HOXD4	36	20169839	20169840	Promoter (5-6kb)	36	20175250	20176493	1244	1	HOXD4-201	-5411	NA	NA	NA	Promoter	NA
905	cg01475095	-7.885079682	NA	NA	NA	NA	NA	NA	NA	NA	NA	NA	4.95E-15	NA	NA	NA	NA	NA	NA	NA	NA	NA	NA	CLINT1	4	52548749	52548750	Distal Intergenic	4	52709482	52767341	57860	1	CLINT1-201	-160781	NA	NA	NA	Intergenic_upstream	479313
906	cg01475857	-5.500450566	NA	NA	NA	NA	NA	NA	NA	NA	NA	NA	4.25E-08	NA	NA	NA	NA	NA	NA	NA	NA	NA	NA	FAM199X	X	76644934	76644935	Exon (FAM199X-201/FAM199X, exon 5 of 7)	39	76622279	76647891	25613	1	FAM199X-201	22607	FAM199X-201	FAM199X	0	Exon	610122
907	cg01476696	-8.012480793	NA	NA	NA	NA	NA	NA	NA	NA	NA	NA	1.82E-15	NA	NA	NA	NA	NA	NA	NA	NA	NA	NA	TMEM196	14	33915327	33915328	Exon (TMEM196-202/TMEM196, exon 4 of 5)	14	33912553	33971967	59415	2	TMEM196-201	56639	TMEM196-201;TMEM196-202	TMEM196;TMEM196	0;0	Exon	100687097
908	cg01484686	-5.513156753	NA	NA	NA	NA	NA	NA	NA	NA	NA	NA	3.96E-08	NA	NA	NA	NA	NA	NA	NA	NA	NA	NA	PRDM1	12	63428636	63428637	Distal Intergenic	12	63676430	63698842	22413	1	PRDM1-201	-247793	NA	NA	NA	Intergenic_upstream	481947
909	cg01485596	-6.639738319	NA	NA	NA	NA	NA	NA	NA	NA	NA	NA	3.98E-11	NA	NA	NA	NA	NA	NA	NA	NA	NA	NA	ZFPM2	13	6532912	6532913	Intron (ZFPM2-201/ZFPM2, intron 3 of 7)	13	6356343	6811875	455533	1	ZFPM2-201	176569	ZFPM2-201;ZFPM2-202;ZFPM2-203;ZFPM2-204;ZFPM2-205	ZFPM2;ZFPM2;ZFPM2;ZFPM2;ZFPM2	0;0;0;0;0	Intron	481997
910	cg01486146	28.00445669	NA	NA	NA	NA	NA	NA	NA	NA	NA	NA	7.97E-149	NA	NA	NA	NA	NA	NA	NA	NA	NA	NA	PAX2	28	13375821	13375822	Distal Intergenic	28	13457186	13536706	79521	1	PAX2-201	-81413	NA	NA	NA	Intergenic_upstream	609228
911	cg01489832	-6.504117825	NA	NA	NA	NA	NA	NA	NA	NA	NA	NA	9.71E-11	NA	NA	NA	NA	NA	NA	NA	NA	NA	NA	PAX2	28	13533827	13533828	Exon (PAX2-202/PAX2, exon 8 of 11)	28	13457186	13536706	79521	1	PAX2-201	76641	PAX2-201;PAX2-202;PAX2-203	PAX2;PAX2;PAX2	0;0;0	Exon	609228
912	cg01490570	-14.25690729	NA	NA	NA	NA	NA	NA	NA	NA	NA	NA	3.39E-44	NA	NA	NA	NA	NA	NA	NA	NA	NA	NA	FMNL2	19	53790051	53790052	Exon (FMNL2-201/FMNL2, exon 6 of 28)	19	53610378	53871690	261313	1	FMNL2-201	179673	FMNL2-201	FMNL2	0	Exon	NA
913	cg01494053	-11.54103661	NA	NA	NA	NA	NA	NA	NA	NA	NA	NA	5.84E-30	NA	NA	NA	NA	NA	NA	NA	NA	NA	NA	FAM219A	11	50704358	50704359	Exon (FAM219A-201/FAM219A, exon 2 of 7)	11	50697145	50748202	51058	2	FAM219A-201	43795	FAM219A-201;FAM219A-202	FAM219A;FAM219A	0;0	Exon	474748
914	cg01495148	-9.809223965	NA	NA	NA	NA	NA	NA	NA	NA	NA	NA	2.94E-22	NA	NA	NA	NA	NA	NA	NA	NA	NA	NA	LHX5	26	11190601	11190602	Distal Intergenic	26	10996951	11005952	9002	2	LHX5-201	-184649	NA	NA	NA	Intergenic_upstream	486283
915	cg01495882	20.10181083	NA	NA	NA	NA	NA	NA	NA	NA	NA	NA	8.11E-83	NA	NA	NA	NA	NA	NA	NA	NA	NA	NA	EBF2	25	31643059	31643060	Intron (EBF2-201/EBF2, intron 5 of 17)	25	31635060	31824042	188983	1	EBF2-201	7999	EBF2-201	EBF2	0	Intron	477375
916	cg01498131	-8.877565331	NA	NA	NA	NA	NA	NA	NA	NA	NA	NA	1.40E-18	NA	NA	NA	NA	NA	NA	NA	NA	NA	NA	AGAP3	16	15274461	15274462	Intron (AGAP3-203/AGAP3, intron 10 of 16)	16	15257558	15286993	29436	1	AGAP3-203	16855	AGAP3-203	AGAP3	0	Intron	100688009
917	cg01500797	13.30190103	NA	NA	NA	NA	NA	NA	NA	NA	NA	NA	6.71E-39	NA	NA	NA	NA	NA	NA	NA	NA	NA	NA	FGF12	34	24046652	24046653	Exon (FGF12-202/FGF12, exon 1 of 5)	34	23794242	24338479	544238	2	FGF12-201	291826	FGF12-201;FGF12-203;FGF12-202	FGF12;FGF12;FGF12	0;0;0	Exon	478676
918	cg01502055	-8.662771001	NA	NA	NA	NA	NA	NA	NA	NA	NA	NA	8.83E-18	NA	NA	NA	NA	NA	NA	NA	NA	NA	NA	FIGN	36	8944616	8944617	Distal Intergenic	36	9064642	9067375	2734	2	FIGN-201	122759	NA	NA	NA	Intergenic_downstream	488374
919	cg01503390	-5.734038438	NA	NA	NA	NA	NA	NA	NA	NA	NA	NA	1.12E-08	NA	NA	NA	NA	NA	NA	NA	NA	NA	NA	SF1	18	52520915	52520916	Exon (SF1-201/SF1, exon 3 of 13)	18	52516367	52528771	12405	1	SF1-201	4500	SF1-201;SF1-202;SF1-203;SF1-204	SF1;SF1;SF1;SF1	0;0;0;0	Exon	476031
920	cg01505662	-12.02043616	NA	NA	NA	NA	NA	NA	NA	NA	NA	NA	2.76E-32	NA	NA	NA	NA	NA	NA	NA	NA	NA	NA	PTPRE	28	37555279	37555280	Distal Intergenic	28	36949394	37013490	64097	1	PTPRE-206	605837	NA	NA	NA	Intergenic_downstream	609852
921	cg01507502	-7.733040421	NA	NA	NA	NA	NA	NA	NA	NA	NA	NA	1.60E-14	NA	NA	NA	NA	NA	NA	NA	NA	NA	NA	MMS22L	12	56012397	56012398	Distal Intergenic	12	55741164	55865578	124415	2	MMS22L-201	-146820	NA	NA	NA	Intergenic_upstream	481930
922	cg01508445	5.438089135	NA	NA	NA	NA	NA	NA	NA	NA	NA	NA	6.02E-08	NA	NA	NA	NA	NA	NA	NA	NA	NA	NA	NR4A2	36	3010682	3010683	Distal Intergenic	36	2663945	2670502	6558	2	NR4A2-201	-340229	NA	NA	NA	Intergenic_upstream	478754
923	cg01509675	NA	NA	NA	NA	NA	NA	NA	NA	-3.311723976	NA	NA	NA	NA	NA	NA	NA	NA	NA	NA	0.00092723	NA	NA	RNASEK	5	32116868	32116869	Exon (cfa-mir-497-201/cfa-mir-497-201, exon 1 of 1)	5	32111704	32113338	1635	1	RNASEK-202	5165	RNASEK-201;RNASEK-202	RNASEK;RNASEK	5165;5116	Exon	607349
924	cg01509710	-5.911552648	NA	NA	NA	NA	NA	NA	NA	NA	NA	NA	3.94E-09	NA	NA	NA	NA	NA	NA	NA	NA	NA	NA	RASEF	1	77088612	77088613	Distal Intergenic	1	76515725	76589068	73344	1	RASEF-201	572839	NA	NA	NA	Intergenic_downstream	484152
925	cg01510737	-6.262459702	NA	NA	NA	NA	NA	NA	NA	NA	NA	NA	4.57E-10	NA	NA	NA	NA	NA	NA	NA	NA	NA	NA	FBXL4	12	57449932	57449933	Distal Intergenic	12	57321110	57399071	77962	2	FBXL4-203	-50861	NA	NA	NA	Intergenic_upstream	481932
926	cg01510925	6.469199195	NA	NA	NA	NA	NA	NA	NA	NA	NA	NA	1.22E-10	NA	NA	NA	NA	NA	NA	NA	NA	NA	NA	HOXC8	27	1274069	1274070	Promoter (<=1kb)	27	1272275	1274420	2146	2	HOXC8-201	302	HOXC8-201	HOXC8	0	Exon	NA
927	cg01511856	-12.01906194	3.687392955	-3.334648391	NA	NA	NA	-3.879767176	NA	NA	NA	5.179299054	2.81E-32	0.000280047	0.000992558	NA	NA	NA	0.000134631	NA	NA	NA	4.50E-07	ZBTB16	5	19255971	19255972	Intron (ZBTB16-201/ZBTB16, intron 3 of 6)	5	19148524	19353507	204984	2	ZBTB16-201	97535	ZBTB16-201;ZBTB16-202;ZBTB16-203	ZBTB16;ZBTB16;ZBTB16	0;0;0	Intron	489398
928	cg01512389	-9.99844459	NA	NA	NA	NA	NA	NA	NA	NA	NA	NA	4.79E-23	NA	NA	NA	NA	NA	NA	NA	NA	NA	NA	FZD1	14	16941693	16941694	Distal Intergenic	14	17015321	17017276	1956	1	FZD1-201	-73628	NA	NA	NA	Intergenic_upstream	482294
929	cg01515407	-9.479738349	NA	NA	NA	NA	NA	NA	NA	NA	NA	NA	6.40E-21	NA	NA	NA	NA	NA	NA	NA	NA	NA	NA	BCOR	X	34280097	34280098	Distal Intergenic	39	34750011	34773879	23869	2	BCOR-202	493830	NA	NA	NA	Intergenic_downstream	480880
930	cg01518594	10.31231492	NA	NA	NA	NA	NA	NA	NA	NA	NA	NA	2.21E-24	NA	NA	NA	NA	NA	NA	NA	NA	NA	NA	UNCX	6	15591883	15591884	Promoter (<=1kb)	6	15587232	15591996	4765	2	UNCX-201	64	UNCX-201;UNCX-202	UNCX;UNCX	0;0	fiveUTR	491604
931	cg01519760	-12.82647089	NA	NA	NA	NA	NA	NA	NA	NA	NA	NA	2.23E-36	NA	NA	NA	NA	NA	NA	NA	NA	NA	NA	TMCO5A	30	5059206	5059207	Distal Intergenic	30	5379169	5394214	15046	1	TMCO5A-201	-319962	NA	NA	NA	Intergenic_upstream	478253
932	cg01521169	18.92168259	NA	NA	NA	NA	NA	NA	NA	NA	NA	NA	3.20E-74	NA	NA	NA	NA	NA	NA	NA	NA	NA	NA	ONECUT1	30	18506961	18506962	Distal Intergenic	30	18454859	18491954	37096	2	ONECUT1-201	-14959	NA	NA	NA	Intergenic_upstream	487558
933	cg01522553	-11.07165564	NA	NA	NA	NA	NA	NA	NA	NA	NA	NA	9.19E-28	NA	NA	NA	NA	NA	NA	NA	NA	NA	NA	KCNC4	6	41795605	41795606	Exon (KCNC4-203/KCNC4, exon 6 of 6)	6	41786001	41829194	43194	2	KCNC4-201	33540	KCNC4-201;KCNC4-203;KCNC4-202;KCNC4-204;KCNC4-205	KCNC4;KCNC4;KCNC4;KCNC4;KCNC4	0;0;0;0;0	Exon	490114
934	cg01522923	-9.601988661	NA	NA	NA	NA	NA	NA	NA	NA	NA	NA	2.06E-21	NA	NA	NA	NA	NA	NA	NA	NA	NA	NA	EXOC6B	17	49967514	49967515	Exon (EXOC6B-201/EXOC6B, exon 4 of 21)	17	49871013	50389645	518633	1	EXOC6B-201	96501	EXOC6B-201;EXOC6B-202;EXOC6B-203;EXOC6B-204;EXOC6B-205;EXOC6B-206;EXOC6B-207;EXOC6B-208	EXOC6B;EXOC6B;EXOC6B;EXOC6B;EXOC6B;EXOC6B;EXOC6B;EXOC6B	0;0;0;0;0;0;0;0	Exon	483119
935	cg01524299	-9.865095246	NA	NA	NA	NA	NA	NA	NA	NA	NA	NA	1.73E-22	NA	NA	NA	NA	NA	NA	NA	NA	NA	NA	TMEM30B	8	35918657	35918658	Distal Intergenic	8	36029231	36030292	1062	2	TMEM30B-201	111683	NA	NA	NA	Intergenic_downstream	NA
936	cg01524627	-9.038692363	NA	NA	NA	NA	NA	NA	NA	NA	NA	NA	3.41E-19	NA	NA	NA	NA	NA	NA	NA	NA	NA	NA	IGF2BP2	34	18586941	18586942	Exon (NA, exon 2 of 2)	34	18315538	18470285	154748	2	IGF2BP2-201	-116657	NA	NA	NA	Exon	478662
937	cg01527913	-10.86073256	NA	NA	NA	NA	NA	NA	NA	NA	NA	NA	8.39E-27	NA	NA	NA	NA	NA	NA	NA	NA	NA	NA	FOXD2	15	13109994	13109995	Distal Intergenic	15	13221255	13222856	1602	2	FOXD2-201	112861	NA	NA	NA	Intergenic_downstream	610256
938	cg01528388	-16.7397187	NA	NA	NA	NA	NA	NA	NA	NA	NA	NA	2.35E-59	NA	NA	NA	NA	NA	NA	NA	NA	NA	NA	CADM1	5	17784937	17784938	Distal Intergenic	5	17949867	18273146	323280	1	CADM1-201	-164978	NA	NA	NA	Intergenic_upstream	479432
939	cg01530089	19.39934509	NA	NA	NA	NA	NA	NA	NA	NA	NA	NA	1.18E-77	NA	NA	NA	NA	NA	NA	NA	NA	NA	NA	TFAP2B	12	18558103	18558104	Intron (TFAP2B-201/TFAP2B, intron 3 of 7)	12	18549787	18575653	25867	1	TFAP2B-201	8268	TFAP2B-201;TFAP2B-202;TFAP2B-204;TFAP2B-203	TFAP2B;TFAP2B;TFAP2B;TFAP2B	0;0;0;0	Intron	403463
940	cg01531512	NA	NA	NA	NA	NA	NA	NA	NA	NA	3.474473572	NA	NA	NA	NA	NA	NA	NA	NA	NA	NA	0.000511857	NA	PKNOX1	31	36571728	36571729	Promoter (<=1kb)	31	36571682	36628833	57152	1	PKNOX1-201	0	PKNOX1-201	PKNOX1	0	Exon	611059
941	cg01533729	8.555720703	NA	NA	NA	NA	NA	NA	NA	NA	NA	NA	2.18E-17	NA	NA	NA	NA	NA	NA	NA	NA	NA	NA	ZIC5	22	50015207	50015208	Distal Intergenic	22	50023495	50029871	6377	2	ZIC5-201	14663	NA	NA	NA	Intergenic_downstream	612986
942	cg01535043	-6.877109638	NA	NA	NA	NA	NA	NA	NA	NA	NA	NA	7.99E-12	NA	NA	NA	NA	NA	NA	NA	NA	NA	NA	RNF220	15	15735806	15735807	Intron (RNF220-201/RNF220, intron 1 of 13)	15	15617626	15844650	227025	2	RNF220-201	108843	RNF220-201	RNF220	0	Intron	612846
943	cg01537733	-5.452174144	NA	NA	NA	NA	NA	NA	NA	NA	NA	NA	5.56E-08	NA	NA	NA	NA	NA	NA	NA	NA	NA	NA	ZEB2	19	48115339	48115340	Distal Intergenic	19	46541756	46674765	133010	2	ZEB2-201	-1440623	NA	NA	NA	Intergenic_upstream	483909
944	cg01537787	5.779142637	NA	NA	NA	NA	NA	NA	NA	NA	NA	NA	8.63E-09	NA	NA	NA	NA	NA	NA	NA	NA	NA	NA	ONECUT2	1	18424972	18424973	Promoter (<=1kb)	1	18376149	18425694	49546	2	ONECUT2-201	721	ONECUT2-201	ONECUT2	0	fiveUTR	483967
945	cg01553138	9.758419321	NA	NA	NA	NA	NA	NA	NA	NA	NA	NA	4.75E-22	NA	NA	NA	NA	NA	NA	NA	NA	NA	NA	TBCA	3	28751220	28751221	Distal Intergenic	3	28807730	28882913	75184	1	TBCA-201	-56509	NA	NA	NA	Intergenic_upstream	479173
946	cg01554470	-8.812641211	NA	NA	NA	NA	NA	NA	NA	NA	NA	NA	2.45E-18	NA	NA	NA	NA	NA	NA	NA	NA	NA	NA	NFIB	11	34405131	34405132	Intron (NFIB-201/NFIB, intron 2 of 8)	11	34188518	34415151	226634	2	NFIB-201	10019	NFIB-201;NFIB-205;NFIB-204;NFIB-203;NFIB-202;NFIB-206;NFIB-207;NFIB-208;NFIB-209;NFIB-210	NFIB;NFIB;NFIB;NFIB;NFIB;NFIB;NFIB;NFIB;NFIB;NFIB	0;0;0;0;0;0;0;0;0;0	Intron	474709
947	cg01556209	-16.74407827	NA	NA	NA	NA	NA	NA	NA	NA	NA	NA	2.20E-59	NA	NA	NA	NA	NA	NA	NA	NA	NA	NA	MN1	26	20904371	20904372	Distal Intergenic	26	21301690	21345469	43780	2	MN1-201	441097	NA	NA	NA	Intergenic_downstream	486335
948	cg01556289	-11.49656292	NA	NA	NA	NA	NA	NA	NA	NA	NA	NA	9.51E-30	NA	NA	NA	NA	NA	NA	NA	NA	NA	NA	TENM2	4	44176338	44176339	Intron (TENM2-201/TENM2, intron 4 of 30)	4	43644821	44762007	1117187	2	TENM2-201	585620	TENM2-201	TENM2	0	Intron	489135
949	cg01562774	14.18979572	NA	NA	NA	NA	NA	NA	NA	NA	NA	NA	8.17E-44	NA	NA	NA	NA	NA	NA	NA	NA	NA	NA	TWIST1	14	33413587	33413588	Promoter (<=1kb)	14	33413519	33414145	627	2	TWIST1-201	509	TWIST1-201	TWIST1	0	Exon	NA
950	cg01565849	-15.90142715	NA	NA	NA	NA	NA	NA	NA	NA	NA	NA	5.09E-54	NA	NA	NA	NA	NA	NA	NA	NA	NA	NA	ZNF423	2	62962626	62962627	Intron (ZNF423-201/ZNF423, intron 4 of 8)	2	62807766	63152765	345000	1	ZNF423-201	154860	ZNF423-201;ZNF423-202;ZNF423-203;ZNF423-204	ZNF423;ZNF423;ZNF423;ZNF423	0;0;0;0	Intron	487291
951	cg01567039	-8.813397672	NA	NA	NA	NA	NA	NA	NA	NA	NA	NA	2.43E-18	NA	NA	NA	NA	NA	NA	NA	NA	NA	NA	BARHL2	6	58344602	58344603	Intron (NA, intron 1 of 1)	6	58029115	58035563	6449	1	BARHL2-201	315536	NA	NA	NA	Intron	611092
952	cg01571965	-7.993577459	NA	NA	NA	NA	NA	NA	NA	NA	NA	NA	2.11E-15	NA	NA	NA	NA	NA	NA	NA	NA	NA	NA	BCL11A	10	61303785	61303786	Exon (BCL11A-201/BCL11A, exon 3 of 4)	10	61295480	61394699	99220	2	BCL11A-201	90913	BCL11A-201;BCL11A-202;BCL11A-203;BCL11A-204;BCL11A-205	BCL11A;BCL11A;BCL11A;BCL11A;BCL11A	0;0;0;0;0	Exon	481381
953	cg01572513	9.472021353	NA	NA	NA	NA	NA	NA	NA	NA	NA	NA	6.87E-21	NA	NA	NA	NA	NA	NA	NA	NA	NA	NA	POU4F2	15	44973594	44973595	Promoter (2-3kb)	15	44976012	44977696	1685	1	POU4F2-201	-2417	POU4F2-201	POU4F2	0	Promoter	482637
954	cg01572724	-10.15655812	NA	NA	NA	NA	NA	NA	NA	NA	NA	NA	1.03E-23	NA	NA	NA	NA	NA	NA	NA	NA	NA	NA	SNCB	4	36861608	36861609	Intron (SNCB-201/SNCB, intron 1 of 5)	4	36807551	36910858	103308	1	SNCB-201	54009	SNCB-201	SNCB	0	Intron	479279
955	cg01573140	-6.410902365	NA	NA	NA	NA	NA	NA	NA	NA	NA	NA	1.78E-10	NA	NA	NA	NA	NA	NA	NA	NA	NA	NA	OGDH	REHQ01000041.1	490418	490419	Exon (OGDH-203/OGDH, exon 4 of 24)	40	300779	517195	216417	2	OGDH-201	26776	OGDH-201;OGDH-207;OGDH-206;OGDH-202;OGDH-203;OGDH-204;OGDH-205	OGDH;OGDH;OGDH;OGDH;OGDH;OGDH;OGDH	0;0;0;0;0;0;0	Exon	475499
956	cg01575688	-13.58700285	NA	NA	NA	NA	NA	NA	NA	NA	NA	NA	1.89E-40	NA	NA	NA	NA	NA	NA	NA	NA	NA	NA	BACH2	12	49248374	49248375	Exon (BACH2-201/BACH2, exon 3 of 5)	12	49230791	49490260	259470	2	BACH2-201	241885	BACH2-201;BACH2-202	BACH2;BACH2	0;0	Exon	481923
957	cg01576619	-10.35890483	NA	NA	NA	NA	NA	NA	NA	NA	NA	NA	1.39E-24	NA	NA	NA	NA	NA	NA	NA	NA	NA	NA	ANK3	4	12447048	12447049	Exon (ANK3-201/ANK3, exon 37 of 46)	4	12407001	12731937	324937	2	ANK3-201	284840	ANK3-201;ANK3-202;ANK3-203;ANK3-204;ANK3-205;ANK3-206;ANK3-207;ANK3-208	ANK3;ANK3;ANK3;ANK3;ANK3;ANK3;ANK3;ANK3	0;0;0;0;0;0;0;0	Exon	479215
958	cg01577249	-6.867504823	NA	NA	NA	NA	NA	NA	NA	NA	NA	NA	8.54E-12	NA	NA	NA	NA	NA	NA	NA	NA	NA	NA	ZNF423	2	62990126	62990127	Intron (ZNF423-201/ZNF423, intron 4 of 8)	2	62807766	63152765	345000	1	ZNF423-201	182360	ZNF423-201;ZNF423-202;ZNF423-203;ZNF423-204	ZNF423;ZNF423;ZNF423;ZNF423	0;0;0;0	Intron	487291
959	cg01578720	18.22600537	NA	NA	NA	NA	NA	NA	NA	NA	NA	NA	2.47E-69	NA	NA	NA	NA	NA	NA	NA	NA	NA	NA	TBCA	3	28755580	28755581	Distal Intergenic	3	28807730	28882913	75184	1	TBCA-201	-52198	NA	NA	NA	Intergenic_upstream	479173
960	cg01579023	5.265497863	NA	NA	NA	NA	NA	NA	NA	NA	NA	NA	1.54E-07	NA	NA	NA	NA	NA	NA	NA	NA	NA	NA	SKIDA1	2	9176954	9176955	Promoter (<=1kb)	2	9176446	9179736	3291	1	SKIDA1-201	508	SKIDA1-201	SKIDA1	0	fiveUTR	487095
961	cg01580681	21.30937821	NA	NA	NA	NA	NA	NA	NA	NA	NA	NA	5.46E-92	NA	NA	NA	NA	NA	NA	NA	NA	NA	NA	HAND2	25	24252105	24252106	Exon (HAND2-201/HAND2, exon 1 of 2)	25	24250492	24253124	2633	2	HAND2-201	1018	HAND2-201	HAND2	0	Exon	607431
962	cg01584181	-7.535219637	NA	NA	NA	NA	NA	NA	NA	NA	NA	NA	7.14E-14	NA	NA	NA	NA	NA	NA	NA	NA	NA	NA	CTNND2	34	3025853	3025854	Exon (CTNND2-201/CTNND2, exon 8 of 23)	34	2481676	3394692	913017	1	CTNND2-201	544129	CTNND2-201;CTNND2-202;CTNND2-203	CTNND2;CTNND2;CTNND2	0;0;0	Exon	488048
963	cg01585174	-7.252597843	NA	NA	NA	NA	NA	NA	NA	NA	NA	NA	5.68E-13	NA	NA	NA	NA	NA	NA	NA	NA	NA	NA	ZEB2	19	46919211	46919212	Distal Intergenic	19	46541756	46674765	133010	2	ZEB2-201	-244446	NA	NA	NA	Intergenic_upstream	483909
964	cg01586768	-5.996337961	NA	NA	NA	NA	NA	NA	NA	NA	NA	NA	2.37E-09	NA	NA	NA	NA	NA	NA	NA	NA	NA	NA	EDC4	5	81871228	81871229	Exon (EDC4-201/EDC4, exon 4 of 25)	5	81863863	81874787	10925	2	EDC4-201	3510	EDC4-201;EDC4-202;EDC4-203	EDC4;EDC4;EDC4	0;0;0	Exon	489751
965	cg01587716	-10.24701314	NA	NA	NA	NA	NA	NA	NA	NA	NA	NA	4.23E-24	NA	NA	NA	NA	NA	NA	NA	NA	NA	NA	DLG2	21	14971968	14971969	Promoter (<=1kb)	21	14971932	15733693	761762	1	DLG2-205	0	DLG2-201;DLG2-202;DLG2-203;DLG2-204;DLG2-205;DLG2-206;DLG2-207;DLG2-208;DLG2-209	DLG2;DLG2;DLG2;DLG2;DLG2;DLG2;DLG2;DLG2;DLG2	0;0;0;0;0;0;0;0;0	Exon	485158
966	cg01587718	-8.500321883	NA	NA	NA	NA	NA	NA	NA	NA	NA	NA	3.46E-17	NA	NA	NA	NA	NA	NA	NA	NA	NA	NA	GADL1	23	13839185	13839186	Exon (GADL1-201/GADL1, exon 5 of 13)	23	13797314	13951069	153756	1	GADL1-201	41871	GADL1-201;GADL1-202;GADL1-203;GADL1-204	GADL1;GADL1;GADL1;GADL1	0;0;0;0	Exon	485629
967	cg01588659	-8.389743215	NA	NA	NA	NA	NA	NA	NA	NA	NA	NA	8.66E-17	NA	NA	NA	NA	NA	NA	NA	NA	NA	NA	PCBP2	27	1771699	1771700	Exon (PCBP2-201/PCBP2, exon 7 of 14)	27	1757691	1777864	20174	2	PCBP2-201	6164	PCBP2-201;PCBP2-202;PCBP2-203	PCBP2;PCBP2;PCBP2	0;0;0	Exon	477596
968	cg01589831	-8.117431789	NA	NA	NA	NA	NA	NA	NA	NA	NA	NA	7.90E-16	NA	NA	NA	NA	NA	NA	NA	NA	NA	NA	KCNU1	16	28209946	28209947	Distal Intergenic	16	28453982	28597416	143435	2	KCNU1-201	387518	NA	NA	NA	Intergenic_downstream	482856
969	cg01591012	5.415233462	NA	NA	NA	NA	NA	NA	NA	NA	NA	NA	6.83E-08	NA	NA	NA	NA	NA	NA	NA	NA	NA	NA	MMS22L	12	56227443	56227444	Distal Intergenic	12	55741164	55865578	124415	2	MMS22L-202	-361865	NA	NA	NA	Intergenic_upstream	481930
970	cg01592869	10.2746458	NA	NA	NA	NA	NA	NA	NA	NA	NA	NA	3.22E-24	NA	NA	NA	NA	NA	NA	NA	NA	NA	NA	KLHL14	7	56635819	56635820	Promoter (<=1kb)	7	56635675	56671894	36220	1	KLHL14-201	144	KLHL14-201;KLHL14-202;KLHL14-203;KLHL14-204	KLHL14;KLHL14;KLHL14;KLHL14	0;0;0;0	Exon	490494
971	cg01593388	-9.362645826	NA	NA	NA	NA	NA	NA	NA	NA	NA	NA	1.87E-20	NA	NA	NA	NA	NA	NA	NA	NA	NA	NA	NPAS3	8	12574129	12574130	Intron (NPAS3-201/NPAS3, intron 9 of 12)	8	11745989	12582297	836309	1	NPAS3-201	828140	NPAS3-201;NPAS3-202;NPAS3-203	NPAS3;NPAS3;NPAS3	0;0;0	Intron	100688457
972	cg01594821	-5.969612754	NA	NA	NA	NA	NA	NA	NA	NA	NA	NA	2.78E-09	NA	NA	NA	NA	NA	NA	NA	NA	NA	NA	SMUG1	27	1230383	1230384	Exon (HOXC4-201/HOXC4, exon 3 of 3)	27	1110135	1250211	140077	1	SMUG1-203	120200	SMUG1-203;HOXC4-201	SMUG1;HOXC4	0;0	Exon	486497
973	cg01597940	4.693432557	NA	NA	NA	NA	NA	NA	NA	NA	NA	NA	2.86E-06	NA	NA	NA	NA	NA	NA	NA	NA	NA	NA	KCNU1	16	28275767	28275768	Distal Intergenic	16	28453982	28597416	143435	2	KCNU1-201	321649	NA	NA	NA	Intergenic_downstream	482856
974	cg01599973	-5.506944023	NA	NA	NA	NA	NA	NA	NA	NA	NA	NA	4.10E-08	NA	NA	NA	NA	NA	NA	NA	NA	NA	NA	NFIB	11	34229890	34229891	Intron (NFIB-201/NFIB, intron 6 of 8)	11	34188518	34415151	226634	2	NFIB-201	185212	NFIB-201;NFIB-205;NFIB-204;NFIB-203;NFIB-202;NFIB-206;NFIB-207;NFIB-208;NFIB-209;NFIB-210	NFIB;NFIB;NFIB;NFIB;NFIB;NFIB;NFIB;NFIB;NFIB;NFIB	0;0;0;0;0;0;0;0;0;0	Intron	474709
975	cg01600529	-9.649347768	NA	NA	NA	NA	NA	NA	NA	NA	NA	NA	1.33E-21	NA	NA	NA	NA	NA	NA	NA	NA	NA	NA	BCL11A	10	61304948	61304949	Exon (BCL11A-201/BCL11A, exon 3 of 4)	10	61295480	61394699	99220	2	BCL11A-201	89702	BCL11A-201;BCL11A-202;BCL11A-203;BCL11A-204;BCL11A-205	BCL11A;BCL11A;BCL11A;BCL11A;BCL11A	0;0;0;0;0	Exon	481381
976	cg01602213	-14.85445678	NA	NA	NA	NA	NA	NA	NA	NA	NA	NA	1.15E-47	NA	NA	NA	NA	NA	NA	NA	NA	NA	NA	ZNF521	7	63023727	63023728	Intron (ZNF521-201/ZNF521, intron 4 of 4)	7	62868535	63042619	174085	1	ZNF521-201	155144	ZNF521-201;ZNF521-202;ZNF521-203;ZNF521-204	ZNF521;ZNF521;ZNF521;ZNF521	0;0;0;0	Intron	490511
977	cg01603001	8.807023272	NA	NA	NA	NA	NA	NA	NA	NA	NA	NA	2.57E-18	NA	NA	NA	NA	NA	NA	NA	NA	NA	NA	LYL1	20	48844888	48844889	Downstream (2-3kb)	20	48840380	48842163	1784	1	LYL1-201	4509	LYL1-201;NFIX-204;NFIX-203;NFIX-201;NFIX-202	LYL1;NFIX;NFIX;NFIX;NFIX	4460;0;0;0;0	Intergenic_downstream	610908
978	cg01607361	-8.963618652	NA	NA	NA	NA	NA	NA	NA	NA	NA	NA	6.60E-19	NA	NA	NA	NA	NA	NA	NA	NA	NA	NA	KIAA0355	1	118162192	118162193	Promoter (<=1kb)	1	118116089	118163104	47016	2	KIAA0355-201	863	KIAA0355-201;KIAA0355-202	KIAA0355;KIAA0355	0;0	Exon	612685
979	cg01608986	21.56924608	NA	NA	NA	NA	NA	NA	NA	NA	NA	NA	5.19E-94	NA	NA	NA	NA	NA	NA	NA	NA	NA	NA	OLIG3	1	29967376	29967377	Promoter (<=1kb)	1	29966232	29967050	819	2	OLIG3-201	-326	OLIG3-201	OLIG3	-326	Promoter	484005
980	cg01611780	NA	NA	NA	NA	NA	NA	-3.806129312	-3.606086627	NA	NA	NA	NA	NA	NA	NA	NA	NA	0.000178823	0.000310849	NA	NA	NA	SKAP1	9	24146575	24146576	Intron (SKAP1-201/SKAP1, intron 4 of 12)	9	23976750	24263419	286670	2	SKAP1-201	116795	SKAP1-201;SKAP1-202	SKAP1;SKAP1	0;0	Intron	480543
981	cg01612769	-8.55243494	NA	NA	NA	NA	NA	NA	NA	NA	NA	NA	2.24E-17	NA	NA	NA	NA	NA	NA	NA	NA	NA	NA	PROX1	7	11638696	11638697	Exon (PROX1-201/PROX1, exon 3 of 5)	7	11630331	11653911	23581	1	PROX1-201	8317	PROX1-201;PROX1-202;PROX1-203;PROX1-204	PROX1;PROX1;PROX1;PROX1	0;0;0;0	Exon	490291
982	cg01614615	NA	NA	NA	NA	NA	NA	NA	-3.461267023	NA	NA	NA	NA	NA	NA	NA	NA	NA	NA	0.000537639	NA	NA	NA	PRDM2	2	80849501	80849502	Exon (NA, exon 1 of 2)	2	80813105	80826231	13127	2	PRDM2-202	-23319	NA	NA	NA	Exon	100688431
983	cg01614688	7.885119809	NA	NA	NA	NA	NA	NA	NA	NA	NA	NA	4.94E-15	NA	NA	NA	NA	NA	NA	NA	NA	NA	NA	LRRC46	9	23763887	23763888	Intron (LRRC46-202/LRRC46, intron 8 of 8)	9	23728061	23766616	38556	1	LRRC46-202	35826	LRRC46-202	LRRC46	0	Intron	480539
984	cg01618051	-6.049610851	NA	NA	NA	NA	NA	NA	NA	NA	NA	NA	1.71E-09	NA	NA	NA	NA	NA	NA	NA	NA	NA	NA	ZNF536	1	121463068	121463069	Intron (ZNF536-201/ZNF536, intron 2 of 6)	1	121296064	121579021	282958	2	ZNF536-201	115904	ZNF536-201	ZNF536	0	Intron	484609
985	cg01619693	7.045062076	NA	NA	NA	NA	NA	NA	NA	NA	NA	NA	2.49E-12	NA	NA	NA	NA	NA	NA	NA	NA	NA	NA	INSIG2	19	31691793	31691794	Distal Intergenic	19	31861173	31878877	17705	2	INSIG2-201	187035	NA	NA	NA	Intergenic_downstream	610496
986	cg01620164	12.68452994	NA	NA	NA	NA	NA	NA	NA	NA	NA	NA	1.22E-35	NA	NA	NA	NA	NA	NA	NA	NA	NA	NA	FIGN	36	9187316	9187317	Intron (NA, intron 1 of 1)	36	9064642	9067375	2734	2	FIGN-201	-119893	NA	NA	NA	Intron	488374
987	cg01621100	13.31564596	NA	NA	NA	NA	NA	NA	NA	NA	NA	NA	5.65E-39	NA	NA	NA	NA	NA	NA	NA	NA	NA	NA	NKX2-2	24	1936539	1936540	Exon (NKX2-2-201/NKX2-2, exon 4 of 4)	24	1926423	1937486	11064	1	NKX2-2-201	10116	NKX2-2-201	NKX2-2	0	Exon	485744
988	cg01621537	-13.5464033	NA	NA	NA	NA	NA	NA	NA	NA	NA	NA	3.16E-40	NA	NA	NA	NA	NA	NA	NA	NA	NA	NA	FHOD3	7	53157657	53157658	Exon (FHOD3-201/FHOD3, exon 23 of 29)	7	53122500	53585263	462764	2	FHOD3-201	427605	FHOD3-201;FHOD3-202;FHOD3-203;FHOD3-204	FHOD3;FHOD3;FHOD3;FHOD3	0;0;0;0	Exon	480157
989	cg01630982	6.438488914	NA	NA	NA	NA	NA	NA	NA	NA	NA	NA	1.49E-10	NA	NA	NA	NA	NA	NA	NA	NA	NA	NA	DSCAML1	5	15922304	15922305	Promoter (<=1kb)	5	15921802	16266069	344268	1	DSCAML1-201	502	DSCAML1-201;DSCAML1-202	DSCAML1;DSCAML1	0;0	fiveUTR	489388
990	cg01631295	-5.567767169	NA	NA	NA	NA	NA	NA	NA	NA	NA	NA	2.91E-08	NA	NA	NA	NA	NA	NA	NA	NA	NA	NA	SYN1	X	41314361	41314362	Exon (SYN1-201/SYN1, exon 14 of 14)	39	41314341	41362717	48377	2	SYN1-201	48307	ARAF-201;ARAF-202;SYN1-201	ARAF;ARAF;SYN1	12304;12304;0	Exon	100685486
991	cg01631669	-11.29989115	NA	NA	NA	NA	NA	NA	NA	NA	NA	NA	8.04E-29	NA	NA	NA	NA	NA	NA	NA	NA	NA	NA	TSHZ3	1	120571431	120571432	Intron (TSHZ3-201/TSHZ3, intron 1 of 1)	1	120568581	120637466	68886	1	TSHZ3-201	2850	TSHZ3-201	TSHZ3	0	Intron	484607
992	cg01633443	10.59003469	NA	NA	NA	NA	NA	NA	NA	NA	NA	NA	1.36E-25	NA	NA	NA	NA	NA	NA	NA	NA	NA	NA	PGPEP1L	3	42024740	42024741	Downstream (1-2kb)	3	42031878	42080120	48243	2	PGPEP1L-201	55428	IGF1R-201;IGF1R-202;IGF1R-203	IGF1R;IGF1R;IGF1R	0;0;0	Intergenic_downstream	488711
993	cg01633657	-9.312169286	NA	NA	NA	NA	NA	NA	NA	NA	NA	NA	2.96E-20	NA	NA	NA	NA	NA	NA	NA	NA	NA	NA	PBX1	38	18696967	18696968	Intron (PBX1-201/PBX1, intron 1 of 7)	38	18432127	18712496	280370	2	PBX1-201	15528	PBX1-201;PBX1-205;PBX1-206;PBX1-207;PBX1-208	PBX1;PBX1;PBX1;PBX1;PBX1	0;0;0;0;0	Intron	488669
994	cg01633774	-8.213785999	NA	NA	NA	NA	NA	NA	NA	NA	NA	NA	3.64E-16	NA	NA	NA	NA	NA	NA	NA	NA	NA	NA	PPARGC1A	3	86382359	86382360	Exon (PPARGC1A-201/PPARGC1A, exon 12 of 13)	3	86123718	86389089	265372	1	PPARGC1A-201	258641	PPARGC1A-201;PPARGC1A-202;PPARGC1A-203;PPARGC1A-207;PPARGC1A-208	PPARGC1A;PPARGC1A;PPARGC1A;PPARGC1A;PPARGC1A	0;0;0;0;0	Exon	479127
995	cg01634038	17.06461375	NA	NA	NA	NA	NA	NA	NA	NA	NA	NA	1.76E-61	NA	NA	NA	NA	NA	NA	NA	NA	NA	NA	TLX3	4	41013060	41013061	Promoter (<=1kb)	4	41010794	41013160	2367	2	TLX3-201	99	TLX3-201	TLX3	0	fiveUTR	489123
996	cg01637769	-10.25561998	NA	NA	NA	NA	NA	NA	NA	NA	NA	NA	3.88E-24	NA	NA	NA	NA	NA	NA	NA	NA	NA	NA	TSHZ2	24	38653776	38653777	Distal Intergenic	24	38999504	39119337	119834	1	TSHZ2-201	-345679	NA	NA	NA	Intergenic_upstream	106557707
997	cg01638826	-9.441053454	NA	NA	NA	NA	NA	NA	NA	NA	NA	NA	9.13E-21	NA	NA	NA	NA	NA	NA	NA	NA	NA	NA	SNX7	6	51299957	51299958	Distal Intergenic	6	51069917	51162778	92862	2	SNX7-201	-137180	NA	NA	NA	Intergenic_upstream	490148
998	cg01639959	10.01673814	NA	NA	NA	NA	NA	NA	NA	NA	NA	NA	4.02E-23	NA	NA	NA	NA	NA	NA	NA	NA	NA	NA	HOXA7	14	40383536	40383537	Promoter (<=1kb)	14	40381797	40383495	1699	2	HOXA7-201	0	HOXA7-201	HOXA7	0	Exon	482371
999	cg01640606	18.83732017	NA	NA	NA	NA	NA	NA	NA	NA	NA	NA	1.27E-73	NA	NA	NA	NA	NA	NA	NA	NA	NA	NA	SIX1	8	35528874	35528875	Promoter (3-4kb)	8	35522041	35524863	2823	2	SIX1-201	-3963	SIX1-201	SIX1	0	Promoter	490719
1000	cg01641343	-11.89387568	NA	NA	NA	NA	NA	NA	NA	NA	NA	NA	1.16E-31	NA	NA	NA	NA	NA	NA	NA	NA	NA	NA	SCN8A	27	3208253	3208254	Exon (SCN8A-201/SCN8A, exon 21 of 27)	27	3190817	3309349	118533	2	SCN8A-201	101047	SCN8A-201;SCN8A-202	SCN8A;SCN8A	0;0	Exon	477604
1001	cg01643535	-11.26479302	NA	NA	NA	NA	NA	NA	NA	NA	NA	4.407597767	1.17E-28	NA	NA	NA	NA	NA	NA	NA	NA	NA	1.55E-05	NCDN	15	6569564	6569565	5' UTR	15	6562269	6570940	8672	2	NCDN-202	1327	NCDN-202;NCDN-201;KIAA0319L-201;KIAA0319L-202	NCDN;NCDN;KIAA0319L;KIAA0319L	0;0;0;0	fiveUTR	475339
1002	cg01644993	5.008062625	NA	NA	NA	NA	NA	NA	NA	NA	NA	NA	5.97E-07	NA	NA	NA	NA	NA	NA	NA	NA	NA	NA	FGR	2	70096426	70096427	Distal Intergenic	2	70067043	70078307	11265	1	FGR-201	29335	NA	NA	NA	Intergenic_downstream	487341
1003	cg01645746	-12.7615442	NA	NA	NA	NA	NA	NA	NA	NA	NA	NA	4.85E-36	NA	NA	NA	NA	NA	NA	NA	NA	NA	NA	PKNOX2	5	9113675	9113676	Intron (PKNOX2-201/PKNOX2, intron 4 of 11)	5	9067274	9254508	187235	2	PKNOX2-201	140832	PKNOX2-201	PKNOX2	0	Intron	479399
1004	cg01648457	-7.699432685	NA	NA	NA	NA	NA	NA	NA	NA	NA	NA	2.07E-14	NA	NA	NA	NA	NA	NA	NA	NA	NA	NA	CCNL2	5	56740617	56740618	Exon (CCNL2-201/CCNL2, exon 4 of 10)	5	56735848	56743492	7645	2	CCNL2-201	2874	CCNL2-201;CCNL2-202;CCNL2-203	CCNL2;CCNL2;CCNL2	0;0;0	Exon	479570
1005	cg01648898	-5.566477949	NA	NA	NA	NA	NA	NA	NA	NA	NA	NA	2.93E-08	NA	NA	NA	NA	NA	NA	NA	NA	NA	NA	RPS6KC1	7	11102223	11102224	Distal Intergenic	7	10779583	10956362	176780	1	RPS6KC1-203	322592	NA	NA	NA	Intergenic_downstream	490288
1006	cg01650941	11.85851953	NA	NA	NA	NA	NA	NA	-3.312735032	NA	NA	NA	1.72E-31	NA	NA	NA	NA	NA	NA	0.000923885	NA	NA	NA	BTRC	28	13946990	13946991	Distal Intergenic	28	14001880	14179551	177672	1	BTRC-201	-54890	NA	NA	NA	Intergenic_upstream	486851
1007	cg01655447	-6.08081952	NA	NA	NA	NA	NA	NA	NA	NA	NA	NA	1.42E-09	NA	NA	NA	NA	NA	NA	NA	NA	NA	NA	DHX15	3	85716417	85716418	Exon (DHX15-201/DHX15, exon 14 of 14)	3	85657330	85716929	59600	1	DHX15-201	59039	DHX15-201	DHX15	0	Exon	488856
1008	cg01657263	18.89633651	NA	NA	NA	NA	NA	NA	NA	NA	NA	NA	4.84E-74	NA	NA	NA	NA	NA	NA	NA	NA	NA	NA	FOXG1	8	8063891	8063892	Downstream (<1kb)	8	8061590	8063080	1491	1	FOXG1-201	2350	FOXG1-201	FOXG1	0	Intergenic_downstream	490636
1009	cg01657423	-6.982121916	NA	NA	NA	NA	NA	NA	NA	NA	NA	NA	3.87E-12	NA	NA	NA	NA	NA	NA	NA	NA	NA	NA	SOX5	27	23836956	23836957	Intron (SOX5-201/SOX5, intron 11 of 14)	27	23465085	23862404	397320	1	SOX5-201	371823	SOX5-201;SOX5-202;SOX5-203	SOX5;SOX5;SOX5	0;0;0	Intron	486635
1010	cg01657761	-5.546085234	NA	NA	NA	NA	NA	NA	NA	NA	NA	NA	3.29E-08	NA	NA	NA	NA	NA	NA	NA	NA	NA	NA	gene:ENSCAFG00040024068	3	45071685	45071686	Distal Intergenic	3	44499247	44499465	219	1	transcript:ENSCAFT00040044860	572390	NA	NA	NA	Intergenic_downstream	NA
1011	cg01658453	20.70735854	NA	NA	NA	NA	NA	NA	NA	NA	NA	NA	2.27E-87	NA	NA	NA	NA	NA	NA	NA	NA	NA	NA	PAX2	28	13380148	13380149	Distal Intergenic	28	13457186	13536158	78973	1	PAX2-202	-77037	NA	NA	NA	Intergenic_upstream	609228
1012	cg01658750	8.607479954	NA	NA	NA	NA	NA	NA	NA	NA	NA	NA	1.41E-17	NA	NA	NA	NA	NA	NA	NA	NA	NA	NA	SGK1	1	27137337	27137338	Intron (SGK1-205/SGK1, intron 3 of 13)	1	27129429	27238208	108780	2	SGK1-205	100822	SGK1-201;SGK1-202;SGK1-203;SGK1-204;SGK1-205;SGK1-206	SGK1;SGK1;SGK1;SGK1;SGK1;SGK1	0;0;0;0;0;0	Intron	403647
1013	cg01662148	-5.677992175	NA	NA	NA	NA	NA	NA	NA	NA	NA	NA	1.55E-08	NA	NA	NA	NA	NA	NA	NA	NA	NA	NA	SMYD3	7	36290790	36290791	Intron (SMYD3-201/SMYD3, intron 10 of 11)	7	36232358	36923104	690747	2	SMYD3-201	632265	SMYD3-201	SMYD3	0	Intron	480101
1014	cg01663261	13.7021817	NA	NA	NA	NA	NA	NA	NA	NA	NA	NA	4.40E-41	NA	NA	NA	NA	NA	NA	NA	NA	NA	NA	SP8	14	34841030	34841031	Promoter (3-4kb)	14	34834678	34837211	2534	2	SP8-201	-3820	SP8-201	SP8	-3771	Promoter	610985
1015	cg01663821	5.473321184	NA	NA	NA	NA	NA	NA	NA	NA	NA	NA	4.95E-08	NA	NA	NA	NA	NA	NA	NA	NA	NA	NA	HAO2	17	56379951	56379952	Distal Intergenic	17	56414398	56437845	23448	1	HAO2-201	-34398	NA	NA	NA	Intergenic_upstream	475814
1016	cg01664258	-12.38786482	NA	NA	NA	NA	NA	NA	NA	NA	NA	NA	4.01E-34	NA	NA	NA	NA	NA	NA	NA	NA	NA	NA	PTPN5	21	41223944	41223945	Downstream (<1kb)	21	41224977	41225997	1021	2	PTPN5-202	2052	IGSF22-201;PTPN5-201;PTPN5-202	IGSF22;PTPN5;PTPN5	-3260;0;2052	Intergenic_downstream	485409
1017	cg01664666	11.98929175	NA	NA	NA	NA	NA	NA	NA	NA	NA	NA	3.93E-32	NA	NA	NA	NA	NA	NA	NA	NA	NA	NA	PLD5	7	33499439	33499440	Promoter (<=1kb)	7	33091002	33500267	409266	2	PLD5-201	827	PLD5-201	PLD5	0	Exon	490372
1018	cg01665819	-7.101598725	NA	NA	NA	NA	NA	NA	NA	NA	NA	NA	1.67E-12	NA	NA	NA	NA	NA	NA	NA	NA	NA	NA	HNRNPH3	4	19716321	19716322	Exon (HNRNPH3-201/HNRNPH3, exon 2 of 10)	4	19711069	19721195	10127	1	HNRNPH3-201	5252	HNRNPH3-201	HNRNPH3	0	Exon	479227
1019	cg01668476	-13.76123178	NA	NA	NA	NA	NA	NA	NA	NA	NA	NA	2.08E-41	NA	NA	NA	NA	NA	NA	NA	NA	NA	NA	SRRM2	6	38305113	38305114	3' UTR	6	38288074	38305429	17356	1	SRRM2-202	16991	ELOB-201;ELOB-202;SRRM2-202;SRRM2-203;SRRM2-201	ELOB;ELOB;SRRM2;SRRM2;SRRM2	5437;5437;0;0;0	threeUTR	609646
1020	cg01668584	18.74101169	NA	NA	NA	NA	NA	NA	NA	NA	NA	NA	6.13E-73	NA	NA	NA	NA	NA	NA	NA	NA	NA	NA	UNCX	6	15585113	15585114	Downstream (2-3kb)	6	15587232	15591996	4765	2	UNCX-201	6834	UNCX-201;UNCX-202	UNCX;UNCX	0;0	Intergenic_downstream	491604
1021	cg01669013	-9.612002531	NA	NA	NA	NA	NA	NA	NA	NA	NA	NA	1.88E-21	NA	NA	NA	NA	NA	NA	NA	NA	NA	NA	SOHLH2	25	4772812	4772813	Exon (SOHLH2-207/SOHLH2, exon 21 of 21)	25	4363887	4786337	422451	1	SOHLH2-203	408925	SOHLH2-203;SOHLH2-204;SOHLH2-207;SOHLH2-208;SOHLH2-209;SOHLH2-210	SOHLH2;SOHLH2;SOHLH2;SOHLH2;SOHLH2;SOHLH2	0;0;0;0;0;0	Exon	486009
1022	cg01670514	-11.78791866	NA	NA	NA	NA	NA	NA	NA	NA	NA	NA	3.80E-31	NA	NA	NA	NA	NA	NA	NA	NA	NA	NA	CDH8	5	87065183	87065184	Distal Intergenic	5	86701568	87060671	359104	1	CDH8-201	363615	CDH8-201	CDH8	0	Intergenic_downstream	489777
1023	cg01671869	-7.41630675	NA	NA	NA	NA	NA	NA	NA	NA	NA	NA	1.72E-13	NA	NA	NA	NA	NA	NA	NA	NA	NA	NA	RBM14	18	50854422	50854423	Exon (RBM14-201/RBM14, exon 2 of 3)	18	50853235	50861480	8246	2	RBM14-201	7057	RBM14-201;RBM4-202	RBM14;RBM4	0;0	Exon	NA
1024	cg01671966	-11.91800469	NA	NA	NA	NA	NA	NA	NA	NA	NA	NA	8.81E-32	NA	NA	NA	NA	NA	NA	NA	NA	NA	NA	CDH2	7	60410864	60410865	Distal Intergenic	7	60431048	60644193	213146	1	CDH2-201	-20232	NA	NA	NA	Intergenic_upstream	480169
1025	cg01674452	-13.34410875	NA	NA	NA	NA	NA	NA	NA	NA	NA	NA	3.97E-39	NA	NA	NA	NA	NA	NA	NA	NA	NA	NA	RPGRIP1	15	18233949	18233950	5' UTR	15	18257806	18294522	36717	1	RPGRIP1-201	-23856	NA	NA	NA	fiveUTR	475400
1026	cg01675333	-10.30478891	NA	NA	NA	NA	NA	NA	NA	NA	NA	NA	2.39E-24	NA	NA	NA	NA	NA	NA	NA	NA	NA	NA	NOVA1	8	5923004	5923005	Exon (NOVA1-201/NOVA1, exon 5 of 5)	8	5922172	6067906	145735	2	NOVA1-202	144901	NOVA1-202;NOVA1-203;NOVA1-201	NOVA1;NOVA1;NOVA1	0;0;0	Exon	490632
1027	cg01676132	-6.640529256	NA	NA	NA	NA	NA	NA	NA	NA	NA	NA	3.95E-11	NA	NA	NA	NA	NA	NA	NA	NA	NA	NA	CLTA	11	52287607	52287608	Exon (CLTA-205/CLTA, exon 5 of 7)	11	52223545	52290224	66680	1	CLTA-202	64014	CLTA-202;CLTA-207;CLTA-205;CLTA-206;CLTA-208	CLTA;CLTA;CLTA;CLTA;CLTA	0;0;0;0;0	Exon	100856559
1028	cg01676370	-9.108687413	NA	NA	NA	NA	NA	NA	NA	NA	NA	NA	1.84E-19	NA	NA	NA	NA	NA	NA	NA	NA	NA	NA	ZNF423	2	62932906	62932907	Exon (ZNF423-201/ZNF423, exon 4 of 9)	2	62807766	63152765	345000	1	ZNF423-201	125092	ZNF423-201;ZNF423-202;ZNF423-203;ZNF423-204	ZNF423;ZNF423;ZNF423;ZNF423	0;0;0;0	Exon	487291
1029	cg01682788	15.33368954	NA	NA	NA	NA	NA	NA	NA	NA	NA	NA	1.57E-50	NA	NA	NA	NA	NA	NA	NA	NA	NA	NA	EN1	19	31200396	31200397	3' UTR	19	31195351	31200463	5113	1	EN1-201	5045	EN1-201	EN1	0	threeUTR	100685332
1030	cg01683044	6.985354488	NA	NA	NA	NA	NA	NA	NA	NA	NA	NA	3.78E-12	NA	NA	NA	NA	NA	NA	NA	NA	NA	NA	HOXC8	27	1266879	1266880	Distal Intergenic	27	1272275	1274420	2146	2	HOXC8-201	7541	NA	NA	NA	Intergenic_downstream	NA
1031	cg01683319	-11.96363478	NA	NA	NA	NA	NA	NA	NA	NA	NA	NA	5.26E-32	NA	NA	NA	NA	NA	NA	NA	NA	NA	NA	GRIK2	12	59820410	59820411	Exon (GRIK2-201/GRIK2, exon 4 of 17)	12	59540528	60181591	641064	1	GRIK2-201	279834	GRIK2-201;GRIK2-207;GRIK2-206;GRIK2-204;GRIK2-205;GRIK2-203;GRIK2-202	GRIK2;GRIK2;GRIK2;GRIK2;GRIK2;GRIK2;GRIK2	0;0;0;0;0;0;0	Exon	481938
1032	cg01683971	17.47487551	NA	NA	NA	NA	NA	NA	NA	NA	NA	NA	3.28E-64	NA	NA	NA	NA	NA	NA	NA	NA	NA	NA	HOXB9	9	24448635	24448636	Exon (HOXB9-201/HOXB9, exon 2 of 2)	9	24448473	24451946	3474	2	HOXB9-201	3310	HOXB9-201	HOXB9	0	Exon	608958
1033	cg01685922	13.67073442	NA	NA	NA	NA	NA	NA	NA	NA	NA	NA	6.57E-41	NA	NA	NA	NA	NA	NA	NA	NA	NA	NA	PAX7	2	77296114	77296115	Intron (PAX7-201/PAX7, intron 1 of 8)	2	77200963	77297614	96652	2	PAX7-201	1499	PAX7-201	PAX7	0	Intron	487408
1034	cg01686068	4.599908853	NA	NA	NA	NA	NA	NA	NA	NA	NA	NA	4.49E-06	NA	NA	NA	NA	NA	NA	NA	NA	NA	NA	ZCCHC7	11	53279403	53279404	Intron (ZCCHC7-201/ZCCHC7, intron 5 of 7)	11	53047644	53293891	246248	1	ZCCHC7-201	231759	ZCCHC7-201	ZCCHC7	0	Intron	481611
1035	cg01686348	20.51372561	NA	NA	NA	NA	NA	NA	NA	NA	NA	NA	6.64E-86	NA	NA	NA	NA	NA	NA	NA	NA	NA	NA	DNAJC19	34	14798250	14798251	Intron (NA, intron 1 of 1)	34	14146879	14151891	5013	2	DNAJC19-201	-646359	NA	NA	NA	Intron	100856039
1036	cg01686771	-6.122854697	NA	NA	NA	NA	NA	NA	NA	NA	NA	NA	1.09E-09	NA	NA	NA	NA	NA	NA	NA	NA	NA	NA	SGMS1	26	36717604	36717605	Exon (SGMS1-201/SGMS1, exon 3 of 7)	26	36684934	36774209	89276	2	SGMS1-201	56556	SGMS1-201	SGMS1	0	Exon	477582
1037	cg01687105	-11.51415242	NA	NA	NA	NA	NA	NA	NA	NA	NA	NA	7.85E-30	NA	NA	NA	NA	NA	NA	NA	NA	NA	NA	KCNH8	23	24414421	24414422	Distal Intergenic	23	23821603	24186787	365185	2	KCNH8-201	-227586	NA	NA	NA	Intergenic_upstream	485649
1038	cg01689298	-12.01212471	NA	NA	NA	NA	NA	NA	NA	NA	NA	NA	3.04E-32	NA	NA	NA	NA	NA	NA	NA	NA	NA	NA	ZEB2	19	47754811	47754812	Distal Intergenic	19	46541756	46674765	133010	2	ZEB2-201	-1080047	NA	NA	NA	Intergenic_upstream	483909
1039	cg01689437	-9.185228988	NA	NA	NA	NA	NA	NA	NA	NA	NA	NA	9.28E-20	NA	NA	NA	NA	NA	NA	NA	NA	NA	NA	RNF220	15	15699612	15699613	Intron (RNF220-201/RNF220, intron 1 of 13)	15	15617626	15844650	227025	2	RNF220-201	145037	RNF220-201	RNF220	0	Intron	612846
1040	cg01689963	-13.28459398	NA	NA	NA	NA	NA	NA	NA	NA	NA	NA	8.31E-39	NA	NA	NA	NA	NA	NA	NA	NA	NA	NA	SOX21	22	45563721	45563722	Distal Intergenic	22	45592447	45593277	831	2	SOX21-201	29507	NA	NA	NA	Intergenic_downstream	NA
1041	cg01690057	-5.891418772	NA	NA	NA	NA	NA	NA	NA	NA	NA	NA	4.45E-09	NA	NA	NA	NA	NA	NA	NA	NA	NA	NA	gene:ENSCAFG00040000915	1	98286910	98286911	Promoter (3-4kb)	1	98283117	98283706	590	2	transcript:ENSCAFT00040001644	-3156	transcript:ENSCAFT00040001644	gene:ENSCAFG00040000915	-3156	Promoter	NA
1042	cg01691639	5.610323965	NA	NA	NA	NA	NA	NA	NA	NA	NA	NA	2.29E-08	NA	NA	NA	NA	NA	NA	NA	NA	NA	NA	RORA	30	26136107	26136108	Promoter (<=1kb)	30	25430157	26136066	705910	2	RORA-201	0	RORA-201	RORA	0	Exon	478328
1043	cg01691914	15.55593475	NA	NA	NA	NA	NA	NA	NA	NA	NA	NA	6.95E-52	NA	NA	NA	NA	NA	NA	NA	NA	NA	NA	MNX1	16	19622749	19622750	Promoter (8-9kb)	16	19571064	19613752	42689	2	MNX1-201	-8949	NA	NA	NA	Promoter	482821
1044	cg01694828	-10.5977532	NA	NA	NA	NA	NA	NA	NA	NA	NA	NA	1.26E-25	NA	NA	NA	NA	NA	NA	NA	NA	NA	NA	ATG4C	5	47345836	47345837	Distal Intergenic	5	47412889	47497098	84210	2	ATG4C-201	151310	NA	NA	NA	Intergenic_downstream	489561
1045	cg01695075	9.957332084	NA	NA	NA	NA	NA	-4.447696378	-4.043557628	NA	NA	3.52911789	7.13E-23	NA	NA	NA	NA	NA	1.31E-05	5.26E-05	NA	NA	0.000500303	PKNOX2	5	9227838	9227839	Intron (PKNOX2-201/PKNOX2, intron 1 of 11)	5	9067274	9254508	187235	2	PKNOX2-201	26669	PKNOX2-201	PKNOX2	0	Intron	479399
1046	cg01696865	3.818858288	NA	NA	NA	NA	NA	NA	NA	NA	NA	NA	0.000138222	NA	NA	NA	NA	NA	NA	NA	NA	NA	NA	NOG	9	31049736	31049737	Distal Intergenic	9	31048498	31049214	717	1	NOG-201	1238	NOG-201	NOG	0	Intergenic_downstream	100683515
1047	cg01698272	-7.421105657	NA	NA	NA	NA	NA	NA	NA	NA	NA	NA	1.66E-13	NA	NA	NA	NA	NA	NA	NA	NA	NA	NA	TENM2	4	43873333	43873334	Intron (TENM2-208/TENM2, intron 2 of 24)	4	43644821	44762007	1117187	2	TENM2-201	888625	TENM2-201;TENM2-202;TENM2-203;TENM2-204;TENM2-205;TENM2-206;TENM2-207;TENM2-208	TENM2;TENM2;TENM2;TENM2;TENM2;TENM2;TENM2;TENM2	0;0;0;0;0;0;0;0	Intron	489135
1048	cg01698540	-11.06805649	NA	NA	NA	NA	NA	NA	NA	NA	NA	NA	9.54E-28	NA	NA	NA	NA	NA	NA	NA	NA	NA	NA	BCL11A	10	60990605	60990606	Distal Intergenic	10	61303496	61387624	84129	2	BCL11A-205	397019	NA	NA	NA	Intergenic_downstream	481381
1049	cg01698674	-8.008016776	NA	NA	NA	NA	NA	NA	NA	NA	NA	NA	1.89E-15	NA	NA	NA	NA	NA	NA	NA	NA	NA	NA	CCDC178	7	56322628	56322629	Intron (CCDC178-205/CCDC178, intron 18 of 20)	7	56061592	56468971	407380	1	CCDC178-205	260988	CCDC178-205;CCDC178-201;CCDC178-202;CCDC178-203;CCDC178-204	CCDC178;CCDC178;CCDC178;CCDC178;CCDC178	0;0;0;0;0	Intron	490493
1050	cg01700051	14.72525929	NA	NA	NA	NA	NA	NA	NA	NA	NA	NA	6.63E-47	NA	NA	NA	NA	NA	NA	NA	NA	NA	NA	EIF4E3	20	20198975	20198976	Distal Intergenic	20	20049148	20061493	12346	1	EIF4E3-201	149828	NA	NA	NA	Intergenic_downstream	484691
1051	cg01700670	5.179235507	NA	NA	NA	NA	NA	NA	NA	NA	NA	NA	2.44E-07	NA	NA	NA	NA	NA	NA	NA	NA	NA	NA	AMER2	25	14300737	14300738	Exon (AMER2-201/AMER2, exon 3 of 4)	25	14299599	14301630	2032	1	AMER2-201	1138	AMER2-201	AMER2	0	Exon	100688297
1052	cg01701664	-5.717077485	NA	NA	NA	NA	NA	NA	NA	NA	NA	NA	1.24E-08	NA	NA	NA	NA	NA	NA	NA	NA	NA	NA	DMD	X	28543635	28543636	Promoter (<=1kb)	39	27730607	28544305	813699	2	DMD-206	621	DMD-206	DMD	0	Promoter	606758
1053	cg01702540	-5.418205406	NA	NA	NA	NA	NA	NA	NA	NA	NA	NA	6.72E-08	NA	NA	NA	NA	NA	NA	NA	NA	NA	NA	TDRD15	17	16428580	16428581	Distal Intergenic	17	15998320	16008405	10086	1	TDRD15-201	430261	NA	NA	NA	Intergenic_downstream	100685093
1054	cg01702758	-8.06380773	NA	NA	NA	NA	NA	NA	NA	NA	NA	NA	1.21E-15	NA	NA	NA	NA	NA	NA	NA	NA	NA	NA	PBX1	38	18495246	18495247	3' UTR	38	18432127	18712496	280370	2	PBX1-201	217201	PBX1-201;PBX1-202;PBX1-203;PBX1-204;PBX1-205;PBX1-206;PBX1-207;PBX1-208	PBX1;PBX1;PBX1;PBX1;PBX1;PBX1;PBX1;PBX1	0;0;0;0;0;0;0;0	threeUTR	488669
1055	cg01703108	-8.810082001	NA	NA	NA	NA	NA	NA	NA	NA	NA	NA	2.50E-18	NA	NA	NA	NA	NA	NA	NA	NA	NA	NA	EPHA3	33	986673	986674	Exon (EPHA3-202/EPHA3, exon 4 of 17)	33	779869	1099892	320024	1	EPHA3-202	206804	EPHA3-202;EPHA3-203;EPHA3-204;EPHA3-201	EPHA3;EPHA3;EPHA3;EPHA3	0;0;0;0	Exon	487930
1056	cg01705052	5.527329783	NA	NA	NA	NA	NA	NA	NA	NA	NA	NA	3.66E-08	NA	NA	NA	NA	NA	NA	NA	NA	NA	NA	SHISA9	6	30070278	30070279	Promoter (<=1kb)	6	29786922	30070714	283793	2	SHISA9-201	387	SHISA9-201;SHISA9-202	SHISA9;SHISA9	0;0	Exon	100685191
1057	cg01705898	NA	4.085727995	NA	NA	NA	NA	NA	NA	NA	NA	4.404861931	NA	5.95E-05	NA	NA	NA	NA	NA	NA	NA	NA	1.57E-05	SKIDA1	2	9183999	9184000	Distal Intergenic	2	9176446	9179736	3291	1	SKIDA1-201	7553	SKIDA1-201	SKIDA1	0	Intergenic_downstream	487095
1058	cg01710150	7.614639954	NA	NA	NA	NA	NA	NA	NA	NA	NA	NA	3.93E-14	NA	NA	NA	NA	NA	NA	NA	NA	NA	NA	NRP2	37	14184923	14184924	Promoter (<=1kb)	37	14184293	14278303	94011	1	NRP2-203	630	NRP2-203;NRP2-201;NRP2-202	NRP2;NRP2;NRP2	0;0;0	Promoter	488487
1059	cg01711379	-6.915656	NA	NA	NA	NA	NA	NA	NA	NA	NA	NA	6.13E-12	NA	NA	NA	NA	NA	NA	NA	NA	NA	NA	LMO3	27	30336583	30336584	Exon (LMO3-201/LMO3, exon 3 of 6)	27	30330299	30383613	53315	1	LMO3-201	6284	LMO3-201;LMO3-202;LMO3-203;LMO3-204	LMO3;LMO3;LMO3;LMO3	0;0;0;0	Exon	486662
1060	cg01712711	-12.65505515	NA	NA	NA	NA	NA	NA	NA	NA	NA	NA	1.73E-35	NA	NA	NA	NA	NA	NA	NA	NA	NA	NA	CELF4	7	52321266	52321267	Distal Intergenic	7	52337299	52640092	302794	1	CELF4-201	-16081	NA	NA	NA	Intergenic_upstream	610838
1061	cg01712731	4.451424225	NA	NA	NA	NA	NA	NA	NA	NA	NA	NA	8.99E-06	NA	NA	NA	NA	NA	NA	NA	NA	NA	NA	AUTS2	6	2632558	2632559	Intron (AUTS2-201/AUTS2, intron 5 of 18)	6	2487353	3624038	1136686	2	AUTS2-201	991479	AUTS2-201;AUTS2-202	AUTS2;AUTS2	0;0	Intron	479709
1062	cg01712842	19.04410295	NA	NA	NA	NA	NA	NA	NA	NA	NA	NA	4.27E-75	NA	NA	NA	NA	NA	NA	NA	NA	NA	NA	NEUROG2	32	32529317	32529318	Promoter (7-8kb)	32	32521041	32521859	819	2	NEUROG2-201	-7507	NA	NA	NA	Promoter	100683455
1063	cg01713546	11.792926	NA	NA	NA	NA	NA	NA	NA	NA	NA	NA	3.59E-31	NA	NA	NA	NA	NA	NA	NA	NA	NA	NA	LMO1	21	31979853	31979854	Distal Intergenic	21	31870977	31911364	40388	2	LMO1-202	-68490	NA	NA	NA	Intergenic_upstream	610473
1064	cg01716627	-12.63370023	NA	NA	NA	NA	NA	NA	NA	NA	NA	NA	2.22E-35	NA	NA	NA	NA	NA	NA	NA	NA	NA	NA	SCN3A	36	10547939	10547940	Exon (SCN3A-201/SCN3A, exon 11 of 27)	36	10506590	10582316	75727	2	SCN3A-201	34376	SCN3A-201;SCN3A-202;SCN3A-203	SCN3A;SCN3A;SCN3A	0;0;0	Exon	478772
1065	cg01717089	-5.775000244	NA	NA	NA	NA	NA	NA	NA	NA	NA	NA	8.84E-09	NA	NA	NA	NA	NA	NA	NA	NA	NA	NA	TIAL1	28	29820572	29820573	Exon (TIAL1-201/TIAL1, exon 6 of 12)	28	29816604	29834903	18300	2	TIAL1-201	14330	TIAL1-201;TIAL1-202	TIAL1;TIAL1	0;0	Exon	477841
1066	cg01717800	-8.559085244	NA	NA	NA	NA	NA	NA	NA	NA	NA	NA	2.12E-17	NA	NA	NA	NA	NA	NA	NA	NA	NA	NA	RC3H1	7	24979438	24979439	Intron (RC3H1-201/RC3H1, intron 19 of 25)	7	24936380	25003657	67278	1	RC3H1-201	43058	RC3H1-201	RC3H1	0	Intron	480065
1067	cg01718371	-14.31870768	NA	NA	NA	NA	NA	NA	NA	NA	NA	NA	1.50E-44	NA	NA	NA	NA	NA	NA	NA	NA	NA	NA	ZNF217	24	39257769	39257770	Distal Intergenic	24	39362913	39372074	9162	2	ZNF217-201	114305	NA	NA	NA	Intergenic_downstream	485934
1068	cg01718995	-9.039257474	NA	NA	NA	NA	NA	NA	NA	NA	NA	NA	3.39E-19	NA	NA	NA	NA	NA	NA	NA	NA	NA	NA	FOXD3	5	47202038	47202039	Distal Intergenic	5	46958033	46959481	1449	2	FOXD3-201	-242606	NA	NA	NA	Intergenic_upstream	489558
1069	cg01719435	4.746534849	NA	NA	NA	NA	NA	NA	NA	NA	NA	NA	2.21E-06	NA	NA	NA	NA	NA	NA	NA	NA	NA	NA	TMEM174	2	53693268	53693269	Distal Intergenic	2	53648996	53649801	806	1	TMEM174-201	44224	NA	NA	NA	Intergenic_downstream	610598
1070	cg01725297	-6.456176217	NA	NA	NA	NA	NA	NA	NA	NA	NA	NA	1.33E-10	NA	NA	NA	NA	NA	NA	NA	NA	NA	NA	CLCN6	2	81838632	81838633	Exon (CLCN6-201/CLCN6, exon 12 of 24)	2	81827095	81857364	30270	2	CLCN6-201	18683	CLCN6-201;CLCN6-202	CLCN6;CLCN6	0;0	Exon	478229
1071	cg01726897	-7.230263209	NA	NA	NA	NA	NA	NA	NA	NA	NA	NA	6.67E-13	NA	NA	NA	NA	NA	NA	NA	NA	NA	NA	ZNF207	9	40198394	40198395	Exon (ZNF207-201/ZNF207, exon 12 of 13)	9	40195196	40214912	19717	2	ZNF207-201	16517	ZNF207-201;ZNF207-202;ZNF207-205;ZNF207-206;ZNF207-204;ZNF207-203	ZNF207;ZNF207;ZNF207;ZNF207;ZNF207;ZNF207	0;0;0;0;0;0	Exon	NA
1072	cg01727347	-5.610241216	NA	NA	NA	NA	NA	NA	NA	NA	NA	NA	2.29E-08	NA	NA	NA	NA	NA	NA	NA	NA	NA	NA	NEUROD2	9	22464543	22464544	Distal Intergenic	9	22431981	22433129	1149	1	NEUROD2-201	32611	NA	NA	NA	Intergenic_downstream	491026
1073	cg01730798	11.43887866	NA	NA	NA	NA	NA	NA	NA	NA	NA	NA	1.78E-29	NA	NA	NA	NA	NA	NA	NA	NA	NA	NA	HOXD13	36	20117553	20117554	Exon (HOXD13-201/HOXD13, exon 2 of 2)	36	20115477	20118886	3410	1	HOXD13-201	2076	HOXD13-201	HOXD13	0	Exon	111094236
1074	cg01730937	-6.195390847	NA	NA	NA	NA	NA	NA	NA	NA	NA	NA	6.97E-10	NA	NA	NA	NA	NA	NA	NA	NA	NA	NA	EBF3	28	38714381	38714382	Intron (EBF3-202/EBF3, intron 6 of 15)	28	38610543	38730684	120142	2	EBF3-201	16254	EBF3-201;EBF3-202;EBF3-203;EBF3-204	EBF3;EBF3;EBF3;EBF3	0;0;0;0	Intron	611743
1075	cg01733991	-15.1753213	NA	NA	NA	NA	NA	NA	NA	NA	NA	NA	1.42E-49	NA	NA	NA	NA	NA	NA	NA	NA	NA	NA	ZFHX3	5	79155905	79155906	Distal Intergenic	5	78714647	78869459	154813	2	ZFHX3-202	-286398	NA	NA	NA	Intergenic_upstream	489729
1076	cg01736336	NA	NA	NA	NA	NA	NA	-3.531677584	NA	NA	NA	3.757168659	NA	NA	NA	NA	NA	NA	0.00049571	NA	NA	NA	0.00021545	PROX1	7	11407652	11407653	Distal Intergenic	7	11630331	11694747	64417	1	PROX1-203	-222727	NA	NA	NA	Intergenic_upstream	490291
1077	cg01739251	11.2069435	NA	NA	NA	NA	NA	NA	NA	NA	NA	NA	2.18E-28	NA	NA	NA	NA	NA	NA	NA	NA	NA	NA	TAL1	15	13395435	13395436	Promoter (2-3kb)	15	13398276	13407654	9379	1	TAL1-201	-2889	TAL1-201	TAL1	-2840	Promoter	610331
1078	cg01740609	-5.471022961	NA	NA	NA	NA	NA	NA	NA	NA	NA	3.77080431	5.01E-08	NA	NA	NA	NA	NA	NA	NA	NA	NA	0.000204594	ZEB2	19	46755521	46755522	Distal Intergenic	19	46541756	46674765	133010	2	ZEB2-201	-80708	NA	NA	NA	Intergenic_upstream	483909
1079	cg01740828	-5.576770724	NA	NA	NA	NA	NA	NA	NA	NA	NA	NA	2.77E-08	NA	NA	NA	NA	NA	NA	NA	NA	NA	NA	DHX30	20	40825122	40825123	3' UTR	20	40827725	40842391	14667	2	DHX30-201	17317	DHX30-201;DHX30-202;DHX30-203;DHX30-204	DHX30;DHX30;DHX30;DHX30	17268;0;0;0	threeUTR	476639
1080	cg01742871	-9.092735168	NA	NA	NA	NA	NA	NA	NA	NA	NA	NA	2.12E-19	NA	NA	NA	NA	NA	NA	NA	NA	NA	NA	PDE12	20	32724338	32724339	Exon (NA, exon 37 of 2)	20	32615412	32619301	3890	2	PDE12-201	-105086	NA	NA	NA	Exon	484714
1081	cg01743031	6.240731794	NA	NA	NA	NA	NA	NA	NA	NA	NA	NA	5.25E-10	NA	NA	NA	NA	NA	NA	NA	NA	NA	NA	POU4F1	22	31710366	31710367	Distal Intergenic	22	31977339	31979342	2004	2	POU4F1-201	268976	NA	NA	NA	Intergenic_downstream	610785
1082	cg01745451	-5.378015348	NA	NA	NA	NA	NA	NA	NA	NA	NA	NA	8.38E-08	NA	NA	NA	NA	NA	NA	NA	NA	NA	NA	EBF1	4	51818822	51818823	Intron (EBF1-201/EBF1, intron 6 of 15)	4	51643633	52027099	383467	1	EBF1-201	175189	EBF1-201;EBF1-202;EBF1-203	EBF1;EBF1;EBF1	0;0;0	Intron	479312
1083	cg01745990	-12.40655074	NA	NA	NA	NA	NA	NA	NA	NA	NA	NA	3.23E-34	NA	NA	NA	NA	NA	NA	NA	NA	NA	NA	ADGRL2	6	65725243	65725244	Exon (ADGRL2-201/ADGRL2, exon 4 of 21)	6	65674790	65829110	154321	2	ADGRL2-201	103818	ADGRL2-201;ADGRL2-202;ADGRL2-203;ADGRL2-204;ADGRL2-205;ADGRL2-206;ADGRL2-207;ADGRL2-208	ADGRL2;ADGRL2;ADGRL2;ADGRL2;ADGRL2;ADGRL2;ADGRL2;ADGRL2	0;0;0;0;0;0;0;0	Exon	490193
1084	cg01746550	-8.989394048	NA	NA	NA	NA	NA	NA	NA	NA	NA	NA	5.26E-19	NA	NA	NA	NA	NA	NA	NA	NA	NA	NA	BCL11A	10	61160040	61160041	Distal Intergenic	10	61303496	61387624	84129	2	BCL11A-205	227632	NA	NA	NA	Intergenic_downstream	481381
1085	cg01749491	24.21308614	NA	NA	NA	NA	NA	NA	NA	NA	NA	NA	1.76E-115	NA	NA	NA	NA	NA	NA	NA	NA	NA	NA	EVX2	36	20106540	20106541	Promoter (<=1kb)	36	20100310	20106351	6042	2	EVX2-201	-141	EVX2-201	EVX2	0	Promoter	609915
1086	cg01749784	9.450548945	NA	NA	NA	NA	NA	NA	NA	NA	NA	NA	8.37E-21	NA	NA	NA	NA	NA	NA	NA	NA	NA	NA	NEUROG2	32	32529114	32529115	Promoter (7-8kb)	32	32521041	32521859	819	2	NEUROG2-201	-7255	NA	NA	NA	Promoter	100683455
1087	cg01750916	-7.310558682	NA	NA	NA	NA	NA	NA	NA	NA	NA	NA	3.74E-13	NA	NA	NA	NA	NA	NA	NA	NA	NA	NA	DENND1A	9	59065325	59065326	Intron (DENND1A-201/DENND1A, intron 17 of 21)	9	58595171	59102449	507279	1	DENND1A-201	470106	DENND1A-201;DENND1A-202;DENND1A-203;DENND1A-204;DENND1A-205;DENND1A-206;DENND1A-207;DENND1A-208;DENND1A-209;DENND1A-210	DENND1A;DENND1A;DENND1A;DENND1A;DENND1A;DENND1A;DENND1A;DENND1A;DENND1A;DENND1A	0;0;0;0;0;0;0;0;0;0	Intron	609706
1088	cg01751209	9.395419146	NA	NA	NA	NA	NA	NA	NA	NA	NA	NA	1.39E-20	NA	NA	NA	NA	NA	NA	NA	NA	NA	NA	TBCA	3	28615065	28615066	Distal Intergenic	3	28807730	28882913	75184	1	TBCA-201	-192616	AP3B1-208	AP3B1	0	Intergenic_upstream	479173
1089	cg01751715	-7.583503024	NA	NA	NA	NA	NA	NA	NA	NA	NA	NA	4.97E-14	NA	NA	NA	NA	NA	NA	NA	NA	NA	NA	DBX1	21	42408388	42408389	Distal Intergenic	21	42332101	42336439	4339	2	DBX1-201	-71901	NA	NA	NA	Intergenic_upstream	485412
1090	cg01752243	18.10550772	NA	NA	NA	NA	NA	NA	NA	NA	NA	NA	1.68E-68	NA	NA	NA	NA	NA	NA	NA	NA	NA	NA	HSD17B12	18	26285332	26285333	Exon (cfa-mir-129-2-201/cfa-mir-129-2-201, exon 1 of 1)	18	26132823	26192344	59522	2	HSD17B12-203	-92988	NA	NA	NA	Exon	475939
1091	cg01752792	21.64368411	NA	NA	NA	NA	NA	NA	NA	NA	NA	NA	1.36E-94	NA	NA	NA	NA	NA	NA	NA	NA	NA	NA	PAX6	18	35843404	35843405	Intron (PAX6-201/PAX6, intron 7 of 11)	18	35828698	35846356	17659	1	PAX6-201	14706	PAX6-201;PAX6-202;PAX6-203;PAX6-204;PAX6-205	PAX6;PAX6;PAX6;PAX6;PAX6	0;0;0;0;0	Intron	483441
1092	cg01753854	16.18531979	NA	NA	NA	NA	NA	NA	NA	NA	NA	NA	8.39E-56	NA	NA	NA	NA	NA	NA	NA	NA	NA	NA	NKX1-1	3	62604760	62604761	Exon (NKX1-1-201/NKX1-1, exon 3 of 3)	3	62601770	62605099	3330	1	NKX1-1-201	2990	NKX1-1-201	NKX1-1	0	Exon	100856537
1093	cg01754290	-16.23397859	NA	NA	NA	NA	NA	NA	NA	NA	NA	NA	4.13E-56	NA	NA	NA	NA	NA	NA	NA	NA	NA	NA	FOXP2	14	53681843	53681844	Exon (NA, exon 1 of 2)	14	53872949	53931123	58175	1	FOXP2-201	-191106	NA	NA	NA	Exon	482413
1094	cg01756262	16.25704581	NA	NA	NA	NA	NA	NA	NA	NA	NA	NA	2.95E-56	NA	NA	NA	NA	NA	NA	NA	NA	NA	NA	LBX1	28	13879858	13879859	Distal Intergenic	28	13887473	13889232	1760	2	LBX1-201	9422	NA	NA	NA	Intergenic_downstream	486850
1095	cg01757168	-7.150383182	NA	NA	NA	NA	NA	NA	NA	NA	NA	NA	1.18E-12	NA	NA	NA	NA	NA	NA	NA	NA	NA	NA	GATA2	20	2230653	2230654	Promoter (8-9kb)	20	2214069	2222271	8203	2	GATA2-201	-8334	NA	NA	NA	Promoter	484626
1096	cg01759293	5.683876156	NA	NA	NA	NA	NA	NA	NA	NA	NA	NA	1.50E-08	NA	NA	NA	NA	NA	NA	NA	NA	NA	NA	CASZ1	2	82622538	82622539	Intron (CASZ1-201/CASZ1, intron 1 of 20)	2	82591945	82700379	108435	1	CASZ1-201	30593	CASZ1-201	CASZ1	0	Intron	487448
1097	cg01759834	13.01231205	NA	NA	NA	NA	NA	NA	NA	NA	NA	NA	2.35E-37	NA	NA	NA	NA	NA	NA	NA	NA	NA	NA	SKAP1	9	24128678	24128679	Intron (SKAP1-201/SKAP1, intron 4 of 12)	9	23976750	24263419	286670	2	SKAP1-201	134740	SKAP1-201;SKAP1-202	SKAP1;SKAP1	0;0	Intron	480543
1098	cg01761369	-10.39142437	NA	NA	NA	NA	NA	NA	NA	NA	NA	NA	1.01E-24	NA	NA	NA	NA	NA	NA	NA	NA	NA	NA	DAB2IP	9	60607467	60607468	Promoter (<=1kb)	9	60420259	60607404	187146	2	DAB2IP-202	-15	DAB2IP-201;DAB2IP-202	DAB2IP;DAB2IP	0;0	Promoter	491356
1099	cg01763754	-6.062724543	NA	NA	NA	NA	NA	NA	NA	NA	NA	NA	1.58E-09	NA	NA	NA	NA	NA	NA	NA	NA	NA	NA	CXXC5	2	32442707	32442708	Promoter (<=1kb)	2	32442180	32445142	2963	1	CXXC5-201	527	CXXC5-201	CXXC5	0	Exon	487156
1100	cg01766000	19.71832618	NA	NA	NA	NA	NA	NA	NA	NA	NA	NA	5.54E-80	NA	NA	NA	NA	NA	NA	NA	NA	NA	NA	TFAP2A	35	10084314	10084315	Distal Intergenic	35	10092000	10106135	14136	2	TFAP2A-201	21820	NA	NA	NA	Intergenic_downstream	488213
1101	cg01767626	10.44269662	NA	NA	NA	NA	NA	NA	NA	NA	NA	NA	6.02E-25	NA	NA	NA	NA	NA	NA	NA	NA	NA	NA	FEZF2	20	28431010	28431011	Distal Intergenic	20	28425321	28428853	3533	1	FEZF2-202	5641	FEZF2-201;FEZF2-202	FEZF2;FEZF2	0;0	Intergenic_downstream	476568
1102	cg01770127	-15.01324872	NA	NA	NA	NA	NA	NA	NA	NA	NA	NA	1.32E-48	NA	NA	NA	NA	NA	NA	NA	NA	NA	NA	KIF21A	27	14278477	14278478	Exon (KIF21A-201/KIF21A, exon 27 of 38)	27	14158574	14304427	145854	1	KIF21A-201	119903	KIF21A-201;KIF21A-202;KIF21A-203;KIF21A-204	KIF21A;KIF21A;KIF21A;KIF21A	0;0;0;0	Exon	100683402
1103	cg01771143	13.25504683	NA	NA	NA	NA	NA	NA	NA	NA	NA	NA	1.20E-38	NA	NA	NA	NA	NA	NA	NA	NA	NA	NA	R3HCC1L	28	11348759	11348760	Intron (R3HCC1L-201/R3HCC1L, intron 1 of 5)	28	11338339	11404983	66645	1	R3HCC1L-201	10420	R3HCC1L-201	R3HCC1L	0	Intron	486829
1104	cg01771997	-13.11632758	NA	NA	NA	NA	NA	NA	NA	NA	NA	NA	6.60E-38	NA	NA	NA	NA	NA	NA	NA	NA	NA	NA	SOX6	21	39047637	39047638	Intron (SOX6-203/SOX6, intron 4 of 14)	21	38849936	39257966	408031	2	SOX6-203	210328	SOX6-203;SOX6-201;SOX6-202	SOX6;SOX6;SOX6	0;0;0	Intron	476871
1105	cg01778572	-10.89794073	NA	NA	NA	NA	NA	NA	NA	NA	NA	NA	5.70E-27	NA	NA	NA	NA	NA	NA	NA	NA	NA	NA	GPAT3	32	7616559	7616560	Distal Intergenic	32	7445831	7506433	60603	1	GPAT3-201	170728	NA	NA	NA	Intergenic_downstream	478460
1106	cg01782227	9.853270912	NA	NA	NA	NA	NA	NA	NA	NA	NA	NA	1.93E-22	NA	NA	NA	NA	NA	NA	NA	NA	NA	NA	TITF1	8	14899101	14899102	Promoter (<=1kb)	8	14895936	14899838	3903	2	TITF1-201	688	TITF1-201	TITF1	0	fiveUTR	NA
1107	cg01783645	-6.491895596	NA	NA	NA	NA	NA	NA	NA	NA	NA	NA	1.05E-10	NA	NA	NA	NA	NA	NA	NA	NA	NA	NA	SPATA17	38	12921357	12921358	Intron (SPATA17-201/SPATA17, intron 3 of 9)	38	12893984	13063862	169879	1	SPATA17-201	27373	SPATA17-201;SPATA17-202;SPATA17-203	SPATA17;SPATA17;SPATA17	0;0;0	Intron	608327
1108	cg01783690	-5.896144174	NA	NA	NA	NA	NA	NA	NA	NA	NA	NA	4.32E-09	NA	NA	NA	NA	NA	NA	NA	NA	NA	NA	LMO4	6	61034486	61034487	Distal Intergenic	6	60967661	60983966	16306	2	LMO4-201	-50520	NA	NA	NA	Intergenic_upstream	479962
1109	cg01784199	4.447401887	NA	NA	NA	NA	NA	NA	NA	NA	NA	NA	9.16E-06	NA	NA	NA	NA	NA	NA	NA	NA	NA	NA	NEXN	6	68981245	68981246	Intron (NEXN-201/NEXN, intron 6 of 6)	6	68956465	69106937	150473	2	NEXN-201	125691	DNAJB4-201;NEXN-201	DNAJB4;NEXN	0;0	Intron	100856678
1110	cg01784864	-5.477391638	NA	NA	NA	NA	NA	NA	NA	NA	NA	NA	4.84E-08	NA	NA	NA	NA	NA	NA	NA	NA	NA	NA	SPATA17	38	13024402	13024403	Intron (SPATA17-201/SPATA17, intron 9 of 9)	38	12893984	13063862	169879	1	SPATA17-201	130370	SPATA17-201;SPATA17-202;SPATA17-203	SPATA17;SPATA17;SPATA17	0;0;0	Intron	608327
1111	cg01785567	-8.835600023	NA	NA	NA	NA	NA	NA	NA	NA	NA	NA	2.01E-18	NA	NA	NA	NA	NA	NA	NA	NA	NA	NA	CEP41	14	6507447	6507448	Intron (CEP41-202/CEP41, intron 3 of 9)	14	6472151	6522021	49871	1	CEP41-203	35248	CEP41-203;CEP41-204;CEP41-202;CEP41-207;CEP41-206;CEP41-205	CEP41;CEP41;CEP41;CEP41;CEP41;CEP41	0;0;0;0;0;0	Intron	482256
1112	cg01786169	-8.84475117	NA	NA	NA	NA	NA	NA	NA	NA	NA	NA	1.86E-18	NA	NA	NA	NA	NA	NA	NA	NA	NA	NA	AUTS2	6	3132890	3132891	Intron (AUTS2-201/AUTS2, intron 2 of 18)	6	2487353	3624038	1136686	2	AUTS2-201	491147	AUTS2-201;AUTS2-202;AUTS2-205	AUTS2;AUTS2;AUTS2	0;0;0	Intron	479709
1113	cg01786675	-11.65738034	NA	NA	NA	NA	NA	NA	NA	NA	NA	NA	1.62E-30	NA	NA	NA	NA	NA	NA	NA	NA	NA	NA	LIX1L	17	58601371	58601372	Exon (LIX1L-201/LIX1L, exon 6 of 6)	17	58601288	58617445	16158	2	LIX1L-201	16073	LIX1L-201;POLR3GL-201;POLR3GL-202	LIX1L;POLR3GL;POLR3GL	0;0;0	Exon	608332
1114	cg01787715	-8.451174332	NA	NA	NA	NA	NA	NA	NA	NA	NA	NA	5.21E-17	NA	NA	NA	NA	NA	NA	NA	NA	NA	NA	KCTD3	38	11179905	11179906	Distal Intergenic	38	11047089	11097046	49958	1	KCTD3-205	132816	NA	NA	NA	Intergenic_downstream	478960
1115	cg01789783	-8.654858675	NA	NA	NA	NA	NA	NA	NA	NA	NA	NA	9.44E-18	NA	NA	NA	NA	NA	NA	NA	NA	NA	NA	gene:ENSCAFG00040024331	23	33945133	33945134	Distal Intergenic	23	33951161	33952212	1052	2	transcript:ENSCAFT00040045324	7078	NA	NA	NA	Intergenic_downstream	NA
1116	cg01792183	9.40002408	NA	NA	NA	NA	NA	NA	NA	NA	NA	NA	1.33E-20	NA	NA	NA	NA	NA	NA	NA	NA	NA	NA	BCL11A	10	61296077	61296078	Intron (BCL11A-202/BCL11A, intron 4 of 4)	10	61295480	61394699	99220	2	BCL11A-201	98621	BCL11A-201;BCL11A-202	BCL11A;BCL11A	0;0	Intron	481381
1117	cg01793100	-6.904776293	NA	NA	NA	NA	NA	NA	NA	NA	NA	NA	6.61E-12	NA	NA	NA	NA	NA	NA	NA	NA	NA	NA	TMCO5A	30	5322854	5322855	Distal Intergenic	30	5379169	5394214	15046	1	TMCO5A-201	-56314	NA	NA	NA	Intergenic_upstream	478253
1118	cg01793506	-13.37069161	NA	NA	NA	NA	NA	NA	NA	NA	NA	NA	2.85E-39	NA	NA	NA	NA	NA	NA	NA	NA	NA	NA	FIGN	36	8764430	8764431	Distal Intergenic	36	9064642	9067375	2734	2	FIGN-201	302944	NA	NA	NA	Intergenic_downstream	488374
1119	cg01794235	-6.850890431	NA	NA	NA	NA	NA	NA	NA	NA	NA	NA	9.57E-12	NA	NA	NA	NA	NA	NA	NA	NA	NA	NA	FOXG1	8	8470495	8470496	Distal Intergenic	8	8061590	8063080	1491	1	FOXG1-201	408906	NA	NA	NA	Intergenic_downstream	490636
1120	cg01794939	-12.81023943	NA	NA	NA	NA	NA	NA	NA	NA	NA	NA	2.70E-36	NA	NA	NA	NA	NA	NA	NA	NA	NA	NA	PIK3C3	7	48671023	48671024	Distal Intergenic	7	48437051	48452325	15275	2	PIK3C3-207	-218698	NA	NA	NA	Intergenic_upstream	490477
1121	cg01797373	-16.35046969	3.943373066	NA	NA	NA	NA	NA	NA	NA	NA	4.897091105	7.50E-57	0.00010499	NA	NA	NA	NA	NA	NA	NA	NA	1.73E-06	FHL1	X	105685450	105685451	Distal Intergenic	39	105712286	105725202	12917	1	FHL1-201	-26836	NA	NA	NA	Intergenic_upstream	492162
1122	cg01797675	-6.907205273	NA	NA	NA	NA	NA	NA	NA	NA	NA	NA	6.50E-12	NA	NA	NA	NA	NA	NA	NA	NA	NA	NA	EBF1	4	52142463	52142464	Distal Intergenic	4	51643633	52027099	383467	1	EBF1-201	498879	NA	NA	NA	Intergenic_downstream	479312
1123	cg01799642	-7.016101442	NA	NA	NA	NA	NA	NA	NA	NA	NA	NA	3.05E-12	NA	NA	NA	NA	NA	NA	NA	NA	NA	NA	UNC5D	16	29579640	29579641	Intron (UNC5D-201/UNC5D, intron 1 of 17)	16	29329989	29851647	521659	2	UNC5D-201	271958	UNC5D-201;UNC5D-202;UNC5D-203	UNC5D;UNC5D;UNC5D	0;0;0	Intron	482857
1124	cg01801625	-10.38590181	NA	NA	NA	NA	NA	NA	NA	NA	NA	NA	1.06E-24	NA	NA	NA	NA	NA	NA	NA	NA	NA	NA	CTNND2	34	3224726	3224727	Exon (CTNND2-201/CTNND2, exon 13 of 23)	34	2481676	3394692	913017	1	CTNND2-201	743002	CTNND2-201;CTNND2-202;CTNND2-203	CTNND2;CTNND2;CTNND2	0;0;0	Exon	488048
1125	cg01804664	14.97567879	NA	NA	NA	NA	NA	NA	NA	NA	NA	NA	2.21E-48	NA	NA	NA	NA	NA	NA	NA	NA	NA	NA	ARSI	4	59070372	59070373	Distal Intergenic	4	59057718	59063119	5402	1	ARSI-201	12655	NA	NA	NA	Intergenic_downstream	489186
1126	cg01810127	-5.817956398	NA	NA	NA	NA	NA	NA	NA	NA	NA	NA	6.87E-09	NA	NA	NA	NA	NA	NA	NA	NA	NA	NA	ZBTB20	33	18853539	18853540	Distal Intergenic	33	18582350	18813893	231544	2	ZBTB20-203	-39646	NA	NA	NA	Intergenic_upstream	487987
1127	cg01810186	-6.663715747	NA	NA	NA	NA	NA	NA	NA	NA	NA	NA	3.39E-11	NA	NA	NA	NA	NA	NA	NA	NA	NA	NA	COLEC10	13	18319022	18319023	Distal Intergenic	13	18341988	18380785	38798	1	COLEC10-201	-22966	NA	NA	NA	Intergenic_upstream	608976
1128	cg01810345	-8.335483146	NA	NA	NA	NA	NA	NA	NA	NA	NA	NA	1.35E-16	NA	NA	NA	NA	NA	NA	NA	NA	NA	NA	PIM1	12	6180165	6180166	Distal Intergenic	12	6215069	6219497	4429	1	PIM1-201	-34855	NA	NA	NA	Intergenic_upstream	481772
1129	cg01810374	-6.609438674	NA	NA	NA	NA	NA	NA	NA	NA	NA	NA	4.86E-11	NA	NA	NA	NA	NA	NA	NA	NA	NA	NA	LRFN2	12	9259649	9259650	Promoter (<=1kb)	12	9222129	9260577	38449	2	LRFN2-201	927	LRFN2-201	LRFN2	0	Exon	481785
1130	cg01810880	-5.69680901	NA	NA	NA	NA	NA	NA	NA	NA	NA	NA	1.39E-08	NA	NA	NA	NA	NA	NA	NA	NA	NA	NA	CHCHD3	14	4528494	4528495	Intron (CHCHD3-201/CHCHD3, intron 8 of 8)	14	4170439	4554046	383608	1	CHCHD3-201	358007	CHCHD3-201;CHCHD3-207	CHCHD3;CHCHD3	0;0	Intron	607574
1131	cg01811415	-13.9459375	NA	NA	NA	NA	NA	NA	NA	NA	NA	NA	1.94E-42	NA	NA	NA	NA	NA	NA	NA	NA	NA	NA	gene:ENSCAFG00040016088	14	54835973	54835974	Distal Intergenic	14	54848384	54848917	534	2	transcript:ENSCAFT00040029637	12992	NA	NA	NA	Intergenic_downstream	NA
1132	cg01814600	8.587318994	NA	NA	NA	NA	NA	NA	NA	NA	NA	NA	1.67E-17	NA	NA	NA	NA	NA	NA	NA	NA	NA	NA	CRIM1	17	28834411	28834412	Exon (CRIM1-201/CRIM1, exon 5 of 17)	17	28729117	28911415	182299	1	CRIM1-201	105294	CRIM1-201;CRIM1-202;CRIM1-203	CRIM1;CRIM1;CRIM1	0;0;0	Exon	475723
1133	cg01818075	-8.851676428	NA	NA	NA	NA	NA	NA	NA	NA	NA	NA	1.75E-18	NA	NA	NA	NA	NA	NA	NA	NA	NA	NA	BCL11A	10	61304936	61304937	Exon (BCL11A-201/BCL11A, exon 3 of 4)	10	61295480	61394699	99220	2	BCL11A-201	89714	BCL11A-201;BCL11A-202;BCL11A-203;BCL11A-204;BCL11A-205	BCL11A;BCL11A;BCL11A;BCL11A;BCL11A	0;0;0;0;0	Exon	481381
1134	cg01819094	-6.302719805	NA	NA	NA	NA	NA	NA	NA	NA	NA	NA	3.55E-10	NA	NA	NA	NA	NA	NA	NA	NA	NA	NA	FANCL	10	59926478	59926479	Distal Intergenic	10	59244191	59333166	88976	2	FANCL-203	-593312	NA	NA	NA	Intergenic_upstream	612161
1135	cg01819137	21.31577893	NA	NA	NA	NA	NA	NA	NA	NA	NA	NA	4.87E-92	NA	NA	NA	NA	NA	NA	NA	NA	NA	NA	POU4F3	2	38293716	38293717	Exon (POU4F3-201/POU4F3, exon 3 of 3)	2	38292275	38295020	2746	1	POU4F3-201	1441	POU4F3-201	POU4F3	0	Exon	487200
1136	cg01821161	20.63162079	NA	NA	NA	NA	NA	NA	NA	NA	NA	NA	8.53E-87	NA	NA	NA	NA	NA	NA	NA	NA	NA	NA	DLX1	36	16700163	16700164	Intron (NA, intron 3 of 1)	36	16693626	16696306	2681	1	DLX1-201	6489	DLX1-201	DLX1	0	Intron	607766
1137	cg01822430	-5.894764266	NA	NA	NA	NA	NA	NA	NA	NA	NA	NA	4.36E-09	NA	NA	NA	NA	NA	NA	NA	NA	NA	NA	ETAA1	10	67474782	67474783	Distal Intergenic	10	67334223	67346420	12198	1	ETAA1-201	140559	NA	NA	NA	Intergenic_downstream	474621
1138	cg01824210	-6.662372517	NA	NA	NA	NA	NA	NA	NA	NA	NA	NA	3.42E-11	NA	NA	NA	NA	NA	NA	NA	NA	NA	NA	SMG6	9	45764585	45764586	Intron (SMG6-201/SMG6, intron 18 of 19)	9	45762150	46003828	241679	2	SMG6-201	239194	HIC1-201;SMG6-201;SMG6-203;SMG6-204;SMG6-205;SMG6-202	HIC1;SMG6;SMG6;SMG6;SMG6;SMG6	0;0;0;0;0;0	Intron	491199
1139	cg01824302	-7.057830017	NA	NA	NA	NA	NA	NA	NA	NA	NA	NA	2.28E-12	NA	NA	NA	NA	NA	NA	NA	NA	NA	NA	MVB12B	9	56809247	56809248	Distal Intergenic	9	56417755	56588124	170370	2	MVB12B-203	-221124	NA	NA	NA	Intergenic_upstream	480722
1140	cg01827691	-5.364438192	NA	NA	NA	NA	NA	NA	NA	NA	NA	NA	9.02E-08	NA	NA	NA	NA	NA	NA	NA	NA	NA	NA	UBE2V1	24	36529972	36529973	Exon (UBE2V1-201/UBE2V1, exon 2 of 4)	24	36517713	36548721	31009	2	UBE2V1-201	18700	UBE2V1-201;UBE2V1-202;UBE2V1-203	UBE2V1;UBE2V1;UBE2V1	0;0;0	Exon	100538347
1141	cg01831882	26.20426964	NA	NA	NA	NA	NA	NA	NA	NA	NA	NA	1.20E-132	NA	NA	NA	NA	NA	NA	NA	NA	NA	NA	FOXG1	8	8062495	8062496	Promoter (<=1kb)	8	8061590	8063080	1491	1	FOXG1-201	905	FOXG1-201	FOXG1	0	Exon	490636
1142	cg01836225	-16.60604761	NA	NA	NA	NA	NA	NA	NA	NA	NA	NA	1.72E-58	NA	NA	NA	NA	NA	NA	NA	NA	NA	NA	PTPRD	11	28713928	28713929	Exon (PTPRD-201/PTPRD, exon 32 of 37)	11	28703275	29099194	395920	2	PTPRD-201	385217	PTPRD-201;PTPRD-202;PTPRD-203;PTPRD-204;PTPRD-205;PTPRD-206;PTPRD-207;PTPRD-208;PTPRD-209;PTPRD-210	PTPRD;PTPRD;PTPRD;PTPRD;PTPRD;PTPRD;PTPRD;PTPRD;PTPRD;PTPRD	0;0;0;0;0;0;0;0;0;0	Exon	481538
1143	cg01838477	-7.463714026	NA	NA	NA	NA	NA	NA	NA	NA	NA	NA	1.21E-13	NA	NA	NA	NA	NA	NA	NA	NA	NA	NA	PROX1	7	11638896	11638897	Exon (PROX1-201/PROX1, exon 3 of 5)	7	11630331	11653911	23581	1	PROX1-201	8565	PROX1-201;PROX1-202;PROX1-203;PROX1-204	PROX1;PROX1;PROX1;PROX1	0;0;0;0	Exon	490291
1144	cg01839446	-8.383747181	NA	NA	NA	NA	NA	NA	NA	NA	NA	NA	9.10E-17	NA	NA	NA	NA	NA	NA	NA	NA	NA	NA	EYA1	29	20488777	20488778	5' UTR	29	20327095	20742904	415810	2	EYA1-203	254078	EYA1-203;EYA1-204;EYA1-202;EYA1-201	EYA1;EYA1;EYA1;EYA1	0;0;0;0	fiveUTR	477910
1145	cg01841002	-7.415759721	NA	NA	NA	NA	NA	NA	NA	NA	NA	NA	1.73E-13	NA	NA	NA	NA	NA	NA	NA	NA	NA	NA	FAM172A	3	15398464	15398465	Intron (FAM172A-201/FAM172A, intron 8 of 9)	3	15121737	15533517	411781	1	FAM172A-201	276679	FAM172A-201;FAM172A-202;FAM172A-203;FAM172A-204;FAM172A-205;FAM172A-206	FAM172A;FAM172A;FAM172A;FAM172A;FAM172A;FAM172A	0;0;0;0;0;0	Intron	102157038
1146	cg01845954	5.206495422	NA	NA	NA	NA	NA	NA	NA	NA	NA	NA	2.11E-07	NA	NA	NA	NA	NA	NA	NA	NA	NA	NA	GSX1	25	11851986	11851987	Distal Intergenic	25	11877540	11878799	1260	2	GSX1-201	26813	NA	NA	NA	Intergenic_downstream	100856362
1147	cg01846532	-8.443553031	NA	NA	NA	NA	NA	NA	NA	NA	NA	3.897354617	5.55E-17	NA	NA	NA	NA	NA	NA	NA	NA	NA	0.000125725	ARHGAP15	19	45583896	45583897	Intron (ARHGAP15-201/ARHGAP15, intron 6 of 13)	19	45263570	45933237	669668	1	ARHGAP15-201	320326	ARHGAP15-201	ARHGAP15	0	Intron	476138
1148	cg01846888	19.93248279	NA	NA	NA	NA	NA	NA	NA	NA	NA	NA	1.46E-81	NA	NA	NA	NA	NA	NA	NA	NA	NA	NA	BARHL2	6	58016905	58016906	Distal Intergenic	6	58029115	58035563	6449	1	BARHL2-201	-12161	NA	NA	NA	Intergenic_upstream	611092
1149	cg01847983	-15.40057496	NA	NA	NA	NA	NA	NA	NA	NA	NA	NA	6.17E-51	NA	NA	NA	NA	NA	NA	NA	NA	NA	NA	KLHL29	17	17127160	17127161	Distal Intergenic	17	18121742	18260903	139162	1	KLHL29-201	-994630	NA	NA	NA	Intergenic_upstream	482991
1150	cg01848036	-9.603752512	NA	NA	NA	NA	NA	NA	NA	NA	NA	NA	2.03E-21	NA	NA	NA	NA	NA	NA	NA	NA	NA	NA	BHLHE22	29	14269139	14269140	Distal Intergenic	29	14541624	14543048	1425	1	BHLHE22-201	-272436	NA	NA	NA	Intergenic_upstream	NA
1151	cg01848338	5.725245682	NA	NA	NA	NA	NA	NA	NA	NA	NA	NA	1.18E-08	NA	NA	NA	NA	NA	NA	NA	NA	NA	NA	TMEM161B	3	20466597	20466598	Distal Intergenic	3	20281306	20290379	9074	1	TMEM161B-205	185291	NA	NA	NA	Intergenic_downstream	488916
1152	cg01850319	-5.668853834	NA	NA	NA	NA	NA	NA	NA	NA	NA	NA	1.64E-08	NA	NA	NA	NA	NA	NA	NA	NA	NA	NA	ZNF423	2	63152141	63152142	3' UTR	2	62807766	63152765	345000	1	ZNF423-201	344375	ZNF423-201;ZNF423-202;ZNF423-203;ZNF423-204	ZNF423;ZNF423;ZNF423;ZNF423	0;0;0;0	threeUTR	487291
1153	cg01851187	-5.886257272	NA	NA	NA	NA	NA	NA	NA	NA	NA	NA	4.59E-09	NA	NA	NA	NA	NA	NA	NA	NA	NA	NA	MITF	20	21499593	21499594	Distal Intergenic	20	21572611	21603715	31105	2	MITF-201	104122	NA	NA	NA	Intergenic_downstream	415126
1154	cg01852109	-9.715794804	NA	NA	NA	NA	NA	NA	NA	NA	NA	NA	7.10E-22	NA	NA	NA	NA	NA	NA	NA	NA	NA	NA	IGDCC4	30	29882296	29882297	Exon (IGDCC4-202/IGDCC4, exon 5 of 17)	30	29868085	29903268	35184	2	IGDCC4-201	20971	IGDCC4-201;IGDCC4-202	IGDCC4;IGDCC4	0;0	Exon	487604
1155	cg01857777	-8.17227314	NA	NA	NA	NA	NA	NA	NA	NA	NA	NA	5.09E-16	NA	NA	NA	NA	NA	NA	NA	NA	NA	NA	NEDD1	15	37113610	37113611	Distal Intergenic	15	36478511	36525274	46764	1	NEDD1-201	635100	NA	NA	NA	Intergenic_downstream	100855622
1156	cg01860662	-5.52983018	NA	NA	NA	NA	NA	NA	NA	NA	NA	NA	3.61E-08	NA	NA	NA	NA	NA	NA	NA	NA	NA	NA	DMBX1	15	13897723	13897724	Promoter (6-7kb)	15	13886497	13891617	5121	2	DMBX1-201	-6155	NA	NA	NA	Promoter	610425
1157	cg01865273	-9.62183447	NA	NA	NA	NA	NA	NA	NA	NA	NA	NA	1.71E-21	NA	NA	NA	NA	NA	NA	NA	NA	NA	NA	ERI3	15	15929737	15929738	Intron (ERI3-201/ERI3, intron 4 of 9)	15	15901916	16029641	127726	1	ERI3-201	27773	ERI3-201;ERI3-202	ERI3;ERI3	0;0	Intron	475384
1158	cg01865313	-16.27213721	NA	NA	NA	NA	NA	NA	NA	NA	NA	NA	2.36E-56	NA	NA	NA	NA	NA	NA	NA	NA	NA	NA	NAA11	32	3608255	3608256	Distal Intergenic	32	3720033	3720722	690	2	NAA11-201	112467	NA	NA	NA	Intergenic_downstream	608326
1159	cg01865647	-6.10411131	NA	NA	NA	NA	NA	NA	NA	NA	NA	NA	1.23E-09	NA	NA	NA	NA	NA	NA	NA	NA	NA	NA	ELP4	18	36279655	36279656	Intron (NA, intron 6 of 1)	18	36181294	36240818	59525	2	ELP4-208	-38789	NA	NA	NA	Intron	483442
1160	cg01871214	16.81203395	NA	NA	NA	NA	NA	NA	NA	NA	NA	NA	7.95E-60	NA	NA	NA	NA	NA	NA	NA	NA	NA	NA	TMEM33	13	39159807	39159808	Distal Intergenic	13	39194259	39232300	38042	1	TMEM33-203	-34452	NA	NA	NA	Intergenic_upstream	612937
1161	cg01873051	-9.545106261	NA	NA	NA	NA	NA	NA	NA	NA	NA	NA	3.50E-21	NA	NA	NA	NA	NA	NA	NA	NA	NA	NA	SLF2	28	13593421	13593422	Distal Intergenic	28	13619537	13665477	45941	1	SLF2-201	-26116	NA	NA	NA	Intergenic_upstream	612816
1162	cg01874861	-9.86727022	NA	NA	NA	NA	NA	NA	NA	NA	NA	NA	1.69E-22	NA	NA	NA	NA	NA	NA	NA	NA	NA	NA	RCC1L	6	4509668	4509669	Distal Intergenic	6	5352465	5374183	21719	2	RCC1L-203	864515	NA	NA	NA	Intergenic_downstream	489793
1163	cg01875032	-17.22856535	NA	-3.659097334	NA	NA	NA	NA	NA	NA	NA	NA	1.45E-62	NA	0.00031112	NA	NA	NA	NA	NA	NA	NA	NA	TOX3	2	60244516	60244517	Distal Intergenic	2	60349223	60452961	103739	1	TOX3-201	-104755	NA	NA	NA	Intergenic_upstream	487281
1164	cg01879724	-7.636876666	NA	NA	NA	NA	NA	NA	NA	NA	NA	NA	3.32E-14	NA	NA	NA	NA	NA	NA	NA	NA	NA	NA	FIGN	36	8922800	8922801	Distal Intergenic	36	9064642	9067375	2734	2	FIGN-201	144623	NA	NA	NA	Intergenic_downstream	488374
1165	cg01881437	-12.73178287	NA	NA	NA	NA	NA	NA	NA	NA	NA	NA	6.92E-36	NA	NA	NA	NA	NA	NA	NA	NA	NA	NA	PTPRD	11	28857436	28857437	Exon (PTPRD-201/PTPRD, exon 17 of 37)	11	28703275	29099194	395920	2	PTPRD-201	241757	PTPRD-201;PTPRD-202;PTPRD-203;PTPRD-204;PTPRD-205;PTPRD-206;PTPRD-207;PTPRD-208;PTPRD-209;PTPRD-210	PTPRD;PTPRD;PTPRD;PTPRD;PTPRD;PTPRD;PTPRD;PTPRD;PTPRD;PTPRD	0;0;0;0;0;0;0;0;0;0	Exon	481538
1166	cg01882022	4.140422859	-4.284685935	NA	NA	NA	NA	NA	NA	NA	NA	-4.058255768	3.61E-05	2.62E-05	NA	NA	NA	NA	NA	NA	NA	NA	6.65E-05	FOSB	1	110297245	110297246	Exon (FOSB-201/FOSB, exon 4 of 4)	1	110297099	110301231	4133	2	FOSB-201	3937	FOSB-201;FOSB-202;FOSB-203;FOSB-204	FOSB;FOSB;FOSB;FOSB	0;0;0;0	Exon	484445
1167	cg01883716	4.279062498	NA	NA	NA	NA	NA	NA	NA	NA	NA	NA	1.96E-05	NA	NA	NA	NA	NA	NA	NA	NA	NA	NA	PRKD1	8	8632089	8632090	Distal Intergenic	8	8788186	9110801	322616	2	PRKD1-202	478711	NA	NA	NA	Intergenic_downstream	609091
1168	cg01888904	-5.353837603	NA	NA	NA	NA	NA	NA	NA	NA	NA	NA	9.56E-08	NA	NA	NA	NA	NA	NA	NA	NA	NA	NA	RBM6	20	39030740	39030741	Exon (RBM6-201/RBM6, exon 5 of 20)	20	38959145	39058081	98937	2	RBM6-201	27340	RBM6-201	RBM6	0	Exon	608064
1169	cg01890074	-6.25041883	NA	NA	NA	NA	NA	NA	NA	NA	NA	NA	4.94E-10	NA	NA	NA	NA	NA	NA	NA	NA	NA	NA	SCN8A	27	3213844	3213845	Exon (SCN8A-201/SCN8A, exon 20 of 27)	27	3190817	3309349	118533	2	SCN8A-201	95504	SCN8A-201;SCN8A-202	SCN8A;SCN8A	0;0	Exon	477604
1170	cg01893274	-15.58171791	NA	NA	NA	NA	NA	NA	NA	NA	NA	NA	4.83E-52	NA	NA	NA	NA	NA	NA	NA	NA	NA	NA	ZEB2	19	47754832	47754833	Distal Intergenic	19	46541756	46674765	133010	2	ZEB2-201	-1080019	NA	NA	NA	Intergenic_upstream	483909
1171	cg01895513	-10.47438025	NA	NA	NA	NA	NA	NA	NA	NA	NA	NA	4.38E-25	NA	NA	NA	NA	NA	NA	NA	NA	NA	NA	OLFM4	22	10730720	10730721	Distal Intergenic	22	9974489	9996472	21984	1	OLFM4-202	756280	NA	NA	NA	Intergenic_downstream	485470
1172	cg01898872	-7.079066864	NA	NA	NA	NA	NA	NA	NA	NA	NA	3.969042961	1.96E-12	NA	NA	NA	NA	NA	NA	NA	NA	NA	9.49E-05	TOX	29	10351983	10351984	Distal Intergenic	29	9626950	9924166	297217	2	TOX-201	-427817	NA	NA	NA	Intergenic_upstream	486964
1173	cg01899622	9.735080753	NA	NA	NA	NA	NA	NA	NA	NA	NA	NA	5.92E-22	NA	NA	NA	NA	NA	NA	NA	NA	NA	NA	MAPKAP1	9	57355629	57355630	Intron (MAPKAP1-201/MAPKAP1, intron 7 of 8)	9	57125360	57378478	253119	1	MAPKAP1-201	230269	MAPKAP1-201;MAPKAP1-202;MAPKAP1-203;MAPKAP1-204	MAPKAP1;MAPKAP1;MAPKAP1;MAPKAP1	0;0;0;0	Intron	480724
1174	cg01901100	-13.9993057	NA	NA	NA	NA	NA	NA	NA	NA	NA	NA	9.75E-43	NA	NA	NA	NA	NA	NA	NA	NA	NA	NA	LDAH	17	15814041	15814042	Distal Intergenic	17	15650595	15753383	102789	2	LDAH-201	-60707	NA	NA	NA	Intergenic_upstream	100684558
1175	cg01901338	22.95464954	NA	NA	NA	NA	NA	NA	NA	NA	NA	NA	4.62E-105	NA	NA	NA	NA	NA	NA	NA	NA	NA	NA	TBCA	3	28751017	28751018	Distal Intergenic	3	28807730	28882913	75184	1	TBCA-201	-56761	NA	NA	NA	Intergenic_upstream	479173
1176	cg01901522	3.864198824	NA	NA	NA	NA	NA	NA	NA	NA	NA	NA	0.000115055	NA	NA	NA	NA	NA	NA	NA	NA	NA	NA	MITF	20	21487937	21487938	Distal Intergenic	20	21572611	21603715	31105	2	MITF-201	115826	NA	NA	NA	Intergenic_downstream	415126
1177	cg01901658	-14.63503404	NA	NA	NA	NA	NA	NA	NA	NA	NA	NA	2.23E-46	NA	NA	NA	NA	NA	NA	NA	NA	NA	NA	EDNRB	22	31695747	31695748	Distal Intergenic	22	31395098	31416398	21301	2	EDNRB-201	-279350	NA	NA	NA	Intergenic_upstream	403862
1178	cg01902937	16.4924963	NA	NA	NA	NA	NA	NA	NA	NA	NA	NA	9.26E-58	NA	NA	NA	NA	NA	NA	NA	NA	NA	NA	PTF1A	2	7627680	7627681	Exon (NA, exon 17 of 2)	2	7631493	7632888	1396	2	PTF1A-201	5207	PTF1A-201	PTF1A	5207	Exon	608313
1179	cg01902998	6.0034054	NA	NA	NA	NA	NA	NA	NA	NA	NA	NA	2.27E-09	NA	NA	NA	NA	NA	NA	NA	NA	NA	NA	CHURC1	8	39120995	39120996	Distal Intergenic	8	39145454	39159826	14373	1	CHURC1-202	-24410	NA	NA	NA	Intergenic_upstream	609942
1180	cg01903435	4.180964239	NA	NA	NA	NA	NA	NA	NA	NA	NA	NA	3.03E-05	NA	NA	NA	NA	NA	NA	NA	NA	NA	NA	SMUG1	27	1132724	1132725	Intron (SMUG1-203/SMUG1, intron 2 of 2)	27	1110135	1250211	140077	1	SMUG1-203	22541	SMUG1-203	SMUG1	0	Intron	486497
1181	cg01903440	-22.03632882	NA	NA	NA	NA	NA	NA	NA	NA	NA	NA	1.10E-97	NA	NA	NA	NA	NA	NA	NA	NA	NA	NA	KCTD12	22	30159939	30159940	Distal Intergenic	22	30483434	30488182	4749	2	KCTD12-201	328242	NA	NA	NA	Intergenic_downstream	485495
1182	cg01904387	-11.75649574	NA	NA	NA	NA	NA	NA	NA	NA	NA	NA	5.39E-31	NA	NA	NA	NA	NA	NA	NA	NA	NA	NA	SOX6	21	38861123	38861124	Exon (SOX6-203/SOX6, exon 14 of 15)	21	38849936	39257966	408031	2	SOX6-203	396794	SOX6-203;SOX6-201;SOX6-202	SOX6;SOX6;SOX6	0;0;0	Exon	476871
1183	cg01905984	6.923643348	NA	NA	NA	NA	NA	NA	NA	NA	NA	NA	5.80E-12	NA	NA	NA	NA	NA	NA	NA	NA	NA	NA	TFAP2B	12	18566477	18566478	Intron (TFAP2B-201/TFAP2B, intron 4 of 7)	12	18549787	18575653	25867	1	TFAP2B-201	16642	TFAP2B-201;TFAP2B-202;TFAP2B-204;TFAP2B-203	TFAP2B;TFAP2B;TFAP2B;TFAP2B	0;0;0;0	Intron	403463
1184	cg01908395	11.94980658	NA	NA	NA	NA	NA	NA	NA	NA	NA	NA	6.15E-32	NA	NA	NA	NA	NA	NA	NA	NA	NA	NA	MSX2	4	38201126	38201127	Promoter (3-4kb)	4	38192821	38197476	4656	2	MSX2-201	-3650	MSX2-201	MSX2	0	Promoter	403663
1185	cg01908850	22.64727953	NA	NA	NA	NA	NA	NA	NA	NA	NA	NA	1.43E-102	NA	NA	NA	NA	NA	NA	NA	NA	NA	NA	LMX1A	38	18013323	18013324	Exon (LMX1A-201/LMX1A, exon 3 of 9)	38	18010045	18161352	151308	1	LMX1A-201	3278	LMX1A-201	LMX1A	0	Exon	609061
1186	cg01911033	-11.64538224	NA	NA	NA	NA	NA	NA	NA	NA	NA	NA	1.85E-30	NA	NA	NA	NA	NA	NA	NA	NA	NA	NA	GATA3	2	25184286	25184287	Distal Intergenic	2	25553732	25572412	18681	2	GATA3-201	388174	NA	NA	NA	Intergenic_downstream	487134
1187	cg01912337	NA	NA	NA	NA	NA	NA	-3.581314047	NA	NA	NA	NA	NA	NA	NA	NA	NA	NA	0.000414096	NA	NA	NA	NA	HOXA2	14	40329732	40329733	Promoter (<=1kb)	14	40327342	40329112	1771	2	HOXA2-201	-572	HOXA2-201;HOXA3-201	HOXA2;HOXA3	0;0	Promoter	609592
1188	cg01912406	-12.46257841	NA	NA	NA	NA	NA	NA	NA	NA	NA	NA	1.67E-34	NA	NA	NA	NA	NA	NA	NA	NA	NA	NA	AUTS2	6	2698150	2698151	Intron (AUTS2-201/AUTS2, intron 5 of 18)	6	2487353	3624038	1136686	2	AUTS2-201	925839	AUTS2-201;AUTS2-202	AUTS2;AUTS2	0;0	Intron	479709
1189	cg01913455	12.58859165	NA	NA	NA	NA	NA	NA	NA	NA	NA	NA	3.80E-35	NA	NA	NA	NA	NA	NA	NA	NA	NA	NA	TBX4	9	34836937	34836938	Exon (TBX4-202/TBX4, exon 2 of 8)	9	34782917	34838971	56055	2	TBX4-202	2033	TBX4-202;TBX4-203;TBX4-204	TBX4;TBX4;TBX4	0;0;0	Exon	403514
1190	cg01915021	-10.08601863	NA	NA	NA	NA	NA	NA	NA	NA	NA	NA	2.05E-23	NA	NA	NA	NA	NA	NA	NA	NA	NA	NA	PPARGC1A	3	86767856	86767857	Distal Intergenic	3	86295907	86389089	93183	1	PPARGC1A-208	471950	NA	NA	NA	Intergenic_downstream	479127
1191	cg01915523	-6.835635779	NA	NA	NA	NA	NA	NA	NA	NA	NA	NA	1.06E-11	NA	NA	NA	NA	NA	NA	NA	NA	NA	NA	CACNA2D2	20	38711294	38711295	Intron (CACNA2D2-203/CACNA2D2, intron 22 of 33)	20	38580414	38716986	136573	1	CACNA2D2-203	130880	CACNA2D2-203;CACNA2D2-201;CACNA2D2-202	CACNA2D2;CACNA2D2;CACNA2D2	0;0;0	Intron	100688870
1192	cg01915599	3.411033097	NA	NA	NA	NA	NA	NA	NA	NA	NA	NA	0.000660599	NA	NA	NA	NA	NA	NA	NA	NA	NA	NA	PURA	2	32839971	32839972	Exon (PURA-201/PURA, exon 2 of 2)	2	32838518	32840450	1933	1	PURA-201	1405	PURA-201	PURA	0	Exon	487159
1193	cg01918956	-11.12996324	NA	NA	NA	NA	NA	NA	NA	NA	NA	NA	4.95E-28	NA	NA	NA	NA	NA	NA	NA	NA	NA	NA	KCTD3	38	11185675	11185676	Distal Intergenic	38	11047089	11097046	49958	1	KCTD3-204	138587	NA	NA	NA	Intergenic_downstream	478960
1194	cg01919447	3.386524555	NA	NA	NA	NA	NA	NA	NA	NA	NA	NA	0.00072216	NA	NA	NA	NA	NA	NA	NA	NA	NA	NA	ELP4	18	36537458	36537459	Intron (NA, intron 20 of 1)	18	35856346	36240818	384473	2	ELP4-201	-296689	NA	NA	NA	Intron	483442
1195	cg01922679	-11.08744151	NA	NA	NA	NA	NA	NA	NA	NA	NA	NA	7.77E-28	NA	NA	NA	NA	NA	NA	NA	NA	NA	NA	ADGRV1	3	18156817	18156818	Exon (ADGRV1-202/ADGRV1, exon 31 of 92)	3	17744803	18264553	519751	2	ADGRV1-202	107687	ADGRV1-202	ADGRV1	0	Exon	479153
1196	cg01923669	-7.965079767	NA	NA	NA	NA	NA	NA	NA	NA	NA	NA	2.65E-15	NA	NA	NA	NA	NA	NA	NA	NA	NA	NA	USP25	31	13253200	13253201	Distal Intergenic	31	12554070	12689291	135222	1	USP25-208	699131	NA	NA	NA	Intergenic_downstream	478387
1197	cg01928647	22.31637823	NA	NA	NA	NA	NA	NA	NA	NA	NA	NA	6.49E-100	NA	NA	NA	NA	NA	NA	NA	NA	NA	NA	SGSM2	9	46051985	46051986	Exon (SGSM2-205/SGSM2, exon 12 of 24)	9	46008771	46063495	54725	1	SGSM2-202	43214	SGSM2-202;SGSM2-203;SGSM2-204;SGSM2-205;SGSM2-206	SGSM2;SGSM2;SGSM2;SGSM2;SGSM2	0;0;0;0;0	Exon	NA
1198	cg01930645	29.6412203	NA	NA	NA	NA	NA	NA	NA	NA	NA	NA	5.03E-164	NA	NA	NA	NA	NA	NA	NA	NA	NA	NA	LHFPL4	20	8382963	8382964	Promoter (<=1kb)	20	8382895	8411734	28840	1	LHFPL4-201	68	LHFPL4-201	LHFPL4	0	Exon	484669
1199	cg01932374	-9.054171306	NA	NA	NA	NA	NA	NA	NA	NA	NA	NA	2.98E-19	NA	NA	NA	NA	NA	NA	NA	NA	NA	NA	CARMIL3	8	3864949	3864950	Exon (CARMIL3-201/CARMIL3, exon 11 of 40)	8	3860796	3877535	16740	1	CARMIL3-201	4105	DHRS4-201;DHRS4-202;DHRS4-203;DHRS4-204;DHRS4-205;CARMIL3-201	DHRS4;DHRS4;DHRS4;DHRS4;DHRS4;CARMIL3	16922;16922;16922;16922;16922;0	Exon	490619
1200	cg01933636	-5.66436146	NA	NA	NA	NA	NA	NA	NA	NA	NA	NA	1.68E-08	NA	NA	NA	NA	NA	NA	NA	NA	NA	NA	FBXW4	28	14284730	14284731	Intron (FBXW4-201/FBXW4, intron 5 of 8)	28	14232790	14316529	83740	2	FBXW4-201	31798	FBXW4-201;FBXW4-202	FBXW4;FBXW4	0;0	Intron	486852
1201	cg01935380	12.56538676	NA	NA	NA	NA	NA	NA	NA	NA	NA	NA	4.99E-35	NA	NA	NA	NA	NA	NA	NA	NA	NA	NA	FIGN	36	9191359	9191360	Intron (NA, intron 1 of 1)	36	9064642	9067375	2734	2	FIGN-201	-123936	NA	NA	NA	Intron	488374
1202	cg01935616	6.258322977	NA	NA	NA	NA	NA	NA	NA	NA	NA	NA	4.70E-10	NA	NA	NA	NA	NA	NA	NA	NA	NA	NA	TLE1	1	77625228	77625229	Distal Intergenic	1	77728969	77814252	85284	1	TLE1-201	-103789	NA	NA	NA	Intergenic_upstream	476314
1203	cg01938019	-13.21564618	NA	NA	NA	NA	NA	NA	NA	NA	NA	NA	1.95E-38	NA	NA	NA	NA	NA	NA	NA	NA	NA	NA	PRKAA2	5	52952011	52952012	Exon (PRKAA2-201/PRKAA2, exon 7 of 9)	5	52948312	53008209	59898	2	PRKAA2-201	56149	PRKAA2-201	PRKAA2	0	Exon	489571
1204	cg01938074	-13.08924714	NA	NA	NA	NA	NA	NA	NA	NA	NA	NA	9.20E-38	NA	NA	NA	NA	NA	NA	NA	NA	NA	NA	IRX6	2	57943397	57943398	Distal Intergenic	2	57998350	58003373	5024	2	IRX6-201	59975	NA	NA	NA	Intergenic_downstream	487275
1205	cg01938658	-5.42086615	NA	NA	NA	NA	NA	NA	NA	NA	NA	NA	6.62E-08	NA	NA	NA	NA	NA	NA	NA	NA	NA	NA	TMCO5A	30	5335277	5335278	Distal Intergenic	30	5379169	5394214	15046	1	TMCO5A-201	-43892	NA	NA	NA	Intergenic_upstream	478253
1206	cg01939220	-13.89059545	NA	NA	NA	NA	NA	NA	NA	NA	NA	NA	3.96E-42	NA	NA	NA	NA	NA	NA	NA	NA	NA	NA	MAGI1	20	25683778	25683779	Exon (MAGI1-201/MAGI1, exon 24 of 25)	20	25052378	25686773	634396	1	MAGI1-201	631352	MAGI1-201;MAGI1-202;MAGI1-203;MAGI1-206;MAGI1-204;MAGI1-205	MAGI1;MAGI1;MAGI1;MAGI1;MAGI1;MAGI1	0;0;0;0;0;0	Exon	476565
1207	cg01939843	3.994456595	NA	NA	NA	NA	NA	NA	NA	NA	NA	NA	6.72E-05	NA	NA	NA	NA	NA	NA	NA	NA	NA	NA	OPA1	23	52365982	52365983	Intron (OPA1-201/OPA1, intron 29 of 30)	23	52292963	52376646	83684	1	OPA1-201	73019	OPA1-201;OPA1-202;OPA1-203;OPA1-204;OPA1-205	OPA1;OPA1;OPA1;OPA1;OPA1	0;0;0;0;0	Intron	477129
1208	cg01940425	16.62268273	NA	NA	NA	NA	NA	NA	NA	NA	NA	NA	1.34E-58	NA	NA	NA	NA	NA	NA	NA	NA	NA	NA	OTX1	10	63519267	63519268	Promoter (3-4kb)	10	63522882	63525997	3116	1	OTX1-201	-3663	EHBP1-201;EHBP1-202;EHBP1-203;EHBP1-204;EHBP1-205;OTX1-201	EHBP1;EHBP1;EHBP1;EHBP1;EHBP1;OTX1	0;0;0;0;0;0	Promoter	610347
1209	cg01941433	-9.935315899	NA	NA	NA	NA	NA	NA	NA	NA	NA	NA	8.81E-23	NA	NA	NA	NA	NA	NA	NA	NA	NA	NA	ADAMTS5	31	22348456	22348457	Exon (ADAMTS5-201/ADAMTS5, exon 4 of 10)	31	22318687	22360384	41698	2	ADAMTS5-201	11879	ADAMTS5-201	ADAMTS5	0	Exon	487713
1210	cg01942465	4.893919612	NA	NA	NA	NA	NA	NA	NA	NA	NA	NA	1.07E-06	NA	NA	NA	NA	NA	NA	NA	NA	NA	NA	TSC22D1	22	6279389	6279390	Exon (TSC22D1-201/TSC22D1, exon 1 of 2)	22	6276324	6420021	143698	1	TSC22D1-205	3017	TSC22D1-205;TSC22D1-204;TSC22D1-203;TSC22D1-202;TSC22D1-201	TSC22D1;TSC22D1;TSC22D1;TSC22D1;TSC22D1	0;0;0;0;0	Exon	476927
1211	cg01943561	-11.21932183	NA	NA	NA	NA	NA	NA	NA	NA	NA	NA	1.91E-28	NA	NA	NA	NA	NA	NA	NA	NA	NA	NA	TSHZ2	24	38643400	38643401	Distal Intergenic	24	38999504	39119337	119834	1	TSHZ2-201	-356152	NA	NA	NA	Intergenic_upstream	106557707
1212	cg01946200	3.905176865	NA	NA	NA	NA	NA	NA	NA	NA	NA	NA	9.73E-05	NA	NA	NA	NA	NA	NA	NA	NA	NA	NA	DNAJC22	27	5288761	5288762	Promoter (5-6kb)	27	5279401	5283265	3865	2	DNAJC22-201	-5496	NA	NA	NA	Promoter	486557
1213	cg01946401.1	-6.598722302	NA	NA	NA	NA	NA	NA	NA	NA	NA	NA	5.22E-11	NA	NA	NA	NA	NA	NA	NA	NA	NA	NA	RUNX2	12	13641658	13641659	Promoter (<=1kb)	12	13641706	13858231	216526	1	RUNX2-203	0	SUPT3H-202;SUPT3H-203;RUNX2-201;RUNX2-202;RUNX2-203;RUNX2-204	SUPT3H;SUPT3H;RUNX2;RUNX2;RUNX2;RUNX2	0;0;0;0;0;0	Exon	474923
1214	cg01946401.2	-7.132429971	NA	NA	NA	NA	NA	NA	NA	NA	NA	NA	1.34E-12	NA	NA	NA	NA	NA	NA	NA	NA	NA	NA	RUNX2	12	13641658	13641659	Promoter (<=1kb)	12	13641617	13858231	216615	1	RUNX2-201	0	SUPT3H-202;SUPT3H-203;RUNX2-201;RUNX2-202;RUNX2-203;RUNX2-204	SUPT3H;SUPT3H;RUNX2;RUNX2;RUNX2;RUNX2	0;0;0;0;0;0	Exon	474923
1215	cg01948119	-15.06804471	NA	NA	NA	NA	NA	NA	NA	NA	NA	NA	6.22E-49	NA	NA	NA	NA	NA	NA	NA	NA	NA	NA	PAQR3	32	3507153	3507154	Distal Intergenic	32	3325381	3380072	54692	2	PAQR3-203	-127081	NA	NA	NA	Intergenic_upstream	487820
1216	cg01950723	12.9766076	NA	NA	NA	NA	NA	NA	NA	NA	NA	NA	3.63E-37	NA	NA	NA	NA	NA	NA	NA	NA	NA	NA	HOXA13	14	40427800	40427801	Promoter (<=1kb)	14	40424668	40427929	3262	2	HOXA13-201	80	HOXA13-201	HOXA13	0	Exon	482375
1217	cg01952185	17.01116338	NA	NA	NA	NA	NA	NA	NA	NA	NA	NA	3.96E-61	NA	NA	NA	NA	NA	NA	NA	NA	NA	NA	TIFAB	11	23025848	23025849	Distal Intergenic	11	22995284	23000718	5435	2	TIFAB-201	-25131	NA	NA	NA	Intergenic_upstream	481515
1218	cg01952529	-7.174401571	NA	NA	NA	NA	NA	NA	NA	NA	NA	NA	9.96E-13	NA	NA	NA	NA	NA	NA	NA	NA	NA	NA	NPAS3	8	12364910	12364911	Intron (NPAS3-201/NPAS3, intron 5 of 12)	8	11745989	12582297	836309	1	NPAS3-201	618921	NPAS3-201;NPAS3-202;NPAS3-203;NPAS3-204	NPAS3;NPAS3;NPAS3;NPAS3	0;0;0;0	Intron	100688457
1219	cg01961426	20.91263583	NA	NA	NA	NA	NA	NA	NA	NA	NA	NA	6.19E-89	NA	NA	NA	NA	NA	NA	NA	NA	NA	NA	gene:ENSCAFG00040024068	3	44467676	44467677	Distal Intergenic	3	44499247	44499465	219	1	transcript:ENSCAFT00040044860	-31571	NA	NA	NA	Intergenic_upstream	NA
1220	cg01962309	-12.23158072	NA	NA	NA	NA	NA	NA	NA	NA	NA	NA	2.46E-33	NA	NA	NA	NA	NA	NA	NA	NA	NA	NA	HPSE2	28	11748482	11748483	Exon (HPSE2-201/HPSE2, exon 7 of 12)	28	11595942	12230260	634319	2	HPSE2-201	481729	HPSE2-201;HPSE2-202;HPSE2-203;HPSE2-204	HPSE2;HPSE2;HPSE2;HPSE2	0;0;0;0	Exon	486831
1221	cg01962860	-8.575165866	NA	NA	NA	NA	NA	NA	NA	NA	NA	NA	1.85E-17	NA	NA	NA	NA	NA	NA	NA	NA	NA	NA	PDIK1L	2	71241191	71241192	Exon (PDIK1L-201/PDIK1L, exon 2 of 2)	2	71240578	71247247	6670	2	PDIK1L-201	6055	PDIK1L-201	PDIK1L	0	Exon	100684736
1222	cg01964760	-9.965972506	NA	NA	NA	NA	NA	NA	NA	NA	NA	NA	6.56E-23	NA	NA	NA	NA	NA	NA	NA	NA	NA	NA	CYP7B1	29	14629793	14629794	Intron (CYP7B1-201/CYP7B1, intron 1 of 5)	29	14556261	14724497	168237	2	CYP7B1-201	94703	CYP7B1-201	CYP7B1	0	Intron	486973
1223	cg01965462	19.87974663	NA	NA	NA	NA	NA	NA	NA	NA	NA	NA	3.59E-81	NA	NA	NA	NA	NA	NA	NA	NA	NA	NA	ERBB4	37	20030791	20030792	Intron (ERBB4-201/ERBB4, intron 1 of 27)	37	18932466	20033265	1100800	2	ERBB4-201	2473	ERBB4-201;ERBB4-202	ERBB4;ERBB4	0;0	Intron	488508
1224	cg01965931	22.55524193	NA	NA	NA	NA	NA	NA	NA	NA	NA	NA	7.88E-102	NA	NA	NA	NA	NA	NA	NA	NA	NA	NA	FOXD3	5	46962581	46962582	Promoter (3-4kb)	5	46958033	46959481	1449	2	FOXD3-201	-3100	FOXD3-201	FOXD3	0	Promoter	489558
1225	cg01966519	-9.853090393	NA	NA	NA	NA	NA	NA	NA	NA	NA	NA	1.93E-22	NA	NA	NA	NA	NA	NA	NA	NA	NA	NA	RPS6KC1	7	11100510	11100511	Distal Intergenic	7	10779583	10956362	176780	1	RPS6KC1-201	320976	NA	NA	NA	Intergenic_downstream	490288
1226	cg01968164	4.668174889	NA	NA	NA	NA	NA	NA	NA	NA	NA	NA	3.24E-06	NA	NA	NA	NA	NA	NA	NA	NA	NA	NA	MECOM	34	34324824	34324825	Promoter (<=1kb)	34	33773911	34324517	550607	2	MECOM-201	-356	MECOM-201;MECOM-202	MECOM;MECOM	0;0	Promoter	488148
1227	cg01969194	10.66691488	NA	NA	NA	NA	NA	NA	NA	NA	NA	NA	6.20E-26	NA	NA	NA	NA	NA	NA	NA	NA	NA	NA	PAX2	28	13405538	13405539	Distal Intergenic	28	13457186	13536158	78973	1	PAX2-202	-51599	NA	NA	NA	Intergenic_upstream	609228
1228	cg01973528	5.380979788	NA	NA	NA	NA	NA	NA	NA	NA	NA	NA	8.24E-08	NA	NA	NA	NA	NA	NA	NA	NA	NA	NA	SMUG1	27	1205145	1205146	Intron (SMUG1-203/SMUG1, intron 2 of 2)	27	1110135	1250211	140077	1	SMUG1-203	94962	SMUG1-203	SMUG1	0	Intron	486497
1229	cg01975800	-9.572611593	NA	NA	NA	NA	NA	NA	NA	NA	NA	NA	2.71E-21	NA	NA	NA	NA	NA	NA	NA	NA	NA	NA	OPCML	5	2393025	2393026	Intron (OPCML-201/OPCML, intron 2 of 7)	5	1632585	2652746	1020162	1	OPCML-201	760440	OPCML-201;OPCML-202;OPCML-203	OPCML;OPCML;OPCML	0;0;0	Intron	100686219
1230	cg01979535	-15.38354084	NA	NA	NA	NA	NA	NA	NA	NA	NA	NA	7.83E-51	NA	NA	NA	NA	NA	NA	NA	NA	NA	NA	AASDH	13	48831205	48831206	Exon (NA, exon 3 of 2)	13	48863323	48898297	34975	2	AASDH-203	67092	NA	NA	NA	Exon	482159
1231	cg01980251	3.758604823	NA	NA	NA	NA	NA	NA	NA	NA	NA	NA	0.00017586	NA	NA	NA	NA	NA	NA	NA	NA	NA	NA	RUFY3	13	60441141	60441142	Exon (RUFY3-204/RUFY3, exon 1 of 14)	13	60427064	60499219	72156	1	RUFY3-201	14029	RUFY3-201;RUFY3-202;RUFY3-204;RUFY3-203;RUFY3-205	RUFY3;RUFY3;RUFY3;RUFY3;RUFY3	0;0;0;0;0	Exon	475168
1232	cg01981662	8.684369812	NA	NA	NA	NA	NA	NA	NA	NA	NA	NA	7.35E-18	NA	NA	NA	NA	NA	NA	NA	NA	NA	NA	MEIS2	30	4672927	4672928	Exon (MEIS2-202/MEIS2, exon 3 of 12)	30	4471631	4676650	205020	2	MEIS2-201	3722	MEIS2-201;MEIS2-202;MEIS2-203;MEIS2-204	MEIS2;MEIS2;MEIS2;MEIS2	0;0;0;0	Exon	612759
1233	cg01981814	5.28099265	NA	NA	NA	NA	NA	NA	NA	NA	NA	NA	1.42E-07	NA	NA	NA	NA	NA	NA	NA	NA	NA	NA	PROX1	7	11407705	11407706	Distal Intergenic	7	11630331	11653911	23581	1	PROX1-201	-222625	NA	NA	NA	Intergenic_upstream	490291
1234	cg01982830	8.477761359	NA	NA	NA	NA	NA	NA	NA	NA	NA	NA	4.18E-17	NA	NA	NA	NA	NA	NA	NA	NA	NA	NA	CACNA1E	7	14886124	14886125	Exon (CACNA1E-201/CACNA1E, exon 39 of 48)	7	14418374	14901833	483460	1	CACNA1E-201	467702	CACNA1E-201	CACNA1E	0	Exon	490305
1235	cg01989061	13.8589919	NA	NA	NA	NA	NA	NA	NA	NA	NA	NA	5.94E-42	NA	NA	NA	NA	NA	NA	NA	NA	NA	NA	gene:ENSCAFG00040024068	3	43998041	43998042	Distal Intergenic	3	44499247	44499465	219	1	transcript:ENSCAFT00040044860	-501206	NA	NA	NA	Intergenic_upstream	NA
1236	cg01989393	-7.145261148	NA	NA	NA	NA	NA	NA	NA	NA	NA	NA	1.23E-12	NA	NA	NA	NA	NA	NA	NA	NA	NA	NA	DLX1	36	16693374	16693375	Promoter (<=1kb)	36	16693626	16696306	2681	1	DLX1-201	-252	DLX1-201	DLX1	0	Promoter	607766
1237	cg01990488	-9.982623007	NA	NA	NA	NA	NA	NA	NA	NA	NA	NA	5.58E-23	NA	NA	NA	NA	NA	NA	NA	NA	NA	NA	EIF4E3	20	20121714	20121715	Distal Intergenic	20	20049148	20061493	12346	1	EIF4E3-201	72615	NA	NA	NA	Intergenic_downstream	484691
1238	cg01992907	-10.39702923	NA	NA	NA	NA	NA	NA	NA	NA	NA	NA	9.52E-25	NA	NA	NA	NA	NA	NA	NA	NA	NA	NA	RORB	1	83695935	83695936	Exon (RORB-203/RORB, exon 6 of 9)	1	83678308	83731306	52999	2	RORB-203	35370	RORB-203;RORB-202;RORB-201;RORB-204	RORB;RORB;RORB;RORB	0;0;0;0	Exon	484164
1239	cg01996306	-8.148363918	NA	NA	NA	NA	NA	NA	NA	NA	NA	NA	6.17E-16	NA	NA	NA	NA	NA	NA	NA	NA	NA	NA	ARSI	4	59107695	59107696	Exon (NA, exon 11 of 2)	4	59057718	59063119	5402	1	ARSI-201	49929	NA	NA	NA	Exon	489186
1240	cg02000659	14.43715216	NA	NA	NA	NA	NA	NA	NA	NA	NA	NA	3.13E-45	NA	NA	NA	NA	NA	NA	NA	NA	NA	NA	UNCX	6	15585187	15585188	Distal Intergenic	6	15587232	15591996	4765	2	UNCX-202	6857	UNCX-201;UNCX-202	UNCX;UNCX	0;0	Intergenic_downstream	491604
1241	cg02002684	-6.02681941	NA	NA	NA	NA	NA	NA	NA	NA	NA	NA	1.97E-09	NA	NA	NA	NA	NA	NA	NA	NA	NA	NA	ZNF777	16	14460879	14460880	Distal Intergenic	16	14461130	14483703	22574	2	ZNF777-201	22872	ZNF777-201	ZNF777	0	Intergenic_downstream	482786
1242	cg02003409	-7.36236594	NA	NA	NA	NA	NA	NA	NA	NA	NA	NA	2.56E-13	NA	NA	NA	NA	NA	NA	NA	NA	NA	NA	HSD17B12	18	26310690	26310691	Distal Intergenic	18	26132823	26192344	59522	2	HSD17B12-203	-118395	NA	NA	NA	Intergenic_upstream	475939
1243	cg02003853	-9.526651267	NA	NA	NA	NA	NA	NA	NA	NA	NA	NA	4.15E-21	NA	NA	NA	NA	NA	NA	NA	NA	NA	NA	FGR	2	70121732	70121733	Distal Intergenic	2	70067043	70078307	11265	1	FGR-201	54641	NA	NA	NA	Intergenic_downstream	487341
1244	cg02005600	-8.865924908	NA	NA	NA	NA	NA	NA	NA	NA	NA	NA	1.55E-18	NA	NA	NA	NA	NA	NA	NA	NA	NA	NA	HOXA5	14	40370782	40370783	Promoter (<=1kb)	14	40368527	40371464	2938	2	HOXA5-201	681	HOXA5-201;HOXA6-201	HOXA5;HOXA6	0;0	fiveUTR	482370
1245	cg02007453	18.03201863	NA	NA	NA	NA	NA	NA	NA	NA	NA	NA	5.39E-68	NA	NA	NA	NA	NA	NA	NA	NA	NA	NA	DLX1	36	16693664	16693665	Promoter (<=1kb)	36	16693626	16696306	2681	1	DLX1-201	0	DLX1-201	DLX1	0	Exon	607766
1246	cg02008678	9.402082848	NA	NA	NA	NA	NA	NA	NA	NA	NA	NA	1.30E-20	NA	NA	NA	NA	NA	NA	NA	NA	NA	NA	KLHL14	7	56635714	56635715	Promoter (<=1kb)	7	56635675	56671894	36220	1	KLHL14-201	39	KLHL14-201;KLHL14-202;KLHL14-203;KLHL14-204	KLHL14;KLHL14;KLHL14;KLHL14	0;0;0;0	fiveUTR	490494
1247	cg02010334	11.01366322	NA	NA	NA	NA	NA	NA	NA	NA	NA	NA	1.69E-27	NA	NA	NA	NA	NA	NA	NA	NA	NA	NA	ZIC5	22	50017291	50017292	Distal Intergenic	22	50023495	50029871	6377	2	ZIC5-201	12531	NA	NA	NA	Intergenic_downstream	612986
1248	cg02011410	-5.809372418	NA	NA	NA	NA	NA	NA	NA	NA	NA	NA	7.23E-09	NA	NA	NA	NA	NA	NA	NA	NA	NA	NA	PRKD1	8	8681783	8681784	Distal Intergenic	8	8788186	9110801	322616	2	PRKD1-202	428969	NA	NA	NA	Intergenic_downstream	609091
1249	cg02016833	-10.29154389	NA	NA	NA	NA	NA	NA	NA	NA	NA	NA	2.72E-24	NA	NA	NA	NA	NA	NA	NA	NA	NA	NA	PMFBP1	5	78455602	78455603	Distal Intergenic	5	78093885	78139542	45658	2	PMFBP1-203	-316012	NA	NA	NA	Intergenic_upstream	479670
1250	cg02017534	NA	NA	NA	NA	NA	NA	-4.00638163	-3.415007717	-3.300510619	NA	NA	NA	NA	NA	NA	NA	NA	8.18E-05	0.000637802	0.000965091	NA	NA	SIAH3	22	5219725	5219726	Promoter (<=1kb)	22	5219965	5287216	67252	1	SIAH3-201	-239	SIAH3-201	SIAH3	-239	Promoter	485454
1251	cg02017695	3.757866663	NA	NA	NA	NA	NA	NA	NA	NA	NA	NA	0.000176376	NA	NA	NA	NA	NA	NA	NA	NA	NA	NA	TENM2	4	44287213	44287214	Intron (TENM2-201/TENM2, intron 4 of 30)	4	43644821	44762007	1117187	2	TENM2-201	474745	TENM2-201	TENM2	0	Intron	489135
1252	cg02017717	-8.957827586	NA	NA	NA	NA	NA	NA	NA	NA	NA	NA	6.94E-19	NA	NA	NA	NA	NA	NA	NA	NA	NA	NA	RANBP17	4	41288355	41288356	Exon (RANBP17-201/RANBP17, exon 9 of 29)	4	41022718	41323403	300686	2	RANBP17-201	35047	RANBP17-201;RANBP17-202;RANBP17-203	RANBP17;RANBP17;RANBP17	0;0;0	Exon	479293
1253	cg02019113	-6.062280303	NA	NA	NA	NA	NA	NA	NA	NA	NA	NA	1.59E-09	NA	NA	NA	NA	NA	NA	NA	NA	NA	NA	TSHZ3	1	120787384	120787385	Distal Intergenic	1	120568581	120637466	68886	1	TSHZ3-201	218803	NA	NA	NA	Intergenic_downstream	484607
1254	cg02019879	-8.817354769	NA	NA	NA	NA	NA	NA	NA	NA	NA	NA	2.35E-18	NA	NA	NA	NA	NA	NA	NA	NA	NA	NA	WDTC1	2	70345825	70345826	Intron (WDTC1-201/WDTC1, intron 12 of 15)	2	70338385	70399882	61498	2	WDTC1-201	54056	WDTC1-201	WDTC1	0	Intron	487347
1255	cg02020466	4.049421916	NA	NA	NA	NA	NA	NA	NA	NA	NA	NA	5.33E-05	NA	NA	NA	NA	NA	NA	NA	NA	NA	NA	TBCA	3	28634370	28634371	Distal Intergenic	3	28807730	28882913	75184	1	TBCA-201	-173359	NA	NA	NA	Intergenic_upstream	479173
1256	cg02023768	-10.16522552	NA	NA	NA	NA	NA	NA	NA	NA	NA	NA	9.46E-24	NA	NA	NA	NA	NA	NA	NA	NA	NA	NA	MEIS2	30	4471788	4471789	3' UTR	30	4471631	4676650	205020	2	MEIS2-201	204861	MEIS2-201;MEIS2-202;MEIS2-203	MEIS2;MEIS2;MEIS2	0;0;0	threeUTR	612759
1257	cg02027042	6.3592748	NA	NA	NA	NA	NA	NA	NA	NA	NA	NA	2.47E-10	NA	NA	NA	NA	NA	NA	NA	NA	NA	NA	gene:ENSCAFG00040024068	3	44076800	44076801	Intron (NA, intron 1 of 1)	3	44499247	44499465	219	1	transcript:ENSCAFT00040044860	-422398	NA	NA	NA	Intron	NA
1258	cg02027148	-7.241849658	NA	NA	NA	NA	NA	NA	NA	NA	NA	NA	6.14E-13	NA	NA	NA	NA	NA	NA	NA	NA	NA	NA	PROX1	7	11639082	11639083	Exon (PROX1-201/PROX1, exon 3 of 5)	7	11630331	11653911	23581	1	PROX1-201	8751	PROX1-201;PROX1-202;PROX1-203;PROX1-204	PROX1;PROX1;PROX1;PROX1	0;0;0;0	Exon	490291
1259	cg02030045	8.482372828	NA	NA	NA	NA	NA	NA	NA	NA	NA	NA	4.02E-17	NA	NA	NA	NA	NA	NA	NA	NA	NA	NA	ARHGAP15	19	45541781	45541782	Intron (ARHGAP15-201/ARHGAP15, intron 6 of 13)	19	45263570	45933237	669668	1	ARHGAP15-201	278211	ARHGAP15-201	ARHGAP15	0	Intron	476138
1260	cg02030141	-7.797181562	NA	NA	NA	NA	NA	NA	NA	NA	NA	NA	9.77E-15	NA	NA	NA	NA	NA	NA	NA	NA	NA	NA	gene:ENSCAFG00040012197	15	10432330	10432331	Intron (NA, intron 7 of 1)	15	10340184	10340574	391	1	transcript:ENSCAFT00040022501	92147	NA	NA	NA	Intron	NA
1261	cg02031902	-9.221234219	NA	NA	NA	NA	NA	NA	NA	NA	NA	NA	6.72E-20	NA	NA	NA	NA	NA	NA	NA	NA	NA	NA	LPP	34	20596453	20596454	Intron (LPP-201/LPP, intron 1 of 10)	34	20516982	21093592	576611	1	LPP-201	79423	LPP-201;LPP-202;LPP-203;LPP-204	LPP;LPP;LPP;LPP	0;0;0;0	Intron	478670
1262	cg02032681	-10.40994873	NA	NA	NA	NA	NA	NA	NA	NA	NA	NA	8.36E-25	NA	NA	NA	NA	NA	NA	NA	NA	NA	NA	ZNF703	16	28092654	28092655	Distal Intergenic	16	27791477	27794326	2850	2	ZNF703-201	-298329	NA	NA	NA	Intergenic_upstream	482855
1263	cg02034167	-9.850519947	NA	NA	NA	NA	NA	NA	NA	NA	NA	NA	1.98E-22	NA	NA	NA	NA	NA	NA	NA	NA	NA	NA	RBFOX1	6	34477343	34477344	Intron (RBFOX1-202/RBFOX1, intron 1 of 12)	6	34221215	34584374	363160	2	RBFOX1-202	106982	RBFOX1-202;RBFOX1-201;RBFOX1-204;RBFOX1-203;RBFOX1-205;RBFOX1-207	RBFOX1;RBFOX1;RBFOX1;RBFOX1;RBFOX1;RBFOX1	0;0;0;0;0;0	Intron	609116
1264	cg02034779	29.84894686	NA	NA	NA	NA	NA	NA	NA	NA	NA	NA	5.51E-166	NA	NA	NA	NA	NA	NA	NA	NA	NA	NA	CAMK2N1	2	75803175	75803176	Distal Intergenic	2	75800346	75802392	2047	1	CAMK2N1-201	2781	CAMK2N1-201	CAMK2N1	2781	Intergenic_downstream	NA
1265	cg02036720	8.976224635	NA	NA	NA	NA	NA	NA	NA	NA	NA	NA	5.91E-19	NA	NA	NA	NA	NA	NA	NA	NA	NA	NA	WDR41	3	29022988	29022989	Intron (WDR41-201/WDR41, intron 1 of 12)	3	28930689	29142364	211676	1	WDR41-201	92251	WDR41-201;WDR41-202;WDR41-203	WDR41;WDR41;WDR41	0;0;0	Intron	610498
1266	cg02039091	6.565791606	NA	NA	NA	NA	NA	NA	NA	NA	NA	NA	6.48E-11	NA	NA	NA	NA	NA	NA	NA	NA	NA	NA	NPAS3	8	12428927	12428928	Intron (NPAS3-201/NPAS3, intron 5 of 12)	8	11745989	12582297	836309	1	NPAS3-201	682890	NPAS3-201;NPAS3-202;NPAS3-203;NPAS3-204	NPAS3;NPAS3;NPAS3;NPAS3	0;0;0;0	Intron	100688457
1267	cg02040024	15.67659151	NA	NA	NA	NA	NA	NA	NA	NA	NA	NA	1.26E-52	NA	NA	NA	NA	NA	NA	NA	NA	NA	NA	EGR3	25	34749582	34749583	Exon (EGR3-201/EGR3, exon 2 of 2)	25	34747996	34750479	2484	1	EGR3-201	1538	EGR3-201	EGR3	0	Exon	486121
1268	cg02040389	-13.567471	NA	NA	NA	NA	NA	NA	NA	NA	NA	NA	2.42E-40	NA	NA	NA	NA	NA	NA	NA	NA	NA	NA	CSMD3	13	12857934	12857935	Exon (CSMD3-201/CSMD3, exon 14 of 71)	13	12438959	13603999	1165041	2	CSMD3-201	746064	CSMD3-201;CSMD3-202	CSMD3;CSMD3	0;0	Exon	482016
1269	cg02040823	-5.921693194	NA	NA	NA	NA	NA	NA	NA	NA	NA	NA	3.71E-09	NA	NA	NA	NA	NA	NA	NA	NA	NA	NA	OPCML	5	2400024	2400025	Intron (OPCML-201/OPCML, intron 2 of 7)	5	1632585	2652746	1020162	1	OPCML-201	767391	OPCML-201;OPCML-202;OPCML-203	OPCML;OPCML;OPCML	0;0;0	Intron	100686219
1270	cg02041498	-8.366006233	NA	NA	NA	NA	NA	NA	NA	NA	NA	NA	1.05E-16	NA	NA	NA	NA	NA	NA	NA	NA	NA	NA	MEIS1	10	66526950	66526951	Intron (MEIS1-202/MEIS1, intron 7 of 11)	10	66457200	66592475	135276	1	MEIS1-201	69702	MEIS1-201;MEIS1-202;MEIS1-203;MEIS1-204;MEIS1-205	MEIS1;MEIS1;MEIS1;MEIS1;MEIS1	0;0;0;0;0	Intron	474619
1271	cg02041991	13.51435135	NA	NA	NA	NA	NA	NA	NA	NA	NA	NA	4.73E-40	NA	NA	NA	NA	NA	NA	NA	NA	NA	NA	SLC4A7	23	16872243	16872244	Exon (SLC4A7-201/SLC4A7, exon 13 of 26)	23	16797317	16903404	106088	1	SLC4A7-201	74926	SLC4A7-201;SLC4A7-202;SLC4A7-203;SLC4A7-204	SLC4A7;SLC4A7;SLC4A7;SLC4A7	0;0;0;0	Exon	485637
1272	cg02042310	4.058036161	NA	NA	NA	NA	NA	NA	NA	NA	NA	NA	5.14E-05	NA	NA	NA	NA	NA	NA	NA	NA	NA	NA	DMBX1	15	13920007	13920008	Distal Intergenic	15	13886497	13891617	5121	2	DMBX1-201	-28439	NA	NA	NA	Intergenic_upstream	610425
1273	cg02042680	15.367089	NA	NA	NA	NA	NA	NA	NA	NA	NA	NA	9.85E-51	NA	NA	NA	NA	NA	NA	NA	NA	NA	NA	STX17	11	56558499	56558500	Exon (STX17-201/STX17, exon 7 of 7)	11	56506608	56559398	52791	1	STX17-201	51843	STX17-201;STX17-202;STX17-203	STX17;STX17;STX17	0;0;0	Exon	481630
1274	cg02043564	-7.620152198	NA	NA	NA	NA	NA	NA	NA	NA	NA	NA	3.77E-14	NA	NA	NA	NA	NA	NA	NA	NA	NA	NA	DAB2IP	9	60420381	60420382	3' UTR	9	60416003	60607404	191402	2	DAB2IP-201	186974	DAB2IP-201;DAB2IP-202;DAB2IP-203;DAB2IP-204;DAB2IP-205;DAB2IP-206;DAB2IP-207;DAB2IP-208	DAB2IP;DAB2IP;DAB2IP;DAB2IP;DAB2IP;DAB2IP;DAB2IP;DAB2IP	0;0;0;0;0;0;0;0	threeUTR	491356
1275	cg02044556	-7.346000103	NA	NA	NA	NA	NA	NA	NA	NA	NA	NA	2.89E-13	NA	NA	NA	NA	NA	NA	NA	NA	NA	NA	PRPF40B	27	5035766	5035767	Exon (PRPF40B-202/PRPF40B, exon 18 of 25)	27	5033222	5053494	20273	2	PRPF40B-201	17727	FMNL3-203;FMNL3-201;FMNL3-202;PRPF40B-201;PRPF40B-202	FMNL3;FMNL3;FMNL3;PRPF40B;PRPF40B	57100;57100;57100;0;0	Exon	477615
1276	cg02044725	-6.311303614	NA	NA	NA	NA	NA	NA	NA	NA	NA	NA	3.36E-10	NA	NA	NA	NA	NA	NA	NA	NA	NA	NA	RTL1	8	69220709	69220710	Exon (MIR487B-201/MIR487B-201, exon 1 of 1)	8	69047837	69051880	4044	2	RTL1-201	-168830	NA	NA	NA	Exon	100856720
1277	cg02047068	5.844897224	NA	NA	NA	NA	NA	NA	NA	NA	NA	NA	5.86E-09	NA	NA	NA	NA	NA	NA	NA	NA	NA	NA	PAX2	28	13405492	13405493	Distal Intergenic	28	13457186	13536158	78973	1	PAX2-202	-51645	NA	NA	NA	Intergenic_upstream	609228
1278	cg02048494	-8.839712425	NA	NA	NA	NA	NA	NA	NA	NA	NA	NA	1.94E-18	NA	NA	NA	NA	NA	NA	NA	NA	NA	NA	SRPK1	12	4961611	4961612	Exon (SRPK1-201/SRPK1, exon 10 of 17)	12	4941094	5033323	92230	2	SRPK1-201	71711	SRPK1-201;SRPK1-202;SRPK1-203;SRPK1-204;SRPK1-205	SRPK1;SRPK1;SRPK1;SRPK1;SRPK1	0;0;0;0;0	Exon	474887
1279	cg02048536	16.79871965	NA	NA	NA	NA	NA	NA	NA	NA	NA	NA	9.71E-60	NA	NA	NA	NA	NA	NA	NA	NA	NA	NA	SIX3	10	47804283	47804284	Distal Intergenic	10	47918162	47929253	11092	1	SIX3-201	-113927	NA	NA	NA	Intergenic_upstream	481356
1280	cg02050788	-8.744690515	NA	NA	NA	NA	NA	NA	NA	NA	NA	NA	4.39E-18	NA	NA	NA	NA	NA	NA	NA	NA	NA	NA	SLIT3	4	43206808	43206809	Intron (SLIT3-201/SLIT3, intron 14 of 36)	4	42701251	43286633	585383	1	SLIT3-201	505509	SLIT3-201	SLIT3	0	Intron	489132
1281	cg02053367	-6.013272097	NA	NA	NA	NA	NA	NA	NA	NA	NA	NA	2.14E-09	NA	NA	NA	NA	NA	NA	NA	NA	NA	NA	MSTN	37	636315	636316	Exon (MSTN-201/MSTN, exon 2 of 3)	37	633406	638804	5399	2	MSTN-201	2488	MSTN-201	MSTN	0	Exon	403433
1282	cg02053792	3.835898997	4.542409129	NA	NA	NA	NA	-3.398274648	NA	NA	NA	4.989661753	0.000129042	8.64E-06	NA	NA	NA	NA	0.000795956	NA	NA	NA	1.12E-06	RUNX1T1	29	37636828	37636829	Distal Intergenic	29	37378861	37516553	137693	2	RUNX1T1-205	-120275	NA	NA	NA	Intergenic_upstream	487044
1283	cg02054884	-9.567945179	NA	NA	NA	NA	NA	NA	NA	NA	NA	NA	2.83E-21	NA	NA	NA	NA	NA	NA	NA	NA	NA	NA	SHOX2	23	51669362	51669363	Distal Intergenic	23	51703097	51711229	8133	2	SHOX2-201	41915	NA	NA	NA	Intergenic_downstream	485732
1284	cg02055262	-9.633879122	NA	NA	NA	NA	NA	NA	NA	NA	NA	NA	1.53E-21	NA	NA	NA	NA	NA	NA	NA	NA	NA	NA	LRPPRC	10	46930087	46930088	Exon (LRPPRC-201/LRPPRC, exon 32 of 39)	10	46914299	47025464	111166	2	LRPPRC-201	95328	LRPPRC-201;LRPPRC-202	LRPPRC;LRPPRC	0;0	Exon	474572
1285	cg02055614	-13.88155859	NA	NA	NA	NA	NA	NA	NA	NA	NA	NA	4.45E-42	NA	NA	NA	NA	NA	NA	NA	NA	NA	NA	BNC2	11	36135479	36135480	Exon (BNC2-208/BNC2, exon 5 of 6)	11	36119111	36556257	437147	2	BNC2-201	420777	BNC2-201;BNC2-202;BNC2-203;BNC2-204;BNC2-205;BNC2-206;BNC2-207;BNC2-208	BNC2;BNC2;BNC2;BNC2;BNC2;BNC2;BNC2;BNC2	0;0;0;0;0;0;0;0	Exon	612979
1286	cg02057025	-11.03259034	NA	NA	NA	NA	NA	NA	NA	NA	NA	NA	1.39E-27	NA	NA	NA	NA	NA	NA	NA	NA	NA	NA	RBFOX1	6	34221231	34221232	3' UTR	6	34221215	34584374	363160	2	RBFOX1-202	363094	RBFOX1-202;RBFOX1-201;RBFOX1-204;RBFOX1-203;RBFOX1-206;RBFOX1-205;RBFOX1-207	RBFOX1;RBFOX1;RBFOX1;RBFOX1;RBFOX1;RBFOX1;RBFOX1	0;0;0;0;0;0;0	threeUTR	609116
1287	cg02059807	-12.20152287	NA	NA	NA	NA	NA	NA	NA	NA	NA	NA	3.48E-33	NA	NA	NA	NA	NA	NA	NA	NA	NA	NA	SIX3	10	47803665	47803666	Distal Intergenic	10	47918162	47929253	11092	1	SIX3-201	-114497	NA	NA	NA	Intergenic_upstream	481356
1288	cg02061994	-6.93753812	NA	NA	NA	NA	NA	NA	NA	NA	NA	NA	5.27E-12	NA	NA	NA	NA	NA	NA	NA	NA	NA	NA	ITPR1	20	12662812	12662813	Exon (ITPR1-201/ITPR1, exon 16 of 64)	20	12494996	12812417	317422	2	ITPR1-204	149604	ITPR1-204;ITPR1-201;ITPR1-202;ITPR1-203	ITPR1;ITPR1;ITPR1;ITPR1	0;0;0;0	Exon	476548
1289	cg02062751	-7.820990572	NA	NA	NA	NA	NA	NA	NA	NA	NA	NA	8.13E-15	NA	NA	NA	NA	NA	NA	NA	NA	NA	NA	MYCN	17	11627107	11627108	Distal Intergenic	17	11709118	11713771	4654	1	MYCN-201	-82010	NA	NA	NA	Intergenic_upstream	482978
1290	cg02063736	-9.206405831	NA	NA	NA	NA	NA	NA	NA	NA	NA	4.0515248	7.68E-20	NA	NA	NA	NA	NA	NA	NA	NA	NA	6.83E-05	RBM39	24	24624830	24624831	5' UTR	24	24598477	24626898	28422	2	RBM39-201	2019	RBM39-201;RBM39-202;RBM39-203;RBM39-204	RBM39;RBM39;RBM39;RBM39	0;0;0;0	fiveUTR	477216
1291	cg02065365	-9.737535575	NA	NA	NA	NA	NA	NA	NA	NA	NA	NA	5.79E-22	NA	NA	NA	NA	NA	NA	NA	NA	NA	NA	EDNRA	15	45769231	45769232	Exon (EDNRA-201/EDNRA, exon 2 of 8)	15	45765421	45819895	54475	1	EDNRA-201	3810	EDNRA-201;EDNRA-202	EDNRA;EDNRA	0;0	Exon	450187
1292	cg02071692	-8.538637768	NA	NA	NA	NA	NA	NA	NA	NA	NA	NA	2.51E-17	NA	NA	NA	NA	NA	NA	NA	NA	NA	NA	ETV6	27	34556102	34556103	Exon (ETV6-201/ETV6, exon 6 of 8)	27	34442663	34785015	342353	2	ETV6-201	228864	ETV6-201;ETV6-203;ETV6-204;ETV6-202;ETV6-205	ETV6;ETV6;ETV6;ETV6;ETV6	0;0;0;0;0	Exon	486685
1293	cg02072088	-8.605675728	NA	NA	NA	NA	NA	NA	NA	NA	NA	NA	1.43E-17	NA	NA	NA	NA	NA	NA	NA	NA	NA	NA	ETNK1	27	24139188	24139189	Distal Intergenic	27	24581403	24638873	57471	2	ETNK1-201	499733	NA	NA	NA	Intergenic_downstream	486637
1294	cg02073290	-12.35224437	NA	NA	NA	NA	NA	NA	NA	NA	NA	NA	6.08E-34	NA	NA	NA	NA	NA	NA	NA	NA	NA	NA	GBA3	3	87159359	87159360	Distal Intergenic	3	87209342	87318955	109614	2	GBA3-202	159644	NA	NA	NA	Intergenic_downstream	488857
1295	cg02073955	-7.350479656	NA	NA	NA	NA	NA	NA	NA	NA	NA	NA	2.79E-13	NA	NA	NA	NA	NA	NA	NA	NA	NA	NA	CADM1	5	17443370	17443371	Distal Intergenic	5	17949867	18273146	323280	1	CADM1-201	-506545	NA	NA	NA	Intergenic_upstream	479432
1296	cg02074136	-12.72782819	NA	NA	NA	NA	NA	NA	NA	NA	NA	NA	7.25E-36	NA	NA	NA	NA	NA	NA	NA	NA	NA	NA	BNC2	11	36258445	36258446	Intron (BNC2-208/BNC2, intron 2 of 5)	11	36119111	36556257	437147	2	BNC2-201	297811	BNC2-201;BNC2-202;BNC2-203;BNC2-204;BNC2-205;BNC2-206;BNC2-207;BNC2-208	BNC2;BNC2;BNC2;BNC2;BNC2;BNC2;BNC2;BNC2	0;0;0;0;0;0;0;0	Intron	612979
1297	cg02082809	-10.46848279	NA	NA	NA	NA	NA	NA	NA	NA	NA	NA	4.65E-25	NA	NA	NA	NA	NA	NA	NA	NA	NA	NA	CCDC34	21	48203158	48203159	Promoter (5-6kb)	21	48191768	48197985	6218	2	CCDC34-201	-5222	NA	NA	NA	Promoter	476895
1298	cg02083803	-10.01686619	NA	NA	NA	NA	NA	NA	NA	NA	NA	NA	4.01E-23	NA	NA	NA	NA	NA	NA	NA	NA	NA	NA	PSAT1	1	80328334	80328335	Distal Intergenic	1	80575954	80606449	30496	2	PSAT1-203	278163	NA	NA	NA	Intergenic_downstream	476318
1299	cg02086546	-10.27898695	NA	NA	NA	NA	NA	NA	NA	NA	NA	NA	3.08E-24	NA	NA	NA	NA	NA	NA	NA	NA	NA	NA	KLHL42	27	19878979	19878980	Distal Intergenic	27	19947699	19962989	15291	2	KLHL42-201	84058	NA	NA	NA	Intergenic_downstream	477659
1300	cg02088852	-10.60193936	NA	NA	NA	NA	NA	NA	NA	NA	NA	NA	1.20E-25	NA	NA	NA	NA	NA	NA	NA	NA	NA	NA	ZFHX3	5	79201370	79201371	Distal Intergenic	5	78714647	78869459	154813	2	ZFHX3-201	-331912	NA	NA	NA	Intergenic_upstream	489729
1301	cg02089135	7.049903753	NA	NA	NA	NA	NA	NA	NA	NA	NA	NA	2.41E-12	NA	NA	NA	NA	NA	NA	NA	NA	NA	NA	SH3PXD2A	28	16196555	16196556	Promoter (<=1kb)	28	15969389	16197491	228103	2	SH3PXD2A-203	887	SH3PXD2A-203;SH3PXD2A-204;SH3PXD2A-205;SH3PXD2A-206	SH3PXD2A;SH3PXD2A;SH3PXD2A;SH3PXD2A	0;0;0;0	Promoter	486874
1302	cg02089194	-10.95150014	NA	NA	NA	NA	NA	NA	NA	NA	NA	NA	3.25E-27	NA	NA	NA	NA	NA	NA	NA	NA	NA	NA	MAP2	37	17466427	17466428	Exon (MAP2-201/MAP2, exon 8 of 15)	37	17358342	17499105	140764	1	MAP2-201	108085	MAP2-201;MAP2-202	MAP2;MAP2	0;0	Exon	488504
1303	cg02090160	7.040399009	NA	NA	NA	NA	NA	NA	NA	NA	NA	NA	2.57E-12	NA	NA	NA	NA	NA	NA	NA	NA	NA	NA	DLX1	36	16702219	16702220	Intron (NA, intron 3 of 1)	36	16693626	16696306	2681	1	DLX1-201	8642	NA	NA	NA	Intron	607766
1304	cg02096085	6.268577434	NA	NA	NA	NA	NA	NA	NA	NA	NA	NA	4.40E-10	NA	NA	NA	NA	NA	NA	NA	NA	NA	NA	VAX1	28	27720078	27720079	Promoter (<=1kb)	28	27714845	27719628	4784	2	VAX1-201	-499	VAX1-201	VAX1	0	Promoter	486906
1305	cg02097817	16.59793522	NA	NA	NA	NA	NA	NA	NA	NA	NA	NA	1.94E-58	NA	NA	NA	NA	NA	NA	NA	NA	NA	NA	UNC79	8	62542744	62542745	Promoter (<=1kb)	8	62542931	62780042	237112	1	UNC79-202	-187	UNC79-201;UNC79-202	UNC79;UNC79	0;0	Promoter	612347
1306	cg02099108	-9.457731763	NA	NA	NA	NA	NA	NA	NA	NA	NA	NA	7.84E-21	NA	NA	NA	NA	NA	NA	NA	NA	NA	NA	gene:ENSCAFG00040017750	11	36060425	36060426	Distal Intergenic	11	35940373	35983652	43280	2	transcript:ENSCAFT00040032865	-76725	NA	NA	NA	Intergenic_upstream	NA
1307	cg02099160	6.099755526	NA	NA	NA	NA	NA	NA	NA	NA	NA	NA	1.26E-09	NA	NA	NA	NA	NA	NA	NA	NA	NA	NA	CADM1	5	18031671	18031672	Intron (CADM1-201/CADM1, intron 1 of 11)	5	17949867	18273146	323280	1	CADM1-201	81756	CADM1-201;CADM1-202;CADM1-203;CADM1-204	CADM1;CADM1;CADM1;CADM1	0;0;0;0	Intron	479432
1308	cg02102278	16.39273968	NA	NA	NA	NA	NA	NA	NA	NA	NA	NA	4.03E-57	NA	NA	NA	NA	NA	NA	NA	NA	NA	NA	TENM2	4	43747888	43747889	Exon (TENM2-208/TENM2, exon 9 of 25)	4	43644821	44762007	1117187	2	TENM2-201	1014070	TENM2-201;TENM2-202;TENM2-203;TENM2-204;TENM2-205;TENM2-206;TENM2-207;TENM2-208	TENM2;TENM2;TENM2;TENM2;TENM2;TENM2;TENM2;TENM2	0;0;0;0;0;0;0;0	Exon	489135
1309	cg02102645	20.221401	NA	NA	NA	NA	NA	NA	NA	NA	NA	NA	1.04E-83	NA	NA	NA	NA	NA	NA	NA	NA	NA	NA	GSX2	13	46919065	46919066	Promoter (3-4kb)	13	46922918	46925334	2417	1	GSX2-201	-3804	GSX2-201	GSX2	-3804	Promoter	482152
1310	cg02104733	-6.471393765	NA	NA	NA	NA	NA	NA	NA	NA	NA	NA	1.20E-10	NA	NA	NA	NA	NA	NA	NA	NA	NA	NA	RNF220	15	15754218	15754219	Intron (RNF220-201/RNF220, intron 1 of 13)	15	15617626	15844650	227025	2	RNF220-201	90383	RNF220-201	RNF220	0	Intron	612846
1311	cg02105144	5.532163673	NA	NA	NA	NA	NA	NA	NA	NA	NA	NA	3.56E-08	NA	NA	NA	NA	NA	NA	NA	NA	NA	NA	CXXC5	2	32399692	32399693	Distal Intergenic	2	32442180	32445142	2963	1	CXXC5-201	-42439	NA	NA	NA	Intergenic_upstream	487156
1312	cg02105343	-13.23406424	NA	NA	NA	NA	NA	NA	NA	NA	NA	3.477362532	1.55E-38	NA	NA	NA	NA	NA	NA	NA	NA	NA	0.000602176	POU3F1	15	4494228	4494229	Distal Intergenic	15	4535595	4538054	2460	1	POU3F1-201	-41367	NA	NA	NA	Intergenic_upstream	100855694
1313	cg02105377	8.906307582	NA	NA	NA	NA	NA	NA	NA	NA	NA	NA	1.09E-18	NA	NA	NA	NA	NA	NA	NA	NA	NA	NA	MAGI1	20	25051725	25051726	Promoter (<=1kb)	20	25052378	25686773	634396	1	MAGI1-201	-653	MAGI1-201	MAGI1	0	Promoter	476565
1314	cg02105378	-7.689003799	NA	NA	NA	NA	NA	NA	NA	NA	NA	NA	2.24E-14	NA	NA	NA	NA	NA	NA	NA	NA	NA	NA	LRMDA	4	26335374	26335375	Intron (LRMDA-201/LRMDA, intron 2 of 6)	4	25796472	26809637	1013166	1	LRMDA-201	538854	LRMDA-201;LRMDA-202	LRMDA;LRMDA	0;0	Intron	610244
1315	cg02106684	5.609197971	NA	NA	NA	NA	NA	NA	NA	NA	NA	NA	2.30E-08	NA	NA	NA	NA	NA	NA	NA	NA	NA	NA	SMUG1	27	1205204	1205205	Intron (SMUG1-203/SMUG1, intron 2 of 2)	27	1110135	1250211	140077	1	SMUG1-203	95021	SMUG1-203	SMUG1	0	Intron	486497
1316	cg02107842	13.12833827	NA	NA	NA	NA	NA	NA	NA	NA	NA	NA	5.70E-38	NA	NA	NA	NA	NA	NA	NA	NA	NA	NA	MAST4	2	49996941	49996942	Intron (MAST4-204/MAST4, intron 5 of 7)	2	49656736	50198245	541510	1	MAST4-201	340205	MAST4-201;MAST4-202;MAST4-203;MAST4-204;MAST4-205;MAST4-206;MAST4-207	MAST4;MAST4;MAST4;MAST4;MAST4;MAST4;MAST4	0;0;0;0;0;0;0	Intron	612904
1317	cg02107894	NA	3.44051744	NA	NA	NA	NA	NA	NA	NA	NA	NA	NA	0.000686195	NA	NA	NA	NA	NA	NA	NA	NA	NA	UBE3A	3	35289561	35289562	Exon (UBE3A-201/UBE3A, exon 4 of 12)	3	35229927	35324562	94636	1	UBE3A-201	59634	UBE3A-201;UBE3A-202;UBE3A-203;UBE3A-204;UBE3A-205	UBE3A;UBE3A;UBE3A;UBE3A;UBE3A	0;0;0;0;0	Exon	479010
1318	cg02107949	21.62129647	NA	NA	NA	NA	NA	NA	NA	NA	NA	NA	2.03E-94	NA	NA	NA	NA	NA	NA	NA	NA	NA	NA	NKX2-2	24	1932574	1932575	Intron (NKX2-2-201/NKX2-2, intron 1 of 3)	24	1926423	1937486	11064	1	NKX2-2-201	6103	NKX2-2-201	NKX2-2	0	Intron	485744
1319	cg02110337	-10.68343523	NA	NA	NA	NA	NA	NA	NA	NA	NA	NA	5.23E-26	NA	NA	NA	NA	NA	NA	NA	NA	NA	NA	NLK	9	41997645	41997646	Promoter (5-6kb)	9	42003363	42158830	155468	1	NLK-201	-5717	NA	NA	NA	Promoter	491160
1320	cg02111171	-8.734805426	NA	NA	NA	NA	NA	NA	NA	NA	NA	NA	4.78E-18	NA	NA	NA	NA	NA	NA	NA	NA	NA	NA	CTNNBL1	24	26166586	26166587	Distal Intergenic	24	26225407	26386573	161167	1	CTNNBL1-201	-58772	NA	NA	NA	Intergenic_upstream	477224
1321	cg02112277	-9.555701815	NA	NA	NA	NA	NA	NA	NA	NA	NA	NA	3.17E-21	NA	NA	NA	NA	NA	NA	NA	NA	NA	NA	PITX2	32	31606156	31606157	Distal Intergenic	32	30917512	30932893	15382	2	PITX2-203	-673264	NA	NA	NA	Intergenic_upstream	487902
1322	cg02115892	-7.002572	NA	NA	NA	NA	NA	NA	NA	NA	NA	NA	3.35E-12	NA	NA	NA	NA	NA	NA	NA	NA	NA	NA	WASF2	2	70259930	70259931	3' UTR	2	70238870	70260186	21317	1	WASF2-204	21060	WASF2-202;WASF2-201;WASF2-204;WASF2-203	WASF2;WASF2;WASF2;WASF2	0;0;0;0	threeUTR	487343
1323	cg02117619	10.39502725	NA	NA	NA	NA	NA	NA	NA	NA	NA	NA	9.71E-25	NA	NA	NA	NA	NA	NA	NA	NA	NA	NA	TNRC6A	6	21295645	21295646	Intron (TNRC6A-201/TNRC6A, intron 2 of 24)	6	21192067	21297305	105239	2	TNRC6A-201	1611	TNRC6A-201;TNRC6A-202;TNRC6A-203;TNRC6A-204;TNRC6A-205;TNRC6A-206	TNRC6A;TNRC6A;TNRC6A;TNRC6A;TNRC6A;TNRC6A	0;0;0;0;0;0	Intron	489966
1324	cg02119111	25.60359566	NA	NA	NA	NA	NA	NA	NA	NA	NA	NA	2.20E-127	NA	NA	NA	NA	NA	NA	NA	NA	NA	NA	gene:ENSCAFG00040024068	3	44066264	44066265	Distal Intergenic	3	44499247	44499465	219	1	transcript:ENSCAFT00040044860	-432982	NA	NA	NA	Intergenic_upstream	NA
1325	cg02123171	-11.60044307	NA	NA	NA	NA	NA	NA	NA	NA	NA	NA	3.04E-30	NA	NA	NA	NA	NA	NA	NA	NA	NA	NA	TRIM67	4	8251721	8251722	Exon (TRIM67-201/TRIM67, exon 5 of 10)	4	8242206	8288592	46387	2	TRIM67-201	36822	TRIM67-201;TRIM67-202;TRIM67-203	TRIM67;TRIM67;TRIM67	0;0;0	Exon	608010
1326	cg02123319	-7.306158126	NA	NA	NA	NA	NA	NA	NA	NA	NA	NA	3.86E-13	NA	NA	NA	NA	NA	NA	NA	NA	NA	NA	ASTN1	7	22398926	22398927	Exon (ASTN1-202/ASTN1, exon 22 of 23)	7	22107547	22403145	295599	1	ASTN1-202	291331	ASTN1-202;ASTN1-203;ASTN1-201;ASTN1-204	ASTN1;ASTN1;ASTN1;ASTN1	0;0;0;0	Exon	490331
1327	cg02123384	-11.31069696	NA	NA	NA	NA	NA	NA	NA	NA	NA	NA	7.15E-29	NA	NA	NA	NA	NA	NA	NA	NA	NA	NA	BUD13	5	16996200	16996201	Distal Intergenic	5	16872875	16904380	31506	1	BUD13-201	123277	NA	NA	NA	Intergenic_downstream	479429
1328	cg02124022	19.29841564	NA	NA	NA	NA	NA	NA	NA	NA	NA	NA	6.33E-77	NA	NA	NA	NA	NA	NA	NA	NA	NA	NA	GSX2	13	46931523	46931524	Distal Intergenic	13	46922918	46925334	2417	1	GSX2-201	8606	NA	NA	NA	Intergenic_downstream	482152
1329	cg02127116	-5.691464169	NA	NA	NA	NA	NA	NA	NA	NA	NA	NA	1.44E-08	NA	NA	NA	NA	NA	NA	NA	NA	NA	NA	SRSF12	12	48488739	48488740	Exon (SRSF12-202/SRSF12, exon 3 of 5)	12	48483373	48523740	40368	2	SRSF12-201	35000	SRSF12-201;SRSF12-202	SRSF12;SRSF12	0;0	Exon	474992
1330	cg02129856	14.21033445	NA	NA	NA	NA	NA	NA	NA	NA	NA	NA	6.24E-44	NA	NA	NA	NA	NA	NA	NA	NA	NA	NA	GBX2	25	47281406	47281407	Distal Intergenic	25	47267570	47270909	3340	2	GBX2-201	-10449	NA	NA	NA	Intergenic_upstream	486174
1331	cg02132633	12.57492134	NA	NA	NA	NA	NA	NA	NA	NA	NA	NA	4.46E-35	NA	NA	NA	NA	NA	NA	NA	NA	NA	NA	CELF4	7	52364473	52364474	Promoter (<=1kb)	7	52364429	52647947	283519	1	CELF4-204	0	CELF4-201;CELF4-204;CELF4-205;CELF4-203;CELF4-202	CELF4;CELF4;CELF4;CELF4;CELF4	0;0;0;0;0	Exon	610838
1332	cg02134923	-6.353034114	NA	NA	NA	NA	NA	NA	NA	NA	NA	NA	2.58E-10	NA	NA	NA	NA	NA	NA	NA	NA	NA	NA	PKDCC	17	33489456	33489457	Distal Intergenic	17	33552679	33562320	9642	1	PKDCC-201	-63222	NA	NA	NA	Intergenic_upstream	611604
1333	cg02135916	NA	4.095473402	-3.916064038	NA	NA	NA	-4.79863445	-3.881413206	NA	NA	5.556852505	NA	5.72E-05	0.000116866	NA	NA	NA	2.73E-06	0.000103851	NA	NA	6.80E-08	OTX2	8	32388043	32388044	Distal Intergenic	8	32289298	32304550	15253	2	OTX2-201	-83493	NA	NA	NA	Intergenic_upstream	490708
1334	cg02136286	-8.47161576	NA	NA	NA	NA	NA	NA	NA	NA	NA	NA	4.40E-17	NA	NA	NA	NA	NA	NA	NA	NA	NA	NA	CCDC178	7	56267431	56267432	Intron (CCDC178-205/CCDC178, intron 18 of 20)	7	56061592	56468971	407380	1	CCDC178-205	205839	CCDC178-205;CCDC178-201;CCDC178-202;CCDC178-203;CCDC178-204	CCDC178;CCDC178;CCDC178;CCDC178;CCDC178	0;0;0;0;0	Intron	490493
1335	cg02136812	-8.153871353	NA	NA	NA	NA	NA	NA	NA	NA	NA	NA	5.90E-16	NA	NA	NA	NA	NA	NA	NA	NA	NA	NA	PBX1	38	18620169	18620170	Intron (PBX1-201/PBX1, intron 1 of 7)	38	18432127	18712496	280370	2	PBX1-201	92326	PBX1-201;PBX1-203;PBX1-204;PBX1-205;PBX1-206;PBX1-207;PBX1-208	PBX1;PBX1;PBX1;PBX1;PBX1;PBX1;PBX1	0;0;0;0;0;0;0	Intron	488669
1336	cg02138083	-5.457351083	NA	NA	NA	NA	NA	NA	NA	NA	NA	NA	5.41E-08	NA	NA	NA	NA	NA	NA	NA	NA	NA	NA	PROX1	7	11659483	11659484	Intron (PROX1-202/PROX1, intron 4 of 4)	7	11630331	11677520	47190	1	PROX1-202	29104	PROX1-202;PROX1-203;PROX1-204	PROX1;PROX1;PROX1	0;0;0	Intron	490291
1337	cg02139507	15.44681048	NA	NA	NA	NA	NA	NA	NA	NA	NA	NA	3.23E-51	NA	NA	NA	NA	NA	NA	NA	NA	NA	NA	EVX2	36	20101358	20101359	3' UTR	36	20100310	20106351	6042	2	EVX2-201	4992	EVX2-201	EVX2	0	threeUTR	609915
1338	cg02140478	-9.441691437	NA	NA	NA	NA	NA	NA	NA	NA	NA	NA	9.08E-21	NA	NA	NA	NA	NA	NA	NA	NA	NA	NA	MZT1	22	26679407	26679408	Distal Intergenic	22	26857171	26873283	16113	2	MZT1-201	193924	NA	NA	NA	Intergenic_downstream	100683696
1339	cg02142270	-8.085264276	3.521292992	-3.569762469	NA	NA	NA	-3.931106076	NA	NA	NA	4.32554536	1.02E-15	0.000514592	0.000431877	NA	NA	NA	0.000110176	NA	NA	NA	2.20E-05	FAM172A	3	15292322	15292323	Intron (FAM172A-201/FAM172A, intron 5 of 9)	3	15121737	15533517	411781	1	FAM172A-201	170585	FAM172A-201;FAM172A-202;FAM172A-203;FAM172A-204;FAM172A-205	FAM172A;FAM172A;FAM172A;FAM172A;FAM172A	0;0;0;0;0	Intron	102157038
1340	cg02145746	-10.38255782	NA	NA	NA	NA	NA	NA	NA	NA	NA	NA	1.10E-24	NA	NA	NA	NA	NA	NA	NA	NA	NA	NA	HNRNPL	1	114435125	114435126	Exon (HNRNPL-201/HNRNPL, exon 8 of 13)	1	114427197	114438818	11622	1	HNRNPL-201	7928	HNRNPL-201	HNRNPL	0	Exon	100855936
1341	cg02145833	-6.860259091	NA	NA	NA	NA	NA	NA	NA	NA	NA	NA	8.97E-12	NA	NA	NA	NA	NA	NA	NA	NA	NA	NA	LRMDA	4	26253071	26253072	Intron (LRMDA-201/LRMDA, intron 2 of 6)	4	25796472	26809637	1013166	1	LRMDA-201	456599	LRMDA-201;LRMDA-202	LRMDA;LRMDA	0;0	Intron	610244
1342	cg02147293	-9.177225274	NA	NA	NA	NA	NA	NA	NA	NA	NA	NA	9.97E-20	NA	NA	NA	NA	NA	NA	NA	NA	NA	NA	NR4A2	36	2111963	2111964	Distal Intergenic	36	2665142	2670502	5361	2	NR4A2-202	558587	NA	NA	NA	Intergenic_downstream	478754
1343	cg02147645	-11.50825325	NA	NA	NA	NA	NA	NA	NA	NA	NA	NA	8.37E-30	NA	NA	NA	NA	NA	NA	NA	NA	NA	NA	CUX2	26	9109047	9109048	Intron (CUX2-201/CUX2, intron 1 of 21)	26	8928367	9208916	280550	1	CUX2-201	180632	CUX2-201	CUX2	0	Intron	486267
1344	cg02147696	-7.36181293	NA	NA	NA	NA	NA	NA	NA	NA	NA	NA	2.57E-13	NA	NA	NA	NA	NA	NA	NA	NA	NA	NA	ZC3H12A	15	5053235	5053236	Distal Intergenic	15	4966253	4973488	7236	2	ZC3H12A-202	-79748	NA	NA	NA	Intergenic_upstream	608211
1345	cg02148584	-6.959452856	NA	NA	NA	NA	NA	NA	NA	NA	NA	NA	4.53E-12	NA	NA	NA	NA	NA	NA	NA	NA	NA	NA	PPARGC1A	3	86256425	86256426	Intron (PPARGC1A-201/PPARGC1A, intron 1 of 12)	3	86123718	86389089	265372	1	PPARGC1A-201	132659	PPARGC1A-201;PPARGC1A-202	PPARGC1A;PPARGC1A	0;0	Intron	479127
1346	cg02150961	-5.633384123	NA	NA	NA	NA	NA	NA	NA	NA	NA	NA	2.01E-08	NA	NA	NA	NA	NA	NA	NA	NA	NA	NA	TAOK3	26	14771109	14771110	Exon (TAOK3-201/TAOK3, exon 17 of 21)	26	14760875	14858606	97732	2	TAOK3-201	87496	TAOK3-201;TAOK3-202;TAOK3-203;TAOK3-204;TAOK3-205;TAOK3-206	TAOK3;TAOK3;TAOK3;TAOK3;TAOK3;TAOK3	0;0;0;0;0;0	Exon	477502
1347	cg02152513	-9.013094529	NA	NA	NA	NA	NA	NA	NA	NA	NA	NA	4.27E-19	NA	NA	NA	NA	NA	NA	NA	NA	NA	NA	ONECUT1	30	18447690	18447691	Distal Intergenic	30	18454859	18491954	37096	2	ONECUT1-201	44263	NA	NA	NA	Intergenic_downstream	487558
1348	cg02153665	-14.0388613	NA	NA	NA	NA	NA	NA	NA	NA	NA	NA	5.84E-43	NA	NA	NA	NA	NA	NA	NA	NA	NA	NA	SP1	27	1865032	1865033	Exon (SP1-202/SP1, exon 3 of 6)	27	1814767	1867079	52313	2	SP1-202	2046	SP1-202;SP1-203;SP1-204;SP1-205	SP1;SP1;SP1;SP1	0;0;0;0	Exon	486507
1349	cg02153806	16.54037837	NA	NA	NA	NA	NA	NA	NA	NA	NA	NA	4.56E-58	NA	NA	NA	NA	NA	NA	NA	NA	NA	NA	DLX6	14	22035437	22035438	Intron (DLX6-202/DLX6, intron 3 of 4)	14	22029510	22049709	20200	1	DLX6-201	5879	DLX6-201;DLX6-202;DLX6-203	DLX6;DLX6;DLX6	0;0;0	Intron	482312
1350	cg02156108	-10.66586281	NA	NA	NA	NA	NA	NA	NA	NA	NA	NA	6.27E-26	NA	NA	NA	NA	NA	NA	NA	NA	NA	NA	gene:ENSCAFG00040022028	37	7635977	7635978	Distal Intergenic	37	7255533	7255831	299	1	transcript:ENSCAFT00040040887	380396	NA	NA	NA	Intergenic_downstream	NA
1351	cg02161478	8.969808699	NA	NA	NA	NA	NA	NA	NA	NA	NA	NA	6.25E-19	NA	NA	NA	NA	NA	NA	NA	NA	NA	NA	OTX2	8	32300812	32300813	Intron (OTX2-201/OTX2, intron 1 of 4)	8	32289298	32304550	15253	2	OTX2-201	3689	OTX2-201	OTX2	0	Intron	490708
1352	cg02161890	-8.981711441	NA	NA	NA	NA	NA	NA	NA	NA	NA	NA	5.63E-19	NA	NA	NA	NA	NA	NA	NA	NA	NA	NA	CDH6	4	76730687	76730688	Distal Intergenic	4	76208574	76258370	49797	2	CDH6-203	-472317	NA	NA	NA	Intergenic_upstream	479376
1353	cg02162827	NA	NA	NA	NA	NA	NA	NA	-3.60792248	NA	NA	NA	NA	NA	NA	NA	NA	NA	NA	0.000308659	NA	NA	NA	PKNOX2	5	9249297	9249298	Intron (PKNOX2-201/PKNOX2, intron 1 of 11)	5	9067274	9254508	187235	2	PKNOX2-201	5162	PKNOX2-201	PKNOX2	0	Intron	479399
1354	cg02162880	17.10305161	NA	NA	NA	NA	NA	NA	NA	NA	NA	NA	9.81E-62	NA	NA	NA	NA	NA	NA	NA	NA	NA	NA	TFAP2A	35	10114205	10114206	Promoter (<=1kb)	35	10092000	10114042	22043	2	TFAP2A-203	-164	TFAP2A-202;TFAP2A-203	TFAP2A;TFAP2A	0;0	Promoter	488213
1355	cg02163190	-11.94244087	NA	NA	NA	NA	NA	NA	NA	NA	NA	NA	6.69E-32	NA	NA	NA	NA	NA	NA	NA	NA	NA	NA	FGF6	27	40685106	40685107	Promoter (<=1kb)	27	40684989	40698111	13123	1	FGF6-201	69	FGF6-201	FGF6	0	fiveUTR	486735
1356	cg02164420	-9.067832597	NA	NA	NA	NA	NA	NA	NA	NA	NA	NA	2.64E-19	NA	NA	NA	NA	NA	NA	NA	NA	NA	NA	PHC2	2	65480031	65480032	Exon (PHC2-201/PHC2, exon 12 of 15)	2	65367063	65490194	123132	1	PHC2-201	112920	PHC2-201;PHC2-202;PHC2-203	PHC2;PHC2;PHC2	0;0;0	Exon	487297
1357	cg02165311	-9.794503	NA	NA	NA	NA	NA	NA	NA	NA	NA	NA	3.38E-22	NA	NA	NA	NA	NA	NA	NA	NA	NA	NA	POU3F3	10	39900563	39900564	Distal Intergenic	10	39093856	39096468	2613	2	POU3F3-201	-804096	NA	NA	NA	Intergenic_upstream	106557511
1358	cg02166926	-6.403507442	NA	NA	NA	NA	NA	NA	NA	NA	NA	NA	1.86E-10	NA	NA	NA	NA	NA	NA	NA	NA	NA	NA	FIGN	36	9067817	9067818	Promoter (<=1kb)	36	9064642	9067375	2734	2	FIGN-201	-443	FIGN-201	FIGN	0	Promoter	488374
1359	cg02170386	3.451509523	NA	NA	NA	NA	NA	NA	NA	NA	NA	NA	0.000569512	NA	NA	NA	NA	NA	NA	NA	NA	NA	NA	SMOC1	8	43423023	43423024	Distal Intergenic	8	43449528	43602854	153327	1	SMOC1-203	-26553	NA	NA	NA	Intergenic_upstream	480373
1360	cg02171515	-10.38699417	NA	NA	NA	NA	NA	NA	NA	NA	NA	NA	1.05E-24	NA	NA	NA	NA	NA	NA	NA	NA	NA	NA	ERI3	15	16000441	16000442	Intron (ERI3-201/ERI3, intron 8 of 9)	15	15901916	16029641	127726	1	ERI3-201	98525	ERI3-201;ERI3-202	ERI3;ERI3	0;0	Intron	475384
1361	cg02171965	-9.506515991	NA	NA	NA	NA	NA	NA	NA	NA	NA	NA	5.00E-21	NA	NA	NA	NA	NA	NA	NA	NA	NA	NA	C15orf41	30	3886838	3886839	Distal Intergenic	30	4178728	4390786	212059	1	C15orf41-202	-291938	NA	NA	NA	Intergenic_upstream	NA
1362	cg02172466	-7.018358734	NA	NA	NA	NA	NA	NA	NA	NA	NA	NA	3.00E-12	NA	NA	NA	NA	NA	NA	NA	NA	NA	NA	CASZ1	2	82692401	82692402	Exon (CASZ1-201/CASZ1, exon 15 of 21)	2	82591945	82700379	108435	1	CASZ1-201	100456	CASZ1-201;CASZ1-202;CASZ1-203;CASZ1-204;CASZ1-205;CASZ1-206;CASZ1-207	CASZ1;CASZ1;CASZ1;CASZ1;CASZ1;CASZ1;CASZ1	0;0;0;0;0;0;0	Exon	487448
1363	cg02175825	-9.605059469	NA	NA	NA	NA	NA	NA	NA	NA	NA	NA	2.00E-21	NA	NA	NA	NA	NA	NA	NA	NA	NA	NA	MMS22L	12	56436410	56436411	Distal Intergenic	12	55741164	55865578	124415	2	MMS22L-202	-570832	NA	NA	NA	Intergenic_upstream	481930
1364	cg02175911	NA	-3.591594657	NA	NA	NA	NA	NA	NA	NA	NA	NA	NA	0.000398851	NA	NA	NA	NA	NA	NA	NA	NA	NA	SPTAN1	9	54638984	54638985	Exon (SPTAN1-201/SPTAN1, exon 52 of 59)	9	54635564	54697294	61731	2	SPTAN1-201	58309	WDR34-201;SPTAN1-201;SPTAN1-202;SPTAN1-203;SPTAN1-204;SPTAN1-205;SPTAN1-206	WDR34;SPTAN1;SPTAN1;SPTAN1;SPTAN1;SPTAN1;SPTAN1	26846;0;0;0;0;0;0	Exon	403484
1365	cg02176407	6.373466781	NA	NA	NA	NA	NA	NA	NA	NA	NA	NA	2.26E-10	NA	NA	NA	NA	NA	NA	NA	NA	NA	NA	FBXL4	12	57285416	57285417	Exon (NA, exon 1 of 2)	12	57321110	57399071	77962	2	FBXL4-203	113655	NA	NA	NA	Exon	481932
1366	cg02177464	-11.96118796	NA	NA	NA	NA	NA	NA	NA	NA	NA	NA	5.41E-32	NA	NA	NA	NA	NA	NA	NA	NA	NA	NA	BAZ2B	36	5339119	5339120	Exon (BAZ2B-201/BAZ2B, exon 3 of 36)	36	5227484	5447277	219794	2	BAZ2B-201	108157	BAZ2B-201;BAZ2B-202;BAZ2B-203;BAZ2B-204	BAZ2B;BAZ2B;BAZ2B;BAZ2B	0;0;0;0	Exon	478762
1367	cg02182252	10.69926788	NA	NA	NA	NA	NA	NA	NA	NA	NA	NA	4.45E-26	NA	NA	NA	NA	NA	NA	NA	NA	NA	NA	CALCOCO1	27	1534313	1534314	Distal Intergenic	27	1546422	1562257	15836	1	CALCOCO1-207	-12109	NA	NA	NA	Intergenic_upstream	486505
1368	cg02183106	9.905926854	NA	NA	NA	NA	NA	NA	-3.790673152	NA	NA	NA	1.17E-22	NA	NA	NA	NA	NA	NA	0.00015024	NA	NA	NA	OLIG1	31	27784990	27784991	Promoter (5-6kb)	31	27790603	27793109	2507	1	OLIG1-201	-5564	NA	NA	NA	Promoter	487736
1369	cg02184281	-5.972592352	NA	NA	NA	NA	NA	NA	NA	NA	NA	NA	2.73E-09	NA	NA	NA	NA	NA	NA	NA	NA	NA	NA	CTIF	7	79517826	79517827	Exon (SMAD7-202/SMAD7, exon 6 of 6)	7	79375267	79771546	396280	2	CTIF-201	253671	CTIF-201;CTIF-202;CTIF-203;SMAD7-202;SMAD7-203;SMAD7-201;SMAD7-204	CTIF;CTIF;CTIF;SMAD7;SMAD7;SMAD7;SMAD7	0;0;0;0;0;0;0	Exon	490571
1370	cg02186903	19.33099133	NA	NA	NA	NA	NA	NA	NA	NA	NA	NA	3.68E-77	NA	NA	NA	NA	NA	NA	NA	NA	NA	NA	PAX6	18	35817174	35817175	Distal Intergenic	18	35828698	35846356	17659	1	PAX6-201	-11475	NA	NA	NA	Intergenic_upstream	483441
1371	cg02186944	-9.861887175	NA	NA	NA	NA	NA	NA	NA	NA	NA	NA	1.78E-22	NA	NA	NA	NA	NA	NA	NA	NA	NA	NA	KCTD3	38	11185442	11185443	Distal Intergenic	38	11047089	11097046	49958	1	KCTD3-205	138353	NA	NA	NA	Intergenic_downstream	478960
1372	cg02187860	-8.168043954	NA	NA	NA	NA	NA	NA	NA	NA	NA	NA	5.27E-16	NA	NA	NA	NA	NA	NA	NA	NA	NA	NA	MVB12B	9	56629576	56629577	Distal Intergenic	9	56417755	56588124	170370	2	MVB12B-203	-41501	NA	NA	NA	Intergenic_upstream	480722
1373	cg02188429	18.09650872	NA	NA	NA	NA	NA	NA	NA	NA	NA	NA	1.94E-68	NA	NA	NA	NA	NA	NA	NA	NA	NA	NA	OTP	3	28925911	28925912	Intron (OTP-201/OTP, intron 2 of 2)	3	28921156	28930204	9049	1	OTP-201	4707	OTP-201;WDR41-201	OTP;WDR41	0;0	Intron	488938
1374	cg02188840	-8.28432985	NA	NA	NA	NA	NA	NA	NA	NA	NA	NA	2.05E-16	NA	NA	NA	NA	NA	NA	NA	NA	NA	NA	TNRC6C	9	3757479	3757480	Exon (TNRC6C-202/TNRC6C, exon 5 of 19)	9	3721182	3800118	78937	2	TNRC6C-201	42590	TNRC6C-201;TNRC6C-202;TNRC6C-203;TNRC6C-204	TNRC6C;TNRC6C;TNRC6C;TNRC6C	0;0;0;0	Exon	483340
1375	cg02190583	-8.184926305	NA	NA	NA	NA	NA	NA	NA	NA	NA	NA	4.60E-16	NA	NA	NA	NA	NA	NA	NA	NA	NA	NA	ANXA1	1	84672023	84672024	Distal Intergenic	1	84963513	85021627	58115	2	ANXA1-201	349604	NA	NA	NA	Intergenic_downstream	476322
1376	cg02192104	6.368338228	NA	NA	NA	NA	NA	NA	NA	NA	NA	NA	2.34E-10	NA	NA	NA	NA	NA	NA	NA	NA	NA	NA	LBX1	28	13879446	13879447	Distal Intergenic	28	13887473	13889232	1760	2	LBX1-201	9786	NA	NA	NA	Intergenic_downstream	486850
1377	cg02192529	4.899977811	NA	NA	NA	NA	NA	NA	NA	NA	NA	NA	1.03E-06	NA	NA	NA	NA	NA	NA	NA	NA	NA	NA	RBMXL1	X	106296495	106296496	Intron (RBMXL1-201/RBMXL1, intron 6 of 7)	39	106295585	106302293	6709	2	RBMXL1-201	5749	RBMXL1-201;RBMXL1-202	RBMXL1;RBMXL1	0;0	Intron	NA
1378	cg02192654	-7.020392965	NA	NA	NA	NA	NA	-3.453075349	NA	NA	NA	NA	2.96E-12	NA	NA	NA	NA	NA	0.000656399	NA	NA	NA	NA	CDK6	14	18247978	18247979	Intron (CDK6-201/CDK6, intron 3 of 6)	14	18155543	18387910	232368	2	CDK6-201	139931	CDK6-201	CDK6	0	Intron	609920
1379	cg02192891	-9.492722175	NA	NA	NA	NA	NA	NA	NA	NA	NA	NA	5.68E-21	NA	NA	NA	NA	NA	NA	NA	NA	NA	NA	HOXA5	14	40370150	40370151	Exon (HOXA5-201/HOXA5, exon 1 of 2)	14	40368527	40371464	2938	2	HOXA5-201	1265	HOXA5-201;HOXA6-201	HOXA5;HOXA6	0;0	Exon	482370
1380	cg02193885	-9.563143439	NA	NA	NA	NA	NA	NA	NA	NA	NA	NA	2.96E-21	NA	NA	NA	NA	NA	NA	NA	NA	NA	NA	ENPP2	13	18682274	18682275	Exon (ENPP2-207/ENPP2, exon 12 of 27)	13	18642213	18722661	80449	2	ENPP2-207	40386	ENPP2-207;ENPP2-204;ENPP2-205;ENPP2-206;ENPP2-203;ENPP2-202;ENPP2-201	ENPP2;ENPP2;ENPP2;ENPP2;ENPP2;ENPP2;ENPP2	0;0;0;0;0;0;0	Exon	482026
1381	cg02197333	-8.738993289	NA	NA	NA	NA	NA	NA	NA	NA	NA	NA	4.61E-18	NA	NA	NA	NA	NA	NA	NA	NA	NA	NA	TP63	34	21851382	21851383	Exon (TP63-201/TP63, exon 4 of 14)	34	21716452	21932393	215942	1	TP63-201	134930	TP63-201;TP63-202;TP63-203;TP63-204;TP63-205;TP63-206;TP63-207;TP63-208;TP63-209	TP63;TP63;TP63;TP63;TP63;TP63;TP63;TP63;TP63	0;0;0;0;0;0;0;0;0	Exon	488125
1382	cg02197409	-14.69906422	NA	NA	NA	NA	NA	NA	NA	NA	NA	NA	9.43E-47	NA	NA	NA	NA	NA	NA	NA	NA	NA	NA	FOXP2	14	53863863	53863864	Promoter (9-10kb)	14	53872949	53931123	58175	1	FOXP2-201	-9086	NA	NA	NA	Promoter	482413
1383	cg02201208	12.56304887	NA	NA	NA	NA	NA	NA	NA	NA	NA	NA	5.13E-35	NA	NA	NA	NA	NA	NA	NA	NA	NA	NA	TBX5	26	11766103	11766104	Distal Intergenic	26	11683210	11725991	42782	2	TBX5-201	-40064	NA	NA	NA	Intergenic_upstream	491447
1384	cg02201246	11.21204824	NA	NA	NA	NA	NA	NA	NA	NA	NA	NA	2.06E-28	NA	NA	NA	NA	NA	NA	NA	NA	NA	NA	GATA3	2	25588133	25588134	Distal Intergenic	2	25553732	25572412	18681	2	GATA3-201	-15770	NA	NA	NA	Intergenic_upstream	487134
1385	cg02203534	-7.218178438	NA	NA	NA	NA	NA	NA	NA	NA	NA	NA	7.28E-13	NA	NA	NA	NA	NA	NA	NA	NA	NA	NA	PAK3	X	83394832	83394833	Exon (PAK3-201/PAK3, exon 6 of 18)	39	83343212	83465007	121796	1	PAK3-201	51620	PAK3-201;PAK3-202;PAK3-203;PAK3-204	PAK3;PAK3;PAK3;PAK3	0;0;0;0	Exon	492067
1386	cg02204128	-7.910438034	NA	NA	NA	NA	NA	NA	NA	NA	NA	NA	4.06E-15	NA	NA	NA	NA	NA	NA	NA	NA	NA	NA	NRG2	2	32608539	32608540	Intron (NRG2-201/NRG2, intron 5 of 11)	2	32593107	32648824	55718	2	NRG2-201	40236	NRG2-201	NRG2	0	Intron	487158
1387	cg02205687	-12.71002533	NA	NA	NA	NA	NA	NA	NA	NA	NA	NA	8.97E-36	NA	NA	NA	NA	NA	NA	NA	NA	NA	NA	ZNF521	7	62894413	62894414	Intron (ZNF521-201/ZNF521, intron 1 of 4)	7	62868535	63042619	174085	1	ZNF521-201	25878	ZNF521-201;ZNF521-202;ZNF521-203;ZNF521-204	ZNF521;ZNF521;ZNF521;ZNF521	0;0;0;0	Intron	490511
1388	cg02206762	-6.720183159	NA	NA	NA	NA	NA	NA	NA	NA	NA	NA	2.32E-11	NA	NA	NA	NA	NA	NA	NA	NA	NA	NA	ATP5MC3	36	19615274	19615275	Distal Intergenic	36	19344518	19347575	3058	2	ATP5MC3-201	-267700	NA	NA	NA	Intergenic_upstream	478807
1389	cg02208027	-11.41690541	NA	NA	NA	NA	NA	NA	NA	NA	NA	NA	2.27E-29	NA	NA	NA	NA	NA	NA	NA	NA	NA	NA	SBF2	21	33330086	33330087	Exon (SBF2-201/SBF2, exon 14 of 42)	21	33147746	33600919	453174	2	SBF2-201	270784	SBF2-201;SBF2-202;SBF2-203;SBF2-204;SBF2-205;SBF2-206;SBF2-207	SBF2;SBF2;SBF2;SBF2;SBF2;SBF2;SBF2	0;0;0;0;0;0;0	Exon	476849
1390	cg02210084	-11.71298525	NA	NA	NA	NA	NA	NA	NA	NA	NA	NA	8.75E-31	NA	NA	NA	NA	NA	NA	NA	NA	NA	NA	CACNA1C	27	44849686	44849687	Exon (CACNA1C-207/CACNA1C, exon 8 of 47)	27	44400287	45046375	646089	1	CACNA1C-201	449351	CACNA1C-201;CACNA1C-202;CACNA1C-203;CACNA1C-204;CACNA1C-205;CACNA1C-206;CACNA1C-207	CACNA1C;CACNA1C;CACNA1C;CACNA1C;CACNA1C;CACNA1C;CACNA1C	0;0;0;0;0;0;0	Exon	403516
1391	cg02211646	11.10698802	NA	NA	NA	NA	NA	NA	NA	NA	NA	NA	6.32E-28	NA	NA	NA	NA	NA	NA	NA	NA	NA	NA	FOXP2	14	53670327	53670328	Distal Intergenic	14	53872949	53931123	58175	1	FOXP2-201	-202621	NA	NA	NA	Intergenic_upstream	482413
1392	cg02215504	-11.9546074	NA	NA	NA	NA	NA	NA	NA	NA	NA	NA	5.83E-32	NA	NA	NA	NA	NA	NA	NA	NA	NA	NA	TENM2	4	43800273	43800274	Intron (TENM2-208/TENM2, intron 6 of 24)	4	43644821	44762007	1117187	2	TENM2-201	961685	TENM2-201;TENM2-202;TENM2-203;TENM2-204;TENM2-205;TENM2-206;TENM2-207;TENM2-208	TENM2;TENM2;TENM2;TENM2;TENM2;TENM2;TENM2;TENM2	0;0;0;0;0;0;0;0	Intron	489135
1393	cg02219744	-14.12250629	NA	NA	NA	NA	NA	NA	NA	NA	NA	NA	1.97E-43	NA	NA	NA	NA	NA	NA	NA	NA	NA	NA	gene:ENSCAFG00040004838	12	32103516	32103517	Distal Intergenic	12	32324851	32325006	156	2	transcript:ENSCAFT00040009103	221441	ADGRB3-201	ADGRB3	0	Intergenic_downstream	NA
1394	cg02220861	-12.98233819	NA	NA	NA	NA	NA	NA	NA	NA	NA	NA	3.38E-37	NA	NA	NA	NA	NA	NA	NA	NA	NA	NA	MGMT	28	37859086	37859087	Distal Intergenic	28	38267032	38546986	279955	1	MGMT-201	-407945	NA	NA	NA	Intergenic_upstream	442978
1395	cg02221620	3.639630733	NA	NA	NA	NA	NA	NA	NA	NA	NA	NA	0.000280148	NA	NA	NA	NA	NA	NA	NA	NA	NA	NA	OTP	3	28914692	28914693	Promoter (6-7kb)	3	28921156	28930204	9049	1	OTP-201	-6463	NA	NA	NA	Promoter	488938
1396	cg02221888	22.33779934	NA	NA	NA	NA	NA	NA	NA	NA	NA	NA	4.37E-100	NA	NA	NA	NA	NA	NA	NA	NA	NA	NA	KLHL14	7	56636308	56636309	Promoter (<=1kb)	7	56635675	56671894	36220	1	KLHL14-201	633	KLHL14-201;KLHL14-202;KLHL14-203;KLHL14-204	KLHL14;KLHL14;KLHL14;KLHL14	0;0;0;0	Exon	490494
1397	cg02225069	8.608837901	NA	NA	NA	NA	NA	NA	NA	NA	NA	NA	1.39E-17	NA	NA	NA	NA	NA	NA	NA	NA	NA	NA	MARK2	18	53250363	53250364	Exon (MARK2-201/MARK2, exon 19 of 19)	18	53250349	53308623	58275	2	MARK2-201	58211	MARK2-201;MARK2-202;MARK2-203;MARK2-204;MARK2-205;RCOR2-201	MARK2;MARK2;MARK2;MARK2;MARK2;RCOR2	0;0;0;0;0;0	Exon	483769
1398	cg02229115	-10.05590204	NA	NA	NA	NA	NA	NA	NA	NA	NA	NA	2.75E-23	NA	NA	NA	NA	NA	NA	NA	NA	NA	NA	PKHD1	12	19329027	19329028	Intron (PKHD1-201/PKHD1, intron 62 of 67)	12	19291940	19748532	456593	2	PKHD1-201	419504	PKHD1-201	PKHD1	0	Intron	474934
1399	cg02230860	-7.704001726	NA	-3.589772859	NA	NA	NA	-3.447029524	NA	NA	NA	4.594690077	2.00E-14	NA	0.000401514	NA	NA	NA	0.000670589	NA	NA	NA	6.86E-06	FAM193B	4	36012276	36012277	5' UTR	4	36011059	36044216	33158	1	FAM193B-201	1169	FAM193B-201;FAM193B-202;FAM193B-203	FAM193B;FAM193B;FAM193B	0;0;0	fiveUTR	479273
1400	cg02231183	-9.313407067	NA	NA	NA	NA	NA	NA	NA	NA	NA	NA	2.93E-20	NA	NA	NA	NA	NA	NA	NA	NA	NA	NA	ELAVL2	11	42186221	42186222	5' UTR	11	42118351	42258467	140117	2	ELAVL2-201	72197	ELAVL2-201;ELAVL2-202	ELAVL2;ELAVL2	0;0	fiveUTR	481565
1401	cg02231349	-6.280883334	NA	NA	NA	NA	NA	NA	NA	NA	NA	NA	4.07E-10	NA	NA	NA	NA	NA	NA	NA	NA	NA	NA	PKNOX2	5	9097767	9097768	Intron (PKNOX2-201/PKNOX2, intron 6 of 11)	5	9067274	9254508	187235	2	PKNOX2-201	156692	PKNOX2-201	PKNOX2	0	Intron	479399
1402	cg02231368	3.997468428	NA	NA	NA	NA	NA	NA	NA	NA	NA	NA	6.64E-05	NA	NA	NA	NA	NA	NA	NA	NA	NA	NA	ARHGAP15	19	45855218	45855219	Intron (ARHGAP15-201/ARHGAP15, intron 12 of 13)	19	45263570	45933237	669668	1	ARHGAP15-201	591648	ARHGAP15-201	ARHGAP15	0	Intron	476138
1403	cg02234211	-7.605094767	NA	NA	NA	NA	NA	NA	NA	NA	NA	NA	4.22E-14	NA	NA	NA	NA	NA	NA	NA	NA	NA	NA	ZNF407	1	4668757	4668758	Intron (ZNF407-201/ZNF407, intron 2 of 8)	1	4271716	4689286	417571	2	ZNF407-201	20528	ZNF407-201;ZNF407-202;ZNF407-203;ZNF407-204	ZNF407;ZNF407;ZNF407;ZNF407	0;0;0;0	Intron	476164
1404	cg02234487	-14.72498616	NA	NA	NA	NA	NA	NA	NA	NA	NA	NA	6.65E-47	NA	NA	NA	NA	NA	NA	NA	NA	NA	NA	CNTN1	27	12901297	12901298	Promoter (<=1kb)	27	12673623	12901027	227405	2	CNTN1-201	-271	CNTN1-201;CNTN1-203	CNTN1;CNTN1	-222;-222	Promoter	477641
1405	cg02237910	-6.022654993	NA	NA	NA	NA	NA	NA	NA	NA	NA	NA	2.02E-09	NA	NA	NA	NA	NA	NA	NA	NA	NA	NA	ELAVL4	15	10823473	10823474	Distal Intergenic	15	10824132	10903329	79198	2	ELAVL4-201	79904	ELAVL4-207;ELAVL4-206;ELAVL4-205;ELAVL4-204;ELAVL4-203;ELAVL4-202;ELAVL4-201;ELAVL4-208	ELAVL4;ELAVL4;ELAVL4;ELAVL4;ELAVL4;ELAVL4;ELAVL4;ELAVL4	0;0;0;0;0;0;0;0	Intergenic_downstream	475361
1406	cg02239968	6.284523865	NA	NA	NA	NA	NA	NA	NA	NA	NA	NA	3.98E-10	NA	NA	NA	NA	NA	NA	NA	NA	NA	NA	ONECUT1	30	18499866	18499867	Promoter (7-8kb)	30	18454859	18491954	37096	2	ONECUT1-201	-7864	NA	NA	NA	Promoter	487558
1407	cg02241397	6.447035645	NA	NA	NA	NA	NA	NA	NA	NA	NA	NA	1.41E-10	NA	NA	NA	NA	NA	NA	NA	NA	NA	NA	TAL1	15	13395423	13395424	Promoter (2-3kb)	15	13398276	13407654	9379	1	TAL1-201	-2901	TAL1-201	TAL1	-2852	Promoter	610331
1408	cg02243284	-8.803439683	NA	NA	NA	NA	NA	NA	NA	NA	NA	NA	2.65E-18	NA	NA	NA	NA	NA	NA	NA	NA	NA	NA	EXOC7	9	5261231	5261232	Exon (EXOC7-203/EXOC7, exon 13 of 18)	9	5248214	5264571	16358	1	EXOC7-201	12969	EXOC7-201;EXOC7-202;EXOC7-203;EXOC7-204;EXOC7-205;EXOC7-206;EXOC7-207;EXOC7-208;ZACN-201	EXOC7;EXOC7;EXOC7;EXOC7;EXOC7;EXOC7;EXOC7;EXOC7;ZACN	0;0;0;0;0;0;0;0;7639	Exon	100682715
1409	cg02244090	15.00576274	NA	NA	NA	NA	NA	NA	NA	NA	NA	NA	1.46E-48	NA	NA	NA	NA	NA	NA	NA	NA	NA	NA	gene:ENSCAFG00040007100	22	60068486	60068487	Distal Intergenic	22	60265052	60265213	162	2	transcript:ENSCAFT00040013148	196727	NA	NA	NA	Intergenic_downstream	NA
1410	cg02244834	-6.677636523	NA	NA	NA	NA	NA	NA	NA	NA	NA	NA	3.09E-11	NA	NA	NA	NA	NA	NA	NA	NA	NA	NA	gene:ENSCAFG00040002296	8	32448126	32448127	Distal Intergenic	8	32514027	32514898	872	2	transcript:ENSCAFT00040004359	66820	NA	NA	NA	Intergenic_downstream	NA
1411	cg02246073	-7.91761197	NA	NA	NA	NA	NA	NA	NA	NA	NA	NA	3.84E-15	NA	NA	NA	NA	NA	NA	NA	NA	NA	NA	MBD5	19	50342559	50342560	Exon (MBD5-202/MBD5, exon 9 of 10)	19	50139736	50362136	222401	1	MBD5-201	202823	MBD5-201;MBD5-202;MBD5-203;MBD5-204	MBD5;MBD5;MBD5;MBD5	0;0;0;0	Exon	483910
1412	cg02246955	9.480108474	NA	NA	NA	NA	NA	NA	NA	NA	NA	NA	6.38E-21	NA	NA	NA	NA	NA	NA	NA	NA	NA	NA	FOXG1	8	8056474	8056475	Promoter (5-6kb)	8	8061590	8063080	1491	1	FOXG1-201	-5164	NA	NA	NA	Promoter	490636
1413	cg02247164	5.705372723	NA	NA	NA	NA	NA	NA	NA	NA	NA	NA	1.33E-08	NA	NA	NA	NA	NA	NA	NA	NA	NA	NA	TRPC7	11	23738004	23738005	Exon (TRPC7-201/TRPC7, exon 3 of 12)	11	23646983	23786658	139676	2	TRPC7-201	48653	TRPC7-201;TRPC7-202;TRPC7-203;TRPC7-204	TRPC7;TRPC7;TRPC7;TRPC7	0;0;0;0	Exon	481521
1414	cg02248486	-8.966766133	NA	NA	NA	NA	NA	NA	NA	NA	NA	NA	6.42E-19	NA	NA	NA	NA	NA	NA	NA	NA	NA	NA	HOXA5	14	40370292	40370293	Exon (HOXA5-201/HOXA5, exon 1 of 2)	14	40368527	40371464	2938	2	HOXA5-201	1123	HOXA5-201;HOXA6-201	HOXA5;HOXA6	0;0	Exon	482370
1415	cg02251239	20.45300015	NA	NA	NA	NA	NA	NA	NA	NA	NA	NA	1.91E-85	NA	NA	NA	NA	NA	NA	NA	NA	NA	NA	POU4F1	22	31975412	31975413	Downstream (1-2kb)	22	31977339	31979342	2004	2	POU4F1-201	3881	POU4F1-201	POU4F1	0	Intergenic_downstream	610785
1416	cg02253804	-5.787475761	NA	NA	NA	NA	NA	NA	NA	NA	NA	NA	8.22E-09	NA	NA	NA	NA	NA	NA	NA	NA	NA	NA	FANCL	10	60283419	60283420	Distal Intergenic	10	59222977	59333166	110190	2	FANCL-202	-950302	NA	NA	NA	Intergenic_upstream	612161
1417	cg02256384	-7.124462562	NA	NA	NA	NA	NA	NA	NA	NA	NA	NA	1.42E-12	NA	NA	NA	NA	NA	NA	NA	NA	NA	NA	DICER1	8	63902778	63902779	Distal Intergenic	8	63916412	63961665	45254	2	DICER1-201	58886	NA	NA	NA	Intergenic_downstream	480426
1418	cg02259423	-8.85885727	NA	NA	NA	NA	NA	NA	NA	NA	NA	NA	1.64E-18	NA	NA	NA	NA	NA	NA	NA	NA	NA	NA	ATP11B	34	15585942	15585943	Distal Intergenic	34	15751941	15863829	111889	1	ATP11B-201	-166047	NA	NA	NA	Intergenic_upstream	478644
1419	cg02259819	-6.022534394	NA	NA	NA	NA	NA	NA	NA	NA	NA	NA	2.02E-09	NA	NA	NA	NA	NA	NA	NA	NA	NA	NA	ZFPM2	13	6592240	6592241	Intron (ZFPM2-201/ZFPM2, intron 4 of 7)	13	6356343	6811875	455533	1	ZFPM2-201	235849	ZFPM2-201;ZFPM2-202;ZFPM2-203;ZFPM2-204;ZFPM2-205	ZFPM2;ZFPM2;ZFPM2;ZFPM2;ZFPM2	0;0;0;0;0	Intron	481997
1420	cg02260012	-11.56010293	NA	NA	NA	NA	NA	NA	NA	NA	NA	NA	4.74E-30	NA	NA	NA	NA	NA	NA	NA	NA	NA	NA	RNF220	15	15699552	15699553	Intron (RNF220-201/RNF220, intron 1 of 13)	15	15617626	15844650	227025	2	RNF220-201	145049	RNF220-201	RNF220	0	Intron	612846
1421	cg02265245	-9.055756604	NA	NA	NA	NA	NA	NA	NA	NA	NA	NA	2.93E-19	NA	NA	NA	NA	NA	NA	NA	NA	NA	NA	BCOR	X	34325780	34325781	Distal Intergenic	39	34750011	34773879	23869	2	BCOR-201	448098	NA	NA	NA	Intergenic_downstream	480880
1422	cg02266179	-9.527865754	NA	NA	NA	NA	NA	NA	NA	NA	NA	NA	4.10E-21	NA	NA	NA	NA	NA	NA	NA	NA	NA	NA	DMBX1	15	13937256	13937257	Distal Intergenic	15	13886497	13891617	5121	2	DMBX1-201	-45639	NA	NA	NA	Intergenic_upstream	610425
1423	cg02268145	7.816530557	NA	NA	NA	NA	NA	NA	NA	NA	NA	NA	8.42E-15	NA	NA	NA	NA	NA	NA	NA	NA	NA	NA	HOXD9	36	20145803	20145804	5' UTR	36	20131824	20147660	15837	1	HOXD9-201	13931	HOXD9-201;HOXD10-201;HOXD9-202	HOXD9;HOXD10;HOXD9	0;0;0	fiveUTR	609984
1424	cg02268254	-10.07397197	NA	NA	NA	NA	NA	NA	NA	NA	NA	NA	2.31E-23	NA	NA	NA	NA	NA	NA	NA	NA	NA	NA	UNC5A	4	36690032	36690033	Exon (UNC5A-201/UNC5A, exon 4 of 14)	4	36682128	36743053	60926	2	UNC5A-202	52972	UNC5A-202;UNC5A-203;UNC5A-201	UNC5A;UNC5A;UNC5A	0;0;0	Exon	489097
1425	cg02269623	-10.04297826	NA	NA	NA	NA	NA	NA	NA	NA	NA	NA	3.11E-23	NA	NA	NA	NA	NA	NA	NA	NA	NA	NA	RHOBTB2	25	34570510	34570511	Intron (NA, intron 3 of 1)	25	34455947	34476507	20561	2	RHOBTB2-201	-93955	NA	NA	NA	Intron	100856331
1426	cg02269624	-7.816732648	NA	NA	NA	NA	NA	NA	NA	NA	NA	NA	8.41E-15	NA	NA	NA	NA	NA	NA	NA	NA	NA	NA	EBF1	4	51986013	51986014	Intron (EBF1-201/EBF1, intron 10 of 15)	4	51643633	52027099	383467	1	EBF1-201	342332	EBF1-201;EBF1-202;EBF1-203	EBF1;EBF1;EBF1	0;0;0	Intron	479312
1427	cg02270238	-10.78018601	NA	NA	NA	NA	NA	NA	NA	NA	NA	NA	1.93E-26	NA	NA	NA	NA	NA	NA	NA	NA	NA	NA	RPL11	2	73162953	73162954	3' UTR	2	73114333	73167798	53466	2	RPL11-202	4796	RPL11-202;RPL11-203	RPL11;RPL11	0;0	threeUTR	100684296
1428	cg02273345	-6.20714209	NA	NA	NA	NA	NA	NA	NA	NA	NA	NA	6.47E-10	NA	NA	NA	NA	NA	NA	NA	NA	NA	NA	CSMD3	13	12602261	12602262	Exon (CSMD3-201/CSMD3, exon 34 of 71)	13	12438959	13603999	1165041	2	CSMD3-201	1001689	CSMD3-201;CSMD3-202	CSMD3;CSMD3	0;0	Exon	482016
1429	cg02275662	-6.913951081	NA	NA	NA	NA	NA	NA	NA	NA	NA	NA	6.20E-12	NA	NA	NA	NA	NA	NA	NA	NA	NA	NA	ZNF703	16	28192427	28192428	Distal Intergenic	16	27791477	27794326	2850	2	ZNF703-201	-398102	NA	NA	NA	Intergenic_upstream	482855
1430	cg02279188	8.351681059	NA	NA	NA	NA	NA	NA	NA	NA	NA	NA	1.18E-16	NA	NA	NA	NA	NA	NA	NA	NA	NA	NA	gene:ENSCAFG00040021898	8	14892637	14892638	Promoter (<=1kb)	8	14855864	14892721	36858	2	transcript:ENSCAFT00040040659	35	transcript:ENSCAFT00040040659;TITF1-201	gene:ENSCAFG00040021898;TITF1	0;0	Exon	NA
1431	cg02281100	3.527351447	NA	NA	NA	NA	NA	NA	NA	NA	NA	NA	0.000429534	NA	NA	NA	NA	NA	NA	NA	NA	NA	NA	CACNA1E	7	14886114	14886115	Exon (CACNA1E-201/CACNA1E, exon 39 of 48)	7	14418374	14901833	483460	1	CACNA1E-201	467692	CACNA1E-201	CACNA1E	0	Exon	490305
1432	cg02282892	6.769631105	NA	NA	NA	NA	NA	NA	NA	NA	NA	NA	1.66E-11	NA	NA	NA	NA	NA	NA	NA	NA	NA	NA	SLC45A2	4	74041087	74041088	Exon (NA, exon 1 of 2)	4	74068275	74086210	17936	1	SLC45A2-201	-27187	NA	NA	NA	Exon	489236
1433	cg02284095	-5.92240585	4.624703743	NA	NA	NA	NA	NA	NA	NA	NA	4.608961298	3.70E-09	6.00E-06	NA	NA	NA	NA	NA	NA	NA	NA	6.44E-06	SRSF3	12	5686093	5686094	Intron (SRSF3-201/SRSF3, intron 3 of 5)	12	5681345	5687892	6548	1	SRSF3-201	4700	SRSF3-201	SRSF3	0	Intron	403687
1434	cg02284825	-11.84430544	NA	NA	NA	NA	NA	NA	NA	NA	NA	NA	2.02E-31	NA	NA	NA	NA	NA	NA	NA	NA	NA	NA	BCL11A	10	61159861	61159862	Distal Intergenic	10	61303496	61387624	84129	2	BCL11A-205	227763	NA	NA	NA	Intergenic_downstream	481381
1435	cg02284950	-5.545031381	NA	NA	NA	NA	NA	NA	NA	NA	NA	NA	3.31E-08	NA	NA	NA	NA	NA	NA	NA	NA	NA	NA	RBFOX1	6	34218691	34218692	Distal Intergenic	6	34222132	34401712	179581	2	RBFOX1-206	183069	RBFOX1-202;RBFOX1-201;RBFOX1-204;RBFOX1-203;RBFOX1-206;RBFOX1-205;RBFOX1-207	RBFOX1;RBFOX1;RBFOX1;RBFOX1;RBFOX1;RBFOX1;RBFOX1	0;0;0;0;0;0;0	Intergenic_downstream	609116
1436	cg02285327	-7.391767873	NA	NA	NA	NA	NA	NA	NA	NA	NA	NA	2.06E-13	NA	NA	NA	NA	NA	NA	NA	NA	NA	NA	gene:ENSCAFG00040012185	3	5979983	5979984	Distal Intergenic	3	7445000	7445881	882	1	transcript:ENSCAFT00040022471	-1464968	NA	NA	NA	Intergenic_upstream	NA
1437	cg02285385	12.83240478	NA	NA	NA	NA	NA	NA	NA	NA	NA	NA	2.07E-36	NA	NA	NA	NA	NA	NA	NA	NA	NA	NA	PAX2	28	13405621	13405622	Distal Intergenic	28	13457186	13536706	79521	1	PAX2-201	-51565	NA	NA	NA	Intergenic_upstream	609228
1438	cg02286447	-12.32899729	NA	NA	NA	NA	NA	NA	NA	NA	NA	NA	7.96E-34	NA	NA	NA	NA	NA	NA	NA	NA	NA	NA	BCL11A	10	61305377	61305378	Exon (BCL11A-202/BCL11A, exon 4 of 5)	10	61295480	61394699	99220	2	BCL11A-201	89321	BCL11A-201;BCL11A-202;BCL11A-203;BCL11A-204;BCL11A-205	BCL11A;BCL11A;BCL11A;BCL11A;BCL11A	0;0;0;0;0	Exon	481381
1439	cg02286588	-8.590345659	NA	NA	NA	NA	NA	NA	NA	NA	NA	NA	1.63E-17	NA	NA	NA	NA	NA	NA	NA	NA	NA	NA	HNRNPUL2	18	54096793	54096794	Exon (HNRNPUL2-201/HNRNPUL2, exon 9 of 14)	18	54090966	54101343	10378	1	HNRNPUL2-201	5779	HNRNPUL2-201;HNRNPUL2-202	HNRNPUL2;HNRNPUL2	0;0	Exon	476053
1440	cg02286774	-10.53622896	NA	NA	NA	NA	NA	NA	NA	NA	NA	NA	2.34E-25	NA	NA	NA	NA	NA	NA	NA	NA	NA	NA	FANCL	10	59751598	59751599	Distal Intergenic	10	59222977	59333166	110190	2	FANCL-202	-418481	NA	NA	NA	Intergenic_upstream	612161
1441	cg02288751	8.602521728	NA	NA	NA	NA	NA	NA	NA	NA	NA	NA	1.47E-17	NA	NA	NA	NA	NA	NA	NA	NA	NA	NA	GLCCI1	14	23526225	23526226	Intron (GLCCI1-201/GLCCI1, intron 1 of 7)	14	23522256	23620810	98555	1	GLCCI1-201	3921	UMAD1-201;GLCCI1-201	UMAD1;GLCCI1	324772;0	Intron	612938
1442	cg02290121	5.443926444	NA	NA	NA	NA	NA	NA	NA	NA	NA	NA	5.82E-08	NA	NA	NA	NA	NA	NA	NA	NA	NA	NA	SOX5	27	23046284	23046285	Distal Intergenic	27	23465085	23862404	397320	1	SOX5-201	-418801	NA	NA	NA	Intergenic_upstream	486635
1443	cg02291507	-6.37755739	NA	NA	NA	NA	NA	NA	NA	NA	NA	NA	2.20E-10	NA	NA	NA	NA	NA	NA	NA	NA	NA	NA	SKOR2	7	43775711	43775712	Distal Intergenic	7	43904574	43943200	38627	1	SKOR2-201	-128863	NA	NA	NA	Intergenic_upstream	490464
1444	cg02292529	4.094370055	NA	NA	NA	NA	NA	NA	NA	NA	NA	NA	4.40E-05	NA	NA	NA	NA	NA	NA	NA	NA	NA	NA	ZIC5	22	50018225	50018226	Distal Intergenic	22	50023495	50029871	6377	2	ZIC5-201	11646	NA	NA	NA	Intergenic_downstream	612986
1445	cg02293439	19.32520595	NA	NA	NA	NA	NA	NA	NA	NA	NA	NA	4.05E-77	NA	NA	NA	NA	NA	NA	NA	NA	NA	NA	EBF4	24	18492660	18492661	Intron (EBF4-202/EBF4, intron 8 of 16)	24	18484758	18542902	58145	2	EBF4-202	50193	EBF4-202;EBF4-201	EBF4;EBF4	0;0	Intron	485803
1446	cg02294284	4.479335517	NA	NA	NA	NA	NA	NA	NA	NA	NA	NA	7.90E-06	NA	NA	NA	NA	NA	NA	NA	NA	NA	NA	SLITRK1	22	36335447	36335448	Promoter (<=1kb)	22	36333710	36335476	1767	2	SLITRK1-201	0	SLITRK1-201	SLITRK1	0	Exon	485509
1447	cg02298641	-5.633444278	NA	NA	NA	NA	NA	NA	NA	NA	NA	NA	2.00E-08	NA	NA	NA	NA	NA	NA	NA	NA	NA	NA	CHD4	27	38657913	38657914	Exon (CHD4-201/CHD4, exon 26 of 39)	27	38637693	38666457	28765	1	CHD4-201	20220	CHD4-201;CHD4-202	CHD4;CHD4	0;0	Exon	477714
1448	cg02299271	-5.47730962	NA	NA	NA	NA	NA	NA	NA	NA	NA	NA	4.84E-08	NA	NA	NA	NA	NA	NA	NA	NA	NA	NA	PBX3	9	56931507	56931508	Exon (PBX3-202/PBX3, exon 3 of 9)	9	56878876	57108509	229634	2	PBX3-201	176953	PBX3-201;PBX3-202;PBX3-203	PBX3;PBX3;PBX3	0;0;0	Exon	480723
1449	cg02300610	-7.1193294	NA	NA	NA	NA	NA	NA	NA	NA	NA	NA	1.47E-12	NA	NA	NA	NA	NA	NA	NA	NA	NA	NA	FIGN	36	8944687	8944688	Distal Intergenic	36	9064642	9067375	2734	2	FIGN-201	122687	NA	NA	NA	Intergenic_downstream	488374
1450	cg02301930	8.013960614	NA	NA	NA	NA	NA	NA	NA	NA	NA	NA	1.80E-15	NA	NA	NA	NA	NA	NA	NA	NA	NA	NA	CCDC39	34	13967981	13967982	Distal Intergenic	34	13862345	13904997	42653	2	CCDC39-201	-63033	NA	NA	NA	Intergenic_upstream	488089
1451	cg02304325	3.465539934	NA	NA	NA	NA	NA	NA	NA	NA	NA	NA	0.000540773	NA	NA	NA	NA	NA	NA	NA	NA	NA	NA	IER5L	9	54192586	54192587	Promoter (<=1kb)	9	54192593	54193816	1224	1	IER5L-201	0	IER5L-201	IER5L	0	Exon	491302
1452	cg02307175	4.218263372	NA	NA	NA	NA	NA	NA	NA	NA	NA	NA	2.57E-05	NA	NA	NA	NA	NA	NA	NA	NA	NA	NA	PRR7	4	36106230	36106231	Promoter (<=1kb)	4	36105356	36106333	978	2	PRR7-201	54	DBN1-201;DBN1-202;PRR7-201	DBN1;DBN1;PRR7	0;0;0	Exon	611253
1453	cg02311543	3.929377841	NA	NA	NA	NA	NA	NA	NA	NA	NA	NA	8.81E-05	NA	NA	NA	NA	NA	NA	NA	NA	NA	NA	CCDC178	7	56322605	56322606	Intron (CCDC178-205/CCDC178, intron 18 of 20)	7	56061592	56468971	407380	1	CCDC178-205	260965	CCDC178-205;CCDC178-201;CCDC178-202;CCDC178-203;CCDC178-204	CCDC178;CCDC178;CCDC178;CCDC178;CCDC178	0;0;0;0;0	Intron	490493
1454	cg02314721	-8.822727191	NA	NA	NA	NA	NA	NA	NA	NA	NA	NA	2.25E-18	NA	NA	NA	NA	NA	NA	NA	NA	NA	NA	CACNA1E	7	14884102	14884103	Intron (CACNA1E-201/CACNA1E, intron 38 of 47)	7	14418374	14901833	483460	1	CACNA1E-201	465680	CACNA1E-201	CACNA1E	0	Intron	490305
1455	cg02315120	-12.40616983	NA	NA	NA	NA	NA	NA	NA	NA	NA	NA	3.24E-34	NA	NA	NA	NA	NA	NA	NA	NA	NA	NA	DAB1	5	52333355	52333356	Intron (DAB1-201/DAB1, intron 1 of 7)	5	52299533	52570197	270665	1	DAB1-201	33822	DAB1-201;DAB1-202;DAB1-203;DAB1-204;DAB1-205	DAB1;DAB1;DAB1;DAB1;DAB1	0;0;0;0;0	Intron	610344
1456	cg02315747	11.09709706	NA	NA	NA	NA	NA	NA	NA	NA	NA	NA	7.02E-28	NA	NA	NA	NA	NA	NA	NA	NA	NA	NA	GBX2	25	47271614	47271615	Promoter (<=1kb)	25	47267570	47270909	3340	2	GBX2-201	-706	GBX2-201	GBX2	0	Promoter	486174
1457	cg02317025	25.05453712	NA	NA	NA	NA	NA	NA	NA	NA	NA	NA	1.23E-122	NA	NA	NA	NA	NA	NA	NA	NA	NA	NA	NEUROD1	36	25109932	25109933	Promoter (<=1kb)	36	25106496	25110855	4360	2	NEUROD1-201	874	NEUROD1-201	NEUROD1	0	fiveUTR	488431
1458	cg02318358	-5.568403564	NA	NA	NA	NA	NA	NA	NA	NA	NA	NA	2.90E-08	NA	NA	NA	NA	NA	NA	NA	NA	NA	NA	CDH12	4	83243531	83243532	Exon (CDH12-201/CDH12, exon 7 of 11)	4	83021049	83268564	247516	1	CDH12-201	222482	CDH12-201;CDH12-202;CDH12-203	CDH12;CDH12;CDH12	0;0;0	Exon	489253
1459	cg02320179	13.8124641	NA	NA	NA	NA	NA	NA	NA	NA	NA	NA	1.08E-41	NA	NA	NA	NA	NA	NA	NA	NA	NA	NA	DMBX1	15	13909227	13909228	Distal Intergenic	15	13886497	13891617	5121	2	DMBX1-201	-17659	NA	NA	NA	Intergenic_upstream	610425
1460	cg02321338	-7.432605011	NA	NA	NA	NA	NA	NA	NA	NA	NA	NA	1.53E-13	NA	NA	NA	NA	NA	NA	NA	NA	NA	NA	LRMDA	4	26696557	26696558	Intron (LRMDA-201/LRMDA, intron 6 of 6)	4	25796472	26809637	1013166	1	LRMDA-201	900085	LRMDA-201;LRMDA-202	LRMDA;LRMDA	0;0	Intron	610244
1461	cg02321644	-10.48158973	NA	NA	NA	NA	NA	NA	NA	NA	NA	NA	4.07E-25	NA	NA	NA	NA	NA	NA	NA	NA	NA	NA	ELP4	18	36333117	36333118	Intron (NA, intron 8 of 1)	18	36181294	36240818	59525	2	ELP4-208	-92251	NA	NA	NA	Intron	483442
1462	cg02322553	-13.05005039	NA	NA	NA	NA	NA	NA	NA	NA	NA	NA	1.48E-37	NA	NA	NA	NA	NA	NA	NA	NA	NA	NA	BACE1	5	16393531	16393532	Exon (BACE1-201/BACE1, exon 4 of 10)	5	16377730	16401485	23756	1	BACE1-201	15801	BACE1-201;BACE1-202;BACE1-203;BACE1-204;CEP164-201;CEP164-202	BACE1;BACE1;BACE1;BACE1;CEP164;CEP164	0;0;0;0;0;0	Exon	489390
1463	cg02323424	-5.380265468	NA	NA	NA	NA	NA	NA	NA	NA	NA	NA	8.27E-08	NA	NA	NA	NA	NA	NA	NA	NA	NA	NA	FBXO38	4	60643527	60643528	Exon (FBXO38-201/FBXO38, exon 15 of 22)	4	60629374	60686014	56641	2	FBXO38-201	42438	FBXO38-201;FBXO38-202;FBXO38-203	FBXO38;FBXO38;FBXO38	0;0;0	Exon	489199
1464	cg02323953	-8.328549701	NA	NA	NA	NA	NA	NA	NA	NA	NA	NA	1.43E-16	NA	NA	NA	NA	NA	NA	NA	NA	NA	NA	HDAC9	14	32506520	32506521	Distal Intergenic	14	32619172	32985659	366488	1	HDAC9-201	-112651	NA	NA	NA	Intergenic_upstream	482339
1465	cg02325300	5.895317125	NA	NA	NA	NA	NA	NA	NA	NA	NA	NA	4.34E-09	NA	NA	NA	NA	NA	NA	NA	NA	NA	NA	LMO3	27	30331445	30331446	Intron (LMO3-201/LMO3, intron 2 of 5)	27	30330299	30383613	53315	1	LMO3-201	1146	LMO3-201;LMO3-202;LMO3-203;LMO3-204	LMO3;LMO3;LMO3;LMO3	0;0;0;0	Intron	486662
1466	cg02329674	-7.633295564	NA	NA	NA	NA	NA	NA	NA	NA	NA	NA	3.41E-14	NA	NA	NA	NA	NA	NA	NA	NA	NA	NA	KIZ	24	2418102	2418103	Distal Intergenic	24	2194335	2310611	116277	2	KIZ-206	-107491	NA	NA	NA	Intergenic_upstream	477134
1467	cg02332525	12.00307565	NA	NA	NA	NA	NA	NA	NA	NA	NA	NA	3.36E-32	NA	NA	NA	NA	NA	NA	NA	NA	NA	NA	GRM7	20	10808726	10808727	Promoter (<=1kb)	20	9982893	10809212	826320	2	GRM7-201	437	GRM7-201;GRM7-202;GRM7-203;GRM7-204;GRM7-205	GRM7;GRM7;GRM7;GRM7;GRM7	0;0;0;0;0	Exon	484674
1468	cg02334049	-14.79122406	NA	NA	NA	NA	NA	NA	NA	NA	NA	NA	2.72E-47	NA	NA	NA	NA	NA	NA	NA	NA	NA	NA	MEF2C	3	19801090	19801091	Exon (MEF2C-204/MEF2C, exon 6 of 12)	3	19665926	19830525	164600	1	MEF2C-201	135116	MEF2C-201;MEF2C-202;MEF2C-203;MEF2C-204;MEF2C-205	MEF2C;MEF2C;MEF2C;MEF2C;MEF2C	0;0;0;0;0	Exon	479155
1469	cg02334175	-8.349774921	NA	NA	NA	NA	NA	NA	NA	NA	NA	NA	1.20E-16	NA	NA	NA	NA	NA	NA	NA	NA	NA	NA	PCDH18	19	6027496	6027497	Distal Intergenic	19	4968036	4982323	14288	1	PCDH18-201	1059412	NA	NA	NA	Intergenic_downstream	100686323
1470	cg02337941	15.49659482	NA	NA	NA	NA	NA	NA	NA	NA	NA	NA	1.60E-51	NA	NA	NA	NA	NA	NA	NA	NA	NA	NA	PITX2	32	30928615	30928616	Intron (PITX2-202/PITX2, intron 1 of 2)	32	30917512	30932883	15372	2	PITX2-202	4267	PITX2-202;PITX2-203	PITX2;PITX2	0;0	Intron	487902
1471	cg02340863	-8.178180235	NA	NA	NA	NA	NA	NA	NA	NA	NA	NA	4.85E-16	NA	NA	NA	NA	NA	NA	NA	NA	NA	NA	gene:ENSCAFG00040005612	1	84230004	84230005	Distal Intergenic	1	84056833	84057332	500	1	transcript:ENSCAFT00040010526	173220	NA	NA	NA	Intergenic_downstream	NA
1472	cg02341818	13.26095814	NA	NA	NA	NA	NA	NA	NA	NA	NA	NA	1.11E-38	NA	NA	NA	NA	NA	NA	NA	NA	NA	NA	PAX9	8	15019271	15019272	Distal Intergenic	8	15031613	15046738	15126	1	PAX9-203	-12341	NA	NA	NA	Intergenic_upstream	490654
1473	cg02343568	16.11774478	NA	NA	NA	NA	NA	NA	NA	NA	NA	NA	2.24E-55	NA	NA	NA	NA	NA	NA	NA	NA	NA	NA	ZCCHC7	11	53265667	53265668	Intron (ZCCHC7-201/ZCCHC7, intron 4 of 7)	11	53047644	53293891	246248	1	ZCCHC7-201	217975	ZCCHC7-201	ZCCHC7	0	Intron	481611
1474	cg02343936	-9.43495746	NA	NA	NA	NA	NA	NA	NA	NA	NA	NA	9.66E-21	NA	NA	NA	NA	NA	NA	NA	NA	NA	NA	FAP	36	7751288	7751289	Intron (FAP-201/FAP, intron 16 of 25)	36	7725882	7797602	71721	2	FAP-201	46265	FAP-201;FAP-202	FAP;FAP	0;0	Intron	608176
1475	cg02344882	3.982172661	NA	NA	NA	NA	NA	NA	NA	NA	NA	NA	7.07E-05	NA	NA	NA	NA	NA	NA	NA	NA	NA	NA	TFAP2B	12	18587042	18587043	Distal Intergenic	12	18552265	18577843	25579	1	TFAP2B-204	34729	NA	NA	NA	Intergenic_downstream	403463
1476	cg02349142	-6.190267175	NA	NA	NA	NA	NA	NA	NA	NA	NA	NA	7.19E-10	NA	NA	NA	NA	NA	NA	NA	NA	NA	NA	ZNF536	1	121505048	121505049	Intron (ZNF536-201/ZNF536, intron 1 of 6)	1	121296064	121579021	282958	2	ZNF536-201	73972	ZNF536-201	ZNF536	0	Intron	484609
1477	cg02351188	NA	NA	NA	NA	NA	NA	-3.923935307	-3.525196715	NA	NA	NA	NA	NA	NA	NA	NA	NA	0.000113319	0.000423168	NA	NA	NA	SKAP1	9	24146506	24146507	Intron (SKAP1-201/SKAP1, intron 4 of 12)	9	23976750	24263419	286670	2	SKAP1-201	116912	SKAP1-201;SKAP1-202	SKAP1;SKAP1	0;0	Intron	480543
1478	cg02351382	-14.00264363	NA	NA	NA	NA	NA	NA	NA	NA	NA	NA	9.33E-43	NA	NA	NA	NA	NA	NA	NA	NA	NA	NA	TTC29	15	45152476	45152477	Intron (TTC29-201/TTC29, intron 9 of 12)	15	45038292	45280909	242618	2	TTC29-201	128384	TTC29-201	TTC29	0	Intron	482638
1479	cg02352577	-13.04452049	NA	NA	NA	NA	NA	NA	NA	NA	NA	NA	1.59E-37	NA	NA	NA	NA	NA	NA	NA	NA	NA	NA	NR2F1	3	15910237	15910238	Distal Intergenic	3	15560756	15569652	8897	2	NR2F1-202	-340634	NA	NA	NA	Intergenic_upstream	488908
1480	cg02352801	7.249480416	NA	NA	NA	NA	NA	NA	NA	NA	NA	NA	5.81E-13	NA	NA	NA	NA	NA	NA	NA	NA	NA	NA	CASZ1	2	82669983	82669984	Intron (CASZ1-201/CASZ1, intron 3 of 20)	2	82591945	82700379	108435	1	CASZ1-201	78038	CASZ1-201;CASZ1-202;CASZ1-203;CASZ1-204;CASZ1-205;CASZ1-206;CASZ1-207	CASZ1;CASZ1;CASZ1;CASZ1;CASZ1;CASZ1;CASZ1	0;0;0;0;0;0;0	Intron	487448
1481	cg02354294	-10.35975387	NA	NA	NA	NA	NA	NA	NA	NA	NA	NA	1.38E-24	NA	NA	NA	NA	NA	NA	NA	NA	NA	NA	PRKD1	8	8623061	8623062	Distal Intergenic	8	8788186	9110801	322616	2	PRKD1-202	487740	NA	NA	NA	Intergenic_downstream	609091
1482	cg02360445	-8.769078388	NA	NA	NA	NA	NA	NA	NA	NA	NA	NA	3.56E-18	NA	NA	NA	NA	NA	NA	NA	NA	NA	NA	SKIDA1	2	9185337	9185338	Distal Intergenic	2	9176446	9179736	3291	1	SKIDA1-201	8891	NA	NA	NA	Intergenic_downstream	487095
1483	cg02361987	-7.985167653	NA	NA	NA	NA	NA	NA	NA	NA	NA	NA	2.26E-15	NA	NA	NA	NA	NA	NA	NA	NA	NA	NA	GEMIN6	17	30691677	30691678	Distal Intergenic	17	30720271	30723991	3721	1	GEMIN6-201	-28545	NA	NA	NA	Intergenic_upstream	475732
1484	cg02365170	-16.82846251	NA	NA	NA	NA	NA	NA	NA	NA	NA	NA	6.21E-60	NA	NA	NA	NA	NA	NA	NA	NA	NA	NA	RUNX1T1	29	37646219	37646220	Distal Intergenic	29	37378861	37516553	137693	2	RUNX1T1-205	-129618	NA	NA	NA	Intergenic_upstream	487044
1485	cg02365546	-8.749633991	NA	NA	NA	NA	NA	NA	NA	NA	NA	NA	4.21E-18	NA	NA	NA	NA	NA	NA	NA	NA	NA	NA	CDH23	4	22461793	22461794	Intron (CDH23-201/CDH23, intron 6 of 69)	4	22336385	22752755	416371	1	CDH23-201	125360	CDH23-201	CDH23	0	Intron	100684999
1486	cg02366106	-7.905595127	NA	NA	NA	NA	NA	NA	NA	NA	NA	NA	4.22E-15	NA	NA	NA	NA	NA	NA	NA	NA	NA	NA	BCL11A	10	60577099	60577100	Distal Intergenic	10	61303496	61387624	84129	2	BCL11A-204	810476	NA	NA	NA	Intergenic_downstream	481381
1487	cg02366398	-6.327602141	NA	NA	NA	NA	NA	NA	NA	NA	NA	NA	3.03E-10	NA	NA	NA	NA	NA	NA	NA	NA	NA	NA	SERBP1	5	43327053	43327054	Exon (SERBP1-201/SERBP1, exon 3 of 8)	5	43321883	43336556	14674	1	SERBP1-201	5170	SERBP1-201	SERBP1	0	Exon	479535
1488	cg02367316	5.605570447	NA	NA	NA	NA	NA	NA	NA	NA	NA	NA	2.35E-08	NA	NA	NA	NA	NA	NA	NA	NA	NA	NA	POU6F2	18	10639813	10639814	Intron (POU6F2-201/POU6F2, intron 3 of 11)	18	10263750	10739389	475640	2	POU6F2-201	99575	POU6F2-201;POU6F2-202;POU6F2-203	POU6F2;POU6F2;POU6F2	0;0;0	Intron	NA
1489	cg02368058	16.75156363	NA	NA	NA	NA	NA	NA	NA	NA	NA	NA	1.97E-59	NA	NA	NA	NA	NA	NA	NA	NA	NA	NA	BARHL2	6	58020941	58020942	Promoter (8-9kb)	6	58029115	58035563	6449	1	BARHL2-201	-8125	NA	NA	NA	Promoter	611092
1490	cg02368158	-12.02188051	NA	NA	NA	NA	NA	NA	NA	NA	NA	NA	2.72E-32	NA	NA	NA	NA	NA	NA	NA	NA	NA	NA	ERI3	15	15984796	15984797	Intron (ERI3-201/ERI3, intron 8 of 9)	15	15901916	16029641	127726	1	ERI3-201	82880	ERI3-201;ERI3-202	ERI3;ERI3	0;0	Intron	475384
1491	cg02370248	-6.887145617	NA	NA	NA	NA	NA	NA	NA	NA	NA	NA	7.46E-12	NA	NA	NA	NA	NA	NA	NA	NA	NA	NA	MPPED2	18	36992601	36992602	Exon (MPPED2-201/MPPED2, exon 3 of 6)	18	36944522	37115141	170620	1	MPPED2-201	48079	MPPED2-201;MPPED2-202;MPPED2-203	MPPED2;MPPED2;MPPED2	0;0;0	Exon	607678
1492	cg02374677	-6.34992632	NA	NA	NA	NA	NA	NA	NA	NA	NA	NA	2.63E-10	NA	NA	NA	NA	NA	NA	NA	NA	NA	NA	ATP11B	34	15140542	15140543	Distal Intergenic	34	15751941	15863829	111889	1	ATP11B-201	-611447	NA	NA	NA	Intergenic_upstream	478644
1493	cg02377948	5.928103224	NA	NA	NA	NA	NA	NA	NA	NA	NA	NA	3.57E-09	NA	NA	NA	NA	NA	NA	NA	NA	NA	NA	RFX4	10	32732868	32732869	Promoter (<=1kb)	10	32571756	32732485	160730	2	RFX4-204	-335	RFX4-203;RFX4-204	RFX4;RFX4	0;0	Promoter	474529
1494	cg02379880	-8.952211299	NA	NA	NA	NA	NA	NA	NA	NA	NA	NA	7.29E-19	NA	NA	NA	NA	NA	NA	NA	NA	NA	NA	CACNA1A	20	48738640	48738641	Intron (CACNA1A-201/CACNA1A, intron 35 of 50)	20	48491268	48763430	272163	1	CACNA1A-201	247372	CACNA1A-201;CACNA1A-202;CACNA1A-203;CACNA1A-204;CACNA1A-205	CACNA1A;CACNA1A;CACNA1A;CACNA1A;CACNA1A	0;0;0;0;0	Intron	100686650
1495	cg02379904	7.145644527	NA	NA	NA	NA	NA	NA	NA	NA	NA	NA	1.22E-12	NA	NA	NA	NA	NA	NA	NA	NA	NA	NA	HOXC8	27	1283801	1283802	Promoter (9-10kb)	27	1272275	1274420	2146	2	HOXC8-201	-9430	NA	NA	NA	Promoter	NA
1496	cg02380426	20.06174564	NA	NA	NA	NA	NA	NA	NA	NA	NA	NA	1.61E-82	NA	NA	NA	NA	NA	NA	NA	NA	NA	NA	TFAP2A	35	10094946	10094947	Exon (TFAP2A-201/TFAP2A, exon 6 of 7)	35	10092000	10106135	14136	2	TFAP2A-201	11188	TFAP2A-201;TFAP2A-202;TFAP2A-203	TFAP2A;TFAP2A;TFAP2A	0;0;0	Exon	488213
1497	cg02382880	-8.319279696	NA	NA	NA	NA	NA	NA	NA	NA	NA	NA	1.54E-16	NA	NA	NA	NA	NA	NA	NA	NA	NA	NA	KIF5A	10	1648687	1648688	Exon (KIF5A-201/KIF5A, exon 24 of 29)	10	1624152	1651891	27740	1	KIF5A-201	24487	KIF5A-201;KIF5A-202	KIF5A;KIF5A	0;0	Exon	474416
1498	cg02382944	-8.292266623	NA	NA	NA	NA	NA	NA	NA	NA	NA	NA	1.93E-16	NA	NA	NA	NA	NA	NA	NA	NA	NA	NA	VRK1	8	66533823	66533824	Distal Intergenic	8	65454383	65496790	42408	1	VRK1-205	1079441	NA	NA	NA	Intergenic_downstream	490848
1499	cg02386994	-7.586439793	NA	NA	NA	NA	NA	NA	NA	NA	NA	NA	4.86E-14	NA	NA	NA	NA	NA	NA	NA	NA	NA	NA	BDNF	21	48339103	48339104	Exon (BDNF-201/BDNF, exon 4 of 4)	21	48338495	48350721	12227	2	BDNF-201	11569	BDNF-201	BDNF	0	Exon	403461
1500	cg02388378	8.096634177	NA	NA	NA	NA	NA	NA	NA	NA	NA	NA	9.33E-16	NA	NA	NA	NA	NA	NA	NA	NA	NA	NA	IRX5	2	58341562	58341563	Intron (IRX5-201/IRX5, intron 4 of 4)	2	58335202	58346654	11453	2	IRX5-201	5043	IRX5-201;IRX5-202	IRX5;IRX5	0;0	Intron	487276
1501	cg02389125	-9.519646226	NA	NA	NA	NA	NA	NA	NA	NA	NA	NA	4.43E-21	NA	NA	NA	NA	NA	NA	NA	NA	NA	NA	FBXL4	12	56783471	56783472	Distal Intergenic	12	57321110	57399071	77962	2	FBXL4-203	615600	NA	NA	NA	Intergenic_downstream	481932
1502	cg02389140	-8.82896021	NA	NA	NA	NA	NA	NA	NA	NA	NA	NA	2.13E-18	NA	NA	NA	NA	NA	NA	NA	NA	NA	NA	NRXN3	8	51213015	51213016	5' UTR	8	50826031	52302086	1476056	1	NRXN3-201	386936	NRXN3-201;NRXN3-202;NRXN3-203;NRXN3-204;NRXN3-205;NRXN3-206	NRXN3;NRXN3;NRXN3;NRXN3;NRXN3;NRXN3	0;0;0;0;0;0	fiveUTR	NA
1503	cg02392100	-13.11767232	NA	NA	NA	NA	NA	NA	NA	NA	NA	NA	6.49E-38	NA	NA	NA	NA	NA	NA	NA	NA	NA	NA	ETNK1	27	24310221	24310222	Distal Intergenic	27	24581403	24638873	57471	2	ETNK1-201	328603	NA	NA	NA	Intergenic_downstream	486637
1504	cg02393105	-27.87424448	NA	NA	NA	NA	NA	NA	NA	NA	NA	NA	1.23E-147	NA	NA	NA	NA	NA	NA	NA	NA	NA	NA	PBX1	38	18797796	18797797	Distal Intergenic	38	18469653	18754850	285198	2	PBX1-206	-42995	NA	NA	NA	Intergenic_upstream	488669
1505	cg02394031	-7.292553706	NA	NA	NA	NA	NA	NA	NA	NA	NA	NA	4.26E-13	NA	NA	NA	NA	NA	NA	NA	NA	NA	NA	MECOM	34	34169039	34169040	Intron (MECOM-201/MECOM, intron 1 of 16)	34	33773911	34324517	550607	2	MECOM-201	155429	MECOM-201;MECOM-202	MECOM;MECOM	0;0	Intron	488148
1506	cg02396332	-11.28420186	NA	NA	NA	NA	NA	NA	NA	NA	NA	NA	9.52E-29	NA	NA	NA	NA	NA	NA	NA	NA	NA	NA	PMFBP1	5	78349079	78349080	Distal Intergenic	5	78093603	78139542	45940	2	PMFBP1-202	-209538	NA	NA	NA	Intergenic_upstream	479670
1507	cg02396907	-15.0966454	NA	NA	NA	NA	NA	NA	NA	NA	NA	NA	4.19E-49	NA	NA	NA	NA	NA	NA	NA	NA	NA	NA	NKAIN2	1	63997397	63997398	3' UTR	1	63047446	63997602	950157	1	NKAIN2-201	949951	NKAIN2-201	NKAIN2	0	threeUTR	100688012
1508	cg02397231	-6.418418359	NA	NA	NA	NA	NA	NA	NA	NA	NA	NA	1.69E-10	NA	NA	NA	NA	NA	NA	NA	NA	NA	NA	gene:ENSCAFG00040024068	3	43968085	43968086	Distal Intergenic	3	44499247	44499465	219	1	transcript:ENSCAFT00040044860	-531210	NA	NA	NA	Intergenic_upstream	NA
1509	cg02400551	-5.897338043	NA	NA	NA	NA	NA	NA	NA	NA	NA	NA	4.29E-09	NA	NA	NA	NA	NA	NA	NA	NA	NA	NA	HMGXB3	4	59296487	59296488	Exon (HMGXB3-201/HMGXB3, exon 13 of 21)	4	59281043	59327793	46751	2	HMGXB3-201	31305	HMGXB3-201;HMGXB3-202	HMGXB3;HMGXB3	0;0	Exon	479330
1510	cg02402843	-12.89963376	NA	NA	NA	NA	NA	NA	NA	NA	NA	NA	9.22E-37	NA	NA	NA	NA	NA	NA	NA	NA	NA	NA	SOX5	27	23404657	23404658	Distal Intergenic	27	23465085	23862404	397320	1	SOX5-201	-60428	NA	NA	NA	Intergenic_upstream	486635
1511	cg02402921	-8.594308714	NA	NA	NA	NA	NA	NA	NA	NA	NA	NA	1.57E-17	NA	NA	NA	NA	NA	NA	NA	NA	NA	NA	GRIK3	15	5498208	5498209	Intron (GRIK3-201/GRIK3, intron 9 of 14)	15	5323531	5538575	215045	1	GRIK3-202	174677	GRIK3-202;GRIK3-201;GRIK3-203	GRIK3;GRIK3;GRIK3	0;0;0	Intron	608269
1512	cg02404145	-10.85824081	NA	NA	NA	NA	NA	NA	NA	NA	NA	NA	8.61E-27	NA	NA	NA	NA	NA	NA	NA	NA	NA	NA	ASCC2	26	23082722	23082723	Exon (ASCC2-201/ASCC2, exon 2 of 19)	26	23053928	23088539	34612	2	ASCC2-201	5816	ASCC2-201;ASCC2-202	ASCC2;ASCC2	0;0	Exon	486348
1513	cg02404574	NA	NA	-3.427573165	-3.421586223	NA	NA	-4.311122408	-3.359727826	-4.326777523	-3.645405893	NA	NA	NA	0.000718226	0.00062257	NA	NA	2.34E-05	0.000780193	1.51E-05	0.00026697	NA	GRIN2B	27	32670935	32670936	Promoter (<=1kb)	27	32669912	33078144	408233	1	GRIN2B-201	975	GRIN2B-201	GRIN2B	0	Promoter	494009
1514	cg02407736	-21.04066165	NA	NA	NA	NA	NA	NA	NA	NA	NA	NA	6.46E-90	NA	NA	NA	NA	NA	NA	NA	NA	NA	NA	BRMS1L	8	14370538	14370539	Distal Intergenic	8	14294588	14323751	29164	1	BRMS1L-201	75902	NA	NA	NA	Intergenic_downstream	480292
1515	cg02409454	NA	NA	NA	NA	NA	-4.107179135	NA	NA	NA	NA	NA	NA	NA	NA	NA	NA	4.01E-05	NA	NA	NA	NA	NA	VRK1	8	65579374	65579375	Distal Intergenic	8	65454383	65555276	100894	1	VRK1-203	124991	NA	NA	NA	Intergenic_downstream	490848
1516	cg02413779	-8.398520207	NA	NA	NA	NA	NA	NA	NA	NA	NA	NA	8.06E-17	NA	NA	NA	NA	NA	NA	NA	NA	NA	NA	PDE5A	32	38593278	38593279	Exon (PDE5A-201/PDE5A, exon 6 of 24)	32	38487925	38650216	162292	2	PDE5A-201	56889	PDE5A-201;PDE5A-202;PDE5A-203;PDE5A-204;PDE5A-205;PDE5A-206;USP53-201	PDE5A;PDE5A;PDE5A;PDE5A;PDE5A;PDE5A;USP53	0;0;0;0;0;0;0	Exon	403825
1517	cg02416191	-10.09319109	NA	NA	NA	NA	NA	NA	NA	NA	NA	NA	1.91E-23	NA	NA	NA	NA	NA	NA	NA	NA	NA	NA	NRG1	16	31849726	31849727	Exon (NRG1-201/NRG1, exon 5 of 12)	16	31791909	31943195	151287	2	NRG1-201	93420	NRG1-201;NRG1-202;NRG1-203;NRG1-204;NRG1-205;NRG1-206;NRG1-207;NRG1-208;NRG1-209;NRG1-210	NRG1;NRG1;NRG1;NRG1;NRG1;NRG1;NRG1;NRG1;NRG1;NRG1	0;0;0;0;0;0;0;0;0;0	Exon	482861
1518	cg02418783	5.763591109	NA	NA	NA	NA	NA	NA	NA	NA	NA	NA	9.45E-09	NA	NA	NA	NA	NA	NA	NA	NA	NA	NA	ONECUT2	1	18424930	18424931	Promoter (<=1kb)	1	18376149	18425694	49546	2	ONECUT2-201	763	ONECUT2-201	ONECUT2	0	Exon	483967
1519	cg02420850	8.465140908	NA	NA	NA	NA	NA	NA	NA	NA	NA	NA	4.64E-17	NA	NA	NA	NA	NA	NA	NA	NA	NA	NA	EMX2	28	28094504	28094505	Promoter (<=1kb)	28	28095099	28101342	6244	1	EMX2-201	-595	EMX2-201	EMX2	0	Promoter	610697
1520	cg02421449	-12.92939841	NA	NA	NA	NA	NA	NA	NA	NA	NA	NA	6.43E-37	NA	NA	NA	NA	NA	NA	NA	NA	NA	NA	SKOR2	7	43681358	43681359	Distal Intergenic	7	43904574	43943200	38627	1	SKOR2-201	-223264	NA	NA	NA	Intergenic_upstream	490464
1521	cg02423021	5.878665902	NA	NA	NA	NA	NA	NA	NA	NA	NA	NA	4.80E-09	NA	NA	NA	NA	NA	NA	NA	NA	NA	NA	SMARCA2	1	91036733	91036734	5' UTR	1	90902998	91077859	174862	1	SMARCA2-201	133735	SMARCA2-201;SMARCA2-202;SMARCA2-203;SMARCA2-204;SMARCA2-205;SMARCA2-206;SMARCA2-207	SMARCA2;SMARCA2;SMARCA2;SMARCA2;SMARCA2;SMARCA2;SMARCA2	0;0;0;0;0;0;0	fiveUTR	476335
1522	cg02424565	-6.750494249	NA	NA	NA	NA	NA	NA	NA	NA	NA	NA	1.89E-11	NA	NA	NA	NA	NA	NA	NA	NA	NA	NA	ZBTB20	33	18727449	18727450	Intron (ZBTB20-203/ZBTB20, intron 2 of 4)	33	18582350	18813893	231544	2	ZBTB20-203	86443	ZBTB20-203	ZBTB20	0	Intron	487987
1523	cg02424832	25.27389342	NA	NA	NA	NA	NA	NA	NA	NA	NA	NA	1.59E-124	NA	NA	NA	NA	NA	NA	NA	NA	NA	NA	ERFL	1	112554768	112554769	Promoter (8-9kb)	1	112562859	112567654	4796	1	ERFL-201	-8139	NA	NA	NA	Promoter	100856612
1524	cg02426735	8.020502922	NA	NA	NA	NA	NA	NA	NA	NA	NA	NA	1.71E-15	NA	NA	NA	NA	NA	NA	NA	NA	NA	NA	HOXA1	14	40325594	40325595	Promoter (2-3kb)	14	40320553	40322615	2063	2	HOXA1-201	-2980	HOXA1-201;HOXA2-201	HOXA1;HOXA2	-2931;0	Promoter	482367
1525	cg02427264	-11.22765596	NA	NA	NA	NA	NA	NA	NA	NA	NA	NA	1.75E-28	NA	NA	NA	NA	NA	NA	NA	NA	NA	NA	RIC3	21	31850675	31850676	Distal Intergenic	21	31776907	31825588	48682	2	RIC3-201	-25039	NA	NA	NA	Intergenic_upstream	611343
1526	cg02428365	-9.683195379	NA	NA	NA	NA	NA	NA	NA	NA	NA	NA	9.65E-22	NA	NA	NA	NA	NA	NA	NA	NA	NA	NA	BCL11A	10	61478177	61478178	Distal Intergenic	10	61295480	61394699	99220	2	BCL11A-201	-83479	NA	NA	NA	Intergenic_upstream	481381
1527	cg02430333	-10.43062114	NA	NA	NA	NA	NA	NA	NA	NA	NA	NA	6.80E-25	NA	NA	NA	NA	NA	NA	NA	NA	NA	NA	SCRT2	24	20180134	20180135	Intron (SCRT2-201/SCRT2, intron 1 of 1)	24	20174286	20186265	11980	1	SCRT2-201	5800	SCRT2-201	SCRT2	0	Intron	NA
1528	cg02431139	17.86895167	NA	NA	NA	NA	NA	NA	NA	NA	NA	NA	7.06E-67	NA	NA	NA	NA	NA	NA	NA	NA	NA	NA	CDX2	25	11727755	11727756	Intron (CDX2-201/CDX2, intron 1 of 2)	25	11724318	11730665	6348	1	CDX2-201	3437	CDX2-201	CDX2	0	Intron	486028
1529	cg02431759	-14.03275334	NA	NA	NA	NA	NA	NA	NA	NA	NA	NA	6.32E-43	NA	NA	NA	NA	NA	NA	NA	NA	NA	NA	OTX2	8	32245158	32245159	Distal Intergenic	8	32289298	32304550	15253	2	OTX2-201	59440	NA	NA	NA	Intergenic_downstream	490708
1530	cg02434126	-6.572072572	NA	NA	NA	NA	NA	NA	NA	NA	NA	NA	6.22E-11	NA	NA	NA	NA	NA	NA	NA	NA	NA	NA	MRM1	9	36115354	36115355	Distal Intergenic	9	36066888	36070183	3296	1	MRM1-201	48418	NA	NA	NA	Intergenic_downstream	610311
1531	cg02434996	-9.609106181	NA	NA	NA	NA	NA	NA	NA	NA	NA	NA	1.93E-21	NA	NA	NA	NA	NA	NA	NA	NA	NA	NA	UNK	9	5480839	5480840	Exon (UNK-201/UNK, exon 14 of 16)	9	5477642	5511117	33476	2	UNK-204	30277	UNC13D-201;UNC13D-202;UNK-204;UNK-205;UNK-203;UNK-202;UNK-201	UNC13D;UNC13D;UNK;UNK;UNK;UNK;UNK	0;0;0;0;0;0;0	Exon	444855
1532	cg02437639	-11.6052575	NA	NA	NA	NA	NA	NA	NA	NA	NA	NA	2.88E-30	NA	NA	NA	NA	NA	NA	NA	NA	NA	NA	SASH1	1	39496066	39496067	Exon (SASH1-201/SASH1, exon 11 of 22)	1	39334532	39529715	195184	1	SASH1-201	161534	SASH1-201	SASH1	0	Exon	608649
1533	cg02437705	-10.76220521	NA	NA	NA	NA	NA	NA	NA	NA	NA	NA	2.33E-26	NA	NA	NA	NA	NA	NA	NA	NA	NA	NA	ADRA1B	4	50971634	50971635	Promoter (3-4kb)	4	50919759	50967913	48155	2	ADRA1B-201	-3673	ADRA1B-201	ADRA1B	0	Promoter	403962
1534	cg02438293	-16.06959122	NA	NA	NA	NA	NA	NA	NA	NA	NA	NA	4.50E-55	NA	NA	NA	NA	NA	NA	NA	NA	NA	NA	SOX5	27	23680910	23680911	Intron (SOX5-201/SOX5, intron 6 of 14)	27	23465085	23862404	397320	1	SOX5-201	215825	SOX5-201;SOX5-202;SOX5-203	SOX5;SOX5;SOX5	0;0;0	Intron	486635
1535	cg02444070	-10.60085492	NA	NA	NA	NA	NA	NA	NA	NA	NA	NA	1.22E-25	NA	NA	NA	NA	NA	NA	NA	NA	NA	NA	TCF7L2	28	24251695	24251696	Exon (TCF7L2-207/TCF7L2, exon 15 of 15)	28	24055004	24253092	198089	1	TCF7L2-201	196643	TCF7L2-201;TCF7L2-202;TCF7L2-203;TCF7L2-204;TCF7L2-205;TCF7L2-206;TCF7L2-207;TCF7L2-208;TCF7L2-209	TCF7L2;TCF7L2;TCF7L2;TCF7L2;TCF7L2;TCF7L2;TCF7L2;TCF7L2;TCF7L2	0;0;0;0;0;0;0;0;0	Exon	486894
1536	cg02446738	-12.36468177	NA	NA	NA	NA	NA	NA	NA	NA	NA	NA	5.26E-34	NA	NA	NA	NA	NA	NA	NA	NA	NA	NA	ZFHX3	5	79061106	79061107	Distal Intergenic	5	78714647	78869459	154813	2	ZFHX3-202	-191599	NA	NA	NA	Intergenic_upstream	489729
1537	cg02447322	-9.457087403	NA	NA	NA	NA	NA	NA	NA	NA	NA	NA	7.88E-21	NA	NA	NA	NA	NA	NA	NA	NA	NA	NA	NR2F1	3	16325286	16325287	Distal Intergenic	3	15560756	15569652	8897	2	NR2F1-203	-755586	NA	NA	NA	Intergenic_upstream	488908
1538	cg02448386	-7.353270169	NA	NA	NA	NA	NA	NA	NA	NA	NA	NA	2.74E-13	NA	NA	NA	NA	NA	NA	NA	NA	NA	NA	NFIB	11	34372684	34372685	Intron (NFIB-201/NFIB, intron 2 of 8)	11	34188518	34415151	226634	2	NFIB-201	42418	NFIB-201;NFIB-205;NFIB-204;NFIB-203;NFIB-202;NFIB-206;NFIB-207;NFIB-208;NFIB-209;NFIB-210	NFIB;NFIB;NFIB;NFIB;NFIB;NFIB;NFIB;NFIB;NFIB;NFIB	0;0;0;0;0;0;0;0;0;0	Intron	474709
1539	cg02448718	-7.077272627	NA	NA	NA	NA	NA	NA	NA	NA	NA	NA	1.98E-12	NA	NA	NA	NA	NA	NA	NA	NA	NA	NA	LRMDA	4	26055147	26055148	Intron (LRMDA-201/LRMDA, intron 2 of 6)	4	25796472	26809637	1013166	1	LRMDA-201	258675	LRMDA-201	LRMDA	0	Intron	610244
1540	cg02450273	-12.94103346	NA	NA	NA	NA	NA	NA	NA	NA	NA	NA	5.59E-37	NA	NA	NA	NA	NA	NA	NA	NA	NA	NA	CTNNA2	17	43397912	43397913	Exon (CTNNA2-201/CTNNA2, exon 18 of 19)	17	43368943	44455558	1086616	2	CTNNA2-201	1057597	CTNNA2-201;CTNNA2-207;CTNNA2-205;CTNNA2-206;CTNNA2-204;CTNNA2-202;CTNNA2-203	CTNNA2;CTNNA2;CTNNA2;CTNNA2;CTNNA2;CTNNA2;CTNNA2	0;0;0;0;0;0;0	Exon	483088
1541	cg02452410	-7.559995185	NA	NA	NA	NA	NA	NA	NA	NA	NA	NA	5.93E-14	NA	NA	NA	NA	NA	NA	NA	NA	NA	NA	NTM	5	3278287	3278288	Intron (NTM-203/NTM, intron 1 of 8)	5	2723003	3655411	932409	2	NTM-203	377123	NTM-203	NTM	0	Intron	489274
1542	cg02455094	21.84741071	NA	NA	NA	NA	NA	NA	NA	NA	NA	NA	3.41E-96	NA	NA	NA	NA	NA	NA	NA	NA	NA	NA	ONECUT2	1	18423801	18423802	Exon (ONECUT2-201/ONECUT2, exon 1 of 2)	1	18376149	18425694	49546	2	ONECUT2-201	1892	ONECUT2-201	ONECUT2	0	Exon	483967
1543	cg02456288	13.39925158	NA	NA	NA	NA	NA	NA	NA	NA	NA	NA	2.00E-39	NA	NA	NA	NA	NA	NA	NA	NA	NA	NA	FOXA1	8	15884529	15884530	Distal Intergenic	8	15891915	15895781	3867	2	FOXA1-201	11203	NA	NA	NA	Intergenic_downstream	490657
[truncated: 14,833 more rows]
