# Supplementary material for: DNA methylation clocks for dogs and humans
Source: Proc Natl Acad Sci U S A. 2022 May 17;119(21):e2120887119. doi: 10.1073/pnas.2120887119 (PMC9173771; doi:10.1073/pnas.2120887119)
Supplement: Supplementary File [file pnas.2120887119.sd03.csv]

class	group	Ontology	ID	Desc	Rank	Hypergeometric P	HyperBonfP	HyperFdrQ	RegionFoldEnrich	ExpFgRegions	FgRegionsHit	BgRegionsHit	FgSetTermCov	TermCov	NumFgGenesHit	NumBgGenesHit	TotalGenes	FgGeneNames
Age	negative	GO Molecular Function	GO:0030170	pyridoxal phosphate binding	1	2.15E-05	0.0794709	0.0794709	1.861982	18.26011	34	60	0.005417463	0.5666667	6	11	55	CBS,ETNPPL,GADL1,NFS1,PYGL,PYGM
Age	negative	GO Molecular Function	GO:0031071	cysteine desulfurase activity	2	2.95E-05	0.1089592	0.05447962	2.816444	4.260692	12	14	0.001912046	0.8571429	1	1	1	NFS1
Age	negative	GO Molecular Function	GO:0050692	DBD domain binding	3	5.71E-05	0.2107219	0.07024064	2.022062	11.86907	24	39	0.003824092	0.6153846	1	1	1	PROX1
Age	negative	GO Molecular Function	GO:0016783	sulfurtransferase activity	4	0.000120925	0.445971	0.1114928	2.512709	5.173698	13	17	0.002071383	0.7647059	2	3	7	NFS1,URM1
Age	negative	GO Molecular Function	GO:0004645	phosphorylase activity	5	0.000419438	1	0.3093771	2.039494	8.82572	18	29	0.002868069	0.6206897	2	2	6	PYGL,PYGM
Age	negative	GO Molecular Function	GO:0008184	glycogen phosphorylase activity	5	0.000419438	1	0.3093771	2.039494	8.82572	18	29	0.002868069	0.6206897	2	2	3	PYGL,PYGM
Age	negative	GO Molecular Function	GO:0048029	monosaccharide binding	7	0.000661912	1	0.348733	2.190567	6.391039	14	21	0.00223072	0.6666667	10	13	63	ALKBH3,COLEC10,DBH,GPI,LEPRE1,LMAN1,P4HA1,P4HTM,PYGL,RPE
Age	negative	GO Biological Process	GO:0001955	blood vessel maturation	1	8.73E-06	0.09109609	0.09109609	2.464388	7.304044	18	24	0.002868069	0.75	4	5	7	ACVRL1,LYL1,MMP2,RECK
Age	negative	GO Biological Process	GO:0001946	lymphangiogenesis	2	9.07E-06	0.09469835	0.04734917	2.02744	14.30375	29	47	0.004620778	0.6170213	4	4	11	ACVR2B,ACVRL1,FOXS1,PROX1
Age	negative	GO Biological Process	GO:0036303	lymph vessel morphogenesis	3	1.23E-05	0.1279882	0.04266275	1.958873	15.82543	31	52	0.004939452	0.5961538	5	5	12	ACVR2B,ACVRL1,FOXS1,PROX1,VEGFA
Age	negative	GO Biological Process	GO:0016226	iron-sulfur cluster assembly	4	1.45E-05	0.1513957	0.03784891	2.705995	5.173698	14	17	0.00223072	0.8235294	3	3	13	ISCA1,MMS19,NFS1
Age	negative	GO Biological Process	GO:0050810	regulation of steroid biosynthetic process	5	1.74E-05	0.1820228	0.03640455	1.744341	24.65115	43	81	0.006851498	0.5308642	5	12	48	ATP1A1,NR5A1,PROX1,SF1,SOD1
Age	negative	GO Biological Process	GO:0060836	lymphatic endothelial cell differentiation	6	1.86E-05	0.1946196	0.03243659	2.000083	13.99942	28	46	0.00446144	0.6086957	3	3	6	ACVR2B,ACVRL1,PROX1
Age	negative	GO Biological Process	GO:0044724	single-organism carbohydrate catabolic process	7	2.73E-05	0.2852448	0.04074926	1.783748	21.30346	38	70	0.006054812	0.5428571	11	20	114	BAD,GK2,GLYR1,GPI,HIBADH,HK3,OGDH,PYGL,PYGM,RPE,TREH
Age	negative	GO Biological Process	GO:0016052	carbohydrate catabolic process	7	2.73E-05	0.2852448	0.04074926	1.783748	21.30346	38	70	0.006054812	0.5428571	11	20	119	BAD,GK2,GLYR1,GPI,HIBADH,HK3,OGDH,PYGL,PYGM,RPE,TREH
Age	negative	GO Biological Process	GO:0001743	optic placode formation	9	2.74E-05	0.2863329	0.03181476	2.053657	12.17341	25	40	0.003983429	0.625	2	2	3	AXIN1,PROX1
Age	negative	GO Biological Process	GO:0018283	iron incorporation into metallo-sulfur cluster	10	2.95E-05	0.3084421	0.03084421	2.816444	4.260692	12	14	0.001912046	0.8571429	1	1	2	NFS1
Age	negative	GO Biological Process	GO:0060421	positive regulation of heart growth	11	3.78E-05	0.3948861	0.03589874	1.971511	13.69508	27	45	0.004302103	0.6	2	3	5	PROX1,WT1
Age	negative	GO Biological Process	GO:0070309	lens fiber cell morphogenesis	12	5.71E-05	0.5965122	0.04970935	2.022062	11.86907	24	39	0.003824092	0.6153846	1	1	4	PROX1
Age	negative	GO Biological Process	GO:0060849	regulation of transcription involved in lymphatic endothelial cell fate commitment	12	5.71E-05	0.5965122	0.04970935	2.022062	11.86907	24	39	0.003824092	0.6153846	1	1	2	PROX1
Age	negative	GO Biological Process	GO:2000979	positive regulation of forebrain neuron differentiation	12	5.71E-05	0.5965122	0.04970935	2.022062	11.86907	24	39	0.003824092	0.6153846	1	1	1	PROX1
Age	negative	GO Biological Process	GO:0060414	aorta smooth muscle tissue morphogenesis	12	5.71E-05	0.5965122	0.04970935	2.022062	11.86907	24	39	0.003824092	0.6153846	1	1	2	PROX1
Age	negative	GO Biological Process	GO:0072574	hepatocyte proliferation	12	5.71E-05	0.5965122	0.04970935	2.022062	11.86907	24	39	0.003824092	0.6153846	1	1	1	PROX1
Age	negative	GO Biological Process	GO:0070858	negative regulation of bile acid biosynthetic process	12	5.71E-05	0.5965122	0.04970935	2.022062	11.86907	24	39	0.003824092	0.6153846	1	1	3	PROX1
Age	negative	GO Biological Process	GO:0046619	optic placode formation involved in camera-type eye formation	12	5.71E-05	0.5965122	0.04970935	2.022062	11.86907	24	39	0.003824092	0.6153846	1	1	2	PROX1
Age	negative	GO Biological Process	GO:0014866	skeletal myofibril assembly	12	5.71E-05	0.5965122	0.04970935	2.022062	11.86907	24	39	0.003824092	0.6153846	1	1	8	PROX1
Age	negative	GO Biological Process	GO:0002194	hepatocyte cell migration	12	5.71E-05	0.5965122	0.04970935	2.022062	11.86907	24	39	0.003824092	0.6153846	1	1	1	PROX1
Age	negative	GO Biological Process	GO:0030240	skeletal muscle thin filament assembly	12	5.71E-05	0.5965122	0.04970935	2.022062	11.86907	24	39	0.003824092	0.6153846	1	1	6	PROX1
Age	negative	GO Biological Process	GO:0043049	otic placode formation	12	5.71E-05	0.5965122	0.04970935	2.022062	11.86907	24	39	0.003824092	0.6153846	1	1	1	PROX1
Age	negative	GO Biological Process	GO:0032108	negative regulation of response to nutrient levels	23	7.34E-05	0.7658948	0.03329977	3.285851	2.434681	8	8	0.001274697	1	5	5	18	BBS2,LZTS1,MTOR,NPFF,UCN
Age	negative	GO Biological Process	GO:0060297	regulation of sarcomere organization	24	7.87E-05	0.8215929	0.03423304	1.868425	15.52109	29	51	0.004620778	0.5686275	3	5	8	CAV3,MEF2C,PROX1
Age	negative	GO Biological Process	GO:0001776	leukocyte homeostasis	24	7.87E-05	0.8215929	0.03423304	1.868425	15.52109	29	51	0.004620778	0.5686275	7	10	58	CORO1A,FOXN1,MECOM,MEF2C,NKX2-3,PPP3CB,TGFB2
Age	negative	GO Biological Process	GO:2000977	regulation of forebrain neuron differentiation	26	8.79E-05	0.9174313	0.03528582	1.955864	12.78208	25	42	0.003983429	0.5952381	2	2	3	HES5,PROX1
Age	negative	GO Biological Process	GO:1901978	positive regulation of cell cycle checkpoint	26	8.79E-05	0.9174313	0.03528582	1.955864	12.78208	25	42	0.003983429	0.5952381	2	3	7	KIAA1967,PROX1
Age	negative	GO Biological Process	GO:0055005	ventricular cardiac myofibril assembly	28	9.26E-05	0.9663393	0.03451212	1.877629	14.91242	28	49	0.00446144	0.5714286	2	3	4	MEF2C,PROX1
Age	negative	GO Biological Process	GO:0070857	regulation of bile acid biosynthetic process	29	0.000101703	1	0.03661315	1.971511	12.17341	24	40	0.003824092	0.6	1	2	6	PROX1
Age	negative	GO Biological Process	GO:0060298	positive regulation of sarcomere organization	29	0.000101703	1	0.03661315	1.971511	12.17341	24	40	0.003824092	0.6	1	2	4	PROX1
Age	negative	GO Biological Process	GO:0045069	regulation of viral genome replication	31	0.000161227	1	0.05429723	1.664262	23.43381	39	77	0.006214149	0.5064935	8	15	54	ILF3,NR5A2,PROX1,SRPK1,TARBP2,TNIP1,TOP2A,VAPB
Age	negative	GO Biological Process	GO:0046890	regulation of lipid biosynthetic process	32	0.000173896	1	0.05673357	1.591044	28.91184	46	95	0.007329509	0.4842105	8	22	105	ATP1A1,MAPK9,MTOR,NR5A1,PROX1,PTGS2,SF1,SOD1
Age	negative	GO Biological Process	GO:0060839	endothelial cell fate commitment	33	0.000174712	1	0.05527243	1.923425	12.47774	24	41	0.003824092	0.5853659	1	2	5	PROX1
Age	negative	GO Biological Process	GO:0001945	lymph vessel development	34	0.000179503	1	0.05511795	1.752454	18.26011	32	60	0.005098789	0.5333333	6	7	20	ACVR2B,ACVRL1,FOXS1,KDR,PROX1,VEGFA
Age	negative	GO Biological Process	GO:0045737	positive regulation of cyclin-dependent protein kinase activity	35	0.000198374	1	0.05917222	1.797918	16.12976	29	53	0.004620778	0.5471698	4	9	19	CCND1,PIM1,PROX1,PSRC1
Age	negative	GO Biological Process	GO:0045833	negative regulation of lipid metabolic process	36	0.000214101	1	0.06208915	1.756231	17.65144	31	58	0.004939452	0.5344828	7	11	60	ADORA1,ATP1A1,CNR1,DAB2IP,PIK3IP1,PROX1,SOD1
Age	negative	GO Biological Process	GO:0032095	regulation of response to food	37	0.000241242	1	0.06806948	3.285851	2.130346	7	7	0.00111536	1	4	4	15	BBS2,MTOR,NPFF,UCN
Age	negative	GO Biological Process	GO:0051657	maintenance of organelle location	38	0.000282587	1	0.07763695	2.58174	4.260692	11	14	0.001752709	0.7857143	2	2	7	ATP2A1,CIZ1
Age	negative	GO Biological Process	GO:0044275	cellular carbohydrate catabolic process	39	0.000290492	1	0.07776242	1.877629	12.78208	24	42	0.003824092	0.5714286	4	9	31	GK2,PYGL,PYGM,TREH
Age	negative	GO Biological Process	GO:0006534	cysteine metabolic process	40	0.000306583	1	0.08001808	2.300096	6.086704	14	20	0.00223072	0.7	2	2	8	CBS,NFS1
Age	negative	GO Biological Process	GO:0045071	negative regulation of viral genome replication	41	0.000320484	1	0.08160625	1.726464	17.95578	31	59	0.004939452	0.5254237	4	5	37	ILF3,PROX1,SRPK1,TNIP1
Age	negative	GO Biological Process	GO:1901976	regulation of cell cycle checkpoint	42	0.000433414	1	0.1077343	1.774359	15.21676	27	50	0.004302103	0.54	4	7	19	BRD4,KIAA1967,PROX1,USP44
Age	negative	GO Biological Process	GO:0045939	negative regulation of steroid metabolic process	43	0.000516972	1	0.125516	1.779836	14.60809	26	48	0.004142766	0.5416667	3	5	20	ATP1A1,PROX1,SOD1
Age	negative	GO Biological Process	GO:0070307	lens fiber cell development	43	0.000516972	1	0.125516	1.779836	14.60809	26	48	0.004142766	0.5416667	3	5	12	FGFR3,PROX1,WNT7A
Age	negative	GO Biological Process	GO:0010894	negative regulation of steroid biosynthetic process	43	0.000516972	1	0.125516	1.779836	14.60809	26	48	0.004142766	0.5416667	3	5	18	ATP1A1,PROX1,SOD1
Age	negative	GO Biological Process	GO:0001780	neutrophil homeostasis	46	0.000661912	1	0.1502252	2.190567	6.391039	14	21	0.00223072	0.6666667	1	1	7	MECOM
Age	negative	GO Biological Process	GO:0060214	endocardium formation	47	0.000735386	1	0.1633497	1.792282	13.39075	24	44	0.003824092	0.5454545	1	2	4	PROX1
Age	negative	GO Biological Process	GO:0003157	endocardium development	47	0.000735386	1	0.1633497	1.792282	13.39075	24	44	0.003824092	0.5454545	1	2	11	PROX1
Age	negative	GO Biological Process	GO:0003160	endocardium morphogenesis	47	0.000735386	1	0.1633497	1.792282	13.39075	24	44	0.003824092	0.5454545	1	2	6	PROX1
Age	negative	GO Biological Process	GO:0086065	cell communication involved in cardiac conduction	50	0.000737687	1	0.1540291	2.527578	3.956357	10	13	0.001593372	0.7692308	3	4	26	CACNA1D,SCN5A,SLC8A1
Age	negative	GO Biological Process	GO:0051658	maintenance of nucleus location	50	0.000737687	1	0.1540291	2.527578	3.956357	10	13	0.001593372	0.7692308	1	1	1	CIZ1
Age	negative	GO Biological Process	GO:0006777	Mo-molybdopterin cofactor biosynthetic process	52	0.000754457	1	0.1514717	2.319424	5.173698	12	17	0.001912046	0.7058824	1	3	7	NFS1
Age	negative	GO Biological Process	GO:0048621	post-embryonic digestive tract morphogenesis	53	0.000793214	1	0.1562483	3.285851	1.826011	6	6	0.000956023	1	1	1	1	NKX2-3
Age	negative	GO Biological Process	GO:0032099	negative regulation of appetite	53	0.000793214	1	0.1562483	3.285851	1.826011	6	6	0.000956023	1	3	3	10	BBS2,NPFF,UCN
Age	negative	GO Biological Process	GO:0010459	negative regulation of heart rate	53	0.000793214	1	0.1562483	3.285851	1.826011	6	6	0.000956023	1	2	2	9	NPFF,SRI
Age	negative	GO Biological Process	GO:0002317	plasma cell differentiation	53	0.000793214	1	0.1562483	3.285851	1.826011	6	6	0.000956023	1	1	1	3	NKX2-3
Age	negative	GO Biological Process	GO:0033327	Leydig cell differentiation	57	0.000871127	1	0.1595538	1.994981	8.521385	17	28	0.002708732	0.6071429	2	3	12	CCND1,SF1
Age	negative	GO Biological Process	GO:0000389	mRNA 3'-splice site recognition	57	0.000871127	1	0.1595538	1.994981	8.521385	17	28	0.002708732	0.6071429	2	2	5	SF1,SF3A2
Age	negative	Mouse Phenotype	MP:0002450	abnormal lymph organ development	1	5.47E-06	0.04330915	0.04330915	2.090996	13.39075	28	44	0.00446144	0.6363636	3	3	12	CBFB,NPRL3,PROX1
Age	negative	Mouse Phenotype	MP:0009159	increased pancreatic acinar cell number	2	2.74E-05	0.2171632	0.1085816	2.053657	12.17341	25	40	0.003983429	0.625	2	2	5	COL1A1,PROX1
Age	negative	Mouse Phenotype	MP:0004001	decreased hepatocyte proliferation	3	2.97E-05	0.2354723	0.07849076	1.877629	17.04277	32	56	0.005098789	0.5714286	4	8	32	HGF,PROX1,RXRA,STAT3
Age	negative	Mouse Phenotype	MP:0010195	abnormal lymphatic vessel endothelium morphology	4	5.71E-05	0.4524122	0.113103	2.022062	11.86907	24	39	0.003824092	0.6153846	1	1	6	PROX1
Age	negative	Mouse Phenotype	MP:0010198	decreased lymphatic vessel endothelial cell number	4	5.71E-05	0.4524122	0.113103	2.022062	11.86907	24	39	0.003824092	0.6153846	1	1	5	PROX1
Age	negative	Mouse Phenotype	MP:0010194	absent lymphatic vessels	4	5.71E-05	0.4524122	0.113103	2.022062	11.86907	24	39	0.003824092	0.6153846	1	1	6	PROX1
Age	negative	Mouse Phenotype	MP:0008107	absent horizontal cells	4	5.71E-05	0.4524122	0.113103	2.022062	11.86907	24	39	0.003824092	0.6153846	1	1	3	PROX1
Age	negative	Mouse Phenotype	MP:0004386	enlarged interparietal bone	8	0.000106471	0.843039	0.1053799	2.628681	4.565028	12	15	0.001912046	0.8	5	5	6	CACNA1S,DNMT3B,FGFR3,NELL1,NPR2
Age	negative	Mouse Phenotype	MP:0011964	increased total retina thickness	9	0.000255375	1	0.2246735	1.760277	17.04277	30	56	0.004780115	0.5357143	5	5	6	ALDH1A1,GLI3,MAB21L1,PROX1,SCRIB
Age	negative	Mouse Phenotype	MP:0001101	abnormal superior vagus ganglion morphology	10	0.000270065	1	0.2138372	2.190567	7.304044	16	24	0.002549395	0.6666667	3	4	5	ERBB2,HOXA1,MECOM
Age	negative	Mouse Phenotype	MP:0008736	micromelia	11	0.000282587	1	0.203411	2.58174	4.260692	11	14	0.001752709	0.7857143	2	2	5	GDF5,NPR2
Age	negative	Mouse Phenotype	MP:0009938	abnormal hippocampus granule cell morphology	12	0.000433414	1	0.2859809	1.774359	15.21676	27	50	0.004302103	0.54	2	3	4	CDK5R1,PROX1
Age	negative	Mouse Phenotype	MP:0001097	abnormal superior glossopharyngeal ganglion morphology	13	0.000601051	1	0.3660863	2.142946	6.999709	15	23	0.002390057	0.6521739	2	3	3	HOXA1,MECOM
Age	negative	Mouse Phenotype	MP:0011303	absent kidney papilla	14	0.000766904	1	0.4337389	2.409624	4.565028	11	15	0.001752709	0.7333333	2	2	2	ADAMTS1,ESRRG
Age	negative	Mouse Phenotype	MP:0002363	abnormal spleen marginal sinus morphology	15	0.000793214	1	0.4187114	3.285851	1.826011	6	6	0.000956023	1	1	1	3	NKX2-3
Age	negative	Mouse Phenotype	MP:0000328	increased enterocyte cell number	15	0.000793214	1	0.4187114	3.285851	1.826011	6	6	0.000956023	1	1	1	2	NKX2-3
Age	negative	Mouse Phenotype	MP:0002252	abnormal oropharynx morphology	15	0.000793214	1	0.4187114	3.285851	1.826011	6	6	0.000956023	1	1	1	5	NKX2-3
Age	negative	Mouse Phenotype	MP:0001847	brain inflammation	15	0.000793214	1	0.4187114	3.285851	1.826011	6	6	0.000956023	1	2	2	23	LRP1,MMP2
Age	negative	Mouse Phenotype	MP:0006068	abnormal horizontal cell morphology	19	0.000939236	1	0.3914142	1.747793	14.30375	25	47	0.003983429	0.5319149	2	4	20	PROX1,RHO
Age	negative	Human Phenotype	HP:0001799	Short nail	1	2.95E-05	0.181579	0.181579	2.816444	4.260692	12	14	0.001912046	0.8571429	3	3	8	IFT43,LMNA,NPR2
Age	negative	Human Phenotype	HP:0005526	Lymphoid leukemia	2	0.000120925	0.7432044	0.3716022	2.512709	5.173698	13	17	0.002071383	0.7647059	1	1	1	LYL1
Age	negative	Human Phenotype	HP:0001444	Autosomal dominant somatic cell mutation	2	0.000120925	0.7432044	0.3716022	2.512709	5.173698	13	17	0.002071383	0.7647059	1	1	2	LYL1
Age	negative	Human Phenotype	HP:0003086	Acromesomelia	4	0.000282587	1	0.4341943	2.58174	4.260692	11	14	0.001752709	0.7857143	2	2	2	GDF5,NPR2
Age	negative	Human Phenotype	HP:0001783	Broad metatarsal	5	0.00029093	1	0.3576112	2.240353	6.695374	15	22	0.002390057	0.6818182	4	5	8	FBN1,FGFR1,MMP2,NPR2
Age	negative	Human Phenotype	HP:0004568	Beaking of vertebral bodies	6	0.000648233	1	0.6640065	2.688423	3.347687	9	11	0.001434034	0.8181818	2	2	12	GORAB,NPR2
Age	negative	Human Phenotype	HP:0004308	Ventricular arrhythmia	7	0.000766904	1	0.6733416	2.409624	4.565028	11	15	0.001752709	0.7333333	6	7	36	CAV3,KCNE3,LDB3,LMNA,SCN5A,SNTA1
Age	negative	Disease Ontology	DOID:1168	familial hyperlipidemia	1	1.78E-06	0.003978915	0.003978915	1.788963	27.39017	49	90	0.007807521	0.5444444	9	16	76	FN1,IGF1,LRP1,MMP14,NPPA,PPARG,PROX1,PTGS1,TCF7L2
Age	negative	Disease Ontology	DOID:635	acquired immunodeficiency syndrome	2	1.80E-05	0.04017448	0.02008724	1.911768	16.73843	32	55	0.005098789	0.5818182	3	6	64	LRP1,MEF2C,PROX1
Age	negative	Disease Ontology	DOID:2725	capillary hemangioma	3	0.000101703	0.2273067	0.07576888	1.971511	12.17341	24	40	0.003824092	0.6	1	2	9	PROX1
Age	negative	Disease Ontology	DOID:471	hemangioma of skin	4	0.000174712	0.3904806	0.09762016	1.923425	12.47774	24	41	0.003824092	0.5853659	1	3	23	PROX1
Age	negative	Disease Ontology	DOID:0050178	complex genetic disease	5	0.000179503	0.401189	0.0802378	1.752454	18.26011	32	60	0.005098789	0.5333333	12	16	58	BBS2,KCND3,MECOM,NCF2,NIPBL,PRDM16,PRSS56,RAB11A,SCN5A,TRIM32,TTC8,WFS1
Age	negative	Disease Ontology	DOID:4610	intestinal neoplasm	5	0.000179503	0.401189	0.0802378	1.752454	18.26011	32	60	0.005098789	0.5333333	6	8	21	CD97,GRPR,PROX1,PTGS2,VEGFA,WT1
Age	negative	Disease Ontology	DOID:3146	inborn errors lipid metabolism	7	0.000187473	0.4190028	0.05985755	1.563172	31.34652	49	103	0.007807521	0.4757282	9	21	118	FN1,IGF1,LRP1,MMP14,NPPA,PPARG,PROX1,PTGS1,TCF7L2
Age	negative	Disease Ontology	DOID:6000	heart failure	8	0.00060489	1	0.1689912	1.396979	50.82397	71	167	0.01131294	0.4251497	29	45	227	ADCY6,ADORA1,CSF3,EDNRA,ERBB2,FOXP1,FOXP4,GNB3,HGF,IGF1,LMNA,LRG1,MMP2,MYBPC3,MYL9,NISCH,NPPA,NPR2,PPARG,PPARGC1A,PPRC1,SCN5A,SOD1,SRF,STC1,TIMP4,UCN,VEGFA,ZFPM2
Age	negative	Disease Ontology	DOID:10825	essential hypertension	9	0.000784721	1	0.1948724	1.743513	14.91242	26	49	0.004142766	0.5306122	11	14	116	ANGPT1,DBH,GNB3,HGF,IGF1,INPPL1,NPPA,PPARG,SLC6A9,SLC8A1,VEGFA
Age	negative	MSigDB Cancer Neighborhood	MORF_TPT1	Neighborhood of TPT1	1	3.24E-05	0.01384739	0.01384739	1.787889	20.69479	37	68	0.005895475	0.5441176	11	17	105	ARAF,EIF4A2,EIF4G2,GNB2L1,MYL6,PTMA,RBM3,RPL10A,RPS17,RPS17L,RPS24
Age	negative	MSigDB Cancer Neighborhood	GNF2_TTN	Neighborhood of TTN	2	3.83E-05	0.01636406	0.008182031	2.126139	10.3474	22	34	0.003505417	0.6470588	5	6	25	ATP2A1,KLHL41,LDB3,MYOT,PYGM
Age	negative	PANTHER Pathway	P02740	De novo pyrimidine ribonucleotides biosythesis	1	0.000737687	0.1121285	0.1121285	2.527578	3.956357	10	13	0.001593372	0.7692308	1	1	10	DSCAML1
Age	negative	BioCyc Pathway	PWY0-1021	alanine biosynthesis III	1	2.95E-05	0.009808694	0.009808694	2.816444	4.260692	12	14	0.001912046	0.8571429	1	1	1	NFS1
Age	negative	BioCyc Pathway	PWY-6823	molybdenum cofactor biosynthesis	2	0.000106471	0.03534844	0.01767422	2.628681	4.565028	12	15	0.001912046	0.8	1	2	4	NFS1
Age	negative	BioCyc Pathway	PWY0-1182	trehalose degradation II (trehalase)	3	0.00016203	0.05379383	0.01793128	2.957266	3.043352	9	10	0.001434034	0.9	2	2	7	HK3,TREH
Age	negative	BioCyc Pathway	PWY-5941-1	glycogenolysis	4	0.000552485	0.183425	0.04585625	1.932853	10.3474	20	34	0.003186743	0.5882353	3	5	9	G6PC3,PYGL,PYGM
Age	negative	MSigDB Pathway	KEGG_STARCH_AND_SUCROSE_METABOLISM	Starch and sucrose metabolism	1	5.71E-05	0.07542108	0.07542108	2.022062	11.86907	24	39	0.003824092	0.6153846	4	7	51	GPI,HK3,PYGL,PYGM
Age	negative	MSigDB Pathway	REACTOME_SMOOTH_MUSCLE_CONTRACTION	Genes involved in Smooth Muscle Contraction	2	0.00053835	0.7106224	0.3553112	2.102945	7.608379	16	25	0.002549395	0.64	5	5	23	CALD1,MYL6,MYL6B,MYL9,TPM2
Age	negative	MSigDB Pathway	BIOCARTA_FEEDER_PATHWAY	Feeder Pathways for Glycolysis	3	0.000751211	0.9915989	0.330533	1.971511	9.130055	18	30	0.002868069	0.6	2	3	8	PYGL,PYGM
Age	negative	MGI Expression: Detected	5881	TS22_venous system	1	1.03E-05	0.09594169	0.09594169	2.044529	13.69508	28	45	0.00446144	0.6222222	4	6	14	ADAMTS1,CCM2,FHL1,PROX1
Age	negative	MGI Expression: Detected	15297	TS28_brain ventricle	2	1.83E-05	0.1710317	0.08551586	1.854916	18.86878	35	62	0.005576801	0.5645161	9	15	41	ADAMTS5,BAI2,CD97,CELSR2,ESRRG,FZD1,PPM1G,SLC22A12,SLC6A9
Age	negative	MGI Expression: Detected	1210	TS15_cardinal vein	3	4.36E-05	0.4067081	0.1355694	1.986794	13.08641	26	43	0.004142766	0.6046512	3	3	9	KDR,PROX1,TBX18
Age	negative	MGI Expression: Detected	15169	TS28_pancreatic acinus	4	4.78E-05	0.4463028	0.1115757	1.905793	15.21676	29	50	0.004620778	0.58	9	18	37	ADAMTS5,CD97,CELSR2,CPA1,ESRRG,NR5A2,PPM1G,SLC6A9,SLC7A8
Age	negative	MGI Expression: Detected	5893	TS22_subclavian vein	5	5.71E-05	0.5334898	0.106698	2.022062	11.86907	24	39	0.003824092	0.6153846	1	1	2	PROX1
Age	negative	MGI Expression: Detected	5907	TS22_lymphatic system	5	5.71E-05	0.5334898	0.106698	2.022062	11.86907	24	39	0.003824092	0.6153846	1	1	7	PROX1
Age	negative	MGI Expression: Detected	7554	TS24_axial muscle	7	7.34E-05	0.684977	0.09785385	3.285851	2.434681	8	8	0.001274697	1	4	4	7	FGF6,PMP22,TGFBI,TRIM54
Age	negative	MGI Expression: Detected	7466	TS24_vertebral axis muscle system	7	7.34E-05	0.684977	0.09785385	3.285851	2.434681	8	8	0.001274697	1	4	4	10	FGF6,PMP22,TGFBI,TRIM54
Age	negative	MGI Expression: Detected	1211	TS15_anterior cardinal vein	9	8.79E-05	0.8205034	0.09116705	1.955864	12.78208	25	42	0.003983429	0.5952381	2	2	6	PROX1,TBX18
Age	negative	MGI Expression: Detected	520	TS13_notochordal plate	10	0.000149429	1	0.139522	1.910378	13.08641	25	43	0.003983429	0.5813953	2	4	7	PROX1,TGFB2
Age	negative	MGI Expression: Detected	6000	TS22_extrinsic ocular muscle	11	0.000166873	1	0.1416446	1.792282	16.73843	30	55	0.004780115	0.5454545	3	5	10	FGF5,FGF6,PROX1
Age	negative	MGI Expression: Detected	17879	TS19_lymphatic system	12	0.000174712	1	0.1359403	1.923425	12.47774	24	41	0.003824092	0.5853659	1	2	2	PROX1
Age	negative	MGI Expression: Detected	8473	TS23_pericardial cavity mesothelium	13	0.000237214	1	0.1703747	1.953749	11.2604	22	37	0.003505417	0.5945946	4	4	17	CDON,DPP4,NNAT,PYGM
Age	negative	MGI Expression: Detected	7721	TS24_axial skeletal muscle	14	0.000241242	1	0.1608914	3.285851	2.130346	7	7	0.00111536	1	3	3	6	FGF6,PMP22,TRIM54
Age	negative	MGI Expression: Detected	14878	TS28_dentate gyrus granule cell layer	15	0.000288182	1	0.1793834	1.393476	58.12802	81	191	0.01290631	0.4240838	17	29	93	AUTS2,AXIN2,B4GALT2,CDH22,CELSR2,DSCAML1,IL17B,NEUROD2,NEUROD6,PHC2,PIP4K2C,PLAGL1,PLP1,PPP2R5B,PROX1,SLC1A3,TIAM2
Age	negative	MGI Expression: Detected	15044	TS26_cerebral cortex subventricular zone	16	0.000318208	1	0.1856941	1.991425	10.04306	20	33	0.003186743	0.6060606	4	7	18	CUX2,MLLT3,PLAGL1,ZNF462
Age	negative	MGI Expression: Detected	8187	TS23_pleuro-pericardial folds	17	0.000366301	1	0.2011854	2.013909	9.43439	19	31	0.003027406	0.6129032	2	2	2	FAP,PYGM
Age	negative	MGI Expression: Detected	3473	TS19_venous system	18	0.000516972	1	0.2681649	1.779836	14.60809	26	48	0.004142766	0.5416667	3	6	16	ADAMTS9,DNMT3B,PROX1
Age	negative	MGI Expression: Detected	2281	TS17_surface ectoderm of eye	19	0.000616608	1	0.3030143	1.785789	13.99942	25	46	0.003983429	0.5434783	2	4	10	ALDH1A1,PROX1
Age	negative	MGI Expression: Detected	15740	TS20_pancreatic duct	20	0.000784721	1	0.3663471	1.743513	14.91242	26	49	0.004142766	0.5306122	2	2	2	PROX1,TLX1
Age	negative	MGI Expression: Detected	17959	TS15_gut mesenchyme	21	0.000793214	1	0.3526782	3.285851	1.826011	6	6	0.000956023	1	1	1	1	NKX2-3
Age	negative	MGI Expression: Detected	7764	TS23_intraembryonic coelom pericardial component	22	0.000810372	1	0.3439292	1.703775	16.4341	28	54	0.00446144	0.5185185	6	9	40	CDON,DPP4,FAP,NNAT,PAX3,PYGM
Age	negative	MGI Expression: Detected	3477	TS19_cardinal vein	23	0.000939236	1	0.3812889	1.747793	14.30375	25	47	0.003983429	0.5319149	2	5	10	ADAMTS9,PROX1
Age	negative	MGI Expression: Detected	6886	TS22_vertebral axis muscle system	24	0.000946276	1	0.3681408	1.519264	28.30317	43	93	0.006851498	0.4623656	7	12	30	FGF5,FGF6,FHL1,FN1,PROX1,RTL1,SEMA6B
Age	negative	MSigDB Perturbation	MEISSNER_ES_ICP_WITH_H3K4ME3_AND_H3K27ME3	Genes with intermediate-CpG-density promoters (ICP) bearing histone trimethylation marks at K4 (H3K4me3) and K27 (H3K27me3)ES cells (embryonic stem).	1	5.13E-05	0.1726927	0.1726927	2.464388	6.086704	15	20	0.002390057	0.75	3	4	14	CORO1A,FOXS1,LYL1
Age	negative	MSigDB Perturbation	MEISSNER_NPC_ICP_WITH_H3_UNMETHYLATED	Genes with intermediate-CpG-density promoters (ICP) that have no histone H3 methylation marks in neural precursor cells (NPC).	2	0.000125532	0.4222903	0.2111452	2.285809	6.999709	16	23	0.002549395	0.6956522	4	6	25	FOXS1,LYL1,NCKAP5,PLEKHG4
Age	negative	MSigDB Perturbation	WANG_ESOPHAGUS_CANCER_VS_NORMAL_UP	Up-regulated genes specific to esophageal adenocarcinoma (EAC) relative to normal tissue.	3	0.00013189	0.4436766	0.1478922	1.566153	32.56386	51	107	0.008126195	0.4766355	16	24	117	CD97,CREB3,DUSP6,ELF5,FN1,GALNT3,MECOM,NME1-NME2,NR4A1,ODC1,SLC16A4,SMTN,SRI,TAF15,TCF7L2,ZNF593
Age	negative	MSigDB Perturbation	RUAN_RESPONSE_TO_TROGLITAZONE_UP	Adipocyte abundant genes up-regulated in 3T3-L1 cells (fibroblasts induced to differentiate to adipocytes) in response to troglitazone [PubChem=5591].	4	0.000306583	1	0.2578361	2.300096	6.086704	14	20	0.00223072	0.7	2	4	25	HIPK3,NFS1
Age	negative	MSigDB Perturbation	NIKOLSKY_BREAST_CANCER_20Q11_AMPLICON	Genes within amplicon 20q11 identified in a copy number alterations study of 191 breast tumor samples.	5	0.000363352	1	0.2444634	1.769304	15.82543	28	52	0.00446144	0.5384615	10	17	28	CPNE1,EIF6,EPB41L1,GDF5,MMP24,MYH7B,NFS1,RBM12,RBM39,TP53INP2
Age	negative	MSigDB Perturbation	POTTI_PACLITAXEL_SENSITIVITY	Genes predicting sensitivity to paclitaxel [PubChem=4666].	6	0.000401892	1	0.2253275	1.569907	27.39017	43	90	0.006851498	0.4777778	9	17	39	DYRK2,LHX2,LMNA,MECOM,NR2F6,PCDH9,PHTF2,SF1,SF3A2
Age	negative	MSigDB Perturbation	MOOTHA_GLYCOGEN_METABOLISM	Genes involved in glycogen metabolism; based on literature and sequence annotation resources and converted to Affymetrix HG-U133A probe sets.	7	0.000471821	1	0.2267436	1.916746	10.95607	21	36	0.00334608	0.5833333	3	6	21	PPP1R3A,PYGL,PYGM
Age	negative	MSigDB Perturbation	VERRECCHIA_RESPONSE_TO_TGFB1_C2	Cluster 2: ECM related genes up-regulated in dermal fibroblasts within 30 min after TGFB1 [GeneID=7040] addition; reached a plateau after that.	8	0.000601051	1	0.2527419	2.142946	6.999709	15	23	0.002390057	0.6521739	7	9	28	FN1,LRP1,MARCKSL1,MMP14,RHOG,TIMP1,WNT2B
Age	negative	MSigDB Perturbation	JISON_SICKLE_CELL_DISEASE_UP	Genes up-regulated in peripheral blood mononuclear cells (PBMC) from sickle cell disease patients compared to those from healthy subjects.	9	0.000735351	1	0.2748579	1.511491	30.43352	46	100	0.007329509	0.46	16	26	181	ATP6V0A1,BNIP3L,CEBPE,EPHB2,FN1,GADD45A,LYL1,MYL9,NDUFAF3,NNAT,PSMB2,RENBP,SMOX,TIMP1,TMED1,VRK2
Age	negative	MSigDB Perturbation	HUMMERICH_SKIN_CANCER_PROGRESSION_DN	Selected genes down-regulated during progression through benign to malignant skin tumors formed by treatment with DMBA and TPA [PubChem=6001;4792] chemicals in the two stage skin carcinogenesis model.	10	0.000768432	1	0.2585004	1.548504	26.47716	41	87	0.006532823	0.4712644	14	26	101	ATP5L,BMP1,COL16A1,EPHB3,FHL1,ILK,LTBP3,MYBPH,MYL9,PDLIM3,PTPRF,PYGM,RECQL5,TPM2
Age	negative	MSigDB Perturbation	POTTI_5FU_SENSITIVITY	Genes predicting sensitivity to fluorouracil (5-FU) [PubChem=3385].	11	0.000779742	1	0.2384592	1.864942	11.2604	21	37	0.00334608	0.5675676	3	9	42	CPNE1,MECOM,TUBB
Age	negative	MSigDB miRNA Motifs	TCCGTCC,MIR-184	Targets of MicroRNA TCCGTCC,MIR-184	1	0.00065577	0.1449252	0.1449252	1.739568	15.52109	27	51	0.004302103	0.5294118	5	6	11	ATXN2L,FZD1,INPPL1,SF1,SLC6A9
Age	negative	InterPro	IPR000192	Aminotransferase, class V/Cysteine desulfurase	1	2.95E-05	0.278366	0.278366	2.816444	4.260692	12	14	0.001912046	0.8571429	1	1	6	NFS1
Age	negative	InterPro	IPR016454	Cysteine desulfurase, NifS	1	2.95E-05	0.278366	0.278366	2.816444	4.260692	12	14	0.001912046	0.8571429	1	1	2	NFS1
Age	negative	InterPro	IPR020578	Aminotransferase class-V pyridoxal-phosphate binding site	1	2.95E-05	0.278366	0.278366	2.816444	4.260692	12	14	0.001912046	0.8571429	1	1	3	NFS1
Age	negative	InterPro	IPR010240	Cysteine desulfurase	1	2.95E-05	0.278366	0.278366	2.816444	4.260692	12	14	0.001912046	0.8571429	1	1	1	NFS1
Age	negative	InterPro	IPR026823	Complement Clr-like EGF domain	5	0.000419438	1	0.790388	2.039494	8.82572	18	29	0.002868069	0.6206897	7	11	27	FBLN1,FBN1,LRP1,LRP4,LTBP3,NELL1,SCUBE3
Age	negative	InterPro	IPR011833	Glycogen/starch/alpha-glucan phosphorylase	5	0.000419438	1	0.790388	2.039494	8.82572	18	29	0.002868069	0.6206897	2	2	3	PYGL,PYGM
Age	negative	InterPro	IPR010987	Glutathione S-transferase, C-terminal-like	7	0.000648233	1	0.8725213	2.688423	3.347687	9	11	0.001434034	0.8181818	4	5	40	FAXC,GDAP1,MTX1,MTX2
Age	negative	InterPro	IPR026710	MDS1-EVI1 complex locus protein MDS1	8	0.000661912	1	0.7795666	2.190567	6.391039	14	21	0.00223072	0.6666667	1	1	1	MECOM
Age	negative	InterPro	IPR026811	Cip1-interacting zinc finger protein	9	0.000737687	1	0.7722765	2.527578	3.956357	10	13	0.001593372	0.7692308	1	1	1	CIZ1
Age	negative	InterPro	IPR006509	Splicing factor, CC1-like	10	0.000754457	1	0.7108493	2.319424	5.173698	12	17	0.001912046	0.7058824	1	2	2	RBM39
Age	negative	InterPro	IPR016689	ESCRT-2 complex, Snf8	11	0.000793214	1	0.6794241	3.285851	1.826011	6	6	0.000956023	1	1	1	1	SNF8
Age	negative	InterPro	IPR007286	EAP30	11	0.000793214	1	0.6794241	3.285851	1.826011	6	6	0.000956023	1	1	1	2	SNF8
Age	negative	TreeFam	TF105658	NFS1 nitrogen fixation 1 (S. cerevisiae)	1	2.95E-05	0.2400767	0.2400767	2.816444	4.260692	12	14	0.001912046	0.8571429	1	1	1	NFS1
Age	negative	TreeFam	TF332241	ZNF217, ZNF219, ZNF516, ZNF536	2	0.000270065	1	1	2.190567	7.304044	16	24	0.002549395	0.6666667	1	1	4	ZNF536
Age	negative	TreeFam	TF300309	PYGB, PYGL, PYGM	3	0.000419438	1	1	2.039494	8.82572	18	29	0.002868069	0.6206897	2	2	3	PYGL,PYGM
Age	negative	TreeFam	TF332388	CIZ1	4	0.000737687	1	1	2.527578	3.956357	10	13	0.001593372	0.7692308	1	1	1	CIZ1
Age	negative	TreeFam	TF320448	RBM23, RBM39	5	0.000754457	1	1	2.319424	5.173698	12	17	0.001912046	0.7058824	1	2	2	RBM39
Age	negative	TreeFam	TF354204	UBE2Z	6	0.000793214	1	1	3.285851	1.826011	6	6	0.000956023	1	1	1	1	UBE2Z
Age	negative	TreeFam	TF105950	SNF8, ESCRT-II complex subunit, homolog (S. cerevisiae)	6	0.000793214	1	1	3.285851	1.826011	6	6	0.000956023	1	1	1	1	SNF8
Age	negative	TreeFam	TF315309	MECOM, PRDM16	8	0.000871127	1	0.8848473	1.994981	8.521385	17	28	0.002708732	0.6071429	2	2	2	MECOM,PRDM16
Age	negative	HGNC Gene Families	GLT6	GLT6	1	0.000120925	0.0578021	0.0578021	2.512709	5.173698	13	17	0.002071383	0.7647059	1	1	3	A3GALT2
Age	negative	HGNC Gene Families	PYG	PYG	2	0.000419438	0.2004911	0.1002456	2.039494	8.82572	18	29	0.002868069	0.6206897	2	2	3	PYGL,PYGM
Age	negative	Ensembl Genes	480	PHC2	1	1.78E-05	0.3219748	0.3219748	3.01203	3.652022	11	12	0.001752709	0.9166667	1	1	1	PHC2
Age	negative	Ensembl Genes	12218	RBM39	2	2.95E-05	0.533008	0.266504	2.816444	4.260692	12	14	0.001912046	0.8571429	1	1	1	RBM39
Age	negative	Ensembl Genes	12216	NFS1	2	2.95E-05	0.533008	0.266504	2.816444	4.260692	12	14	0.001912046	0.8571429	1	1	1	NFS1
Age	negative	Ensembl Genes	1839	PROX1	4	5.71E-05	1	0.257703	2.022062	11.86907	24	39	0.003824092	0.6153846	1	1	1	PROX1
Age	negative	Ensembl Genes	9604	LYL1	5	0.000120925	1	0.4363212	2.512709	5.173698	13	17	0.002071383	0.7647059	1	1	1	LYL1
Age	negative	Ensembl Genes	479	A3GALT2	5	0.000120925	1	0.4363212	2.512709	5.173698	13	17	0.002071383	0.7647059	1	1	1	A3GALT2
Age	negative	Ensembl Genes	9831	ZNF536	7	0.000270065	1	0.6960336	2.190567	7.304044	16	24	0.002549395	0.6666667	1	1	1	ZNF536
Age	negative	Ensembl Genes	14094	MECOM	8	0.000661912	1	1	2.190567	6.391039	14	21	0.00223072	0.6666667	1	1	1	MECOM
Age	negative	Ensembl Genes	3988	DSCAML1	9	0.000737687	1	1	2.527578	3.956357	10	13	0.001593372	0.7692308	1	1	1	DSCAML1
Age	negative	Ensembl Genes	19201	CIZ1	9	0.000737687	1	1	2.527578	3.956357	10	13	0.001593372	0.7692308	1	1	1	CIZ1
Age	negative	Ensembl Genes	2607	NKX2-3	11	0.000793214	1	1	3.285851	1.826011	6	6	0.000956023	1	1	1	1	NKX2-3
Age	negative	Ensembl Genes	8497	SNF8	11	0.000793214	1	1	3.285851	1.826011	6	6	0.000956023	1	1	1	1	SNF8
Age	negative	Ensembl Genes	8496	UBE2Z	11	0.000793214	1	1	3.285851	1.826011	6	6	0.000956023	1	1	1	1	UBE2Z
Age	positive	GO Molecular Function	GO:0043565	sequence-specific DNA binding	1	0	0	0	2.719225	480.6517	1307	2478	0.32675	0.5274415	173	296	697	ALX1,ARX,ASCL1,BARHL1,BARHL2,BCL11B,BSX,CALCOCO1,CDX2,CREB5,CUX2,DBX1,DLX1,DLX2,DLX5,DLX6,DMBX1,DMRT3,DRGX,EGR1,ELK3,EMX1,ENSG00000257184,EOMES,ESRRB,ESRRG,ETV1,EVX2,FEZF1,FEZF2,FLI1,FOXA2,FOXB1,FOXB2,FOXF2,FOXL1,FOXP1,FOXP2,GATA2,GATA3,GATA4,GBX1,GBX2,GLI2,GSX1,HAND1,HDX,HEY1,HHEX,HIC1,HNF1B,HOXA11,HOXA2,HOXA3,HOXA7,HOXB3,HOXB5,HOXC10,HOXC11,HOXC12,HOXD1,HOXD10,HOXD11,HOXD12,HOXD13,HOXD4,HSF4,IK…
Age	positive	GO Molecular Function	GO:0003700	sequence-specific DNA binding transcription factor activity	2	6.65198400017699e-314	2.45325200000002e-310	1.22662599999998e-310	2.396359	600.9116	1440	3098	0.36	0.464816	217	411	1034	AATF,ALX1,ARX,ASCL1,BARHL1,BARHL2,BCL11B,BMPR1A,BSX,CBFA2T2,CDX2,CELF3,CREB5,CUX2,DACH1,DBX1,DLX1,DLX2,DLX5,DLX6,DMBX1,DMRT3,DRGX,EBF1,EGR1,EGR2,EGR3,ELK3,EMX1,ENSG00000257184,EOMES,ESRRB,ESRRG,ETV1,EVX2,FLI1,FOXA2,FOXB1,FOXB2,FOXF2,FOXL1,FOXP1,FOXP2,GABPB1,GATA2,GATA3,GATA4,GBX1,GBX2,GLI2,GSX1,HDX,HELT,HES5,HEY1,HHEX,HIC1,HIRA,HNF1B,HOXA11,HOXA2,HOXA3,HOXA7,HOXB3,HOXB5,HOXC10,HOXC11,HOXC12,HOXD1…
Age	positive	GO Molecular Function	GO:0001071	nucleic acid binding transcription factor activity	3	6.85486299998562e-313	0.00E+00	8.42691200000002e-310	2.392498	601.8815	1440	3103	0.36	0.464067	217	412	1035	AATF,ALX1,ARX,ASCL1,BARHL1,BARHL2,BCL11B,BMPR1A,BSX,CBFA2T2,CDX2,CELF3,CREB5,CUX2,DACH1,DBX1,DLX1,DLX2,DLX5,DLX6,DMBX1,DMRT3,DRGX,EBF1,EGR1,EGR2,EGR3,ELK3,EMX1,ENSG00000257184,EOMES,ESRRB,ESRRG,ETV1,EVX2,FLI1,FOXA2,FOXB1,FOXB2,FOXF2,FOXL1,FOXP1,FOXP2,GABPB1,GATA2,GATA3,GATA4,GBX1,GBX2,GLI2,GSX1,HDX,HELT,HES5,HEY1,HHEX,HIC1,HIRA,HNF1B,HOXA11,HOXA2,HOXA3,HOXA7,HOXB3,HOXB5,HOXC10,HOXC11,HOXC12,HOXD1…
Age	positive	GO Molecular Function	GO:0003677	DNA binding	4	3.90E-267	1.44E-263	3.59E-264	2.009137	855.5911	1719	4411	0.42975	0.3897075	292	702	2381	ALX1,APP,ARID1A,ARID1B,ARID5B,ARX,ASCL1,ASXL3,BARHL1,BARHL2,BAZ2A,BBX,BCL11B,BCOR,BNC2,BRPF1,BSX,CALCOCO1,CASZ1,CDX2,CHD3,CHD4,CHD5,CREB5,CUX2,DACH1,DBX1,DLX1,DLX2,DLX5,DLX6,DMBX1,DMRT3,DRGX,EBF1,EBF2,EGR1,EGR2,EGR3,ELK3,EMX1,ENSG00000257184,EOMES,EP400,ERBB4,ESRRB,ESRRG,ETV1,EVX2,FEZF1,FEZF2,FLI1,FOXA2,FOXB1,FOXB2,FOXF2,FOXL1,FOXP1,FOXP2,GABPB1,GADD45A,GATA2,GATA3,GATA4,GBX1,GBX2,GLI2,GRHL2,GSX1…
Age	positive	GO Molecular Function	GO:0003676	nucleic acid binding	5	5.22E-211	1.92E-207	3.85E-208	1.765842	1056.154	1865	5445	0.46625	0.3425161	341	973	3397	ACIN1,ACTN1,ALX1,APP,ARID1A,ARID1B,ARID5B,ARX,ASCL1,ASXL3,BARHL1,BARHL2,BAZ2A,BBX,BCL11A,BCL11B,BCOR,BNC2,BRPF1,BSX,CALCOCO1,CASZ1,CBX8,CDX2,CELF2,CELF3,CELF4,CHD3,CHD4,CHD5,CIZ1,CREB5,CUX2,DACH1,DBX1,DDX5,DKC1,DLX1,DLX2,DLX5,DLX6,DMBX1,DMRT3,DPF1,DRGX,EBF1,EBF2,EGR1,EGR2,EGR3,EHD3,EIF2B4,EIF3I,EIF4E1B,EIF4G2,ELAVL2,ELAVL4,ELK3,EMX1,ENSG00000257184,EOMES,EP400,ERBB4,ERI3,ESRP1,ESRRB,ESRRG,ETV1,EV…
Age	positive	GO Molecular Function	GO:0097159	organic cyclic compound binding	6	9.11E-190	3.36E-186	5.60E-187	1.634554	1254.776	2051	6469	0.51275	0.3170505	452	1422	5373	ABCC5,ABCD4,ACIN1,ACTN1,ADCY2,ADCY4,ADCY5,ADRB1,ADRBK1,AGAP3,ALDH1A1,ALX1,APOA1,APP,ARF3,ARID1A,ARID1B,ARID5B,ARL4C,ARL5C,ARX,ASCL1,ASXL3,ATP9A,BARHL1,BARHL2,BAZ2A,BBX,BCL11A,BCL11B,BCOR,BMPR1A,BNC2,BRPF1,BRSK1,BRSK2,BSX,C12orf76,CALCOCO1,CAMK2G,CAMKK2,CASK,CASZ1,CBX8,CDK13,CDK14,CDK19,CDX2,CELF2,CELF3,CELF4,CHD3,CHD4,CHD5,CHST12,CIZ1,CLCN1,CLCN3,CLK1,CLK4,CNNM2,CREB5,CSNK1A1,CUX2,CYP17A1,CYP19A1…
Age	positive	GO Molecular Function	GO:1901363	heterocyclic compound binding	7	3.03E-186	1.12E-182	1.60E-183	1.632535	1244.69	2032	6417	0.508	0.3166589	445	1410	5300	ABCC5,ABCD4,ACIN1,ACTN1,ADCY2,ADCY4,ADCY5,ADRBK1,AGAP3,ALX1,APP,ARF3,ARID1A,ARID1B,ARID5B,ARL4C,ARL5C,ARX,ASCL1,ASXL3,ATP9A,BARHL1,BARHL2,BAZ2A,BBX,BCL11A,BCL11B,BCOR,BMPR1A,BNC2,BRPF1,BRSK1,BRSK2,BSX,C12orf76,CALCOCO1,CAMK2G,CAMKK2,CASK,CASZ1,CBX8,CDK13,CDK14,CDK19,CDX2,CELF2,CELF3,CELF4,CHD3,CHD4,CHD5,CHST12,CIZ1,CLCN1,CLCN3,CLK1,CLK4,CNNM2,CREB5,CSNK1A1,CUX2,CYP17A1,CYP19A1,CYP26A1,CYP26B1,DAC…
Age	positive	GO Molecular Function	GO:0000976	transcription regulatory region sequence-specific DNA binding	8	6.71E-185	2.47E-181	3.09E-182	3.486504	141.4024	493	729	0.12325	0.6762689	52	77	168	BCL11B,CDX2,DBX1,DLX1,DLX2,DLX5,DLX6,EGR1,EOMES,ESRRB,FEZF1,FEZF2,FLI1,FOXA2,GATA2,GATA3,GATA4,HOXB3,HOXC11,ISL1,LBX1,LEF1,LMO4,MEF2C,MEF2D,MSX1,MSX2,NKX6-1,OTP,PAX2,PAX8,PHOX2B,PITX2,POU4F2,RBPJL,SHOX2,SOX4,SPI1,SRF,STAT5A,TAL1,TBR1,TBX15,TBX18,TBX5,TCF4,TCF7L2,TFAP2A,TFAP2B,TFAP2C,TFAP2D,VAX1
Age	positive	GO Molecular Function	GO:0000975	regulatory region DNA binding	9	8.61E-163	3.18E-159	3.53E-160	2.651622	257.201	682	1326	0.1705	0.5143288	91	158	367	ARID5B,ASCL1,BCL11B,BCOR,CALCOCO1,CDX2,DBX1,DLX1,DLX2,DLX5,DLX6,EGR1,EGR2,ELK3,EOMES,ERBB4,ESRRB,FEZF1,FEZF2,FLI1,FOXA2,GABPB1,GADD45A,GATA2,GATA3,GATA4,GLI2,HAND1,HHEX,HNF1B,HOXB3,HOXC11,IRF2,ISL1,KMT2D,LBX1,LEF1,LMO4,MEF2C,MEF2D,MSX1,MSX2,MYF5,MYF6,NEUROD2,NEUROG1,NFATC2,NKX2-2,NKX2-5,NKX6-1,NR1D1,OTP,OVOL2,PAX2,PAX8,PHOX2B,PITX2,POU4F2,PROX1,RARA,RBPJL,RFX3,SHOX2,SIX1,SMAD6,SOX4,SOX5,SPI1,SREB…
Age	positive	GO Molecular Function	GO:0044212	transcription regulatory region DNA binding	10	1.51E-162	5.58E-159	5.58E-160	2.651734	256.8131	681	1324	0.17025	0.5143505	90	157	360	ARID5B,ASCL1,BCL11B,BCOR,CALCOCO1,CDX2,DBX1,DLX1,DLX2,DLX5,DLX6,EGR1,EGR2,ELK3,EOMES,ERBB4,ESRRB,FEZF1,FEZF2,FLI1,FOXA2,GABPB1,GADD45A,GATA2,GATA3,GATA4,GLI2,HAND1,HHEX,HNF1B,HOXB3,HOXC11,ISL1,KMT2D,LBX1,LEF1,LMO4,MEF2C,MEF2D,MSX1,MSX2,MYF5,MYF6,NEUROD2,NEUROG1,NFATC2,NKX2-2,NKX2-5,NKX6-1,NR1D1,OTP,OVOL2,PAX2,PAX8,PHOX2B,PITX2,POU4F2,PROX1,RARA,RBPJL,RFX3,SHOX2,SIX1,SMAD6,SOX4,SOX5,SPI1,SREBF1,SR…
Age	positive	GO Molecular Function	GO:0005488	binding	11	7.99E-152	2.95E-148	2.68E-149	1.383474	1929.202	2669	9946	0.66725	0.2683491	793	2897	12174	AATF,ABCC5,ABCD4,ACIN1,ACTN1,ACTR5,ADAMTS5,ADAMTS6,ADAMTSL1,ADCY2,ADCY4,ADCY5,ADHFE1,ADPRHL2,ADRB1,ADRBK1,AGAP3,ALDH1A1,ALOX5AP,ALOXE3,ALX1,ANAPC5,ANAPC7,ANK1,AP1G2,APOA1,APOL5,APP,ARF3,ARHGEF25,ARID1A,ARID1B,ARID5B,ARL14EP,ARL2BP,ARL4C,ARL5C,ARPC2,ARX,ASB2,ASCL1,ASIC1,ASIC2,ASXL3,ATP5G2,ATP9A,ATRNL1,AXIN2,BAMBI,BARHL1,BARHL2,BAZ2A,BBS7,BBX,BCL11A,BCL11B,BCL9L,BCOR,BIN3,BMF,BMP2,BMP4,BMP7,BMPR1A,…
Age	positive	GO Molecular Function	GO:0000977	RNA polymerase II regulatory region sequence-specific DNA binding	12	1.81E-108	6.68E-105	5.57E-106	3.509613	82.6302	290	426	0.0725	0.6807512	35	53	99	BCL11B,DLX5,EGR1,EOMES,ESRRB,FEZF1,FEZF2,FLI1,FOXA2,GATA2,GATA3,GATA4,HOXB3,HOXC11,LEF1,MEF2C,MEF2D,MSX2,PAX8,PHOX2B,PITX2,POU4F2,RBPJL,SPI1,SRF,STAT5A,TAL1,TBR1,TBX5,TCF4,TCF7L2,TFAP2A,TFAP2B,TFAP2C,TFAP2D
Age	positive	GO Molecular Function	GO:0001012	RNA polymerase II regulatory region DNA binding	13	2.95E-107	1.09E-103	8.36E-105	3.48507	83.2121	290	429	0.0725	0.6759907	35	55	103	BCL11B,DLX5,EGR1,EOMES,ESRRB,FEZF1,FEZF2,FLI1,FOXA2,GATA2,GATA3,GATA4,HOXB3,HOXC11,LEF1,MEF2C,MEF2D,MSX2,PAX8,PHOX2B,PITX2,POU4F2,RBPJL,SPI1,SRF,STAT5A,TAL1,TBR1,TBX5,TCF4,TCF7L2,TFAP2A,TFAP2B,TFAP2C,TFAP2D
Age	positive	GO Molecular Function	GO:0001228	RNA polymerase II transcription regulatory region sequence-specific DNA binding transcription factor activity involved in positive regulation of transcription	14	6.21E-98	2.29E-94	1.64E-95	3.485223	76.0353	265	392	0.06625	0.6760204	27	40	81	BARHL1,BARHL2,BCL11B,CREB5,DLX5,EGR1,GATA2,GATA3,HOXC11,LEF1,MEF2C,MITF,NEUROG3,NFIB,NR2E1,ONECUT1,OTX2,PBX1,PITX2,POU4F2,SOX4,SPI1,SRF,TCF4,TFAP2A,TFAP2B,TFAP2C
Age	positive	GO Molecular Function	GO:0001159	core promoter proximal region DNA binding	15	9.58E-98	3.53E-94	2.36E-95	3.736555	63.42741	237	327	0.05925	0.7247706	19	27	50	BCL11B,DLX5,FEZF1,FEZF2,FOXA2,GATA3,HOXC11,MEF2C,MSX2,NKX2-2,PAX2,PHOX2B,PITX2,POU4F2,RBPJL,SRF,TCF4,TCF7L2,TFAP2A
Age	positive	GO Molecular Function	GO:0001077	RNA polymerase II core promoter proximal region sequence-specific DNA binding transcription factor activity involved in positive regulation of transcription	16	1.58E-97	5.81E-94	3.63E-95	3.518189	73.90166	260	381	0.065	0.6824147	25	36	74	BARHL1,BARHL2,BCL11B,CREB5,DLX5,EGR1,GATA2,GATA3,HOXC11,MEF2C,MITF,NEUROG3,NFIB,NR2E1,ONECUT1,OTX2,PBX1,PITX2,POU4F2,SOX4,SRF,TCF4,TFAP2A,TFAP2B,TFAP2C
Age	positive	GO Molecular Function	GO:0000981	sequence-specific DNA binding RNA polymerase II transcription factor activity	17	3.26E-96	1.20E-92	7.07E-94	2.506903	183.4934	460	946	0.115	0.4862579	67	119	273	BARHL1,BARHL2,BCL11B,BMPR1A,CREB5,DACH1,DLX5,EGR1,ESRRB,ESRRG,FOXA2,FOXB1,FOXB2,FOXP1,GATA2,GATA3,GATA4,HES5,HEY1,HNF1B,HOXC11,LEF1,MEF2C,MEF2D,MEIS1,MITF,MSX2,MYF5,NEUROG3,NFIB,NFIX,NKX2-5,NR1D1,NR2E1,NR2F1,NR4A2,NR6A1,ONECUT1,OTX2,OVOL1,OVOL2,PAX3,PAX7,PBX1,PITX2,PLAG1,POU4F2,PROX1,RARA,RARB,RARG,RBPJL,RFX3,SCRT2,SOX4,SPI1,SRF,TAL1,TCF4,TFAP2A,TFAP2B,TFAP2C,TFAP2D,TFAP4,THRA,TLE4,ZFHX3
Age	positive	GO Molecular Function	GO:0000982	RNA polymerase II core promoter proximal region sequence-specific DNA binding transcription factor activity	18	2.79E-93	1.03E-89	5.72E-91	3.304808	83.2121	275	429	0.06875	0.6410256	31	47	104	BARHL1,BARHL2,BCL11B,CREB5,DACH1,DLX5,EGR1,GATA2,GATA3,HES5,HOXC11,MEF2C,MITF,MSX2,NEUROG3,NFIB,NR2E1,ONECUT1,OTX2,OVOL1,PBX1,PITX2,POU4F2,RBPJL,SCRT2,SOX4,SRF,TCF4,TFAP2A,TFAP2B,TFAP2C
Age	positive	GO Molecular Function	GO:0000987	core promoter proximal region sequence-specific DNA binding	19	1.99E-83	7.33E-80	3.86E-81	3.638162	57.99631	211	299	0.05275	0.7056856	18	26	49	BCL11B,DLX5,FEZF1,FEZF2,FOXA2,GATA3,HOXC11,MEF2C,MSX2,PAX2,PHOX2B,PITX2,POU4F2,RBPJL,SRF,TCF4,TCF7L2,TFAP2A
Age	positive	GO Molecular Function	GO:0000978	RNA polymerase II core promoter proximal region sequence-specific DNA binding	20	2.69E-65	9.93E-62	4.97E-63	3.798789	40.53923	154	209	0.0385	0.7368421	15	21	37	BCL11B,DLX5,FEZF1,FEZF2,FOXA2,HOXC11,MSX2,PHOX2B,PITX2,POU4F2,RBPJL,SRF,TCF4,TCF7L2,TFAP2A
Age	positive	GO Molecular Function	GO:0001046	core promoter sequence-specific DNA binding	21	7.61E-58	2.81E-54	1.34E-55	3.837983	34.91417	134	180	0.0335	0.7444444	10	15	39	EGR1,GATA3,HOXB3,MEF2C,PAX8,SOX4,STAT5A,TBR1,TFAP2A,TFAP2B
Age	positive	GO Molecular Function	GO:0000979	RNA polymerase II core promoter sequence-specific DNA binding	22	1.47E-48	5.42E-45	2.46E-46	3.776322	30.45291	115	157	0.02875	0.7324841	8	13	27	EGR1,GATA3,HOXB3,PAX8,STAT5A,TBR1,TFAP2A,TFAP2B
Age	positive	GO Molecular Function	GO:0001105	RNA polymerase II transcription coactivator activity	23	9.30E-48	3.43E-44	1.49E-45	3.798789	29.48308	112	152	0.028	0.7368421	6	11	22	ISL1,PITX2,POU3F1,SOX4,TFAP2A,TFAP2B
Age	positive	GO Molecular Function	GO:0001190	RNA polymerase II transcription factor binding transcription factor activity involved in positive regulation of transcription	24	8.17E-45	3.01E-41	1.26E-42	3.605687	31.61672	114	163	0.0285	0.6993865	7	15	33	ISL1,NKX2-5,PITX2,POU3F1,SOX4,TFAP2A,TFAP2B
Age	positive	GO Molecular Function	GO:0001047	core promoter binding	25	1.05E-44	3.89E-41	1.56E-42	3.231097	42.09097	136	217	0.034	0.6267281	12	25	62	EGR1,GADD45A,GATA3,HOXB3,MEF2C,PAX8,SOX4,SPI1,STAT5A,TBR1,TFAP2A,TFAP2B
Age	positive	GO Molecular Function	GO:0046983	protein dimerization activity	26	7.86E-44	2.90E-40	1.11E-41	1.814926	252.3519	458	1301	0.1145	0.3520369	100	257	987	ADCY2,ADCY5,ADRB1,ALOX5AP,ALX1,ASCL1,BCL11A,BMP2,BMPR1A,BTBD11,BTRC,CADM1,CBLN1,CBX5,CDH13,CELSR1,CLCN3,DMBX1,DSCAML1,EBF1,EBF2,ERBB4,EXT1,FOXP1,FOXP2,GABPB1,GATA3,GGN,HAND1,HELT,HES5,HEY1,HGF,HHEX,HNF1B,ID3,IKZF1,IKZF4,KCNN2,KIT,LYL1,MAFA,MAP3K13,MECOM,MEF2C,MEF2D,MEIS1,MITF,MYF5,MYF6,NEUROD2,NEUROD6,NEUROG1,NEUROG3,NKX2-5,NPAS1,NPAS4,NPR3,NR4A2,NR6A1,NRBP1,NTRK2,OLIG3,OTX2,P2RY1,PBX1,PDE2A,PITX…
Age	positive	GO Molecular Function	GO:0001227	RNA polymerase II transcription regulatory region sequence-specific DNA binding transcription factor activity involved in negative regulation of transcription	27	4.08E-43	1.51E-39	5.58E-41	3.818889	26.18563	100	135	0.025	0.7407407	10	13	35	DACH1,GATA3,HES5,NR2E1,OVOL1,PITX2,POU4F2,SCRT2,TFAP2A,TFAP2C
Age	positive	GO Molecular Function	GO:0001078	RNA polymerase II core promoter proximal region sequence-specific DNA binding transcription factor activity involved in negative regulation of transcription	27	4.08E-43	1.51E-39	5.58E-41	3.818889	26.18563	100	135	0.025	0.7407407	10	13	33	DACH1,GATA3,HES5,NR2E1,OVOL1,PITX2,POU4F2,SCRT2,TFAP2A,TFAP2C
Age	positive	GO Molecular Function	GO:0003682	chromatin binding	29	1.38E-40	5.11E-37	1.76E-38	1.889685	200.5625	379	1034	0.09475	0.3665377	62	162	360	ARX,CALCOCO1,CBX5,DLX1,DLX2,DMAP1,EGR2,EOMES,EP400,FLI1,FOXP1,FOXP2,GATA2,GATA4,GLI2,HDAC3,HES5,HHEX,HIRA,HOXD10,HOXD13,ISL1,LEF1,MEF2C,MEIS1,MIER1,MITF,NEUROG1,NKX2-2,NKX2-5,NKX6-1,PAF1,PAX3,PITX2,POU4F2,PRDM8,RARA,RCOR2,RFX4,SALL1,SATB1,SATB2,SHMT2,SIN3A,SIX1,SKI,SMAD6,SMARCC2,SREBF1,SRF,SVEP1,TAL1,TCF7,TCF7L2,TFAP2A,THRA,TLE1,TLE4,TOX3,TSHZ3,TWIST2,VAX1
Age	positive	GO Molecular Function	GO:0035326	enhancer binding	30	5.13E-37	1.89E-33	6.31E-35	3.164222	36.65988	116	189	0.029	0.6137566	13	20	33	ESRRB,FLI1,GATA2,GATA3,GATA4,ISL1,LEF1,LMO4,SPI1,TAL1,TFAP2A,TFAP2B,TFAP2C
Age	positive	GO Molecular Function	GO:0001158	enhancer sequence-specific DNA binding	31	1.37E-36	5.04E-33	1.63E-34	3.207867	34.91417	112	180	0.028	0.6222222	12	18	29	ESRRB,FLI1,GATA2,GATA3,GATA4,ISL1,LMO4,SPI1,TAL1,TFAP2A,TFAP2B,TFAP2C
Age	positive	GO Molecular Function	GO:0000988	protein binding transcription factor activity	32	2.51E-36	9.27E-33	2.90E-34	1.707365	269.421	460	1389	0.115	0.3311735	77	207	520	ALX1,ARID1A,ARID1B,ARID5B,ARL2BP,ASCL1,BCL11A,BCL9L,BCOR,CALCOCO1,CBFA2T2,CDX2,CNOT2,DDX5,DMAP1,ELK3,ENY2,EOMES,ESRRB,GATA3,GATA4,HAND1,HDAC3,HDAC9,HEY1,HIRA,HSF4,ID3,ISL1,KMT2E,LDB2,LHX1,LHX2,LHX9,MED12L,MED13,MED13L,MEIS2,MSX2,NEUROD2,NEUROG1,NEUROG3,NFIB,NKX2-2,NKX2-5,NR1D1,NR2F1,PHF12,PITX1,PITX2,POU3F1,PRDM16,PRDM8,PROX1,PRRX1,RARA,RCOR2,RFXAP,SIN3A,SKI,SKOR2,SMARCC2,SMARCD1,SMARCD3,SOX4,SP4…
Age	positive	GO Molecular Function	GO:0000989	transcription factor binding transcription factor activity	33	2.16E-35	7.96E-32	2.41E-33	1.698633	268.4512	456	1384	0.114	0.3294798	75	204	515	ALX1,ARID1A,ARID1B,ARID5B,ARL2BP,ASCL1,BCL11A,BCL9L,BCOR,CALCOCO1,CBFA2T2,CDX2,CNOT2,DDX5,DMAP1,ELK3,ENY2,EOMES,ESRRB,GATA3,GATA4,HAND1,HDAC3,HDAC9,HIRA,HSF4,ID3,ISL1,KMT2E,LDB2,LHX1,LHX2,LHX9,MED12L,MED13,MED13L,MEIS2,MSX2,NEUROD2,NEUROG1,NEUROG3,NFIB,NKX2-2,NKX2-5,NR1D1,NR2F1,PHF12,PITX2,POU3F1,PRDM16,PRDM8,PROX1,PRRX1,RARA,RCOR2,RFXAP,SIN3A,SKI,SKOR2,SMARCC2,SMARCD1,SMARCD3,SOX4,SP4,SRF,TBX15,…
Age	positive	GO Molecular Function	GO:0003713	transcription coactivator activity	34	4.17E-32	1.54E-28	4.52E-30	2.007103	127.0488	255	655	0.06375	0.389313	31	105	275	ARID1A,ARID1B,ARID5B,ARL2BP,BCL9L,CALCOCO1,DDX5,ENY2,ESRRB,GATA3,HAND1,ISL1,KMT2E,MED13,NEUROG3,NKX2-2,NR2F1,PITX2,POU3F1,PRDM16,PRRX1,RARA,RFXAP,SMARCC2,SMARCD1,SMARCD3,SOX4,SP4,TCERG1,TFAP2A,TFAP2B
Age	positive	GO Molecular Function	GO:0003712	transcription cofactor activity	35	1.38E-31	5.10E-28	1.46E-29	1.671844	257.201	430	1326	0.1075	0.3242836	67	192	484	ALX1,ARID1A,ARID1B,ARID5B,ARL2BP,BCL11A,BCL9L,BCOR,CALCOCO1,CBFA2T2,CDX2,CNOT2,DDX5,DMAP1,ELK3,ENY2,ESRRB,GATA3,HAND1,HDAC3,HDAC9,HIRA,HSF4,ID3,ISL1,KMT2E,LDB2,LHX1,LHX9,MED12L,MED13,MED13L,MEIS2,MSX2,NEUROD2,NEUROG3,NFIB,NKX2-2,NKX2-5,NR1D1,NR2F1,PHF12,PITX2,POU3F1,PRDM16,PRDM8,PROX1,PRRX1,RARA,RCOR2,RFXAP,SIN3A,SKI,SKOR2,SMARCC2,SMARCD1,SMARCD3,SOX4,SP4,TBX15,TBX18,TCERG1,TCF4,TFAP2A,TFAP2B,TLE…
Age	positive	GO Molecular Function	GO:0001076	RNA polymerase II transcription factor binding transcription factor activity	36	3.44E-30	1.27E-26	3.53E-28	2.349883	70.21627	165	362	0.04125	0.4558011	25	47	103	CNOT2,EOMES,GATA4,ISL1,LHX2,MED12L,MED13,MED13L,NFIB,NKX2-5,PHF12,PITX2,POU3F1,SIN3A,SOX4,SRF,TBX15,TBX18,TBX6,TCERG1,TCF4,TFAP2A,TFAP2B,TLE1,TWIST2
Age	positive	GO Molecular Function	GO:0001104	RNA polymerase II transcription cofactor activity	37	3.35E-28	1.24E-24	3.34E-26	2.447561	57.60838	141	297	0.03525	0.4747475	18	35	73	CNOT2,ISL1,MED12L,MED13,MED13L,NFIB,NKX2-5,PHF12,PITX2,POU3F1,SIN3A,SOX4,TBX15,TBX18,TCERG1,TFAP2A,TFAP2B,TLE1
Age	positive	GO Molecular Function	GO:0001191	RNA polymerase II transcription factor binding transcription factor activity involved in negative regulation of transcription	38	1.97E-26	7.26E-23	1.91E-24	2.732415	38.79352	106	200	0.0265	0.53	12	18	28	EOMES,NFIB,PHF12,PITX2,SIN3A,TBX15,TBX18,TBX6,TCERG1,TFAP2A,TFAP2B,TLE1
Age	positive	GO Molecular Function	GO:0043027	cysteine-type endopeptidase inhibitor activity involved in apoptotic process	39	1.72E-25	6.34E-22	1.63E-23	4.53684	9.69838	44	50	0.011	0.88	2	5	20	LEF1,TFAP2B
Age	positive	GO Molecular Function	GO:0046982	protein heterodimerization activity	40	2.04E-25	7.51E-22	1.88E-23	1.893035	124.1393	235	640	0.05875	0.3671875	45	107	405	ADCY2,ADCY5,ADRB1,ALOX5AP,ALX1,BCL11A,BMP2,BTBD11,CLCN3,DMBX1,EXT1,FOXP1,FOXP2,GABPB1,HAND1,HGF,HNF1B,IKZF1,IKZF4,MAFA,MEF2C,MEIS1,MYF5,MYF6,NEUROD2,NKX2-5,NPAS4,NR4A2,OTX2,P2RY1,PBX1,RARA,ROBO3,RRAGA,RRAGC,SIM1,SOX5,SPTAN1,TAL1,TBX15,TBX18,TCF4,TFAP2B,TGFB2,TLX1
Age	positive	GO Molecular Function	GO:0042803	protein homodimerization activity	41	1.52E-24	5.61E-21	1.37E-22	1.795279	147.6093	265	761	0.06625	0.348226	53	155	577	ALOX5AP,ASCL1,BCL11A,BMPR1A,CADM1,CBLN1,CBX5,CDH13,CLCN3,DMBX1,DSCAML1,ERBB4,EXT1,FOXP1,FOXP2,HAND1,HELT,HHEX,HNF1B,IKZF4,KCNN2,KIT,MAFA,MAP3K13,MECOM,NKX2-5,NPR3,NR6A1,NRBP1,NTRK2,PDE2A,PITX2,PLCB1,PRDM6,ROBO3,RRAGA,SLIT2,SLK,SRF,SRR,TBX15,TBX18,TENM4,TFAP2A,TFAP2B,TFAP4,TGFB2,TOX3,TRIM8,TRIM9,WRN,ZBTB16,ZBTB7B
Age	positive	GO Molecular Function	GO:0004869	cysteine-type endopeptidase inhibitor activity	42	1.13E-22	4.16E-19	9.90E-21	4.200778	10.47425	44	54	0.011	0.8148148	2	7	49	LEF1,TFAP2B
Age	positive	GO Molecular Function	GO:0000983	RNA polymerase II core promoter sequence-specific DNA binding transcription factor activity	43	6.17E-22	2.28E-18	5.29E-20	3.34559	18.23296	61	94	0.01525	0.6489362	6	6	10	DACH1,HEY1,MEF2C,PAX7,SRF,TFAP2B
Age	positive	GO Molecular Function	GO:0043028	cysteine-type endopeptidase regulator activity involved in apoptotic process	44	1.73E-21	6.40E-18	1.45E-19	4.05075	10.86219	44	56	0.011	0.7857143	2	9	40	LEF1,TFAP2B
Age	positive	GO Molecular Function	GO:0070888	E-box binding	45	2.62E-21	9.68E-18	2.15E-19	3.161392	20.56057	65	106	0.01625	0.6132075	9	14	29	ASCL1,GATA3,MYF5,MYF6,NEUROD2,NEUROG1,TAL1,TCF4,TFAP4
Age	positive	GO Molecular Function	GO:0001106	RNA polymerase II transcription corepressor activity	46	6.47E-19	2.39E-15	5.19E-17	2.562497	32.78053	84	169	0.021	0.4970414	9	15	19	NFIB,PHF12,SIN3A,TBX15,TBX18,TCERG1,TFAP2A,TFAP2B,TLE1
Age	positive	GO Molecular Function	GO:0038023	signaling receptor activity	47	1.41E-17	5.21E-14	1.11E-15	1.753393	114.6349	201	591	0.05025	0.3401015	80	196	1276	ADRB1,BAI3,BMPR1A,C12orf76,CELSR1,CELSR2,CHRNA2,CXCR5,DRD3,EFNA3,EFNB3,EPHA4,EPHA7,EPHB1,EPHB2,ERBB4,ESRRB,ESRRG,FBLN5,FGFR3,FZD2,FZD5,FZD7,GABRA1,GABRB2,GFRA4,GLP1R,GPR151,GPR3,GPR4,GPRC5C,GRIA1,GRIA2,GRIA3,GRIA4,GRID1,GRIK2,GRIK3,GRIN2B,GRIN3A,GRM1,GRM4,GRM7,HCRTR2,KCNH4,KCNH5,KIT,LEF1,LPAR4,LPAR5,LTBP4,NPR3,NR1D1,NR2E1,NR2F1,NR3C2,NR4A2,NR6A1,NRP2,NTRK2,NTRK3,OXTR,P2RY1,PAX8,PLXNA2,PLXNA4,PTCH…
Age	positive	GO Molecular Function	GO:0042802	identical protein binding	48	5.17E-17	1.91E-13	3.97E-15	1.553359	193.7736	301	999	0.07525	0.3013013	68	242	967	ALOX5AP,APOA1,APP,ASCL1,BCL11A,BMPR1A,CADM1,CBLN1,CBX5,CDH13,CLCN3,DMBX1,DSCAML1,ERBB4,EXT1,FOXP1,FOXP2,GRB7,GRIN3A,HAND1,HELT,HGF,HHEX,HIPK1,HNF1B,HSPB1,IKZF4,KCNN2,KDM5C,KIT,MAFA,MAP3K13,MECOM,NCAM1,NKX2-5,NOL3,NPR3,NR6A1,NRBP1,NTRK2,PCSK9,PDE2A,PITX2,PLCB1,PRDM6,PTPRG,ROBO3,RRAGA,SFRP1,SHMT2,SLIT2,SLK,SRF,SRR,STAC3,TBX15,TBX18,TENM4,TFAP2A,TFAP2B,TFAP4,TGFB2,TOX3,TRIM8,TRIM9,WRN,ZBTB16,ZBTB7B
Age	positive	GO Molecular Function	GO:0005515	protein binding	49	5.26E-17	1.94E-13	3.96E-15	1.165924	1360.295	1586	7013	0.3965	0.2261514	531	2031	7997	AATF,ACIN1,ACTN1,ACTR5,ADAMTS5,ADCY2,ADCY4,ADCY5,ADRB1,ADRBK1,AGAP3,ALOX5AP,ALOXE3,ALX1,ANAPC5,ANAPC7,ANK1,AP1G2,APOA1,APP,ARID1A,ARID1B,ARID5B,ARL14EP,ARL2BP,ARL4C,ARPC2,ASB2,ASCL1,ASIC1,ASIC2,AXIN2,BAMBI,BAZ2A,BBS7,BCL11A,BCL11B,BCL9L,BCOR,BIN3,BMF,BMP2,BMP4,BMP7,BMPR1A,BRSK1,BRSK2,BTBD11,BTRC,C16orf70,CACNA1D,CACNA1I,CACNG2,CADM1,CALCOCO1,CAMK2G,CAMK2N2,CAMKK2,CASK,CAV3,CBFA2T2,CBLN1,CBX5,CBX8…
Age	positive	GO Molecular Function	GO:0000980	RNA polymerase II distal enhancer sequence-specific DNA binding	50	1.44E-14	5.31E-11	1.06E-12	3.651813	9.310445	34	48	0.0085	0.7083333	7	11	17	ESRRB,FLI1,GATA2,SPI1,TAL1,TFAP2A,TFAP2C
Age	positive	GO Molecular Function	GO:0003714	transcription corepressor activity	51	3.14E-14	1.16E-10	2.27E-12	1.576976	148.3852	234	765	0.0585	0.3058824	34	81	196	ALX1,BCL11A,BCOR,CBFA2T2,CDX2,DMAP1,ELK3,HDAC3,HDAC9,HIRA,HSF4,ID3,LHX1,LHX9,MEIS2,NEUROD2,NFIB,NR1D1,PHF12,PRDM8,PROX1,RARA,RCOR2,SIN3A,SKI,SKOR2,TBX15,TBX18,TCERG1,TCF4,TFAP2A,TFAP2B,TLE1,TLE4
Age	positive	GO Molecular Function	GO:0008301	DNA binding, bending	52	5.90E-14	2.18E-10	4.19E-12	2.763773	18.81486	52	97	0.013	0.5360825	8	13	55	FOXA2,FOXB1,FOXB2,FOXL1,FOXP1,FOXP2,HHEX,LEF1
Age	positive	GO Molecular Function	GO:0004871	signal transducer activity	53	8.39E-14	3.10E-10	5.84E-12	1.543525	160.0233	247	825	0.06175	0.2993939	102	279	1586	ADRB1,AXIN2,BAI3,BMPR1A,C12orf76,CD40,CELSR1,CELSR2,CHRNA2,CXCR5,DRD3,EFNA3,EFNB3,EPHA4,EPHA7,EPHB1,EPHB2,ERBB4,ESRRB,ESRRG,FBLN5,FGFR3,FZD2,FZD5,FZD7,GABRA1,GABRB2,GFRA4,GLP1R,GNAO1,GNAQ,GNAS,GNAT1,GPR151,GPR3,GPR4,GPRC5C,GRIA1,GRIA2,GRIA3,GRIA4,GRID1,GRIK2,GRIK3,GRIN2B,GRIN3A,GRM1,GRM4,GRM7,HCRTR2,KCNH4,KCNH5,KCNH7,KIT,LEF1,LPAR4,LPAR5,LTBP4,MAP3K13,MIER1,NPAS1,NPAS4,NPR3,NR1D1,NR2E1,NR2F1,NR3C…
Age	positive	GO Molecular Function	GO:0061135	endopeptidase regulator activity	54	2.49E-13	9.18E-10	1.70E-11	2.776038	17.65105	49	91	0.01225	0.5384615	4	23	166	APP,LEF1,SFRP2,TFAP2B
Age	positive	GO Molecular Function	GO:0008134	transcription factor binding	55	4.94E-13	1.82E-09	3.31E-11	1.475234	191.834	283	989	0.07075	0.2861476	63	167	459	ASCL1,BBS7,BCOR,CBX5,CHD4,CNOT2,DMAP1,EGR1,EGR2,EOMES,ESRRB,FOXA2,FOXB1,FOXB2,FOXF2,GATA2,GATA3,GATA4,GSK3B,HAND1,HDAC3,HDAC9,HES5,HEY1,HHEX,HOXA7,ID3,ISL1,KDM5C,LEF1,LMO4,MED13,MEF2C,MEF2D,MEIS2,MSX2,NFIA,NKX2-2,NKX2-5,PBX1,PHF12,PITX2,RARA,RARG,SETD6,SIN3A,SKI,SMARCD3,SPI1,SRF,TAL1,TBX3,TBX5,TBX6,TCERG1,TCF4,TCF7L2,THRA,TLE1,TLE4,TRIB1,TRIB2,ZNF703
Age	positive	GO Molecular Function	GO:0004866	endopeptidase inhibitor activity	56	8.72E-12	3.22E-08	5.74E-10	2.697645	16.68121	45	86	0.01125	0.5232558	3	21	161	APP,LEF1,TFAP2B
Age	positive	GO Molecular Function	GO:0004872	receptor activity	57	1.24E-11	4.57E-08	8.02E-10	1.532127	137.717	211	710	0.05275	0.2971831	89	235	1492	ADRB1,ATRNL1,BAI3,BMPR1A,C12orf76,CD40,CELSR1,CELSR2,CHRNA2,CXCR5,DAB2,DRD3,EFNA3,EFNB3,EPHA4,EPHA7,EPHB1,EPHB2,ERBB4,ESRRB,ESRRG,FBLN5,FGFR3,FZD2,FZD5,FZD7,GABRA1,GABRB2,GFRA4,GLP1R,GPR151,GPR3,GPR4,GPRC5C,GRIA1,GRIA2,GRIA3,GRIA4,GRID1,GRIK2,GRIK3,GRIN2B,GRIN3A,GRM1,GRM4,GRM7,HCRTR2,ITGB7,KCNH4,KCNH5,KIT,LEF1,LPAR4,LPAR5,LTBP4,MED13,MEGF8,NLGN2,NPR3,NR1D1,NR2E1,NR2F1,NR3C2,NR4A2,NR6A1,NRP2,NTRK2…
Age	positive	GO Molecular Function	GO:0071837	HMG box domain binding	58	1.50E-11	5.54E-08	9.56E-10	2.635033	17.45708	46	90	0.0115	0.5111111	8	12	19	DLX5,EGR2,GATA3,HHEX,HOXA3,MEF2C,PAX3,PRRX1
Age	positive	GO Molecular Function	GO:0016175	superoxide-generating NADPH oxidase activity	59	1.09E-10	4.04E-07	6.84E-09	2.910363	12.02599	35	62	0.00875	0.5645161	1	4	9	PAX2
Age	positive	GO Molecular Function	GO:0050664	oxidoreductase activity, acting on NAD(P)H, oxygen as acceptor	60	2.00E-10	7.39E-07	1.23E-08	2.864167	12.21996	35	63	0.00875	0.5555556	1	5	14	PAX2
Age	positive	GO Molecular Function	GO:0070851	growth factor receptor binding	61	2.15E-10	7.92E-07	1.30E-08	2.300802	23.47008	54	121	0.0135	0.446281	9	26	109	APP,ERBB4,FGF5,FGF8,FGF9,GATA3,GREM1,LINGO1,NPTN
Age	positive	GO Molecular Function	GO:0030414	peptidase inhibitor activity	62	2.63E-10	9.69E-07	1.56E-08	2.494597	18.03899	45	93	0.01125	0.483871	3	25	167	APP,LEF1,TFAP2B
Age	positive	GO Molecular Function	GO:0070742	C2H2 zinc finger domain binding	63	4.50E-10	1.66E-06	2.63E-08	2.547424	16.48725	42	85	0.0105	0.4941176	3	8	13	GATA2,LEF1,PAX2
Age	positive	GO Molecular Function	GO:0048018	receptor agonist activity	64	5.55E-10	2.05E-06	3.20E-08	3.391776	7.370769	25	38	0.00625	0.6578947	6	8	15	GREM1,SFRP2,WNT10B,WNT2,WNT3,WNT5A
Age	positive	GO Molecular Function	GO:0004888	transmembrane signaling receptor activity	65	6.16E-10	2.27E-06	3.50E-08	1.651273	79.33275	131	409	0.03275	0.3202934	64	164	1181	ADRB1,BAI3,BMPR1A,C12orf76,CELSR1,CELSR2,CHRNA2,CXCR5,DRD3,EFNA3,EFNB3,EPHA4,EPHA7,EPHB1,EPHB2,ERBB4,FBLN5,FGFR3,FZD2,FZD5,FZD7,GABRA1,GABRB2,GFRA4,GLP1R,GPR151,GPR3,GPR4,GPRC5C,GRIA1,GRIA2,GRIA3,GRIA4,GRID1,GRIK2,GRIK3,GRIN2B,GRIN3A,GRM1,GRM4,GRM7,HCRTR2,KIT,LPAR4,LPAR5,LTBP4,NPR3,NRP2,NTRK2,NTRK3,OXTR,P2RY1,PAX8,PLXNA2,PLXNA4,PTCH1,PTCHD1,PTCHD4,PTPRG,SFRP1,SFRP2,SORCS1,SSTR1,TNFRSF14
Age	positive	GO Molecular Function	GO:0016286	small conductance calcium-activated potassium channel activity	66	2.03E-09	7.47E-06	1.13E-07	4.1735	4.07332	17	21	0.00425	0.8095238	1	2	4	KCNN2
Age	positive	GO Molecular Function	GO:0005499	vitamin D binding	67	2.80E-09	1.03E-05	1.54E-07	5.1555	2.327611	12	12	0.003	1	1	1	6	IRX5
Age	positive	GO Molecular Function	GO:0004857	enzyme inhibitor activity	68	3.23E-09	1.19E-05	1.75E-07	1.844425	45.00048	83	232	0.02075	0.3577586	20	66	323	APOA1,APP,AZIN1,CAMK2N2,CDKN2C,DGKI,HSPB1,HSPBP1,LEF1,PHACTR2,PPP1R1B,PPP1R36,SKI,SLIT2,SNCB,SPRED1,SPRY2,TFAP2B,TRIB1,TRIB2
Age	positive	GO Molecular Function	GO:0003707	steroid hormone receptor activity	69	4.75E-09	1.75E-05	2.54E-07	1.994688	32.58656	65	168	0.01625	0.3869048	13	24	52	ESRRB,ESRRG,LEF1,NR1D1,NR2E1,NR2F1,NR3C2,NR4A2,NR6A1,RARA,RARB,RARG,THRA
Age	positive	GO Molecular Function	GO:0005134	interleukin-2 receptor binding	70	5.87E-09	2.16E-05	3.09E-07	3.866625	4.655223	18	24	0.0045	0.75	1	2	5	GATA3
Age	positive	GO Molecular Function	GO:0030546	receptor activator activity	71	8.03E-09	2.96E-05	4.17E-07	2.704525	11.83202	32	61	0.008	0.5245902	8	13	29	GREM1,NRG3,PRKCE,SFRP2,WNT10B,WNT2,WNT3,WNT5A
Age	positive	GO Molecular Function	GO:0005109	frizzled binding	72	1.02E-08	3.76E-05	5.22E-07	2.88708	9.69838	28	50	0.007	0.56	10	16	35	BAMBI,RSPO3,SFRP1,WNT10A,WNT10B,WNT2,WNT3,WNT5A,WNT7B,WNT8B
Age	positive	GO Molecular Function	GO:0043566	structure-specific DNA binding	73	1.31E-08	4.84E-05	6.62E-07	1.7185	55.86267	96	288	0.024	0.3333333	18	61	209	ASCL1,EGR1,FOXA2,FOXB1,FOXB2,HDAC3,HES5,NEUROG3,NKX2-8,PITX2,POU3F4,RARA,SATB1,SRF,TET1,THRA,VAX1,WRN
Age	positive	GO Molecular Function	GO:0022839	ion gated channel activity	74	1.66E-08	6.12E-05	8.27E-07	1.701141	57.60838	98	297	0.0245	0.3299663	41	94	300	ASIC1,ASIC2,CACNA1D,CACNA1E,CACNA1I,CACNA2D2,CACNB1,CACNB3,CACNG2,CACNG4,CHRNA2,CLCN1,CLCN3,GABRA1,GABRB2,GLRA1,GRIA1,GRIA2,GRIA3,GRIA4,GRID1,GRIK2,GRIK3,GRIN2B,GRIN3A,GRM7,HCN1,JPH3,KCNA1,KCNG3,KCNH4,KCNH5,KCNH7,KCNJ3,KCNJ4,KCNJ9,KCNK10,KCNK5,KCNMA1,KCNN2,VDAC2
Age	positive	GO Molecular Function	GO:0016651	oxidoreductase activity, acting on NAD(P)H	75	3.35E-08	0.000123697	1.65E-06	2.471815	14.15964	35	73	0.00875	0.4794521	1	12	101	PAX2
Age	positive	GO Molecular Function	GO:0061134	peptidase regulator activity	76	3.61E-08	0.000132991	1.75E-06	2.122853	23.08215	49	119	0.01225	0.4117647	4	37	201	APP,LEF1,SFRP2,TFAP2B
Age	positive	GO Molecular Function	GO:0030545	receptor regulator activity	77	3.64E-08	0.000134392	1.75E-06	2.57775	12.41393	32	64	0.008	0.5	8	16	39	GREM1,NRG3,PRKCE,SFRP2,WNT10B,WNT2,WNT3,WNT5A
Age	positive	GO Molecular Function	GO:0022838	substrate-specific channel activity	78	4.45E-08	0.000163938	2.10E-06	1.632067	65.56105	107	338	0.02675	0.316568	46	109	378	ASIC1,ASIC2,ASIC4,C12orf76,CACNA1D,CACNA1E,CACNA1I,CACNA2D2,CACNB1,CACNB3,CACNG2,CACNG4,CHRNA2,CLCN1,CLCN3,GABRA1,GABRB2,GJD3,GLRA1,GRIA1,GRIA2,GRIA3,GRIA4,GRID1,GRIK2,GRIK3,GRIN2B,GRIN3A,GRM7,HCN1,JPH3,KCNA1,KCNG3,KCNH4,KCNH5,KCNH7,KCNJ3,KCNJ4,KCNJ9,KCNK10,KCNK5,KCNMA1,KCNN2,PDE2A,TRPM3,VDAC2
Age	positive	GO Molecular Function	GO:0005216	ion channel activity	78	4.45E-08	0.000163938	2.10E-06	1.632067	65.56105	107	338	0.02675	0.316568	46	109	370	ASIC1,ASIC2,ASIC4,C12orf76,CACNA1D,CACNA1E,CACNA1I,CACNA2D2,CACNB1,CACNB3,CACNG2,CACNG4,CHRNA2,CLCN1,CLCN3,GABRA1,GABRB2,GJD3,GLRA1,GRIA1,GRIA2,GRIA3,GRIA4,GRID1,GRIK2,GRIK3,GRIN2B,GRIN3A,GRM7,HCN1,JPH3,KCNA1,KCNG3,KCNH4,KCNH5,KCNH7,KCNJ3,KCNJ4,KCNJ9,KCNK10,KCNK5,KCNMA1,KCNN2,PDE2A,TRPM3,VDAC2
Age	positive	GO Molecular Function	GO:0015075	ion transmembrane transporter activity	80	6.67E-08	0.000246085	3.08E-06	1.478347	106.8762	158	551	0.0395	0.2867514	63	191	765	ABCC5,ASIC1,ASIC2,ASIC4,ATP5EP2,ATP5G2,ATP9A,C12orf76,CACNA1D,CACNA1E,CACNA1I,CACNA2D2,CACNB1,CACNB3,CACNG2,CACNG4,CHRNA2,CLCN1,CLCN3,COX6A1,GABRA1,GABRB2,GJD3,GLRA1,GRIA1,GRIA2,GRIA3,GRIA4,GRID1,GRIK2,GRIK3,GRIN2B,GRIN3A,GRM7,HCN1,JPH3,KCNA1,KCNG3,KCNH4,KCNH5,KCNH7,KCNJ3,KCNJ4,KCNJ9,KCNK10,KCNK5,KCNMA1,KCNN2,PDE2A,SFXN3,SLC12A5,SLC17A6,SLC22A7,SLC23A1,SLC32A1,SLC4A10,SLC4A7,SLC6A5,SLC7A7,SLC9A1,…
Age	positive	GO Molecular Function	GO:0015269	calcium-activated potassium channel activity	81	6.81E-08	0.000251148	3.10E-06	2.946	8.14664	24	42	0.006	0.5714286	2	6	17	KCNMA1,KCNN2
Age	positive	GO Molecular Function	GO:0005227	calcium activated cation channel activity	81	6.81E-08	0.000251148	3.10E-06	2.946	8.14664	24	42	0.006	0.5714286	2	6	23	KCNMA1,KCNN2
Age	positive	GO Molecular Function	GO:0051393	alpha-actinin binding	83	6.99E-08	0.000257719	3.11E-06	3.184279	6.594899	21	34	0.00525	0.6176471	3	5	18	CACNA1D,KCNN2,MAGI1
Age	positive	GO Molecular Function	GO:0003690	double-stranded DNA binding	84	2.00E-07	0.000738092	8.79E-06	1.94214	28.31927	55	146	0.01375	0.3767123	10	34	124	ASCL1,EGR1,FOXA2,FOXB1,FOXB2,HES5,NEUROG3,NKX2-8,POU3F4,SATB1
Age	positive	GO Molecular Function	GO:0022891	substrate-specific transmembrane transporter activity	85	2.18E-07	0.000804306	9.46E-06	1.449701	110.3676	160	569	0.04	0.2811951	65	197	824	ABCC5,ASIC1,ASIC2,ASIC4,ATP5EP2,ATP5G2,ATP9A,C12orf76,CACNA1D,CACNA1E,CACNA1I,CACNA2D2,CACNB1,CACNB3,CACNG2,CACNG4,CHRNA2,CLCN1,CLCN3,COX6A1,GABRA1,GABRB2,GJD3,GLRA1,GRIA1,GRIA2,GRIA3,GRIA4,GRID1,GRIK2,GRIK3,GRIN2B,GRIN3A,GRM7,HCN1,JPH3,KCNA1,KCNG3,KCNH4,KCNH5,KCNH7,KCNJ3,KCNJ4,KCNJ9,KCNK10,KCNK5,KCNMA1,KCNN2,PDE2A,SFXN3,SLC12A5,SLC17A6,SLC22A12,SLC22A7,SLC23A1,SLC2A12,SLC32A1,SLC4A10,SLC4A7,SLC6…
Age	positive	GO Molecular Function	GO:0019904	protein domain specific binding	86	2.27E-07	0.000836038	9.72E-06	1.366894	160.2172	219	826	0.05475	0.2651332	58	176	538	AATF,ACTN1,ADRB1,APP,AXIN2,CADM1,CALCOCO1,CLCN3,DLG3,DLX5,DRD3,EGR2,EPHA4,ESRRG,FOXA2,FZD2,FZD5,FZD7,GATA2,GATA3,GRIA1,GRM7,HHEX,HOXA3,ID3,KCNJ4,LDB2,LEF1,MEF2C,MPP5,NKD1,PAX2,PAX3,PDE2A,PLSCR3,POU2F2,PROX1,PRRX1,RARA,RHOA,SFRP1,SFRP2,SGIP1,SH2D2A,SHC4,SKI,SLC22A12,SRR,SYNGAP1,TACC3,TCF7L2,THRA,TWIST2,WNT3,WNT5A,XPO1,ZNF384,ZNF521
Age	positive	GO Molecular Function	GO:0005496	steroid binding	87	2.40E-07	0.000886234	1.02E-05	2.143871	19.59073	42	101	0.0105	0.4158416	9	17	79	ALDH1A1,APOA1,ESRRB,ESRRG,IRX5,NR3C2,OSBPL10,PLA2G1B,PTCH1
Age	positive	GO Molecular Function	GO:0042805	actinin binding	88	2.80E-07	0.001031713	1.17E-05	3.007375	6.982834	21	36	0.00525	0.5833333	3	7	22	CACNA1D,KCNN2,MAGI1
Age	positive	GO Molecular Function	GO:0015267	channel activity	89	5.82E-07	0.002144717	2.41E-05	1.558301	68.66453	107	354	0.02675	0.3022599	46	112	400	ASIC1,ASIC2,ASIC4,C12orf76,CACNA1D,CACNA1E,CACNA1I,CACNA2D2,CACNB1,CACNB3,CACNG2,CACNG4,CHRNA2,CLCN1,CLCN3,GABRA1,GABRB2,GJD3,GLRA1,GRIA1,GRIA2,GRIA3,GRIA4,GRID1,GRIK2,GRIK3,GRIN2B,GRIN3A,GRM7,HCN1,JPH3,KCNA1,KCNG3,KCNH4,KCNH5,KCNH7,KCNJ3,KCNJ4,KCNJ9,KCNK10,KCNK5,KCNMA1,KCNN2,PDE2A,TRPM3,VDAC2
Age	positive	GO Molecular Function	GO:0003730	mRNA 3'-UTR binding	90	1.06E-06	0.003912839	4.35E-05	2.485688	10.86219	27	56	0.00675	0.4821429	4	11	27	ELAVL2,ELAVL4,IGF2BP2,IGF2BP3
Age	positive	GO Molecular Function	GO:0001102	RNA polymerase II activating transcription factor binding	91	1.13E-06	0.004151932	4.56E-05	2.007451	21.91834	44	113	0.011	0.3893805	7	17	35	EGR2,EOMES,ISL1,PITX2,SIN3A,TBX3,TBX6
Age	positive	GO Molecular Function	GO:0022892	substrate-specific transporter activity	92	1.42E-06	0.005244856	5.70E-05	1.385295	127.0488	176	655	0.044	0.2687023	70	223	955	ABCC5,AP1G2,APOA1,ASIC1,ASIC2,ASIC4,ATP5EP2,ATP5G2,ATP9A,C12orf76,CACNA1D,CACNA1E,CACNA1I,CACNA2D2,CACNB1,CACNB3,CACNG2,CACNG4,CHRNA2,CLCN1,CLCN3,COX6A1,CSE1L,GABRA1,GABRB2,GJD3,GLRA1,GRIA1,GRIA2,GRIA3,GRIA4,GRID1,GRIK2,GRIK3,GRIN2B,GRIN3A,GRM7,HCN1,JPH3,KCNA1,KCNG3,KCNH4,KCNH5,KCNH7,KCNJ3,KCNJ4,KCNJ9,KCNK10,KCNK5,KCNMA1,KCNN2,PDE2A,PLSCR3,SFXN3,SLC12A5,SLC17A6,SLC22A12,SLC22A7,SLC23A1,SLC2A12,SL…
Age	positive	GO Molecular Function	GO:0008066	glutamate receptor activity	93	1.57E-06	0.005777219	6.21E-05	2.864167	6.982834	20	36	0.005	0.5555556	12	20	26	GRIA1,GRIA2,GRIA3,GRIA4,GRID1,GRIK2,GRIK3,GRIN2B,GRIN3A,GRM1,GRM4,GRM7
Age	positive	GO Molecular Function	GO:0033613	activating transcription factor binding	94	1.61E-06	0.005929349	6.31E-05	1.858786	28.51324	53	147	0.01325	0.3605442	10	26	52	EGR2,EOMES,GATA4,ISL1,MEF2C,MEF2D,PITX2,SIN3A,TBX3,TBX6
Age	positive	GO Molecular Function	GO:0070016	armadillo repeat domain binding	95	1.73E-06	0.006382479	6.72E-05	2.482278	10.47425	26	54	0.0065	0.4814815	4	7	10	AXIN2,CALCOCO1,LEF1,TCF7L2
Age	positive	GO Molecular Function	GO:0003705	RNA polymerase II distal enhancer sequence-specific DNA binding transcription factor activity	96	2.14E-06	0.007904841	8.23E-05	1.58768	56.05664	89	289	0.02225	0.3079585	21	38	91	FOXA2,FOXB1,FOXB2,FOXP1,GATA4,HNF1B,LEF1,MEF2C,MEIS1,MITF,MYF5,NFIX,NKX2-5,PAX3,PROX1,RFX3,SPI1,SRF,TFAP4,TLE4,ZFHX3
Age	positive	GO Molecular Function	GO:0043425	bHLH transcription factor binding	97	3.00E-06	0.01107363	0.000114161	2.57775	8.92251	23	46	0.00575	0.5	3	11	24	ASCL1,HAND1,ISL1
Age	positive	GO Molecular Function	GO:0043178	alcohol binding	98	3.53E-06	0.0130335	0.000132995	2.137646	15.90534	34	82	0.0085	0.4146341	5	14	68	APOA1,IRX5,OSBPL10,PRKCE,PTCH1
Age	positive	GO Molecular Function	GO:0004879	ligand-activated sequence-specific DNA binding RNA polymerase II transcription factor activity	99	6.57E-06	0.02421331	0.000244579	1.773229	30.45291	54	157	0.0135	0.343949	10	22	49	ESRRB,ESRRG,NR1D1,NR2F1,NR4A2,NR6A1,RARA,RARB,RARG,THRA
Age	positive	GO Molecular Function	GO:0008201	heparin binding	100	7.10E-06	0.02619753	0.000261975	1.939225	21.14247	41	109	0.01025	0.3761468	13	34	133	APP,BMP4,CTGF,FGF12,FGF14,FGF9,LAMC2,NAV2,NRP2,PTCH1,RSPO3,SFRP1,SLIT2
Age	positive	GO Molecular Function	GO:0005539	glycosaminoglycan binding	101	7.83E-06	0.0288653	0.000285795	1.870948	24.05198	45	124	0.01125	0.3629032	16	44	176	APP,BMP4,CTGF,FGF12,FGF14,FGF9,HAPLN1,LAMC2,LTBP4,NAV2,NRP2,PTCH1,RSPO3,SFRP1,SLIT2,VCAN
Age	positive	GO Molecular Function	GO:0045182	translation regulator activity	102	9.06E-06	0.03340629	0.000327513	2.311086	11.25012	26	58	0.0065	0.4482759	5	10	26	CELF4,IGF2BP2,IGF2BP3,PAIP2,SAMD4A
Age	positive	GO Molecular Function	GO:0015276	ligand-gated ion channel activity	103	1.03E-05	0.03783818	0.000367361	1.987016	18.62089	37	96	0.00925	0.3854167	20	45	136	ASIC1,ASIC2,CHRNA2,GABRA1,GABRB2,GLRA1,GRIA1,GRIA2,GRIA3,GRIA4,GRID1,GRIK2,GRIK3,GRIN2B,GRIN3A,JPH3,KCNH7,KCNJ3,KCNJ4,KCNJ9
Age	positive	GO Molecular Function	GO:0005115	receptor tyrosine kinase-like orphan receptor binding	104	1.03E-05	0.03793643	0.000364773	5.1555	1.357773	7	7	0.00175	1	1	1	1	WNT5A
Age	positive	GO Molecular Function	GO:0005110	frizzled-2 binding	104	1.03E-05	0.03793643	0.000364773	5.1555	1.357773	7	7	0.00175	1	1	1	2	WNT5A
Age	positive	GO Molecular Function	GO:0022890	inorganic cation transmembrane transporter activity	106	1.29E-05	0.04754795	0.000448566	1.459609	74.67753	109	385	0.02725	0.2831169	39	121	478	ASIC1,ASIC2,ASIC4,ATP5EP2,ATP5G2,CACNA1D,CACNA1E,CACNA1I,CACNA2D2,CACNB1,CACNB3,CACNG2,CACNG4,COX6A1,GRIN2B,GRIN3A,GRM7,HCN1,JPH3,KCNA1,KCNG3,KCNH4,KCNH5,KCNH7,KCNJ3,KCNJ4,KCNJ9,KCNK10,KCNK5,KCNMA1,KCNN2,PDE2A,SLC23A1,SLC32A1,SLC4A7,SLC6A5,SLC9A1,TRPM3,UQCRH
Age	positive	GO Molecular Function	GO:0008190	eukaryotic initiation factor 4E binding	107	1.75E-05	0.06465182	0.000604223	2.974327	5.043158	15	26	0.00375	0.5769231	2	3	6	HHEX,OTX2
Age	positive	GO Molecular Function	GO:1901681	sulfur compound binding	108	2.10E-05	0.07737011	0.00071639	1.796614	25.60372	46	132	0.0115	0.3484848	16	44	173	APP,BMP4,CHST12,CTGF,FGF12,FGF14,FGF9,GLRA1,GPC6,LAMC2,NAV2,NRP2,PTCH1,RSPO3,SFRP1,SLIT2
Age	positive	GO Molecular Function	GO:0008324	cation transmembrane transporter activity	109	2.19E-05	0.08094684	0.000742632	1.414548	85.53971	121	441	0.03025	0.2743764	43	143	590	ASIC1,ASIC2,ASIC4,ATP5EP2,ATP5G2,ATP9A,CACNA1D,CACNA1E,CACNA1I,CACNA2D2,CACNB1,CACNB3,CACNG2,CACNG4,CHRNA2,COX6A1,GRIN2B,GRIN3A,GRM7,HCN1,JPH3,KCNA1,KCNG3,KCNH4,KCNH5,KCNH7,KCNJ3,KCNJ4,KCNJ9,KCNK10,KCNK5,KCNMA1,KCNN2,PDE2A,SFXN3,SLC12A5,SLC23A1,SLC32A1,SLC4A7,SLC6A5,SLC9A1,TRPM3,UQCRH
Age	positive	GO Molecular Function	GO:0022857	transmembrane transporter activity	110	2.23E-05	0.08218531	0.000747139	1.3393	123.9453	166	639	0.0415	0.2597809	67	210	907	ABCC5,ABCD4,ASIC1,ASIC2,ASIC4,ATP5EP2,ATP5G2,ATP9A,C12orf76,CACNA1D,CACNA1E,CACNA1I,CACNA2D2,CACNB1,CACNB3,CACNG2,CACNG4,CHRNA2,CLCN1,CLCN3,COX6A1,GABRA1,GABRB2,GJD3,GLRA1,GRIA1,GRIA2,GRIA3,GRIA4,GRID1,GRIK2,GRIK3,GRIN2B,GRIN3A,GRM7,HCN1,JPH3,KCNA1,KCNG3,KCNH4,KCNH5,KCNH7,KCNJ3,KCNJ4,KCNJ9,KCNK10,KCNK5,KCNMA1,KCNN2,PDE2A,SFXN3,SLC10A7,SLC12A5,SLC17A6,SLC22A12,SLC22A7,SLC23A1,SLC2A12,SLC32A1,SLC4A…
Age	positive	GO Molecular Function	GO:0005261	cation channel activity	111	2.26E-05	0.08336783	0.000751062	1.528238	54.31093	83	280	0.02075	0.2964286	31	81	273	ASIC1,ASIC2,ASIC4,CACNA1D,CACNA1E,CACNA1I,CACNA2D2,CACNB1,CACNB3,CACNG2,CACNG4,CHRNA2,GRIN2B,GRIN3A,GRM7,HCN1,JPH3,KCNA1,KCNG3,KCNH4,KCNH5,KCNH7,KCNJ3,KCNJ4,KCNJ9,KCNK10,KCNK5,KCNMA1,KCNN2,PDE2A,TRPM3
Age	positive	GO Molecular Function	GO:0005001	transmembrane receptor protein tyrosine phosphatase activity	112	2.39E-05	0.088025	0.000785938	3.544406	3.103482	11	16	0.00275	0.6875	1	4	18	PTPRG
Age	positive	GO Molecular Function	GO:0031490	chromatin DNA binding	113	3.49E-05	0.128625	0.001138275	1.861708	20.9485	39	108	0.00975	0.3611111	6	16	34	HDAC3,PITX2,RARA,SRF,THRA,VAX1
Age	positive	GO Molecular Function	GO:0008083	growth factor activity	114	4.39E-05	0.1617328	0.001418709	1.787794	24.05198	43	124	0.01075	0.3467742	16	42	163	BMP2,BMP4,BMP7,CTGF,FGF11,FGF12,FGF14,FGF5,FGF8,FGF9,GDF11,HGF,JAG1,NRG3,NTF3,TGFB2
Age	positive	GO Molecular Function	GO:0005102	receptor binding	115	4.88E-05	0.1801137	0.001566206	1.242632	210.8428	262	1087	0.0655	0.2410304	94	294	1206	ACTN1,ADAMTS5,ADRB1,ADRBK1,APOA1,APP,ARID1A,BAMBI,BAZ2A,BMP2,BMP4,BMP7,CACNG2,CADM1,CHAC1,COPA,CRH,CTGF,DAB2,DDX5,DLG3,DLL4,DOK6,EDA,EDN3,EFNA1,EFNA3,EFNB3,EML2,EPHA4,EPHA7,EPHB2,ERBB4,FBLN5,FGF11,FGF12,FGF14,FGF5,FGF8,FGF9,GATA3,GDF11,GNAO1,GNAQ,GNAS,GNAT1,GREM1,GSK3B,HGF,IL23A,ISL1,JAG1,LEF1,LGI1,LINGO1,LTBP4,MED13,NPTN,NRG3,NTF3,NTRK2,NTRK3,P2RY1,PCSK9,PLA2G1B,POMC,PPP1R1B,PROX1,PTCH1,PTHLH,RA…
Age	positive	GO Molecular Function	GO:0031369	translation initiation factor binding	116	5.40E-05	0.1992698	0.001717843	2.448862	7.758704	19	40	0.00475	0.475	4	8	16	EIF2B4,HHEX,LIN28A,OTX2
Age	positive	GO Molecular Function	GO:0060072	large conductance calcium-activated potassium channel activity	117	6.83E-05	0.252055	0.002154316	4.511063	1.551741	7	8	0.00175	0.875	1	1	2	KCNMA1
Age	positive	GO Molecular Function	GO:0046933	proton-transporting ATP synthase activity, rotational mechanism	117	6.83E-05	0.252055	0.002154316	4.511063	1.551741	7	8	0.00175	0.875	1	2	11	ATP5EP2
Age	positive	GO Molecular Function	GO:0005154	epidermal growth factor receptor binding	119	7.36E-05	0.2715786	0.002282173	3.0933	3.879352	12	20	0.003	0.6	2	5	20	ERBB4,LINGO1
Age	positive	GO Molecular Function	GO:0001972	retinoic acid binding	120	8.65E-05	0.3190646	0.002658872	2.913978	4.461255	13	23	0.00325	0.5652174	3	3	15	CYP26A1,CYP26B1,RARA
Age	positive	GO Molecular Function	GO:0005516	calmodulin binding	121	8.82E-05	0.3251252	0.002686985	1.918326	16.68121	32	86	0.008	0.372093	13	35	166	CAMK2G,CAMKK2,CASK,DDX5,KCNH5,KCNN2,MAP6D1,MYO1D,PDE1B,PHKA2,PLCB1,SLC9A1,SPTAN1
Age	positive	GO Molecular Function	GO:0030165	PDZ domain binding	122	9.35E-05	0.3447837	0.002826096	1.837604	19.59073	36	101	0.009	0.3564356	15	36	81	ADRB1,CADM1,CLCN3,DLG3,FZD2,FZD5,FZD7,GRIA1,GRM7,KCNJ4,NKD1,SFRP1,SFRP2,SLC22A12,SRR
Age	positive	GO Molecular Function	GO:0033293	monocarboxylic acid binding	123	0.000100044	0.3689604	0.002999678	2.255531	9.310445	21	48	0.00525	0.4375	5	11	51	ALOX5AP,CYP26A1,CYP26B1,PLA2G1B,RARA
Age	positive	GO Molecular Function	GO:0003729	mRNA binding	124	0.000139824	0.5156702	0.00415863	1.541832	41.50907	64	214	0.016	0.2990654	11	40	107	CELF3,CELF4,ELAVL2,ELAVL4,ESRP1,IGF2BP2,IGF2BP3,LIN28A,NOVA1,RPS26,ZFP36L1
Age	positive	GO Molecular Function	GO:0004970	ionotropic glutamate receptor activity	125	0.000160762	0.5928884	0.004743107	2.673222	5.237125	14	27	0.0035	0.5185185	9	14	18	GRIA1,GRIA2,GRIA3,GRIA4,GRID1,GRIK2,GRIK3,GRIN2B,GRIN3A
Age	positive	GO Molecular Function	GO:0008158	hedgehog receptor activity	126	0.000161641	0.5961331	0.004731215	2.241522	8.92251	20	46	0.005	0.4347826	3	3	10	PTCH1,PTCHD1,PTCHD4
Age	positive	GO Molecular Function	GO:0015077	monovalent inorganic cation transmembrane transporter activity	127	0.000170016	0.6270179	0.004937149	1.467624	53.14712	78	274	0.0195	0.2846715	25	81	330	ASIC1,ASIC2,ASIC4,ATP5EP2,ATP5G2,COX6A1,HCN1,KCNA1,KCNG3,KCNH4,KCNH5,KCNH7,KCNJ3,KCNJ4,KCNJ9,KCNK10,KCNK5,KCNMA1,KCNN2,SLC23A1,SLC32A1,SLC4A7,SLC6A5,SLC9A1,UQCRH
Age	positive	GO Molecular Function	GO:0003727	single-stranded RNA binding	128	0.000219272	0.8086744	0.006317769	1.786559	19.59073	35	101	0.00875	0.3465347	4	16	46	CBX8,DLX2,MSI1,THRA
Age	positive	GO Molecular Function	GO:0051429	corticotropin-releasing hormone receptor binding	129	0.000255593	0.9426274	0.007307189	4.009833	1.745708	7	9	0.00175	0.7777778	2	3	5	CRH,GNAO1
Age	positive	GO Molecular Function	GO:0051430	corticotropin-releasing hormone receptor 1 binding	129	0.000255593	0.9426274	0.007307189	4.009833	1.745708	7	9	0.00175	0.7777778	2	3	3	CRH,GNAO1
Age	positive	GO Molecular Function	GO:0050509	N-acetylglucosaminyl-proteoglycan 4-beta-glucuronosyltransferase activity	129	0.000255593	0.9426274	0.007307189	4.009833	1.745708	7	9	0.00175	0.7777778	1	2	2	EXT1
Age	positive	GO Molecular Function	GO:0050508	glucuronosyl-N-acetylglucosaminyl-proteoglycan 4-alpha-N-acetylglucosaminyltransferase activity	129	0.000255593	0.9426274	0.007307189	4.009833	1.745708	7	9	0.00175	0.7777778	1	2	3	EXT1
Age	positive	GO Molecular Function	GO:0042328	heparan sulfate N-acetylglucosaminyltransferase activity	129	0.000255593	0.9426274	0.007307189	4.009833	1.745708	7	9	0.00175	0.7777778	1	2	2	EXT1
Age	positive	GO Molecular Function	GO:0004716	receptor signaling protein tyrosine kinase activity	129	0.000255593	0.9426274	0.007307189	4.009833	1.745708	7	9	0.00175	0.7777778	2	4	9	ERBB4,KIT
Age	positive	GO Molecular Function	GO:0005111	type 2 fibroblast growth factor receptor binding	135	0.000256344	0.9453978	0.007002947	2.812091	4.267287	12	22	0.003	0.5454545	1	3	4	FGF8
Age	positive	GO Molecular Function	GO:0005234	extracellular-glutamate-gated ion channel activity	136	0.000264307	0.9747653	0.007167392	2.57775	5.431093	14	28	0.0035	0.5	9	15	19	GRIA1,GRIA2,GRIA3,GRIA4,GRID1,GRIK2,GRIK3,GRIN2B,GRIN3A
Age	positive	GO Molecular Function	GO:0005501	retinoid binding	137	0.000266144	0.9815376	0.007164508	2.68086	4.84919	13	25	0.00325	0.52	3	5	29	CYP26A1,CYP26B1,RARA
Age	positive	GO Molecular Function	GO:0016832	aldehyde-lyase activity	138	0.000274013	1	0.007322887	5.1555	0.969838	5	5	0.00125	1	2	2	9	CYP17A1,SHMT2
Age	positive	GO Molecular Function	GO:0004140	dephospho-CoA kinase activity	138	0.000274013	1	0.007322887	5.1555	0.969838	5	5	0.00125	1	1	1	2	DCAKD
Age	positive	GO Molecular Function	GO:0015347	sodium-independent organic anion transmembrane transporter activity	138	0.000274013	1	0.007322887	5.1555	0.969838	5	5	0.00125	1	1	1	5	SLC22A7
Age	positive	GO Molecular Function	GO:0042835	BRE binding	141	0.000420182	1	0.01099029	2.488862	5.625061	14	29	0.0035	0.4827586	1	2	2	CELF4
Age	positive	GO Molecular Function	GO:0000900	translation repressor activity, nucleic acid binding	141	0.000420182	1	0.01099029	2.488862	5.625061	14	29	0.0035	0.4827586	1	2	5	CELF4
Age	positive	GO Molecular Function	GO:0004497	monooxygenase activity	143	0.000423974	1	0.01093439	2.835525	3.879352	11	20	0.00275	0.55	5	8	97	CYP17A1,CYP19A1,CYP26A1,CYP26B1,PAH
Age	positive	GO Molecular Function	GO:0005245	voltage-gated calcium channel activity	144	0.000448502	1	0.01148662	2.025375	10.86219	22	56	0.0055	0.3928571	9	15	35	CACNA1D,CACNA1E,CACNA1I,CACNA2D2,CACNB1,CACNB3,CACNG2,CACNG4,GRM7
Age	positive	GO Molecular Function	GO:0046974	histone methyltransferase activity (H3-K9 specific)	145	0.000464766	1	0.01182108	3.437	2.327611	8	12	0.002	0.6666667	1	2	6	PRDM8
Age	positive	GO Molecular Function	GO:0017080	sodium channel regulator activity	145	0.000464766	1	0.01182108	3.437	2.327611	8	12	0.002	0.6666667	4	6	24	CAV3,FGF12,PCSK9,SGK1
Age	positive	GO Molecular Function	GO:0005215	transporter activity	147	0.00047318	1	0.01187134	1.244657	152.6525	190	787	0.0475	0.2414231	75	260	1184	ABCC5,ABCD4,AP1G2,APOA1,ASIC1,ASIC2,ASIC4,ATP5EP2,ATP5G2,ATP9A,C12orf76,CACNA1D,CACNA1E,CACNA1I,CACNA2D2,CACNB1,CACNB3,CACNG2,CACNG4,CHRNA2,CLCN1,CLCN3,COX6A1,CSE1L,DOC2A,GABRA1,GABRB2,GJD3,GLRA1,GRIA1,GRIA2,GRIA3,GRIA4,GRID1,GRIK2,GRIK3,GRIN2B,GRIN3A,GRM7,HCN1,JPH3,KCNA1,KCNG3,KCNH4,KCNH5,KCNH7,KCNJ3,KCNJ4,KCNJ9,KCNK10,KCNK5,KCNMA1,KCNN2,NUP54,PDE2A,PLSCR3,SFXN3,SLC10A7,SLC12A5,SLC17A6,SLC22A12,…
Age	positive	GO Molecular Function	GO:0046873	metal ion transmembrane transporter activity	148	0.000509888	1	0.01270587	1.378797	66.72486	92	344	0.023	0.2674419	35	108	386	ASIC1,ASIC2,ASIC4,CACNA1D,CACNA1E,CACNA1I,CACNA2D2,CACNB1,CACNB3,CACNG2,CACNG4,GRIN2B,GRIN3A,GRM7,HCN1,JPH3,KCNA1,KCNG3,KCNH4,KCNH5,KCNH7,KCNJ3,KCNJ4,KCNJ9,KCNK10,KCNK5,KCNMA1,KCNN2,PDE2A,SLC23A1,SLC32A1,SLC4A7,SLC6A5,SLC9A1,TRPM3
Age	positive	GO Molecular Function	GO:0005262	calcium channel activity	149	0.000550385	1	0.01362294	1.775783	17.45708	31	90	0.00775	0.3444444	14	31	100	CACNA1D,CACNA1E,CACNA1I,CACNA2D2,CACNB1,CACNB3,CACNG2,CACNG4,GRIN2B,GRIN3A,GRM7,JPH3,PDE2A,TRPM3
Age	positive	GO Molecular Function	GO:0097108	hedgehog family protein binding	150	0.000592543	1	0.01456864	2.343409	6.400931	15	33	0.00375	0.4545455	1	1	3	PTCH1
Age	positive	GO Molecular Function	GO:0005119	smoothened binding	150	0.000592543	1	0.01456864	2.343409	6.400931	15	33	0.00375	0.4545455	1	1	3	PTCH1
Age	positive	GO Molecular Function	GO:0005105	type 1 fibroblast growth factor receptor binding	152	0.000680304	1	0.01650631	2.191088	7.758704	17	40	0.00425	0.425	2	3	5	FGF8,NPTN
Age	positive	GO Molecular Function	GO:0046961	proton-transporting ATPase activity, rotational mechanism	153	0.000708521	1	0.01707861	3.60885	1.939676	7	10	0.00175	0.7	1	4	17	ATP5EP2
Age	positive	GO Molecular Function	GO:0044769	ATPase activity, coupled to transmembrane movement of ions, rotational mechanism	153	0.000708521	1	0.01707861	3.60885	1.939676	7	10	0.00175	0.7	1	4	19	ATP5EP2
Age	positive	GO Molecular Function	GO:0008401	retinoic acid 4-hydroxylase activity	153	0.000708521	1	0.01707861	3.60885	1.939676	7	10	0.00175	0.7	2	2	3	CYP26A1,CYP26B1
Age	positive	GO Molecular Function	GO:0036442	hydrogen-exporting ATPase activity	153	0.000708521	1	0.01707861	3.60885	1.939676	7	10	0.00175	0.7	1	4	21	ATP5EP2
Age	positive	GO Molecular Function	GO:0030551	cyclic nucleotide binding	153	0.000708521	1	0.01707861	3.60885	1.939676	7	10	0.00175	0.7	4	5	33	HCN1,PDE2A,PDE3A,PRKG1
Age	positive	GO Molecular Function	GO:0042813	Wnt-activated receptor activity	158	0.000727965	1	0.01699199	2.57775	4.655223	12	24	0.003	0.5	5	10	20	FZD2,FZD5,FZD7,SFRP1,SFRP2
Age	positive	GO Molecular Function	GO:0005244	voltage-gated ion channel activity	159	0.00091227	1	0.02116008	1.488186	37.62972	56	194	0.014	0.2886598	25	55	182	ASIC2,CACNA1D,CACNA1E,CACNA1I,CACNA2D2,CACNB1,CACNB3,CACNG2,CACNG4,CLCN1,CLCN3,GRM7,HCN1,KCNA1,KCNG3,KCNH4,KCNH5,KCNH7,KCNJ3,KCNJ4,KCNJ9,KCNK10,KCNK5,KCNMA1,VDAC2
Age	positive	GO Molecular Function	GO:0090079	translation regulator activity, nucleic acid binding	160	0.000972258	1	0.02241055	2.32829	6.012996	14	31	0.0035	0.4516129	1	4	12	CELF4
Age	positive	GO Biological Process	GO:0007399	nervous system development	1	0	0	0	2.302856	703.9084	1621	3629	0.40525	0.4466795	296	623	1799	ALX1,ANK1,APOA1,APP,ARID1A,ARID1B,ARX,ASCL1,ASIC2,BARHL1,BARHL2,BBS7,BCL11A,BCL11B,BMP2,BMP4,BMP7,BMPR1A,BRSK1,BRSK2,CA10,CACNA1D,CACNA1I,CACNB1,CACNB3,CADM1,CAMK2G,CBFA2T2,CBLN1,CDK5R2,CDKN2C,CDON,CELF3,CELSR1,CELSR2,CHAC1,CLTA,CRH,CYP17A1,CYP26A1,DBX1,DCX,DLG3,DLL4,DLX1,DLX2,DLX5,DLX6,DMBX1,DOC2A,DPF1,DRD3,DRGX,DSCAM,DSCAML1,ECE2,EDN3,EFNA1,EFNB3,EGR1,EGR2,EGR3,EIF2B4,EMX1,EOMES,EPHA4,EPHA7,EPH…
Age	positive	GO Biological Process	GO:0048731	system development	2	4.89124989382834e-321	5.10646488915679e-317	2.55323195051275e-317	1.991966	999.5151	1991	5153	0.49775	0.3863769	419	1011	3390	ACIN1,ADRBK1,ALOXE3,ALX1,ANK1,APOA1,APP,ARID1A,ARID1B,ARID5B,ARX,ASB2,ASCL1,ASIC2,AXIN2,BARHL1,BARHL2,BBS7,BBX,BCL11A,BCL11B,BCL9L,BCOR,BMP2,BMP4,BMP7,BMPR1A,BRSK1,BRSK2,BSX,BTRC,CA10,CACNA1D,CACNA1I,CACNB1,CACNB3,CADM1,CAMK2G,CAV3,CBFA2T2,CBLN1,CD248,CDH13,CDK13,CDK5R2,CDKN2C,CDON,CDX2,CELF3,CELSR1,CELSR2,CHAC1,CLTA,COL12A1,COL8A2,CREB5,CRH,CTGF,CXCR5,CYP17A1,CYP19A1,CYP26A1,CYP26B1,DAB2,DAND5,D…
Age	positive	GO Biological Process	GO:0044707	single-multicellular organism process	3	6.13642899999839e-312	6.41E-308	0.00E+00	1.822465	1247.212	2273	6430	0.56825	0.3534992	553	1457	5662	AAAS,AATF,ACIN1,ACTN1,ADCY2,ADCY4,ADCY5,ADRB1,ADRBK1,ALOX5AP,ALOXE3,ALX1,AMN,ANK1,APOA1,APP,ARID1A,ARID1B,ARID5B,ARX,ASB2,ASCL1,ASIC1,ASIC2,ATRNL1,AXIN2,BARHL1,BARHL2,BBS7,BBX,BCL11A,BCL11B,BCL9L,BCOR,BMP2,BMP4,BMP7,BMPR1A,BRSK1,BRSK2,BSX,BTRC,CA10,CACNA1D,CACNA1E,CACNA1I,CACNB1,CACNB3,CACNG2,CACNG4,CADM1,CAMK2G,CAV3,CBFA2T2,CBLN1,CBX5,CD248,CD40,CDH13,CDH8,CDK13,CDK5R2,CDKN2C,CDON,CDX2,CELF3,CEL…
Age	positive	GO Biological Process	GO:0032501	multicellular organismal process	4	9.21E-308	9.62E-304	2.40E-304	1.808503	1262.923	2284	6511	0.571	0.350791	558	1489	5887	AAAS,AATF,ACIN1,ACTN1,ADCY2,ADCY4,ADCY5,ADRB1,ADRBK1,ALOX5AP,ALOXE3,ALX1,AMN,ANK1,APOA1,APP,ARID1A,ARID1B,ARID5B,ARX,ASB2,ASCL1,ASIC1,ASIC2,ATRNL1,AXIN2,BARHL1,BARHL2,BBS7,BBX,BCL11A,BCL11B,BCL9L,BCOR,BMP2,BMP4,BMP7,BMPR1A,BRSK1,BRSK2,BSX,BTRC,CA10,CACNA1D,CACNA1E,CACNA1I,CACNB1,CACNB3,CACNG2,CACNG4,CADM1,CAMK2G,CAV3,CBFA2T2,CBLN1,CBX5,CD248,CD40,CDH13,CDH8,CDK13,CDK5R2,CDKN2C,CDON,CDX2,CELF3,CEL…
Age	positive	GO Biological Process	GO:0048869	cellular developmental process	5	3.00E-307	3.13E-303	6.27E-304	2.095087	845.3108	1771	4358	0.44275	0.4063791	349	832	2735	ACIN1,ADRB1,ALOXE3,ALX1,ANK1,APOA1,APP,ARID5B,ARX,ASB2,ASCL1,AXIN2,BARHL1,BARHL2,BBS7,BCL11A,BCL11B,BCL9L,BIN3,BMP2,BMP4,BMP7,BMPR1A,BRSK1,BRSK2,CACNA1D,CACNA1I,CACNA2D2,CACNB1,CACNB3,CADM1,CAMK2G,CAV3,CBFA2T2,CDK5R2,CDKN2C,CDON,CDX2,CELF4,CELSR1,CELSR2,CHAC1,CLTA,CNOT2,CREB5,CTGF,CYP17A1,CYP26A1,CYP26B1,DAB2,DBX1,DCX,DLG3,DLL4,DLX1,DLX2,DLX5,DLX6,DMRT3,DRD3,DRGX,DSCAM,DSCAML1,DUSP6,ECE2,EDA,EDN3…
Age	positive	GO Biological Process	GO:0048856	anatomical structure development	6	6.46E-305	6.75E-301	1.12E-301	1.921561	1063.718	2044	5484	0.511	0.3727206	444	1131	3888	AATF,ACIN1,ADRBK1,ALOXE3,ALX1,ANK1,APOA1,APP,ARID1A,ARID1B,ARID5B,ARX,ASB2,ASCL1,ASIC2,AXIN2,BARHL1,BARHL2,BBS7,BBX,BCL11A,BCL11B,BCL9L,BCOR,BIN3,BMP2,BMP4,BMP7,BMPR1A,BRSK1,BRSK2,BSX,BTRC,CA10,CACNA1D,CACNA1I,CACNA2D2,CACNB1,CACNB3,CADM1,CAMK2G,CAV3,CBFA2T2,CBLN1,CD248,CDH13,CDK13,CDK5R2,CDKN2C,CDON,CDX2,CELF3,CELF4,CELSR1,CELSR2,CHAC1,CLTA,CNOT2,COL12A1,COL8A2,CREB5,CRH,CTGF,CTNND2,CXCR5,CYP17A…
Age	positive	GO Biological Process	GO:0030154	cell differentiation	7	2.57E-303	2.69E-299	3.84E-300	2.095916	836.3883	1753	4312	0.43825	0.4065399	347	813	2617	ACIN1,ADRB1,ALOXE3,ALX1,ANK1,APOA1,APP,ARID5B,ARX,ASB2,ASCL1,AXIN2,BARHL1,BARHL2,BBS7,BCL11A,BCL11B,BCL9L,BMP2,BMP4,BMP7,BMPR1A,BRSK1,BRSK2,CACNA1D,CACNA1I,CACNA2D2,CACNB1,CACNB3,CADM1,CAMK2G,CAV3,CBFA2T2,CDK5R2,CDKN2C,CDON,CDX2,CELF4,CELSR1,CELSR2,CHAC1,CLTA,CNOT2,CREB5,CTGF,CYP17A1,CYP26A1,CYP26B1,DAB2,DBX1,DCX,DLG3,DLL4,DLX1,DLX2,DLX5,DLX6,DMRT3,DRD3,DRGX,DSCAM,DSCAML1,DUSP6,ECE2,EDA,EDN3,EFNA…
Age	positive	GO Biological Process	GO:0007275	multicellular organismal development	8	2.91E-302	3.04E-298	3.80E-299	1.888666	1108.719	2094	5716	0.5235	0.3663401	464	1166	3973	AATF,ACIN1,ADRBK1,ALOXE3,ALX1,AMN,ANK1,APOA1,APP,ARID1A,ARID1B,ARID5B,ARX,ASB2,ASCL1,ASIC2,ATRNL1,AXIN2,BARHL1,BARHL2,BBS7,BBX,BCL11A,BCL11B,BCL9L,BCOR,BMP2,BMP4,BMP7,BMPR1A,BRSK1,BRSK2,BSX,BTRC,CA10,CACNA1D,CACNA1I,CACNB1,CACNB3,CADM1,CAMK2G,CAV3,CBFA2T2,CBLN1,CD248,CDH13,CDK13,CDK5R2,CDKN2C,CDON,CDX2,CELF3,CELF4,CELSR1,CELSR2,CHAC1,CLTA,CNOT2,COL12A1,COL8A2,CREB5,CRH,CTGF,CTNND2,CXCR5,CYP17A1,C…
Age	positive	GO Biological Process	GO:0048699	generation of neurons	9	6.81E-293	7.11E-289	7.90E-290	2.480349	518.4754	1286	2673	0.3215	0.4811074	204	412	1154	ANK1,APOA1,APP,ARX,ASCL1,BARHL1,BARHL2,BCL11A,BCL11B,BMP2,BMP4,BMP7,BMPR1A,BRSK1,BRSK2,CACNA1D,CACNA1I,CACNB1,CACNB3,CBFA2T2,CDK5R2,CDON,CELSR1,CELSR2,CLTA,DBX1,DCX,DLG3,DLL4,DLX1,DLX2,DLX5,DRD3,DRGX,DSCAM,DSCAML1,EDN3,EFNA1,EFNB3,EGR2,EMX1,EOMES,EPHA4,EPHA7,EPHB1,EPHB2,ERBB4,ETV1,EXT1,FEZF1,FEZF2,FGF8,FGFR3,FOXA2,FOXB1,FOXP1,FZD2,FZD5,FZD7,GABRB2,GAS1,GATA2,GATA3,GBX2,GLDN,GLI2,GNAO1,GNAQ,GNAT1,…
Age	positive	GO Biological Process	GO:0048513	organ development	10	4.42E-292	4.62E-288	4.62E-289	2.111922	796.431	1682	4106	0.4205	0.4096444	326	718	2361	ACIN1,ADRBK1,ALOXE3,ALX1,ANK1,APOA1,APP,ARID5B,ARX,ASB2,ASCL1,AXIN2,BARHL1,BBS7,BCL11A,BCL11B,BCL9L,BCOR,BMP2,BMP4,BMP7,BMPR1A,BSX,BTRC,CA10,CADM1,CAV3,CD248,CDK13,CDK5R2,CDON,CDX2,CELSR1,CELSR2,COL8A2,CREB5,CRH,CTGF,CXCR5,CYP17A1,CYP19A1,CYP26A1,CYP26B1,DAB2,DAND5,DCX,DLL4,DLX1,DLX2,DLX5,DLX6,DMBX1,DSCAM,DSCAML1,ECE2,EDA,EDN3,EFNA1,EGR1,EGR2,EGR3,EIF2B4,EMX1,EOMES,EPHA7,EPHB1,EPHB2,ERBB4,ESRRB,E…
Age	positive	GO Biological Process	GO:0032502	developmental process	11	1.17E-291	1.22E-287	1.11E-288	1.84953	1147.318	2122	5915	0.5305	0.3587489	479	1255	4428	AATF,ACIN1,ADRB1,ADRBK1,ALOXE3,ALX1,AMN,ANK1,APOA1,APP,ARID1A,ARID1B,ARID5B,ARX,ASB2,ASCL1,ASIC2,ATRNL1,AXIN2,BARHL1,BARHL2,BBS7,BBX,BCL11A,BCL11B,BCL9L,BCOR,BIN3,BMP2,BMP4,BMP7,BMPR1A,BRSK1,BRSK2,BSX,BTRC,CA10,CACNA1D,CACNA1I,CACNA2D2,CACNB1,CACNB3,CADM1,CAMK2G,CAV3,CBFA2T2,CBLN1,CD248,CDH13,CDK13,CDK5R2,CDKN2C,CDON,CDX2,CELF3,CELF4,CELSR1,CELSR2,CHAC1,CLTA,CNOT2,COL12A1,COL8A2,CREB5,CRH,CTGF,CT…
Age	positive	GO Biological Process	GO:0022008	neurogenesis	12	3.09E-291	3.23E-287	2.69E-288	2.447693	534.3808	1308	2755	0.327	0.4747731	217	432	1224	ANK1,APOA1,APP,ARX,ASCL1,BARHL1,BARHL2,BCL11A,BCL11B,BMP2,BMP4,BMP7,BMPR1A,BRSK1,BRSK2,CACNA1D,CACNA1I,CACNB1,CACNB3,CBFA2T2,CDK5R2,CDKN2C,CDON,CELSR1,CELSR2,CHAC1,CLTA,DBX1,DCX,DLG3,DLL4,DLX1,DLX2,DLX5,DRD3,DRGX,DSCAM,DSCAML1,EDN3,EFNA1,EFNB3,EGR1,EGR2,EIF2B4,EMX1,EOMES,EPHA4,EPHA7,EPHB1,EPHB2,ERBB4,ETV1,EXT1,FEZF1,FEZF2,FGF5,FGF8,FGFR3,FOXA2,FOXB1,FOXP1,FZD2,FZD5,FZD7,GABRB2,GAS1,GATA2,GATA3,GB…
Age	positive	GO Biological Process	GO:0030182	neuron differentiation	13	1.25E-280	1.30E-276	1.00E-277	2.651604	419.7459	1113	2164	0.27825	0.5143253	170	327	890	ANK1,APOA1,APP,ARX,ASCL1,BARHL2,BCL11B,BMP4,BMP7,BRSK1,BRSK2,CACNA1D,CACNA1I,CACNB1,CACNB3,CELSR2,CLTA,DBX1,DCX,DLG3,DLX1,DLX2,DLX5,DRGX,DSCAM,DSCAML1,EDN3,EFNA1,EFNB3,EGR2,EMX1,EOMES,EPHA4,EPHA7,EPHB1,EPHB2,ERBB4,ETV1,EXT1,FEZF1,FEZF2,FGF8,FGFR3,FOXA2,FOXB1,FOXP1,FZD2,FZD5,FZD7,GABRB2,GAS1,GATA2,GATA3,GBX2,GLDN,GLI2,GNAO1,GNAQ,GNAT1,GRIN3A,GSK3B,GSX1,HCN1,HELT,HES5,HIPK1,HOXA2,HOXC10,HOXD10,ID3,…
Age	positive	GO Biological Process	GO:0044767	single-organism developmental process	14	1.87E-268	1.95E-264	1.39E-265	1.930322	961.4974	1856	4957	0.464	0.37442	392	991	3308	AATF,ACIN1,ADRB1,ADRBK1,ALX1,ANK1,APOA1,APP,ARID5B,ARX,ASB2,ASCL1,AXIN2,BARHL1,BBS7,BBX,BCL11A,BCL11B,BCL9L,BCOR,BIN3,BMP2,BMP4,BMP7,BMPR1A,BRSK1,BRSK2,BSX,BTRC,CA10,CACNA1D,CACNA1I,CACNA2D2,CACNB1,CACNB3,CADM1,CAV3,CD248,CDH13,CDK13,CDK5R2,CDON,CDX2,CELF4,CELSR1,CELSR2,CLTA,CNOT2,COL8A2,CRH,CTGF,CTNND2,CXCR5,CYP17A1,CYP19A1,CYP26A1,CYP26B1,DAB2,DAND5,DCX,DDX5,DLG3,DLL4,DLX1,DLX2,DLX5,DLX6,DMBX1,…
Age	positive	GO Biological Process	GO:0007417	central nervous system development	15	3.13E-252	3.27E-248	2.18E-249	2.556387	421.2976	1077	2172	0.26925	0.4958564	165	295	724	ALX1,APP,ARX,ASCL1,ASIC2,BARHL1,BBS7,BCL11B,BMP2,BMP4,BMPR1A,CA10,CADM1,CDK5R2,CDKN2C,CDON,CELSR1,CELSR2,CRH,CYP17A1,CYP26A1,DBX1,DCX,DLX1,DLX2,DMBX1,DRGX,DSCAML1,ECE2,EGR1,EGR2,EIF2B4,EMX1,EOMES,EPHA4,EPHA7,EPHB1,EPHB2,ERBB4,EXT1,FEZF1,FEZF2,FGF8,FGFR3,FOXA2,FOXB1,FOXL1,FOXP1,FOXP2,FZD2,FZD5,FZD7,GAS1,GATA2,GBX2,GDF11,GLI2,GNAO1,GNAQ,GSK3B,GSX1,HELT,HES5,HHEX,HNF1B,HOXA2,HOXB3,HOXC10,HOXD10,ID3,…
Age	positive	GO Biological Process	GO:0009653	anatomical structure morphogenesis	16	1.76E-234	1.84E-230	1.15E-231	2.147474	640.2871	1375	3301	0.34375	0.4165404	276	618	1898	ALX1,ANK1,APP,ARID5B,ARX,AXIN2,BBS7,BCL11B,BCOR,BIN3,BMP2,BMP4,BMP7,BMPR1A,BRSK1,BRSK2,BSX,BTRC,CACNA1D,CACNA1I,CACNB1,CACNB3,CADM1,CAV3,CD248,CDH13,CDK5R2,CDON,CDX2,CELSR1,CELSR2,CLTA,CNOT2,COL8A2,CTGF,CTNND2,CYP26B1,DAB2,DCX,DLG3,DLL4,DLX1,DLX2,DLX5,DLX6,DRGX,DSCAM,DSCAML1,EDA,EFNA1,EFNB3,EGR2,EGR3,ELK3,EOMES,EPHA4,EPHA7,EPHB1,EPHB2,ERBB4,ESRRB,ETV1,EVX2,EXT1,EYA4,FBXW4,FERMT2,FEZF1,FEZF2,FGF8,…
Age	positive	GO Biological Process	GO:0006355	regulation of transcription, DNA-dependent	17	2.42E-216	2.53E-212	1.49E-213	1.750839	1102.9	1931	5686	0.48275	0.339606	386	1004	3230	AATF,ACTR5,ALX1,APP,ARID1A,ARID1B,ARID5B,ARX,ASCL1,ASXL3,BAMBI,BARHL1,BARHL2,BAZ2A,BBS7,BBX,BCL11A,BCL11B,BCL9L,BCOR,BMP2,BMP4,BMP7,BMPR1A,BNC2,BRPF1,BSX,BTRC,BZW1,C11orf30,CALCOCO1,CAMKK2,CASK,CASZ1,CBFA2T2,CBX5,CBX8,CD40,CDH13,CDK13,CDK19,CDON,CDX2,CELF3,CELSR2,CHD3,CHD4,CHD5,CNOT2,CREB5,CTNND2,CUX2,DAB2,DACH1,DBX1,DDX5,DLL4,DLX1,DLX2,DLX5,DLX6,DMAP1,DMBX1,DMRT3,DNAJB5,DPF1,DRD3,DRGX,EBF1,EBF2,…
Age	positive	GO Biological Process	GO:2001141	regulation of RNA biosynthetic process	18	2.03E-215	2.11E-211	1.17E-212	1.748379	1104.452	1931	5694	0.48275	0.3391289	386	1009	3247	AATF,ACTR5,ALX1,APP,ARID1A,ARID1B,ARID5B,ARX,ASCL1,ASXL3,BAMBI,BARHL1,BARHL2,BAZ2A,BBS7,BBX,BCL11A,BCL11B,BCL9L,BCOR,BMP2,BMP4,BMP7,BMPR1A,BNC2,BRPF1,BSX,BTRC,BZW1,C11orf30,CALCOCO1,CAMKK2,CASK,CASZ1,CBFA2T2,CBX5,CBX8,CD40,CDH13,CDK13,CDK19,CDON,CDX2,CELF3,CELSR2,CHD3,CHD4,CHD5,CNOT2,CREB5,CTNND2,CUX2,DAB2,DACH1,DBX1,DDX5,DLL4,DLX1,DLX2,DLX5,DLX6,DMAP1,DMBX1,DMRT3,DNAJB5,DPF1,DRD3,DRGX,EBF1,EBF2,…
Age	positive	GO Biological Process	GO:0009887	organ morphogenesis	19	5.98E-215	6.24E-211	3.28E-212	2.573577	359.422	925	1853	0.23125	0.4991905	160	296	767	ALX1,ARID5B,AXIN2,BBS7,BCL11B,BCOR,BMP2,BMP4,BMP7,BMPR1A,CAV3,CDON,CDX2,CELSR1,COL8A2,CTGF,CYP26B1,DLL4,DLX1,DLX2,DLX5,DLX6,DSCAM,DSCAML1,EDA,EFNA1,EPHB1,EPHB2,EYA4,FGF8,FGF9,FGFR3,FLI1,FOXA2,FOXF2,FOXL1,FZD2,GAS1,GATA2,GATA3,GATA4,GBX2,GDF11,GLI2,GNAS,GNAT1,GREM1,GSK3A,GSK3B,HAND1,HCN1,HES5,HEY1,HHEX,HIPK1,HNF1B,HOXA11,HOXA2,HOXA3,HOXA7,HOXB3,HOXB5,HOXC11,HOXD10,HOXD11,HOXD13,ID3,IGFBP5,IRX3,IRX…
Age	positive	GO Biological Process	GO:0051252	regulation of RNA metabolic process	20	1.70E-210	1.78E-206	8.88E-208	1.725864	1131.607	1953	5834	0.48825	0.3347617	394	1043	3314	AATF,ACIN1,ACTR5,ALX1,APP,ARID1A,ARID1B,ARID5B,ARX,ASCL1,ASXL3,BAMBI,BARHL1,BARHL2,BAZ2A,BBS7,BBX,BCL11A,BCL11B,BCL9L,BCOR,BMP2,BMP4,BMP7,BMPR1A,BNC2,BRPF1,BSX,BTRC,BZW1,C11orf30,CALCOCO1,CAMKK2,CASK,CASZ1,CBFA2T2,CBX5,CBX8,CD40,CDH13,CDK13,CDK19,CDON,CDX2,CELF3,CELF4,CELSR2,CHD3,CHD4,CHD5,CLK1,CLK4,CNOT2,CREB5,CTNND2,CUX2,DAB2,DACH1,DBX1,DDX5,DLL4,DLX1,DLX2,DLX5,DLX6,DMAP1,DMBX1,DMRT3,DNAJB5,DPF…
Age	positive	GO Biological Process	GO:0009888	tissue development	21	1.23E-209	1.28E-205	6.11E-207	2.338645	457.9575	1071	2361	0.26775	0.4536213	198	419	1332	ALX1,ARID5B,ASB2,ASCL1,AXIN2,BBS7,BCL11B,BCL9L,BMP2,BMP4,BMP7,BMPR1A,BTRC,CAV3,CBFA2T2,CDON,CELSR1,CREB5,CTGF,CYP26A1,DAB2,DAND5,DLG3,DLL4,DLX2,DLX5,DLX6,EDA,EDN3,EFNA1,EGR1,EGR2,EOMES,ERBB4,EXT1,FBXL15,FBXW4,FGF8,FGF9,FGFR3,FOXA2,FOXB1,FOXB2,FOXF2,FOXL1,FOXP1,FOXP2,FZD2,FZD7,GATA3,GATA4,GBX2,GDF11,GLI2,GNAS,GREM1,GRHL2,GSK3B,HAND1,HES5,HEY1,HGF,HHEX,HNF1B,HOXA11,HOXA3,HOXB3,HOXB5,HOXC11,HOXD10,H…
Age	positive	GO Biological Process	GO:0010468	regulation of gene expression	22	2.19E-207	2.29E-203	1.04E-204	1.686907	1202.793	2029	6201	0.50725	0.3272053	435	1172	3748	AATF,ACIN1,ACTR5,ALX1,APOA1,APP,ARID1A,ARID1B,ARID5B,ARX,ASCL1,ASXL3,AXIN2,BAMBI,BARHL1,BARHL2,BAZ2A,BBS7,BBX,BCL11A,BCL11B,BCL9L,BCOR,BMP2,BMP4,BMP7,BMPR1A,BNC2,BRPF1,BSX,BTRC,BZW1,C11orf30,C8A,CALCOCO1,CAMKK2,CASK,CASZ1,CBFA2T2,CBX5,CBX8,CD40,CDH13,CDK13,CDK19,CDON,CDX2,CELF3,CELF4,CELSR2,CHAC1,CHD3,CHD4,CHD5,CLK1,CLK4,CNOT2,CREB5,CRH,CTGF,CTNND2,CUX2,CYP26B1,DAB2,DACH1,DBX1,DDX5,DLL4,DLX1,DLX2…
Age	positive	GO Biological Process	GO:2000112	regulation of cellular macromolecule biosynthetic process	23	4.98E-202	5.20E-198	2.26E-199	1.700292	1153.331	1961	5946	0.49025	0.3298015	405	1082	3505	AATF,ACTR5,ALX1,APP,ARID1A,ARID1B,ARID5B,ARX,ASCL1,ASXL3,BAMBI,BARHL1,BARHL2,BAZ2A,BBS7,BBX,BCL11A,BCL11B,BCL9L,BCOR,BMP2,BMP4,BMP7,BMPR1A,BNC2,BRPF1,BSX,BTRC,BZW1,C11orf30,CALCOCO1,CAMKK2,CASK,CASZ1,CBFA2T2,CBX5,CBX8,CD40,CDAN1,CDH13,CDK13,CDK19,CDON,CDX2,CELF3,CELSR2,CHD3,CHD4,CHD5,CIZ1,CNOT2,CREB5,CTNND2,CUX2,DAB2,DACH1,DBX1,DDX5,DLL4,DLX1,DLX2,DLX5,DLX6,DMAP1,DMBX1,DMRT3,DNAJB5,DPF1,DRD3,DRGX…
Age	positive	GO Biological Process	GO:0010556	regulation of macromolecule biosynthetic process	24	1.17E-200	1.23E-196	5.11E-198	1.695479	1158.375	1964	5972	0.491	0.3288681	408	1096	3584	AATF,ACTR5,ALX1,APP,ARID1A,ARID1B,ARID5B,ARX,ASCL1,ASXL3,BAMBI,BARHL1,BARHL2,BAZ2A,BBS7,BBX,BCL11A,BCL11B,BCL9L,BCOR,BMP2,BMP4,BMP7,BMPR1A,BNC2,BRPF1,BSX,BTRC,BZW1,C11orf30,CALCOCO1,CAMKK2,CASK,CASZ1,CBFA2T2,CBX5,CBX8,CD40,CDAN1,CDH13,CDK13,CDK19,CDON,CDX2,CELF3,CELSR2,CHD3,CHD4,CHD5,CIZ1,CNOT2,CREB5,CTGF,CTNND2,CUX2,DAB2,DACH1,DBX1,DDX5,DLL4,DLX1,DLX2,DLX5,DLX6,DMAP1,DMBX1,DMRT3,DNAJB5,DPF1,DRD3…
Age	positive	GO Biological Process	GO:0019219	regulation of nucleobase-containing compound metabolic process	25	2.40E-200	2.51E-196	1.00E-197	1.679628	1191.931	2002	6145	0.5005	0.3257933	423	1177	3927	AATF,ACIN1,ACTR5,ADRB1,AGAP3,ALDH1A1,ALX1,APP,ARID1A,ARID1B,ARID5B,ARX,ASCL1,ASXL3,AXIN2,BAMBI,BARHL1,BARHL2,BAZ2A,BBS7,BBX,BCL11A,BCL11B,BCL9L,BCOR,BMP2,BMP4,BMP7,BMPR1A,BNC2,BRPF1,BSX,BTRC,BZW1,C11orf30,CALCOCO1,CAMKK2,CASK,CASZ1,CBFA2T2,CBX5,CBX8,CD40,CDAN1,CDH13,CDK13,CDK19,CDON,CDX2,CELF3,CELF4,CELSR2,CHD3,CHD4,CHD5,CHN2,CIZ1,CLK1,CLK4,CNOT2,CREB5,CRH,CTNND2,CUX2,DAB2,DACH1,DBX1,DDX5,DGKI,DL…
Age	positive	GO Biological Process	GO:0031326	regulation of cellular biosynthetic process	26	1.39E-199	1.45E-195	5.58E-197	1.687487	1171.564	1977	6040	0.49425	0.3273179	415	1126	3733	AATF,ACTR5,ADRB1,ALX1,APP,ARID1A,ARID1B,ARID5B,ARX,ASCL1,ASXL3,BAMBI,BARHL1,BARHL2,BAZ2A,BBS7,BBX,BCL11A,BCL11B,BCL9L,BCOR,BMP2,BMP4,BMP7,BMPR1A,BNC2,BRPF1,BSX,BTRC,BZW1,C11orf30,CALCOCO1,CAMKK2,CASK,CASZ1,CBFA2T2,CBX5,CBX8,CD40,CDAN1,CDH13,CDK13,CDK19,CDON,CDX2,CELF3,CELSR2,CHD3,CHD4,CHD5,CIZ1,CNOT2,CREB5,CRH,CTNND2,CUX2,CYP17A1,DAB2,DACH1,DBX1,DDX5,DLL4,DLX1,DLX2,DLX5,DLX6,DMAP1,DMBX1,DMRT3,DNA…
Age	positive	GO Biological Process	GO:0009889	regulation of biosynthetic process	27	2.71E-198	2.83E-194	1.05E-195	1.683342	1175.638	1979	6061	0.49475	0.3265138	417	1136	3763	AATF,ACTR5,ADRB1,ALX1,APP,ARID1A,ARID1B,ARID5B,ARX,ASCL1,ASXL3,BAMBI,BARHL1,BARHL2,BAZ2A,BBS7,BBX,BCL11A,BCL11B,BCL9L,BCOR,BMP2,BMP4,BMP7,BMPR1A,BNC2,BRPF1,BSX,BTRC,BZW1,C11orf30,CALCOCO1,CAMKK2,CASK,CASZ1,CBFA2T2,CBX5,CBX8,CD40,CDAN1,CDH13,CDK13,CDK19,CDON,CDX2,CELF3,CELSR2,CHD3,CHD4,CHD5,CIZ1,CNOT2,CREB5,CRH,CTGF,CTNND2,CUX2,CYP17A1,DAB2,DACH1,DBX1,DDX5,DLL4,DLX1,DLX2,DLX5,DLX6,DMAP1,DMBX1,DMRT…
Age	positive	GO Biological Process	GO:0051171	regulation of nitrogen compound metabolic process	28	7.53E-197	7.86E-193	2.81E-194	1.668371	1203.569	2008	6205	0.502	0.32361	428	1199	4015	AATF,ACIN1,ACTR5,ADRB1,AGAP3,ALDH1A1,ALX1,APP,ARID1A,ARID1B,ARID5B,ARX,ASCL1,ASXL3,AXIN2,AZIN1,BAMBI,BARHL1,BARHL2,BAZ2A,BBS7,BBX,BCL11A,BCL11B,BCL9L,BCOR,BMP2,BMP4,BMP7,BMPR1A,BNC2,BRPF1,BSX,BTRC,BZW1,C11orf30,CALCOCO1,CAMKK2,CASK,CASZ1,CBFA2T2,CBX5,CBX8,CD40,CDAN1,CDH13,CDK13,CDK19,CDON,CDX2,CELF3,CELF4,CELSR2,CHD3,CHD4,CHD5,CHN2,CIZ1,CLK1,CLK4,CNOT2,CREB5,CRH,CTNND2,CUX2,DAB2,DACH1,DBX1,DDX5,D…
Age	positive	GO Biological Process	GO:0007420	brain development	29	7.82E-197	8.17E-193	2.82E-194	2.573236	332.2665	855	1713	0.21375	0.4991243	128	227	537	ALX1,APP,ARX,ASCL1,BARHL1,BBS7,BCL11B,BMP2,BMP4,BMPR1A,CA10,CADM1,CDK5R2,CDON,CELSR2,CRH,CYP17A1,DCX,DLX1,DLX2,DMBX1,DSCAML1,ECE2,EGR2,EMX1,EOMES,EPHA7,EPHB2,ERBB4,EXT1,FEZF1,FEZF2,FGF8,FGFR3,FOXA2,FOXB1,FOXL1,FOXP2,FZD2,FZD5,FZD7,GAS1,GATA2,GBX2,GLI2,GNAO1,GNAQ,GSK3B,GSX1,HES5,HHEX,HNF1B,HOXA2,HOXB3,IKZF1,ISL1,JHDM1D,LEF1,LHX1,LHX2,LHX5,LHX6,LHX8,LMX1A,LMX1B,MECOM,MEF2C,NEUROD2,NEUROD6,NEUROG3,N…
Age	positive	GO Biological Process	GO:0006357	regulation of transcription from RNA polymerase II promoter	30	1.21E-196	1.26E-192	4.21E-194	1.998923	685.8695	1371	3536	0.34275	0.3877262	236	530	1370	AATF,ALX1,APP,ARID1A,ASCL1,BARHL1,BARHL2,BBS7,BCL11A,BCL11B,BCL9L,BCOR,BMP2,BMP4,BMP7,BMPR1A,BSX,CALCOCO1,CASK,CBFA2T2,CBX8,CD40,CDH13,CDK13,CDON,CDX2,CHD3,CHD4,CNOT2,CREB5,DAB2,DACH1,DBX1,DDX5,DLL4,DLX1,DLX2,DLX5,DMAP1,DMBX1,DNAJB5,DRD3,EFNA1,EGR1,EGR2,EOMES,ESRRB,FEZF1,FEZF2,FGF8,FGFR3,FOXA2,FOXB1,FOXB2,FOXF2,FOXP1,FOXP2,FZD5,GABPB1,GATA2,GATA3,GATA4,GLI2,GREM1,GSK3B,GSX1,HAND1,HDAC3,HDAC9,HELT…
Age	positive	GO Biological Process	GO:0007389	pattern specification process	31	1.32E-191	1.38E-187	4.46E-189	2.713046	280.8651	762	1448	0.1905	0.5262431	119	198	424	ALX1,ASCL1,AXIN2,BBS7,BCOR,BMP2,BMP4,BMP7,BMPR1A,CDON,CDX2,CELSR1,CELSR2,CYP26A1,CYP26B1,DAND5,DBX1,DLL4,DLX1,DLX2,DSCAML1,DUSP6,EGR2,EMX1,ERBB4,FBXL15,FEZF1,FEZF2,FGF8,FOXA2,FOXB1,FOXB2,FOXL1,FOXP1,FOXP2,FZD5,GAS1,GATA4,GBX2,GDF11,GLI2,GREM1,HAND1,HES5,HEY1,HHEX,HIPK1,HNF1B,HOXA11,HOXA2,HOXA3,HOXA7,HOXB3,HOXB5,HOXC10,HOXC11,HOXD10,HOXD11,HOXD12,HOXD13,IRX3,IRX4,ISL1,LBX1,LEF1,LHX1,LHX2,LMX1B,MDG…
Age	positive	GO Biological Process	GO:0045595	regulation of cell differentiation	32	1.74E-191	1.81E-187	5.66E-189	2.268247	462.0308	1048	2382	0.262	0.4399664	186	393	1138	ACIN1,ADRB1,APP,ARPC2,ASCL1,AXIN2,BAMBI,BARHL2,BCL11A,BCL11B,BCL9L,BMP2,BMP4,BMP7,BMPR1A,CAV3,CBFA2T2,CDON,CDX2,CNOT2,CTGF,CYP26B1,DAB2,DDX5,DLL4,DLX1,DLX2,DLX5,DRD3,DSCAM,DUSP6,EFNA1,EOMES,EPHA4,EPHB2,ESRRB,FEZF1,FEZF2,FGF9,FGFR3,FOXA2,FOXP1,FZD7,GATA2,GATA3,GATA4,GDF11,GLI2,GNAQ,GNAS,GOLGA2,GREM1,GSK3A,GSK3B,HDAC9,HES5,HEY1,HGF,HNF1B,HOXA11,HOXA2,HOXA7,HOXB3,HOXD11,HSF4,ID3,IGFBP5,IKZF1,IL23A,I…
Age	positive	GO Biological Process	GO:0044699	single-organism process	33	1.64E-190	1.71E-186	5.20E-188	1.472106	1758.704	2589	9067	0.64725	0.285541	748	2552	11122	AAAS,AATF,ABCC5,ABCD4,ACIN1,ACTN1,ACTR5,ADCY2,ADCY4,ADCY5,ADHFE1,ADRB1,ADRBK1,AGAP3,AJAP1,ALDH1A1,ALOX5AP,ALOXE3,ALX1,AMIGO3,AMN,ANAPC5,ANAPC7,ANK1,AP1G2,APOA1,APOL5,APP,AREL1,ARF3,ARID1A,ARID1B,ARID5B,ARL2BP,ARL4C,ARL5C,ARPC2,ARX,ASB18,ASB2,ASCL1,ASIC1,ASIC2,ASIC4,ATP5EP2,ATP5G2,ATP9A,ATRNL1,AXIN2,BAI3,BAMBI,BARHL1,BARHL2,BAZ2A,BBS7,BBX,BCL11A,BCL11B,BCL9L,BCOR,BIN3,BMF,BMP2,BMP4,BMP7,BMPR1A,BRP…
Age	positive	GO Biological Process	GO:0050793	regulation of developmental process	34	5.33E-185	5.57E-181	1.64E-182	2.109396	555.1353	1171	2862	0.29275	0.4091544	224	519	1592	ACIN1,ADRB1,APOA1,APP,ARPC2,ASCL1,ASIC2,AXIN2,BAI3,BAMBI,BARHL2,BCL11A,BCL11B,BCL9L,BCOR,BMP2,BMP4,BMP7,BMPR1A,CAV3,CBFA2T2,CBLN1,CD40,CDON,CDX2,CELSR1,CNOT2,CTGF,CYP26B1,DAB2,DDX5,DLL4,DLX1,DLX2,DLX5,DRD3,DSCAM,DUSP6,EDN3,EFNA1,EGR1,EOMES,EPHA4,EPHB1,EPHB2,ERBB4,ESRRB,FERMT2,FEZF1,FEZF2,FGF8,FGF9,FGFR3,FOXA2,FOXP1,FOXP2,FZD2,FZD7,GATA2,GATA3,GATA4,GDF11,GLI2,GNAQ,GNAS,GOLGA2,GREM1,GSK3A,GSK3B,HD…
Age	positive	GO Biological Process	GO:0050794	regulation of cellular process	35	3.55E-184	3.71E-180	1.06E-181	1.492525	1653.574	2468	8525	0.617	0.2895015	692	2207	8854	AAAS,AATF,ACIN1,ACTN1,ACTR5,ADCY2,ADCY4,ADCY5,ADRB1,ADRBK1,AGAP3,ALDH1A1,ALOXE3,ALX1,ANAPC5,ANAPC7,ANK1,APOA1,APP,AREL1,ARF3,ARHGEF25,ARID1A,ARID1B,ARID5B,ARL2BP,ARL4C,ARL5C,ARPC2,ARX,ASB18,ASB2,ASCL1,ASIC1,ASIC2,ASXL3,ATRNL1,AXIN2,AZIN1,BAI3,BAMBI,BARHL1,BARHL2,BAZ2A,BBS7,BBX,BCL11A,BCL11B,BCL9L,BCOR,BMF,BMP2,BMP4,BMP7,BMPR1A,BNC2,BRPF1,BRSK2,BSX,BTRC,BZW1,C11orf30,C12orf76,CACNA1D,CACNA1E,CACNA…
Age	positive	GO Biological Process	GO:0060255	regulation of macromolecule metabolic process	36	6.92E-184	7.23E-180	2.01E-181	1.604018	1307.342	2097	6740	0.52425	0.3111276	482	1386	4634	AATF,ACIN1,ACTR5,ADCY2,ADCY4,ADCY5,ALX1,ANAPC5,ANAPC7,APOA1,APP,ARID1A,ARID1B,ARID5B,ARL2BP,ARX,ASCL1,ASXL3,AXIN2,BAMBI,BARHL1,BARHL2,BAZ2A,BBS7,BBX,BCL11A,BCL11B,BCL9L,BCOR,BMP2,BMP4,BMP7,BMPR1A,BNC2,BRPF1,BSX,BTRC,BZW1,C11orf30,C8A,CALCOCO1,CAMK2N2,CAMKK2,CASK,CASZ1,CAV3,CBFA2T2,CBX5,CBX8,CD40,CDAN1,CDH13,CDK13,CDK19,CDK5R2,CDKN2C,CDON,CDX2,CELF3,CELF4,CELSR2,CHAC1,CHD3,CHD4,CHD5,CIZ1,CLK1,CLK4…
Age	positive	GO Biological Process	GO:0065007	biological regulation	37	1.49E-181	1.55E-177	4.19E-179	1.471255	1718.941	2529	8862	0.63225	0.2853758	727	2391	9853	AAAS,AATF,ACIN1,ACTN1,ACTR5,ADCY2,ADCY4,ADCY5,ADRB1,ADRBK1,AGAP3,ALDH1A1,ALOX5AP,ALOXE3,ALX1,ANAPC5,ANAPC7,ANK1,AP1G2,APOA1,APP,AREL1,ARF3,ARHGEF25,ARID1A,ARID1B,ARID5B,ARL2BP,ARL4C,ARL5C,ARPC2,ARX,ASB18,ASB2,ASCL1,ASIC1,ASIC2,ASXL3,ATP9A,ATRNL1,AXIN2,AZIN1,BAI3,BAMBI,BARHL1,BARHL2,BAZ2A,BBS7,BBX,BCL11A,BCL11B,BCL9L,BCOR,BMF,BMP2,BMP4,BMP7,BMPR1A,BNC2,BRPF1,BRSK1,BRSK2,BSX,BTRC,BZW1,C11orf30,C12o…
Age	positive	GO Biological Process	GO:0031323	regulation of cellular metabolic process	38	1.69E-181	1.76E-177	4.64E-179	1.594867	1321.113	2107	6811	0.52675	0.3093525	491	1437	4982	AATF,ACIN1,ACTR5,ADCY2,ADCY4,ADCY5,ADRB1,AGAP3,ALDH1A1,ALX1,ANAPC5,ANAPC7,APOA1,APP,ARID1A,ARID1B,ARID5B,ARL2BP,ARX,ASCL1,ASXL3,AXIN2,AZIN1,BAMBI,BARHL1,BARHL2,BAZ2A,BBS7,BBX,BCL11A,BCL11B,BCL9L,BCOR,BMP2,BMP4,BMP7,BMPR1A,BNC2,BRPF1,BSX,BTRC,BZW1,C11orf30,CALCOCO1,CAMK2N2,CAMKK2,CASK,CASZ1,CAV3,CBFA2T2,CBX5,CBX8,CD40,CDAN1,CDH13,CDK13,CDK19,CDK5R2,CDKN2C,CDON,CDX2,CELF3,CELF4,CELSR2,CHD3,CHD4,CHD…
Age	positive	GO Biological Process	GO:0080090	regulation of primary metabolic process	39	2.28E-181	2.38E-177	6.11E-179	1.594219	1322.277	2108	6817	0.527	0.3092269	489	1434	4925	AATF,ACIN1,ACTR5,ADCY2,ADCY4,ADCY5,ADRB1,AGAP3,ALDH1A1,ALX1,ANAPC5,ANAPC7,APOA1,APP,ARID1A,ARID1B,ARID5B,ARL2BP,ARX,ASCL1,ASXL3,AXIN2,AZIN1,BAMBI,BARHL1,BARHL2,BAZ2A,BBS7,BBX,BCL11A,BCL11B,BCL9L,BCOR,BMP2,BMP4,BMP7,BMPR1A,BNC2,BRPF1,BSX,BTRC,BZW1,C11orf30,C8A,CALCOCO1,CAMK2N2,CAMKK2,CASK,CASZ1,CAV3,CBFA2T2,CBX5,CBX8,CD40,CDAN1,CDH13,CDK13,CDK19,CDK5R2,CDKN2C,CDON,CDX2,CELF3,CELF4,CELSR2,CHAC1,CHD…
Age	positive	GO Biological Process	GO:0050789	regulation of biological process	40	1.33E-178	1.39E-174	3.47E-176	1.478451	1677.432	2480	8648	0.62	0.2867715	701	2286	9329	AAAS,AATF,ACIN1,ACTN1,ACTR5,ADCY2,ADCY4,ADCY5,ADRB1,ADRBK1,AGAP3,ALDH1A1,ALOX5AP,ALOXE3,ALX1,ANAPC5,ANAPC7,ANK1,APOA1,APP,AREL1,ARF3,ARHGEF25,ARID1A,ARID1B,ARID5B,ARL2BP,ARL4C,ARL5C,ARPC2,ARX,ASB18,ASB2,ASCL1,ASIC1,ASIC2,ASXL3,ATRNL1,AXIN2,AZIN1,BAI3,BAMBI,BARHL1,BARHL2,BAZ2A,BBS7,BBX,BCL11A,BCL11B,BCL9L,BCOR,BMF,BMP2,BMP4,BMP7,BMPR1A,BNC2,BRPF1,BRSK2,BSX,BTRC,BZW1,C11orf30,C12orf76,C8A,CACNA1D,C…
Age	positive	GO Biological Process	GO:0019222	regulation of metabolic process	41	2.92E-174	3.05E-170	7.43E-172	1.563971	1374.067	2149	7084	0.53725	0.3033597	517	1551	5512	AATF,ACIN1,ACTR5,ADCY2,ADCY4,ADCY5,ADRB1,ADRBK1,AGAP3,ALDH1A1,ALOX5AP,ALX1,ANAPC5,ANAPC7,APOA1,APP,ARID1A,ARID1B,ARID5B,ARL2BP,ARX,ASCL1,ASXL3,AXIN2,AZIN1,BAMBI,BARHL1,BARHL2,BAZ2A,BBS7,BBX,BCL11A,BCL11B,BCL9L,BCOR,BMP2,BMP4,BMP7,BMPR1A,BNC2,BRPF1,BSX,BTRC,BZW1,C11orf30,C8A,CALCOCO1,CAMK2N2,CAMKK2,CASK,CASZ1,CAV3,CBFA2T2,CBX5,CBX8,CD40,CDAN1,CDH13,CDK13,CDK19,CDK5R2,CDKN2C,CDON,CDX2,CELF3,CELF4,C…
Age	positive	GO Biological Process	GO:0048468	cell development	42	2.39E-162	2.50E-158	5.95E-160	2.184269	447.2893	977	2306	0.24425	0.4236774	202	452	1314	ALX1,ANK1,APOA1,APP,ARID5B,ARX,ASCL1,BCL11B,BCL9L,BMP2,BMP4,BMP7,BMPR1A,BRSK1,BRSK2,CACNA1D,CACNA1I,CACNA2D2,CACNB1,CACNB3,CAV3,CDX2,CELF4,CELSR2,CLTA,CYP26A1,DAB2,DCX,DLG3,DLX5,DRGX,DSCAM,DSCAML1,EDN3,EFNA1,EFNB3,EGR2,EIF2B4,EOMES,EPHA4,EPHA7,EPHB1,EPHB2,ERBB4,ESRRB,ETV1,EXT1,FERMT2,FEZF1,FEZF2,FGF8,FGFR3,FLI1,FOXA2,FOXB1,FOXF2,FOXP1,FZD2,FZD5,FZD7,GABRB2,GAS1,GATA2,GATA3,GATA4,GBX2,GDF11,GLDN,G…
Age	positive	GO Biological Process	GO:0045165	cell fate commitment	43	7.71E-161	8.05E-157	1.87E-158	3.017582	179.614	542	926	0.1355	0.5853132	80	116	224	ASCL1,BARHL2,BMP2,BMP4,CDON,CYP26B1,DBX1,DLX1,DLX2,DSCAML1,EOMES,ERBB4,FGF8,FGFR3,FOXA2,FZD5,GAS1,GATA2,GATA3,GATA4,GLI2,GSX1,HES5,HIPK1,HNF1B,HOXA11,HOXA2,HOXC10,HOXC11,HOXD10,HOXD11,ISL1,JAG1,LBX1,LHX6,MEF2C,MITF,MYF5,MYF6,NEUROG1,NKX2-2,NKX2-5,NKX6-1,NR2E1,NTF3,NTRK3,ONECUT1,ONECUT2,OTX2,PAF1,PAX2,PAX3,PAX7,PITX1,PROX1,RARA,SALL1,SFRP1,SIX1,SIX2,SOX5,SPRY2,TAL1,TBX3,TBX6,TCF7L2,TENM4,TFAP2A,TF…
Age	positive	GO Biological Process	GO:0045944	positive regulation of transcription from RNA polymerase II promoter	44	7.75E-161	8.09E-157	1.84E-158	2.206182	430.6081	950	2220	0.2375	0.4279279	152	322	767	AATF,ALX1,APP,ASCL1,BARHL1,BARHL2,BCL11A,BCL11B,BCL9L,BMP2,BMP4,BMP7,BSX,CALCOCO1,CASK,CBFA2T2,CD40,CDH13,CDON,CREB5,DDX5,DLX2,DLX5,DRD3,EGR1,EGR2,EOMES,ESRRB,FOXA2,FOXF2,FOXP1,FZD5,GABPB1,GATA2,GATA3,GATA4,GLI2,GREM1,GSK3B,GSX1,HAND1,HES5,HEY1,HGF,HHEX,HNF1B,HOXA2,HOXA7,HOXC11,HOXD10,HOXD13,HSF4,IKZF1,IL23A,ISL1,JAG1,KDM6B,KLF2,KMT2D,LDB2,LEF1,LHX2,LMO1,LMO4,LMX1B,MAF,MAFA,MECOM,MED13,MEF2C,MEF2…
Age	positive	GO Biological Process	GO:0021953	central nervous system neuron differentiation	45	8.50E-161	8.87E-157	1.97E-158	3.055324	173.795	531	896	0.13275	0.5926339	59	85	156	ARX,ASCL1,BCL11B,DBX1,DCX,DLX1,DLX2,EOMES,EPHA4,EPHB1,EPHB2,ERBB4,FEZF2,GATA2,GBX2,GLI2,GNAQ,GSX1,HOXC10,HOXD10,ISL1,LBX1,LEF1,LHX1,LHX5,LHX6,LHX8,LINGO1,LMO4,LMX1A,LMX1B,MDGA2,NFIB,NFIX,NKX2-2,NKX6-1,NR2E1,NR4A2,NTRK2,OTP,PAX3,PAX7,PHOX2B,PLXNA4,POU3F4,PRDM8,PROX1,PTCH1,SALL1,SALL3,SKOR2,SLIT2,SOX4,SOX5,TAL1,TFAP2A,TFAP2C,UNCX,WNT5A
Age	positive	GO Biological Process	GO:0010628	positive regulation of gene expression	46	6.38E-160	6.66E-156	1.45E-157	2.032387	550.0921	1118	2836	0.2795	0.3942172	210	466	1165	AATF,ALX1,APP,ARID1A,ARID1B,ASCL1,BAMBI,BARHL1,BARHL2,BCL11A,BCL11B,BCL9L,BMP2,BMP4,BMP7,BMPR1A,BRPF1,BSX,BTRC,CALCOCO1,CAMKK2,CASK,CBFA2T2,CD40,CDH13,CDON,CREB5,CRH,CTGF,CYP26B1,DAB2,DDX5,DLX2,DLX5,DRD3,EBF1,EBF2,EGR1,EGR2,ENY2,EOMES,ERBB4,ESRRB,ESRRG,ETV1,FEZF1,FEZF2,FGF8,FGF9,FOXA2,FOXF2,FOXP1,FZD2,FZD5,FZD7,GABPB1,GATA2,GATA3,GATA4,GLI2,GREM1,GSK3B,GSX1,HAND1,HES5,HEY1,HGF,HHEX,HNF1B,HOXA11,H…
Age	positive	GO Biological Process	GO:0006351	transcription, DNA-dependent	47	1.31E-154	1.37E-150	2.92E-152	1.717419	924.6436	1588	4767	0.397	0.3331236	295	769	2414	ACTR5,ALX1,ARID1A,ARID1B,ARID5B,ARX,ASCL1,ASXL3,BARHL1,BARHL2,BAZ2A,BBX,BCL11A,BCL11B,BCL9L,BCOR,BMPR1A,BNC2,BRPF1,BSX,BZW1,C11orf30,CALCOCO1,CASZ1,CBX8,CDX2,CHD3,CHD4,CHD5,CNOT2,CREB5,CTGF,CTNND2,CUX2,DACH1,DDX5,DLX5,DMAP1,DMBX1,DMRT3,DPF1,DRGX,EBF1,EBF2,EGR1,EGR2,EGR3,ELK3,ENY2,EOMES,ERBB4,ESRRB,ESRRG,ETV1,EYA4,FEZF1,FEZF2,FLI1,FOXA2,FOXB1,FOXB2,FOXF2,FOXL1,FOXP1,FOXP2,GABPB1,GATA2,GATA3,GATA4,…
Age	positive	GO Biological Process	GO:0032774	RNA biosynthetic process	48	2.33E-153	2.43E-149	5.06E-151	1.713106	926.9712	1588	4779	0.397	0.3322871	296	777	2506	ACTR5,ALX1,ARID1A,ARID1B,ARID5B,ARX,ASCL1,ASXL3,BARHL1,BARHL2,BAZ2A,BBX,BCL11A,BCL11B,BCL9L,BCOR,BMPR1A,BNC2,BRPF1,BSX,BZW1,C11orf30,CALCOCO1,CASZ1,CBX8,CDX2,CHD3,CHD4,CHD5,CNOT2,CREB5,CTGF,CTNND2,CUX2,DACH1,DDX5,DLX5,DMAP1,DMBX1,DMRT3,DPF1,DRGX,EBF1,EBF2,EGR1,EGR2,EGR3,ELK3,ENY2,EOMES,ERBB4,ESRRB,ESRRG,ETV1,EYA4,FEZF1,FEZF2,FLI1,FOXA2,FOXB1,FOXB2,FOXF2,FOXL1,FOXP1,FOXP2,GABPB1,GATA2,GATA3,GATA4,…
Age	positive	GO Biological Process	GO:0045893	positive regulation of transcription, DNA-dependent	49	1.65E-151	1.72E-147	3.51E-149	2.035066	523.3246	1065	2698	0.26625	0.3947368	193	434	1074	AATF,ALX1,APP,ARID1A,ARID1B,ASCL1,BAMBI,BARHL1,BARHL2,BCL11A,BCL11B,BCL9L,BMP2,BMP4,BMP7,BMPR1A,BRPF1,BSX,BTRC,CALCOCO1,CAMKK2,CASK,CBFA2T2,CD40,CDH13,CDON,CREB5,DAB2,DDX5,DLX2,DLX5,DRD3,EBF1,EBF2,EGR1,EGR2,ENY2,EOMES,ERBB4,ESRRB,ESRRG,ETV1,FEZF1,FEZF2,FOXA2,FOXF2,FOXP1,FZD2,FZD5,FZD7,GABPB1,GATA2,GATA3,GATA4,GLI2,GREM1,GSK3B,GSX1,HAND1,HES5,HEY1,HGF,HHEX,HNF1B,HOXA11,HOXA2,HOXA7,HOXC11,HOXD10,HO…
Age	positive	GO Biological Process	GO:0034654	nucleobase-containing compound biosynthetic process	50	1.54E-150	1.61E-146	3.22E-148	1.696292	945.5921	1604	4875	0.401	0.3290256	310	822	2732	ACTR5,ADCY2,ADCY4,ADCY5,ADSL,ALX1,ARID1A,ARID1B,ARID5B,ARX,ASCL1,ASXL3,ATP5EP2,ATP5G2,BARHL1,BARHL2,BAZ2A,BBX,BCL11A,BCL11B,BCL9L,BCOR,BMPR1A,BNC2,BRPF1,BSX,BZW1,C11orf30,CALCOCO1,CASZ1,CBX8,CDX2,CHD3,CHD4,CHD5,CNOT2,CREB5,CTGF,CTNND2,CUX2,DACH1,DCAKD,DDX5,DLX5,DMAP1,DMBX1,DMRT3,DPF1,DRGX,EBF1,EBF2,EGR1,EGR2,EGR3,ELK3,ENY2,EOMES,ERBB4,ESRRB,ESRRG,ETV1,EYA4,FEZF1,FEZF2,FLI1,FOXA2,FOXB1,FOXB2,FOXF2…
Age	positive	GO Biological Process	GO:0051254	positive regulation of RNA metabolic process	51	2.09E-149	2.18E-145	4.28E-147	2.006355	540.7817	1085	2788	0.27125	0.3891679	195	447	1136	AATF,ALX1,APP,ARID1A,ARID1B,ASCL1,BAMBI,BARHL1,BARHL2,BCL11A,BCL11B,BCL9L,BMP2,BMP4,BMP7,BMPR1A,BRPF1,BSX,BTRC,CALCOCO1,CAMKK2,CASK,CBFA2T2,CD40,CDH13,CDON,CELF3,CELF4,CREB5,DAB2,DDX5,DLX2,DLX5,DRD3,EBF1,EBF2,EGR1,EGR2,ENY2,EOMES,ERBB4,ESRRB,ESRRG,ETV1,FEZF1,FEZF2,FOXA2,FOXF2,FOXP1,FZD2,FZD5,FZD7,GABPB1,GATA2,GATA3,GATA4,GLI2,GREM1,GSK3B,GSX1,HAND1,HES5,HEY1,HGF,HHEX,HNF1B,HOXA11,HOXA2,HOXA7,HOXC…
Age	positive	GO Biological Process	GO:1901362	organic cyclic compound biosynthetic process	52	9.34E-149	9.75E-145	1.87E-146	1.685452	958.2	1615	4940	0.40375	0.3269231	320	855	2924	ACTR5,ADCY2,ADCY4,ADCY5,ADSL,ALX1,ANK1,APOA1,ARID1A,ARID1B,ARID5B,ARX,ASCL1,ASXL3,ATP5EP2,ATP5G2,BARHL1,BARHL2,BAZ2A,BBX,BCL11A,BCL11B,BCL9L,BCOR,BMPR1A,BNC2,BRPF1,BSX,BZW1,C11orf30,CALCOCO1,CASZ1,CBX8,CDX2,CHD3,CHD4,CHD5,CNOT2,CREB5,CRH,CTGF,CTNND2,CUX2,CYP17A1,CYP19A1,DACH1,DCAKD,DDX5,DLX5,DMAP1,DMBX1,DMRT3,DPF1,DRGX,EBF1,EBF2,EGR1,EGR2,EGR3,ELK3,ENY2,EOMES,ERBB4,ESRRB,ESRRG,ETV1,EYA4,FEZF1,FEZ…
Age	positive	GO Biological Process	GO:0019438	aromatic compound biosynthetic process	53	1.14E-148	1.19E-144	2.25E-146	1.687731	953.3508	1609	4915	0.40225	0.3273652	315	839	2807	ACTR5,ADCY2,ADCY4,ADCY5,ADSL,ALX1,ANK1,ARID1A,ARID1B,ARID5B,ARX,ASCL1,ASXL3,ATP5EP2,ATP5G2,BARHL1,BARHL2,BAZ2A,BBX,BCL11A,BCL11B,BCL9L,BCOR,BMPR1A,BNC2,BRPF1,BSX,BZW1,C11orf30,CALCOCO1,CASZ1,CBX8,CDX2,CHD3,CHD4,CHD5,CNOT2,CREB5,CTGF,CTNND2,CUX2,DACH1,DCAKD,DDX5,DLX5,DMAP1,DMBX1,DMRT3,DPF1,DRGX,EBF1,EBF2,EGR1,EGR2,EGR3,ELK3,ENY2,EOMES,ERBB4,ESRRB,ESRRG,ETV1,EYA4,FEZF1,FEZF2,FLI1,FOXA2,FOXB1,FOXB2,…
Age	positive	GO Biological Process	GO:0018130	heterocycle biosynthetic process	53	1.14E-148	1.19E-144	2.25E-146	1.687731	953.3508	1609	4915	0.40225	0.3273652	314	839	2806	ACTR5,ADCY2,ADCY4,ADCY5,ADSL,ALX1,ANK1,ARID1A,ARID1B,ARID5B,ARX,ASCL1,ASXL3,ATP5EP2,ATP5G2,BARHL1,BARHL2,BAZ2A,BBX,BCL11A,BCL11B,BCL9L,BCOR,BMPR1A,BNC2,BRPF1,BSX,BZW1,C11orf30,CALCOCO1,CASZ1,CBX8,CDX2,CHD3,CHD4,CHD5,CNOT2,CREB5,CTGF,CTNND2,CUX2,DACH1,DCAKD,DDX5,DLX5,DMAP1,DMBX1,DMRT3,DPF1,DRGX,EBF1,EBF2,EGR1,EGR2,EGR3,ELK3,ENY2,EOMES,ERBB4,ESRRB,ESRRG,ETV1,EYA4,FEZF1,FEZF2,FLI1,FOXA2,FOXB1,FOXB2,…
Age	positive	GO Biological Process	GO:0044271	cellular nitrogen compound biosynthetic process	55	4.44E-145	4.64E-141	8.43E-143	1.675459	960.3336	1609	4951	0.40225	0.3249849	314	848	2858	ACTR5,ADCY2,ADCY4,ADCY5,ADSL,ALX1,ANK1,ARID1A,ARID1B,ARID5B,ARX,ASCL1,ASXL3,ATP5EP2,ATP5G2,AZIN1,BARHL1,BARHL2,BAZ2A,BBX,BCL11A,BCL11B,BCL9L,BCOR,BMPR1A,BNC2,BRPF1,BSX,BZW1,C11orf30,CALCOCO1,CASZ1,CBX8,CDX2,CHD3,CHD4,CHD5,CNOT2,CREB5,CTGF,CTNND2,CUX2,DACH1,DCAKD,DDX5,DLX5,DMAP1,DMBX1,DMRT3,DPF1,DRGX,EBF1,EBF2,EGR1,EGR2,EGR3,ELK3,ENY2,EOMES,ERBB4,ESRRB,ESRRG,ETV1,EYA4,FEZF1,FEZF2,FLI1,FOXA2,FOXB1,…
Age	positive	GO Biological Process	GO:0045935	positive regulation of nucleobase-containing compound metabolic process	56	1.24E-142	1.29E-138	2.31E-140	1.96009	560.1785	1098	2888	0.2745	0.3801939	203	475	1273	AATF,ADRB1,ALX1,APP,ARID1A,ARID1B,ASCL1,BAMBI,BARHL1,BARHL2,BCL11A,BCL11B,BCL9L,BMP2,BMP4,BMP7,BMPR1A,BRPF1,BSX,BTRC,CALCOCO1,CAMKK2,CASK,CBFA2T2,CD40,CDH13,CDON,CELF3,CELF4,CIZ1,CREB5,CRH,DAB2,DDX5,DLX2,DLX5,DRD3,EBF1,EBF2,EGR1,EGR2,ENY2,EOMES,ERBB4,ESRRB,ESRRG,ETV1,FEZF1,FEZF2,FOXA2,FOXF2,FOXP1,FZD2,FZD5,FZD7,GABPB1,GATA2,GATA3,GATA4,GLI2,GLP1R,GNAS,GREM1,GSK3A,GSK3B,GSX1,HAND1,HES5,HEY1,HGF,HH…
Age	positive	GO Biological Process	GO:2000026	regulation of multicellular organismal development	57	2.13E-142	2.22E-138	3.90E-140	2.114436	440.3065	931	2270	0.23275	0.4101322	184	407	1196	ACIN1,ADRB1,APOA1,APP,ASCL1,ASIC2,AXIN2,BAI3,BAMBI,BARHL2,BCL11A,BCL11B,BCL9L,BCOR,BMP2,BMP4,BMP7,BMPR1A,CAV3,CBFA2T2,CBLN1,CD40,CDON,CELSR1,CTGF,CYP26B1,DAB2,DDX5,DLL4,DLX1,DLX2,DRD3,DSCAM,DUSP6,EFNA1,EGR1,EOMES,EPHA4,EPHB1,EPHB2,ERBB4,FEZF1,FEZF2,FGF8,FGF9,FGFR3,FOXA2,FOXP1,FOXP2,FZD2,FZD7,GATA2,GATA3,GATA4,GLI2,GNAQ,GNAS,GOLGA2,GREM1,GSK3A,GSK3B,HDAC9,HES5,HEY1,HGF,HHEX,HIPK1,HNF1B,HOXA11,HOXA…
Age	positive	GO Biological Process	GO:0044763	single-organism cellular process	58	3.30E-142	3.45E-138	5.95E-140	1.436258	1636.893	2351	8439	0.58775	0.2785875	677	2346	10112	AAAS,AATF,ABCC5,ABCD4,ACIN1,ACTN1,ACTR5,ADCY2,ADCY4,ADCY5,ADRB1,ADRBK1,AGAP3,AJAP1,ALDH1A1,ALOX5AP,ALOXE3,ALX1,AMIGO3,ANAPC5,ANAPC7,ANK1,AP1G2,APOA1,APP,AREL1,ARF3,ARID1A,ARID1B,ARID5B,ARL2BP,ARL4C,ARL5C,ARPC2,ARX,ASB18,ASB2,ASCL1,ASIC1,ASIC2,ASIC4,ATP5EP2,ATP5G2,ATRNL1,AXIN2,BAI3,BAMBI,BARHL1,BARHL2,BAZ2A,BBS7,BCL11A,BCL11B,BCL9L,BCOR,BIN3,BMF,BMP2,BMP4,BMP7,BMPR1A,BRPF1,BRSK1,BRSK2,BTRC,C11orf3…
Age	positive	GO Biological Process	GO:0051173	positive regulation of nitrogen compound metabolic process	59	2.73E-141	2.85E-137	4.83E-139	1.951497	563.6699	1100	2906	0.275	0.3785272	204	479	1300	AATF,ADRB1,ALX1,APP,ARID1A,ARID1B,ASCL1,BAMBI,BARHL1,BARHL2,BCL11A,BCL11B,BCL9L,BMP2,BMP4,BMP7,BMPR1A,BRPF1,BSX,BTRC,CALCOCO1,CAMKK2,CASK,CBFA2T2,CD40,CDH13,CDON,CELF3,CELF4,CIZ1,CREB5,CRH,DAB2,DDX5,DLX2,DLX5,DRD3,EBF1,EBF2,EGR1,EGR2,ENY2,EOMES,ERBB4,ESRRB,ESRRG,ETV1,FEZF1,FEZF2,FOXA2,FOXF2,FOXP1,FZD2,FZD5,FZD7,GABPB1,GATA2,GATA3,GATA4,GLI2,GLP1R,GNAS,GREM1,GSK3A,GSK3B,GSX1,HAND1,HES5,HEY1,HGF,HH…
Age	positive	GO Biological Process	GO:0031328	positive regulation of cellular biosynthetic process	60	5.97E-141	6.24E-137	1.04E-138	1.960136	554.5534	1087	2859	0.27175	0.3802029	206	492	1357	AATF,ADRB1,ALX1,APP,ARID1A,ARID1B,ASCL1,BAMBI,BARHL1,BARHL2,BCL11A,BCL11B,BCL9L,BMP2,BMP4,BMP7,BMPR1A,BRPF1,BSX,BTRC,CALCOCO1,CAMKK2,CASK,CBFA2T2,CD40,CDH13,CDON,CIZ1,CREB5,CRH,CYP17A1,DAB2,DDX5,DLX2,DLX5,DRD3,EBF1,EBF2,EGR1,EGR2,ENY2,EOMES,ERBB4,ESRRB,ESRRG,ETV1,FEZF1,FEZF2,FOXA2,FOXF2,FOXP1,FZD2,FZD5,FZD7,GABPB1,GATA2,GATA3,GATA4,GLI2,GLP1R,GNAS,GREM1,GSK3A,GSK3B,GSX1,HAND1,HES5,HEY1,HGF,HHEX,H…
Age	positive	GO Biological Process	GO:0060284	regulation of cell development	61	1.92E-140	2.00E-136	3.28E-138	2.468369	274.2702	677	1414	0.16925	0.4787836	111	213	535	ADRB1,APP,ARPC2,ASCL1,AXIN2,BAMBI,BARHL2,BCL11A,BCL11B,BCL9L,BMP2,BMP4,BMP7,BMPR1A,CAV3,CBFA2T2,CDON,CNOT2,DAB2,DLL4,DLX1,DLX2,DRD3,DSCAM,EFNA1,EOMES,EPHA4,EPHB2,FEZF1,FEZF2,FGFR3,FOXA2,GLI2,GOLGA2,GREM1,GSK3A,GSK3B,HDAC9,HES5,HOXA11,HOXA2,HOXB3,HOXD11,IRX3,ISL1,JAG1,LBX1,LEF1,LIN28A,LINGO1,LMX1A,MEF2C,MEIS1,NEUROD2,NEUROG1,NEUROG3,NKX2-2,NKX2-5,NKX6-1,NPTN,NR2E1,NTF3,NTN1,NTRK2,NTRK3,OTP,PAX2,PA…
Age	positive	GO Biological Process	GO:0010557	positive regulation of macromolecule biosynthetic process	62	2.90E-140	3.02E-136	4.88E-138	1.963827	548.9283	1078	2830	0.2695	0.3809187	200	481	1268	AATF,ALX1,APP,ARID1A,ARID1B,ASCL1,BAMBI,BARHL1,BARHL2,BCL11A,BCL11B,BCL9L,BMP2,BMP4,BMP7,BMPR1A,BRPF1,BSX,BTRC,CALCOCO1,CAMKK2,CASK,CBFA2T2,CD40,CDH13,CDON,CIZ1,CREB5,CTGF,DAB2,DDX5,DLX2,DLX5,DRD3,EBF1,EBF2,EGR1,EGR2,ENY2,EOMES,ERBB4,ESRRB,ESRRG,ETV1,FEZF1,FEZF2,FOXA2,FOXF2,FOXP1,FZD2,FZD5,FZD7,GABPB1,GATA2,GATA3,GATA4,GLI2,GREM1,GSK3B,GSX1,HAND1,HES5,HEY1,HGF,HHEX,HNF1B,HOXA11,HOXA2,HOXA7,HOXC11…
Age	positive	GO Biological Process	GO:0060429	epithelium development	63	6.02E-140	6.29E-136	9.98E-138	2.450564	279.1194	684	1439	0.171	0.4753301	117	253	762	ALX1,ASCL1,BBS7,BCL11B,BMP2,BMP4,BMP7,BTRC,CBFA2T2,CELSR1,DLG3,DLL4,DLX5,DLX6,EDN3,ERBB4,FGF8,FGFR3,FOXA2,FOXB1,FOXF2,FZD2,FZD7,GATA3,GATA4,GBX2,GLI2,GREM1,GRHL2,HAND1,HES5,HEY1,HHEX,HNF1B,HOXA11,HOXB5,HOXD11,HOXD13,HSPA2,ID3,INSM1,IRX3,JAG1,KCNMA1,KIT,KLHL3,LBX1,LEF1,LHX1,LHX2,LMO4,MAF,MECOM,MEF2C,MITF,MSI1,MSX2,NEUROG3,NFIB,NKX2-2,NKX2-5,NKX6-1,NTN1,ODF2,ONECUT1,ONECUT2,OSR1,OVOL2,PAX2,PAX3,PAX…
Age	positive	GO Biological Process	GO:0009891	positive regulation of biosynthetic process	64	3.19E-139	3.34E-135	5.21E-137	1.949423	558.6267	1089	2880	0.27225	0.378125	208	502	1380	AATF,ADRB1,ALX1,APP,ARID1A,ARID1B,ASCL1,BAMBI,BARHL1,BARHL2,BCL11A,BCL11B,BCL9L,BMP2,BMP4,BMP7,BMPR1A,BRPF1,BSX,BTRC,CALCOCO1,CAMKK2,CASK,CBFA2T2,CD40,CDH13,CDON,CIZ1,CREB5,CRH,CTGF,CYP17A1,DAB2,DDX5,DLX2,DLX5,DRD3,EBF1,EBF2,EGR1,EGR2,ENY2,EOMES,ERBB4,ESRRB,ESRRG,ETV1,FEZF1,FEZF2,FOXA2,FOXF2,FOXP1,FZD2,FZD5,FZD7,GABPB1,GATA2,GATA3,GATA4,GLI2,GLP1R,GNAS,GREM1,GSK3A,GSK3B,GSX1,HAND1,HES5,HEY1,HGF,H…
Age	positive	GO Biological Process	GO:0009790	embryo development	65	6.40E-139	6.68E-135	1.03E-136	2.184926	389.487	851	2008	0.21275	0.4238048	171	353	946	AATF,ALX1,AXIN2,BBS7,BMP2,BMP4,BMP7,BMPR1A,CDON,CDX2,CELF4,CELSR1,CNOT2,CYP26B1,DAB2,DDX5,DLL4,DLX1,DLX2,DLX5,DLX6,DSCAML1,EFNA1,EOMES,EPHB2,ERBB4,ESRRB,EXT1,EYA4,FBXW4,FGF8,FGF9,FOXA2,FOXB1,FOXB2,FOXF2,FOXL1,FOXP1,FOXP2,FZD2,FZD5,GAS1,GATA2,GATA3,GATA4,GBX2,GLI2,GNAQ,GNAS,GREM1,GRHL2,GRIN2B,HAND1,HES5,HEY1,HHEX,HIPK1,HIRA,HNF1B,HOXA11,HOXA2,HOXA3,HOXA7,HOXB3,HOXB5,HOXC10,HOXC11,HOXD1,HOXD10,HOXD…
Age	positive	GO Biological Process	GO:0003002	regionalization	66	5.94E-138	6.20E-134	9.40E-136	2.683299	213.1704	572	1099	0.143	0.5204732	93	148	300	ALX1,AXIN2,BMP2,BMP4,BMPR1A,CDON,CDX2,CELSR1,CELSR2,CYP26A1,CYP26B1,DBX1,DLX1,DLX2,DSCAML1,DUSP6,EGR2,EMX1,FBXL15,FEZF1,FEZF2,FGF8,FOXA2,FOXB1,FZD5,GAS1,GATA4,GBX2,GDF11,GLI2,GREM1,HES5,HEY1,HHEX,HIPK1,HNF1B,HOXA11,HOXA2,HOXA3,HOXA7,HOXB3,HOXB5,HOXC10,HOXC11,HOXD10,HOXD11,HOXD13,IRX3,ISL1,LEF1,LHX1,LHX2,LMX1B,MEF2C,MLLT3,MSX2,MYF5,MYF6,NKX2-2,NKX2-5,NKX6-1,OSR1,OTX1,OTX2,OVOL2,PAX1,PAX2,PAX3,PAX7…
Age	positive	GO Biological Process	GO:0051239	regulation of multicellular organismal process	67	1.33E-132	1.39E-128	2.08E-130	1.899485	583.8425	1109	3010	0.27725	0.3684385	246	596	1982	ACIN1,ADRB1,ADRBK1,APOA1,APP,ARX,ASCL1,ASIC1,ASIC2,AXIN2,BAI3,BAMBI,BARHL2,BCL11A,BCL11B,BCL9L,BCOR,BMP2,BMP4,BMP7,BMPR1A,CACNA1D,CACNA1E,CACNA2D2,CADM1,CAMK2G,CAV3,CBFA2T2,CBLN1,CD40,CDON,CELF2,CELSR1,CNOT2,CRH,CTGF,CTNND2,CYP26B1,DAB2,DDX5,DLL4,DLX1,DLX2,DLX5,DRD3,DSCAM,DUSP6,EDN3,EFNA1,EGR1,EGR2,EOMES,EPHA4,EPHB1,EPHB2,ERBB4,FEZF1,FEZF2,FGF12,FGF8,FGF9,FGFR3,FOXA2,FOXP1,FOXP2,FZD2,FZD5,FZD7,GA…
Age	positive	GO Biological Process	GO:0007423	sensory organ development	68	1.25E-131	1.30E-127	1.91E-129	2.648697	211.4247	560	1090	0.14	0.5137615	99	185	455	ASCL1,BBS7,BCL11B,BMP2,BMP4,BMP7,CDON,CELSR1,COL8A2,CYP26B1,DLX5,DLX6,DSCAM,EPHB1,EPHB2,EYA4,FGF8,FGF9,FGFR3,FOXF2,FOXL1,FOXP2,FZD2,FZD5,GABRB2,GAS1,GATA2,GATA3,GBX2,GDF11,GLI2,GNAT1,GRIN2B,HCN1,HES5,HIPK1,HOXA2,HPCA,HSF4,IKZF1,IRX5,JAG1,KCNMA1,LEF1,LHX1,LMX1B,MAB21L1,MAB21L2,MAF,MEIS1,MEIS2,MFN2,MITF,MYF5,NEUROG1,NKD1,NR2E1,NTN1,NTRK2,NTRK3,OLFM3,OSR1,OSR2,OTX1,OTX2,PAX2,PAX8,PHOX2B,PITX2,POU3F4…
Age	positive	GO Biological Process	GO:0048522	positive regulation of cellular process	69	1.46E-131	1.53E-127	2.22E-129	1.681807	881.1948	1482	4543	0.3705	0.3262162	343	996	3308	AATF,ACIN1,ADCY2,ADCY4,ADCY5,ADRB1,ADRBK1,ALX1,ANAPC5,ANAPC7,APOA1,APP,ARID1A,ARID1B,ARL2BP,ARPC2,ASCL1,ASIC2,AXIN2,BAMBI,BARHL1,BARHL2,BBS7,BCL11A,BCL11B,BCL9L,BMF,BMP2,BMP4,BMP7,BMPR1A,BRPF1,BSX,BTRC,CADM1,CALCOCO1,CAMKK2,CASK,CAV3,CBFA2T2,CBLN1,CD248,CD40,CDH13,CDK13,CDK5R2,CDON,CDX2,CELF3,CELF4,CIZ1,CREB5,CRH,CTGF,CYP17A1,CYP26B1,DAB2,DDX5,DGKI,DLX2,DLX5,DLX6,DRD3,DSCAM,DUSP6,EBF1,EBF2,EDA,ED…
Age	positive	GO Biological Process	GO:0009987	cellular process	70	3.72E-131	3.89E-127	5.55E-129	1.350639	1959.073	2646	10100	0.6615	0.2619802	824	3048	13509	AAAS,AATF,ABCC5,ABCD4,ACIN1,ACTN1,ACTR5,ADCY2,ADCY4,ADCY5,ADHFE1,ADRB1,ADRBK1,ADSL,AGAP3,AJAP1,ALDH1A1,ALG3,ALOX5AP,ALOXE3,ALX1,AMIGO3,AMN,ANAPC5,ANAPC7,ANK1,AP1G2,APOA1,APP,AREL1,ARF3,ARID1A,ARID1B,ARID5B,ARL2BP,ARL4C,ARL5C,ARPC2,ARX,ASB18,ASB2,ASCL1,ASIC1,ASIC2,ASIC4,ASXL3,ATP5EP2,ATP5G2,ATRNL1,AXIN2,AZIN1,B3GALT2,BAI3,BAMBI,BARHL1,BARHL2,BAZ2A,BBS7,BBX,BCL11A,BCL11B,BCL9L,BCOR,BIN3,BMF,BMP2,BM…
Age	positive	GO Biological Process	GO:0048666	neuron development	71	3.73E-131	3.90E-127	5.49E-129	2.448673	263.408	645	1358	0.16125	0.4749632	113	248	723	ANK1,APOA1,APP,ARX,ASCL1,BCL11B,BMP7,BRSK1,BRSK2,CACNA1D,CACNA1I,CACNB1,CACNB3,CELSR2,CLTA,DCX,DLG3,DLX5,DRGX,DSCAM,DSCAML1,EFNB3,EGR2,EPHA4,EPHA7,EPHB1,EPHB2,ETV1,EXT1,FEZF1,FEZF2,FGFR3,FOXB1,FOXP1,FZD2,FZD5,FZD7,GABRB2,GAS1,GATA2,GATA3,GBX2,GLDN,GLI2,GNAO1,GNAQ,GNAT1,GRIN3A,GSK3B,HCN1,HOXA2,HOXD10,IRX5,ISL1,LGI1,LHX1,LHX2,LHX6,LHX8,LHX9,LINGO1,LMX1A,LMX1B,MEF2C,NCAM1,NEUROD2,NFIB,NKX2-8,NR2E1,N…
Age	positive	GO Biological Process	GO:0016070	RNA metabolic process	72	2.24E-129	2.34E-125	3.24E-127	1.603353	1033.459	1657	5328	0.41425	0.3109985	325	973	3177	ACIN1,ACTR5,ALX1,APP,ARID1A,ARID1B,ARID5B,ARX,ASCL1,ASXL3,BARHL1,BARHL2,BAZ2A,BBX,BCL11A,BCL11B,BCL9L,BCOR,BMPR1A,BNC2,BRPF1,BSX,BZW1,C11orf30,CALCOCO1,CASZ1,CBX8,CDK13,CDX2,CELF2,CELF3,CELF4,CHD3,CHD4,CHD5,CNOT2,CREB5,CTGF,CTNND2,CUX2,DACH1,DBR1,DDX5,DKC1,DLX5,DMAP1,DMBX1,DMRT3,DPF1,DRGX,EBF1,EBF2,EGR1,EGR2,EGR3,ELAVL4,ELK3,ENY2,EOMES,ERBB4,ESRP1,ESRRB,ESRRG,ETV1,EYA4,FEZF1,FEZF2,FLI1,FOXA2,FOXB…
Age	positive	GO Biological Process	GO:0034645	cellular macromolecule biosynthetic process	73	1.72E-128	1.80E-124	2.46E-126	1.610723	1011.347	1629	5214	0.40725	0.3124281	324	962	3309	ACTR5,ALG3,ALX1,APOA1,ARID1A,ARID1B,ARID5B,ARX,ASCL1,ASXL3,B3GALT2,BARHL1,BARHL2,BAZ2A,BBX,BCL11A,BCL11B,BCL9L,BCOR,BMPR1A,BNC2,BRPF1,BSX,BZW1,C11orf30,CALCOCO1,CASZ1,CBX8,CDX2,CHD3,CHD4,CHD5,CHST12,CHSY3,CNOT2,CREB5,CTGF,CTNND2,CUX2,DACH1,DDX5,DKC1,DLX5,DMAP1,DMBX1,DMRT3,DPAGT1,DPF1,DRGX,EBF1,EBF2,EGR1,EGR2,EGR3,EIF2B4,EIF3I,EIF4E1B,EIF4G2,ELK3,ENY2,EOMES,ERBB4,ESRRB,ESRRG,ETV1,EXT1,EYA4,FEZF1,F…
Age	positive	GO Biological Process	GO:0051960	regulation of nervous system development	74	7.58E-128	7.92E-124	1.07E-125	2.475442	249.2484	617	1285	0.15425	0.4801556	99	191	483	APP,ASCL1,ASIC2,BARHL2,BCL11A,BCL11B,BMP2,BMP4,BMP7,BMPR1A,CBFA2T2,CBLN1,CDON,CELSR1,DLL4,DLX1,DLX2,DRD3,DSCAM,EFNA1,EOMES,EPHA4,EPHB1,EPHB2,FEZF1,FEZF2,FGFR3,FOXA2,FZD2,GLI2,GOLGA2,GSK3B,HES5,HOXA2,HOXB3,IRX3,ISL1,JAG1,LBX1,LHX1,LHX5,LIN28A,LINGO1,LMX1A,MEF2C,MEIS1,NEUROD2,NEUROG1,NEUROG3,NKX2-2,NKX2-5,NKX6-1,NLGN2,NPTN,NR2E1,NRXN2,NTF3,NTN1,NTRK2,NTRK3,OTP,OXTR,PAX2,PBX1,PHOX2B,PLAG1,PLXNA4,PRO…
Age	positive	GO Biological Process	GO:0030900	forebrain development	75	7.81E-128	8.15E-124	1.09E-125	2.664252	202.3082	539	1043	0.13475	0.5167785	86	140	304	APP,ARX,ASCL1,BCL11B,BMP2,BMP4,BMPR1A,CDK5R2,CDON,CRH,CYP17A1,DLX1,DLX2,EMX1,EOMES,EPHB2,ERBB4,EXT1,FEZF1,FEZF2,FGF8,FGFR3,FOXB1,FOXP2,GATA2,GBX2,GLI2,GNAO1,GNAQ,GSK3B,GSX1,HES5,HHEX,IKZF1,ISL1,LEF1,LHX1,LHX2,LHX5,LHX6,LHX8,LMX1A,MECOM,MEF2C,NEUROD6,NEUROG3,NFIB,NR2E1,NR2F1,NR4A2,NTRK2,OTP,OTX1,OTX2,OXTR,PITX1,PITX2,PLCB1,PLXNA4,POU3F1,POU3F4,PRDM8,PRKG1,PROX1,RARB,RELN,RFX4,SALL1,SALL3,SEMA3A,SK…
Age	positive	GO Biological Process	GO:0010467	gene expression	76	1.03E-127	1.08E-123	1.42E-125	1.584223	1069.925	1695	5516	0.42375	0.3072879	341	1026	3431	ACIN1,ACTR5,ALX1,APP,ARID1A,ARID1B,ARID5B,ARX,ASCL1,ASXL3,BARHL1,BARHL2,BAZ2A,BBX,BCL11A,BCL11B,BCL9L,BCOR,BMPR1A,BNC2,BRPF1,BSX,BZW1,C11orf30,CALCOCO1,CASZ1,CBX8,CDK13,CDX2,CELF2,CELF3,CELF4,CHD3,CHD4,CHD5,CNOT2,CREB5,CTGF,CTNND2,CUX2,DACH1,DBR1,DDX5,DKC1,DLX5,DMAP1,DMBX1,DMRT3,DPF1,DRGX,EBF1,EBF2,ECE2,EDA,EGR1,EGR2,EGR3,EIF2B4,EIF3I,EIF4E1B,EIF4G2,ELAVL4,ELK3,ENY2,EOMES,ERBB4,ESRP1,ESRRB,ESRRG,…
Age	positive	GO Biological Process	GO:0009059	macromolecule biosynthetic process	77	8.29E-127	8.65E-123	1.12E-124	1.603846	1017.554	1632	5246	0.408	0.3110942	326	972	3359	ABCC5,ACTR5,ALG3,ALX1,APOA1,ARID1A,ARID1B,ARID5B,ARX,ASCL1,ASXL3,B3GALT2,BARHL1,BARHL2,BAZ2A,BBX,BCL11A,BCL11B,BCL9L,BCOR,BMPR1A,BNC2,BRPF1,BSX,BZW1,C11orf30,CALCOCO1,CASZ1,CBX8,CDX2,CHD3,CHD4,CHD5,CHST12,CHSY3,CNOT2,CREB5,CTGF,CTNND2,CUX2,DACH1,DDX5,DKC1,DLX5,DMAP1,DMBX1,DMRT3,DPAGT1,DPF1,DRGX,EBF1,EBF2,EGR1,EGR2,EGR3,EIF2B4,EIF3I,EIF4E1B,EIF4G2,ELK3,ENY2,EOMES,ERBB4,ESRRB,ESRRG,ETV1,EXT1,EYA4,F…
Age	positive	GO Biological Process	GO:0048518	positive regulation of biological process	78	5.54E-123	5.79E-119	7.42E-121	1.627049	944.0403	1536	4867	0.384	0.3155948	364	1080	3709	AATF,ACIN1,ADCY2,ADCY4,ADCY5,ADRB1,ADRBK1,ALOX5AP,ALX1,ANAPC5,ANAPC7,APOA1,APP,ARID1A,ARID1B,ARL2BP,ARPC2,ARX,ASCL1,ASIC2,AXIN2,BAMBI,BARHL1,BARHL2,BBS7,BCL11A,BCL11B,BCL9L,BMF,BMP2,BMP4,BMP7,BMPR1A,BRPF1,BSX,BTRC,C8A,CACNA1D,CACNA2D2,CACNB3,CADM1,CALCOCO1,CAMKK2,CASK,CAV3,CBFA2T2,CBLN1,CD248,CD40,CDH13,CDK13,CDK5R2,CDON,CDX2,CELF3,CELF4,CIZ1,CNOT2,CREB5,CRH,CTGF,CYP17A1,CYP26B1,DAB2,DDX5,DGKI,DL…
Age	positive	GO Biological Process	GO:0048598	embryonic morphogenesis	79	3.53E-122	3.68E-118	4.66E-120	2.355249	276.4038	651	1425	0.16275	0.4568421	125	224	508	ALX1,BBS7,BMP4,BMP7,BMPR1A,CDON,CELSR1,CYP26B1,DLL4,DLX2,DLX5,DLX6,DSCAML1,EFNA1,EOMES,EPHB2,ESRRB,EXT1,EYA4,FBXW4,FGF8,FGF9,FOXA2,FOXF2,FZD2,GAS1,GATA2,GATA3,GATA4,GBX2,GLI2,GNAQ,GNAS,GREM1,GRHL2,HAND1,HES5,HHEX,HIPK1,HIRA,HNF1B,HOXA11,HOXA2,HOXA3,HOXA7,HOXB3,HOXB5,HOXC10,HOXC11,HOXD10,HOXD11,HOXD12,HOXD13,IRX3,IRX5,KIAA1715,LBX1,LEF1,LHX1,LHX2,LMO4,MAB21L2,MECOM,MEF2C,MSX1,MSX2,MYF5,NEUROG1,NKX…
Age	positive	GO Biological Process	GO:0051094	positive regulation of developmental process	80	2.96E-119	3.10E-115	3.87E-117	2.304037	288.6238	665	1488	0.16625	0.4469086	129	265	745	ACIN1,ADRB1,ARPC2,ASCL1,ASIC2,AXIN2,BAMBI,BCL11A,BCL9L,BMP2,BMP4,BMP7,BMPR1A,CAV3,CBLN1,CDON,CDX2,CTGF,CYP26B1,DAB2,DLX5,DSCAM,EOMES,EPHA4,EPHB1,EPHB2,ERBB4,FEZF1,FEZF2,FGF8,FGF9,FGFR3,FOXA2,FOXP1,GATA2,GATA3,GATA4,GLI2,GNAS,GOLGA2,GREM1,GSK3B,HDAC9,HEY1,HGF,HIPK1,HOXA11,HOXC11,HOXD11,HSF4,HSPB1,IKZF1,IL23A,IRX3,ISL1,JAG1,KMT2E,LEF1,LHX1,LIN28A,MAP2K6,MEF2C,MSX2,MYF5,MYF6,NEUROD2,NEUROG1,NEUROG3,…
Age	positive	GO Biological Process	GO:0044249	cellular biosynthetic process	81	2.90E-118	3.03E-114	3.74E-116	1.559397	1074.775	1676	5541	0.419	0.3024725	355	1120	4115	ACTR5,ADCY2,ADCY4,ADCY5,ADSL,ALG3,ALOX5AP,ALOXE3,ALX1,ANK1,APOA1,ARF3,ARID1A,ARID1B,ARID5B,ARX,ASCL1,ASXL3,ATP5EP2,ATP5G2,AZIN1,B3GALT2,BARHL1,BARHL2,BAZ2A,BBX,BCL11A,BCL11B,BCL9L,BCOR,BMPR1A,BNC2,BRPF1,BSX,BZW1,C11orf30,CALCOCO1,CASZ1,CBX8,CDX2,CHD3,CHD4,CHD5,CHST12,CHSY3,CNOT2,CREB5,CTGF,CTNND2,CUX2,CYP17A1,CYP19A1,DACH1,DCAKD,DDX5,DKC1,DLX5,DMAP1,DMBX1,DMRT3,DPAGT1,DPF1,DRGX,EBF1,EBF2,EGR1,EGR…
Age	positive	GO Biological Process	GO:0010604	positive regulation of macromolecule metabolic process	82	4.37E-118	4.56E-114	5.56E-116	1.764379	682.9599	1205	3521	0.30125	0.3422323	255	681	1997	AATF,ADCY2,ADCY4,ADCY5,ALX1,ANAPC5,ANAPC7,APP,ARID1A,ARID1B,ARL2BP,ASCL1,AXIN2,BAMBI,BARHL1,BARHL2,BBS7,BCL11A,BCL11B,BCL9L,BMP2,BMP4,BMP7,BMPR1A,BRPF1,BSX,BTRC,CALCOCO1,CAMKK2,CASK,CAV3,CBFA2T2,CD40,CDH13,CDK5R2,CDON,CELF3,CELF4,CIZ1,CREB5,CRH,CTGF,CYP26B1,DAB2,DDX5,DLX2,DLX5,DRD3,EBF1,EBF2,EDN3,EFNA1,EGR1,EGR2,ENY2,EOMES,EPHA4,ERBB4,ESRRB,ESRRG,ETV1,FEZF1,FEZF2,FGF8,FGF9,FGFR3,FOXA2,FOXF2,FOXP1…
Age	positive	GO Biological Process	GO:0009893	positive regulation of metabolic process	83	1.07E-117	1.12E-113	1.35E-115	1.753963	695.5678	1220	3586	0.305	0.3402119	264	709	2153	AATF,ADCY2,ADCY4,ADCY5,ADRB1,ALX1,ANAPC5,ANAPC7,APOA1,APP,ARID1A,ARID1B,ARL2BP,ASCL1,AXIN2,BAMBI,BARHL1,BARHL2,BBS7,BCL11A,BCL11B,BCL9L,BMP2,BMP4,BMP7,BMPR1A,BRPF1,BSX,BTRC,CALCOCO1,CAMKK2,CASK,CAV3,CBFA2T2,CD40,CDH13,CDK5R2,CDON,CELF3,CELF4,CIZ1,CREB5,CRH,CTGF,CYP17A1,CYP26B1,DAB2,DDX5,DLX2,DLX5,DRD3,DSCAM,EBF1,EBF2,EDN3,EFNA1,EGR1,EGR2,ENY2,EOMES,EPHA4,ERBB4,ESRRB,ESRRG,ETV1,FEZF1,FEZF2,FGF8,FG…
Age	positive	GO Biological Process	GO:0043009	chordate embryonic development	84	3.93E-117	4.10E-113	4.88E-115	2.30585	283.1927	653	1460	0.16325	0.4472603	112	227	571	ALX1,AXIN2,BMP2,BMP4,BMP7,BMPR1A,CDX2,CELSR1,CNOT2,DAB2,DDX5,DLX1,DLX2,DSCAML1,EOMES,ESRRB,EXT1,FGF8,FGF9,FOXA2,FOXB1,FOXP1,FZD5,GAS1,GATA2,GATA3,GATA4,GBX2,GLI2,GNAS,GRHL2,GRIN2B,HAND1,HES5,HEY1,HHEX,HNF1B,HOXA11,HOXA2,HOXA3,HOXA7,HOXB3,HOXB5,HOXC11,HOXD1,HOXD10,HOXD11,IRX5,ISL1,KLF2,KMT2D,LEF1,LHX1,LHX2,LMO4,LMX1B,MAFF,MECOM,MEF2C,MFN2,MYF5,MYF6,NKX2-5,OSR1,OSR2,OTX2,OVOL2,PAX1,PAX2,PAX3,PAX7,P…
Age	positive	GO Biological Process	GO:0009792	embryo development ending in birth or egg hatching	84	3.93E-117	4.10E-113	4.88E-115	2.30585	283.1927	653	1460	0.16325	0.4472603	112	227	578	ALX1,AXIN2,BMP2,BMP4,BMP7,BMPR1A,CDX2,CELSR1,CNOT2,DAB2,DDX5,DLX1,DLX2,DSCAML1,EOMES,ESRRB,EXT1,FGF8,FGF9,FOXA2,FOXB1,FOXP1,FZD5,GAS1,GATA2,GATA3,GATA4,GBX2,GLI2,GNAS,GRHL2,GRIN2B,HAND1,HES5,HEY1,HHEX,HNF1B,HOXA11,HOXA2,HOXA3,HOXA7,HOXB3,HOXB5,HOXC11,HOXD1,HOXD10,HOXD11,IRX5,ISL1,KLF2,KMT2D,LEF1,LHX1,LHX2,LMO4,LMX1B,MAFF,MECOM,MEF2C,MFN2,MYF5,MYF6,NKX2-5,OSR1,OSR2,OTX2,OVOL2,PAX1,PAX2,PAX3,PAX7,P…
Age	positive	GO Biological Process	GO:0090304	nucleic acid metabolic process	86	4.29E-117	4.48E-113	5.21E-115	1.556132	1075.744	1674	5546	0.4185	0.3018392	337	1070	3799	ACIN1,ACTR5,ALX1,APP,ARID1A,ARID1B,ARID5B,ARX,ASCL1,ASXL3,AXIN2,BARHL1,BARHL2,BAZ2A,BBX,BCL11A,BCL11B,BCL9L,BCOR,BMPR1A,BNC2,BRPF1,BSX,BZW1,C11orf30,CALCOCO1,CASZ1,CBX8,CDAN1,CDK13,CDX2,CELF2,CELF3,CELF4,CHD3,CHD4,CHD5,CNOT2,CREB5,CTGF,CTNND2,CUX2,DACH1,DBR1,DDX5,DKC1,DLX5,DMAP1,DMBX1,DMRT3,DPF1,DRGX,EBF1,EBF2,EGR1,EGR2,EGR3,ELAVL4,ELK3,ENY2,EOMES,ERBB4,ERI3,ESRP1,ESRRB,ESRRG,ETV1,EYA4,FEZF1,FEZF…
Age	positive	GO Biological Process	GO:1901576	organic substance biosynthetic process	87	4.70E-117	4.91E-113	5.64E-115	1.553674	1081.951	1681	5578	0.42025	0.3013625	358	1131	4205	ABCC5,ACTR5,ADCY2,ADCY4,ADCY5,ADSL,ALG3,ALOX5AP,ALOXE3,ALX1,ANK1,APOA1,ARF3,ARID1A,ARID1B,ARID5B,ARX,ASCL1,ASXL3,ATP5EP2,ATP5G2,AZIN1,B3GALT2,BARHL1,BARHL2,BAZ2A,BBX,BCL11A,BCL11B,BCL9L,BCOR,BMPR1A,BNC2,BRPF1,BSX,BZW1,C11orf30,CALCOCO1,CASZ1,CBX8,CDX2,CHD3,CHD4,CHD5,CHST12,CHSY3,CNOT2,CREB5,CRH,CTGF,CTNND2,CUX2,CYP17A1,CYP19A1,DACH1,DCAKD,DDX5,DKC1,DLX5,DMAP1,DMBX1,DMRT3,DPAGT1,DPF1,DRGX,EBF1,EBF…
Age	positive	GO Biological Process	GO:0031325	positive regulation of cellular metabolic process	88	1.88E-116	1.96E-112	2.23E-114	1.77047	667.0546	1181	3439	0.29525	0.3434138	253	669	2039	AATF,ADCY2,ADCY4,ADCY5,ADRB1,ALX1,ANAPC5,ANAPC7,APOA1,APP,ARID1A,ARID1B,ARL2BP,ASCL1,AXIN2,BAMBI,BARHL1,BARHL2,BBS7,BCL11A,BCL11B,BCL9L,BMP2,BMP4,BMP7,BMPR1A,BRPF1,BSX,BTRC,CALCOCO1,CAMKK2,CASK,CAV3,CBFA2T2,CD40,CDH13,CDK5R2,CDON,CELF3,CELF4,CIZ1,CREB5,CRH,CTGF,CYP17A1,DAB2,DDX5,DLX2,DLX5,DRD3,DSCAM,EBF1,EBF2,EDN3,EFNA1,EGR1,EGR2,ENY2,EOMES,EPHA4,ERBB4,ESRRB,ESRRG,ETV1,FEZF1,FEZF2,FGFR3,FOXA2,FOX…
Age	positive	GO Biological Process	GO:0048519	negative regulation of biological process	89	9.30E-116	9.71E-112	1.09E-113	1.645004	866.2593	1425	4466	0.35625	0.3190775	336	963	3320	AATF,ACIN1,ACTN1,ADRB1,ADRBK1,ALX1,ANAPC5,ANAPC7,APOA1,APP,AREL1,ARID5B,ASCL1,ASIC1,ASIC2,AXIN2,BAI3,BAMBI,BARHL1,BAZ2A,BCL11A,BCL11B,BCL9L,BCOR,BMP2,BMP4,BMP7,BMPR1A,BTRC,CAMK2N2,CASK,CAV3,CBFA2T2,CBX5,CBX8,CDAN1,CDH13,CDKN2C,CDX2,CHAC1,CLTA,CNOT2,CRH,CRIPAK,CTGF,CUX2,CYP26A1,CYP26B1,DAB2,DACH1,DAND5,DDX5,DLG3,DLL4,DLX1,DLX2,DMAP1,DMBX1,DNAJB5,DRD3,DSCAM,DSCAML1,DUSP6,EFNA1,EGR1,EGR2,EGR3,EIF2B4…
Age	positive	GO Biological Process	GO:0048523	negative regulation of cellular process	90	1.01E-115	1.05E-111	1.17E-113	1.668242	822.4227	1372	4240	0.343	0.3235849	315	895	3043	AATF,ACIN1,ACTN1,ADRBK1,ALX1,ANAPC5,ANAPC7,APOA1,APP,AREL1,ARID5B,ASCL1,ASIC1,ASIC2,AXIN2,BAMBI,BARHL1,BAZ2A,BCL11A,BCL11B,BCL9L,BCOR,BMP2,BMP4,BMP7,BMPR1A,BTRC,CAMK2N2,CASK,CAV3,CBFA2T2,CBX5,CBX8,CDAN1,CDH13,CDKN2C,CDX2,CHAC1,CLTA,CNOT2,CRH,CRIPAK,CUX2,CYP26A1,CYP26B1,DAB2,DACH1,DAND5,DDX5,DLG3,DLL4,DLX1,DLX2,DMAP1,DMBX1,DNAJB5,DRD3,DSCAM,DSCAML1,DUSP6,EFNA1,EGR1,EGR2,EGR3,EIF2B4,EIF4G2,ELK3,EOM…
Age	positive	GO Biological Process	GO:0009058	biosynthetic process	91	4.97E-115	5.19E-111	5.70E-113	1.546558	1087.576	1682	5607	0.4205	0.2999822	359	1141	4276	ABCC5,ACTR5,ADCY2,ADCY4,ADCY5,ADSL,ALG3,ALOX5AP,ALOXE3,ALX1,ANK1,APOA1,ARF3,ARID1A,ARID1B,ARID5B,ARX,ASCL1,ASXL3,ATP5EP2,ATP5G2,AZIN1,B3GALT2,BARHL1,BARHL2,BAZ2A,BBX,BCL11A,BCL11B,BCL9L,BCOR,BMPR1A,BNC2,BRPF1,BSX,BZW1,C11orf30,CALCOCO1,CASZ1,CBX8,CDX2,CHD3,CHD4,CHD5,CHST12,CHSY3,CNOT2,CREB5,CRH,CTGF,CTNND2,CUX2,CYP17A1,CYP19A1,DACH1,DCAKD,DDX5,DKC1,DLX5,DMAP1,DMBX1,DMRT3,DPAGT1,DPF1,DRGX,EBF1,EBF…
Age	positive	GO Biological Process	GO:0048568	embryonic organ development	92	6.04E-111	6.31E-107	6.86E-109	2.570086	195.7133	503	1009	0.12575	0.4985134	93	164	392	ALX1,BBS7,BMP2,BMP4,BMP7,BMPR1A,CDX2,CELSR1,DLX2,DLX5,DLX6,DSCAML1,EFNA1,EOMES,EPHB2,ESRRB,EYA4,FGF8,FGF9,FOXF2,FZD2,FZD5,GAS1,GATA2,GATA3,GATA4,GBX2,GLI2,GNAS,HAND1,HEY1,HHEX,HIPK1,HNF1B,HOXA11,HOXA2,HOXA3,HOXA7,HOXB3,HOXB5,HOXC11,HOXD10,HOXD11,ID3,IRX5,KIT,LBX1,LEF1,LHX1,MAB21L1,MAB21L2,MEF2C,MYF5,NEUROG1,NKX2-5,NTN1,OSR1,OSR2,OTX1,OTX2,OVOL2,PAX2,PAX8,PBX1,PITX2,POU3F4,POU4F3,PROX1,PRRX1,RARB,…
Age	positive	GO Biological Process	GO:0048646	anatomical structure formation involved in morphogenesis	93	1.07E-110	1.12E-106	1.20E-108	2.278178	278.7315	635	1437	0.15875	0.4418928	122	261	772	ALX1,AXIN2,BMP4,BMP7,BMPR1A,CAV3,CDH13,CDK5R2,CDON,CDX2,CELSR1,CELSR2,CNOT2,COL8A2,CTGF,DLL4,DLX5,DLX6,EDA,EFNA1,EGR2,EGR3,ELK3,EOMES,EPHB1,EPHB2,ESRRB,FGF8,FGF9,FOXA2,FOXB1,FOXP1,FZD5,GATA3,GATA4,GBX2,GLI2,GREM1,GRHL2,GSK3B,HAND1,HES5,HEY1,HHEX,HIPK1,HNF1B,HOXA11,HOXA3,HOXA7,HOXB3,IRX3,ISL1,JAG1,LEF1,LHX1,LHX2,LHX5,LMO4,MEF2C,MEIS1,MFN2,MPP5,MSX2,MYF5,MYF6,NFIX,NKX2-5,NR2E1,NRG3,NRP2,ONECUT1,ONE…
Age	positive	GO Biological Process	GO:0006139	nucleobase-containing compound metabolic process	94	1.72E-109	1.79E-105	1.90E-107	1.516479	1133.547	1719	5844	0.42975	0.2941478	371	1208	4482	ABCC5,ABCD4,ACIN1,ACTR5,ADCY2,ADCY4,ADCY5,ADSL,AGAP3,ALX1,APP,ARF3,ARID1A,ARID1B,ARID5B,ARL4C,ARX,ASCL1,ASXL3,ATP5EP2,ATP5G2,AXIN2,BARHL1,BARHL2,BAZ2A,BBX,BCL11A,BCL11B,BCL9L,BCOR,BMPR1A,BNC2,BRPF1,BSX,BZW1,C11orf30,CALCOCO1,CASZ1,CBX8,CDAN1,CDK13,CDX2,CELF2,CELF3,CELF4,CHD3,CHD4,CHD5,CNOT2,CREB5,CTGF,CTNND2,CUX2,DACH1,DBR1,DCAKD,DDX5,DKC1,DLX5,DMAP1,DMBX1,DMRT3,DNAH2,DPAGT1,DPF1,DRGX,EBF1,EBF2,E…
Age	positive	GO Biological Process	GO:0001501	skeletal system development	95	1.89E-109	1.97E-105	2.07E-107	2.528368	202.5022	512	1044	0.128	0.4904215	85	167	403	ALX1,ARID5B,AXIN2,BBX,BMP2,BMP4,BMP7,BMPR1A,CADM1,COL12A1,CTGF,CYP26B1,DLX1,DLX2,DLX5,DLX6,DSCAML1,EXT1,FBXW4,FGF8,FGF9,FGFR3,GAS1,GDF11,GLI2,GNAQ,GNAS,HAND1,HES5,HOXA11,HOXA2,HOXA3,HOXA7,HOXB3,HOXB5,HOXC10,HOXC11,HOXD1,HOXD10,HOXD11,HOXD12,HOXD13,IRX5,LHX1,MEF2C,MEF2D,MSX2,MYF5,NFIB,NPR3,OSR1,OSR2,PAX1,PAX7,PBX1,PITX1,PITX2,PRRX1,PTHLH,RARA,RARB,RARG,RHOA,SATB2,SFRP1,SFRP2,SHOX2,SIX1,SIX2,SIX4,S…
Age	positive	GO Biological Process	GO:0050767	regulation of neurogenesis	96	7.02E-109	7.32E-105	7.63E-107	2.431589	225.7783	549	1164	0.13725	0.4716495	84	167	428	APP,ASCL1,BARHL2,BCL11A,BCL11B,BMP2,BMP4,BMP7,BMPR1A,CBFA2T2,CDON,DLL4,DLX1,DLX2,DRD3,DSCAM,EFNA1,EOMES,EPHA4,EPHB2,FEZF1,FEZF2,FGFR3,FOXA2,GLI2,GOLGA2,GSK3B,HES5,HOXA2,HOXB3,IRX3,ISL1,JAG1,LBX1,LIN28A,LINGO1,LMX1A,MEF2C,MEIS1,NEUROD2,NEUROG1,NEUROG3,NKX2-2,NKX2-5,NKX6-1,NPTN,NR2E1,NTF3,NTN1,NTRK2,NTRK3,OTP,PBX1,PHOX2B,PLAG1,PLXNA4,PROX1,RELN,RHOA,RUFY3,SALL1,SEMA3A,SEMA3F,SEZ6,SHOX2,SIX1,SKI,SKO…
Age	positive	GO Biological Process	GO:0006725	cellular aromatic compound metabolic process	97	1.89E-108	1.98E-104	2.04E-106	1.508545	1149.452	1734	5926	0.4335	0.2926088	383	1245	4669	ABCC5,ABCD4,ACIN1,ACTR5,ADCY2,ADCY4,ADCY5,ADSL,AGAP3,ALX1,AMN,ANK1,APP,ARF3,ARID1A,ARID1B,ARID5B,ARL4C,ARX,ASCL1,ASXL3,ATP5EP2,ATP5G2,AXIN2,BARHL1,BARHL2,BAZ2A,BBX,BCL11A,BCL11B,BCL9L,BCOR,BMPR1A,BNC2,BRPF1,BSX,BZW1,C11orf30,CALCOCO1,CASZ1,CBX8,CDAN1,CDK13,CDX2,CELF2,CELF3,CELF4,CHD3,CHD4,CHD5,CNOT2,CREB5,CRH,CTGF,CTNND2,CUX2,CYP17A1,DACH1,DBR1,DCAKD,DDX5,DKC1,DLX5,DMAP1,DMBX1,DMRT3,DNAH2,DPAGT1,…
Age	positive	GO Biological Process	GO:0046483	heterocycle metabolic process	98	5.30E-108	5.53E-104	5.64E-106	1.507971	1147.9	1731	5918	0.43275	0.2924975	379	1237	4656	ABCC5,ABCD4,ACIN1,ACTR5,ADCY2,ADCY4,ADCY5,ADSL,AGAP3,ALX1,AMN,ANK1,APP,ARF3,ARID1A,ARID1B,ARID5B,ARL4C,ARX,ASCL1,ASXL3,ATP5EP2,ATP5G2,AXIN2,BARHL1,BARHL2,BAZ2A,BBX,BCL11A,BCL11B,BCL9L,BCOR,BMPR1A,BNC2,BRPF1,BSX,BZW1,C11orf30,CALCOCO1,CASZ1,CBX8,CDAN1,CDK13,CDX2,CELF2,CELF3,CELF4,CHD3,CHD4,CHD5,CNOT2,CREB5,CTGF,CTNND2,CUX2,CYP17A1,DACH1,DBR1,DCAKD,DDX5,DKC1,DLX5,DMAP1,DMBX1,DMRT3,DNAH2,DPAGT1,DPF1…
Age	positive	GO Biological Process	GO:0048562	embryonic organ morphogenesis	99	2.00E-107	2.08E-103	2.10E-105	2.691916	166.4242	448	858	0.112	0.5221445	74	126	266	ALX1,BBS7,BMP4,BMP7,CELSR1,DLX2,DLX5,DLX6,DSCAML1,EFNA1,EPHB2,EYA4,FGF8,FGF9,FOXF2,FZD2,GAS1,GATA2,GATA3,GATA4,GBX2,GLI2,GNAS,HAND1,HIPK1,HNF1B,HOXA11,HOXA2,HOXA3,HOXA7,HOXB3,HOXB5,HOXC11,HOXD10,HOXD11,IRX5,LBX1,LHX1,MEF2C,MYF5,NEUROG1,NKX2-5,NTN1,OSR1,OSR2,OTX1,OTX2,OVOL2,PAX2,PAX8,PITX2,POU3F4,POU4F3,PROX1,PRRX1,RARB,RARG,SALL1,SATB2,SHOX2,SIX1,SIX2,SIX4,SPRY2,SRF,TBX15,TBX18,TBX3,TCF7,TCF7L2,T…
Age	positive	GO Biological Process	GO:1901360	organic cyclic compound metabolic process	100	2.68E-107	2.79E-103	2.79E-105	1.502716	1158.569	1741	5973	0.43525	0.2914783	389	1274	4887	ABCC5,ABCD4,ACIN1,ACTR5,ADCY2,ADCY4,ADCY5,ADSL,AGAP3,ALX1,AMN,ANK1,APOA1,APP,ARF3,ARID1A,ARID1B,ARID5B,ARL4C,ARX,ASCL1,ASXL3,ATP5EP2,ATP5G2,AXIN2,BARHL1,BARHL2,BAZ2A,BBX,BCL11A,BCL11B,BCL9L,BCOR,BMPR1A,BNC2,BRPF1,BSX,BZW1,C11orf30,CALCOCO1,CASZ1,CBX8,CDAN1,CDK13,CDX2,CELF2,CELF3,CELF4,CHD3,CHD4,CHD5,CNOT2,CREB5,CRH,CTGF,CTNND2,CUX2,CYP17A1,CYP19A1,DACH1,DBR1,DCAKD,DDX5,DKC1,DLX5,DMAP1,DMBX1,DMRT3…
Age	positive	GO Biological Process	GO:0042127	regulation of cell proliferation	101	1.55E-105	1.61E-101	1.60E-103	2.08024	354.7668	738	1829	0.1845	0.4034992	147	379	1247	ARX,ASCL1,AXIN2,BAMBI,BCL11B,BMP2,BMP4,BMP7,BMPR1A,CASK,CAV3,CD248,CD40,CDH13,CDK13,CDKN2C,CDON,CRH,CTGF,DACH1,DLG3,DLL4,DLX5,DLX6,DRD3,EDN3,EGR1,EGR3,ERBB4,FBXW4,FEZF1,FEZF2,FGF5,FGF8,FGF9,FGFR3,FOXP1,FOXP2,FZD5,FZD7,GAS1,GATA2,GATA3,GATA4,GDF11,GLI2,GREM1,HES5,HHEX,HIPK1,HOXA3,HOXC10,HOXD13,HSF4,IGFBP5,IL23A,ISL1,JAG1,KIT,KMT2D,LBX1,LEF1,LHX1,LHX5,MAB21L1,MAB21L2,MECOM,MEF2C,MFN2,MITF,MSX2,NCCR…
Age	positive	GO Biological Process	GO:0048663	neuron fate commitment	102	6.80E-105	7.10E-101	6.96E-103	3.951419	58.96615	233	304	0.05825	0.7664474	25	35	62	ASCL1,BMP4,DBX1,DLX1,DLX2,FOXA2,GATA2,GLI2,GSX1,HES5,HOXC10,HOXD10,ISL1,LBX1,LHX6,NKX2-2,NKX6-1,NTRK3,OTX2,PAX3,PAX7,SIX1,TFAP2C,TGFB2,TLX3
Age	positive	GO Biological Process	GO:0000122	negative regulation of transcription from RNA polymerase II promoter	103	8.64E-105	9.02E-101	8.76E-103	2.08566	349.5296	729	1802	0.18225	0.4045505	115	233	572	ALX1,BCOR,BMP2,BMP4,CBX8,CDX2,CNOT2,DACH1,DDX5,DLL4,DLX1,DLX2,DMAP1,DMBX1,DNAJB5,DRD3,EFNA1,EGR1,EOMES,FEZF1,FEZF2,FGFR3,FOXA2,FOXB1,FOXB2,FOXP2,GATA2,GATA3,GLI2,HAND1,HDAC3,HDAC9,HELT,HES5,HEY1,HHEX,HIC1,HIVEP1,HNF1B,HOXA2,HOXA7,HOXB3,HSF4,ID3,IKZF1,IRF2,ISL1,KDM5C,LEF1,LMO1,MAF,MEF2C,MEIS2,MSX1,MSX2,NFIB,NFIX,NKX2-5,NKX6-1,NPAS1,NR1D1,NR2E1,NR2F1,NR6A1,OSR1,OSR2,OVOL1,PAF1,PAX2,PAX3,PAX5,PDE2A,…
Age	positive	GO Biological Process	GO:0034641	cellular nitrogen compound metabolic process	104	6.09E-104	6.36E-100	6.11E-102	1.493151	1162.642	1736	5994	0.434	0.289623	382	1273	4862	ABCC5,ABCD4,ACIN1,ACTR5,ADCY2,ADCY4,ADCY5,ADSL,AGAP3,ALX1,ANK1,APOA1,APP,ARF3,ARID1A,ARID1B,ARID5B,ARL4C,ARX,ASCL1,ASXL3,ATP5EP2,ATP5G2,AXIN2,AZIN1,BARHL1,BARHL2,BAZ2A,BBX,BCL11A,BCL11B,BCL9L,BCOR,BMPR1A,BNC2,BRPF1,BSX,BZW1,C11orf30,CALCOCO1,CASZ1,CBX8,CDAN1,CDK13,CDX2,CELF2,CELF3,CELF4,CHD3,CHD4,CHD5,CNOT2,CREB5,CTGF,CTNND2,CUX2,DACH1,DBR1,DCAKD,DDX5,DKC1,DLX5,DMAP1,DMBX1,DMRT3,DNAH2,DPAGT1,DPF1…
Age	positive	GO Biological Process	GO:0051093	negative regulation of developmental process	105	1.02E-101	1.07E-97	1.02E-99	2.275851	258.3649	588	1332	0.147	0.4414414	107	209	605	APP,ASCL1,AXIN2,BAI3,BCL11A,BCL9L,BCOR,BMP2,BMP4,BMP7,BMPR1A,CAV3,CDX2,DLL4,DLX1,DLX2,DRD3,EFNA1,EOMES,EPHA4,EPHB2,ESRRB,FGF8,FGFR3,FOXA2,FZD7,GATA2,GATA3,GDF11,GLI2,GREM1,GSK3A,GSK3B,HES5,HHEX,HOXA2,HOXA7,ID3,IGFBP5,IRX3,ISL1,JAG1,KIT,LBX1,LDB2,LEF1,LIN28A,LINGO1,LMX1A,MEIS1,MEIS2,MSX2,NEUROD2,NKD1,NKX2-2,NKX2-5,NKX6-1,NR2E1,NTN1,NTRK3,OSR1,OVOL2,PAF1,PAX2,PAX8,PBX1,PHOX2B,PRDM16,PRDM6,PROX1,PTC…
Age	positive	GO Biological Process	GO:0006807	nitrogen compound metabolic process	106	2.33E-101	2.43E-97	2.30E-99	1.476827	1194.453	1764	6158	0.441	0.2864566	401	1355	5277	ABCC5,ABCD4,ACIN1,ACTR5,ADCY2,ADCY4,ADCY5,ADSL,AGAP3,ALOXE3,ALX1,AMN,ANK1,APOA1,APP,ARF3,ARID1A,ARID1B,ARID5B,ARL4C,ARX,ASCL1,ASXL3,ATP5EP2,ATP5G2,AXIN2,AZIN1,BARHL1,BARHL2,BAZ2A,BBX,BCL11A,BCL11B,BCL9L,BCOR,BMPR1A,BNC2,BRPF1,BSX,BZW1,C11orf30,CALCOCO1,CASZ1,CBX8,CDAN1,CDK13,CDX2,CELF2,CELF3,CELF4,CHD3,CHD4,CHD5,CHST12,CHSY3,CNOT2,CREB5,CTGF,CTNND2,CUX2,DACH1,DBR1,DCAKD,DDX5,DKC1,DLX5,DMAP1,DMBX1…
Age	positive	GO Biological Process	GO:0030855	epithelial cell differentiation	107	2.44E-98	2.55E-94	2.38E-96	2.601508	168.3639	438	868	0.1095	0.5046083	67	150	486	ASCL1,BCL11B,BMP2,BMP4,BMP7,CBFA2T2,DLX5,DLX6,EDN3,ERBB4,FGF8,FGFR3,FOXA2,FOXB1,FZD2,FZD7,GATA3,GATA4,GLI2,GREM1,HES5,HEY1,HHEX,HNF1B,HOXB5,HSPA2,ID3,INSM1,JAG1,KCNMA1,KIT,LEF1,MAF,MEF2C,MITF,MSI1,NEUROG3,NFIB,NKX2-2,NKX6-1,ODF2,ONECUT1,ONECUT2,PAX2,PAX8,PDE2A,PITX2,POU3F1,POU4F3,PROX1,PTCH1,PTHLH,RARA,RFX3,SALL1,SIX1,SIX2,SLC4A7,SOX4,STAT5A,TFAP2A,TFAP2C,VEZF1,WNT5A,WNT7B,ZMYND15,ZNF703
Age	positive	GO Biological Process	GO:0040011	locomotion	108	1.74E-97	1.81E-93	1.68E-95	2.146727	298.1282	640	1537	0.16	0.4163956	124	290	1042	ANK1,APOA1,APP,ARID5B,ARX,ASCL1,BAMBI,BARHL1,BARHL2,BCL11B,BMP4,BMP7,CACNA1D,CACNA1E,CACNA1I,CACNB1,CACNB3,CD248,CDH13,CDK5R2,CELF3,CELSR1,CELSR2,CLTA,CTGF,CXCR5,DCX,DLG3,DLX5,DNAH2,DRGX,EDN3,EFNA1,EFNB3,EGR2,EGR3,EPHA4,EPHA7,EPHB1,EPHB2,ERBB4,ESAM,ETV1,EXT1,FEZF1,FEZF2,FGF8,FOXB1,FOXP1,GAS1,GATA3,GBX2,GLI2,GPC6,GRB7,GREM1,GSK3B,HGF,HOXA2,ISL1,ITGB7,JPH3,KIT,LEF1,LGI1,LHX1,LHX2,LHX6,LHX9,LMX1A,LM…
Age	positive	GO Biological Process	GO:0060173	limb development	109	8.32E-97	8.69E-93	7.97E-95	2.983834	113.2771	338	584	0.0845	0.5787671	56	87	153	ALX1,BBS7,BMP4,BMP7,BMPR1A,CYP26B1,DLX5,DLX6,EVX2,FBXW4,FGF8,FGF9,GAS1,GLI2,GNAQ,GNAS,GREM1,HOXA11,HOXC10,HOXC11,HOXD10,HOXD11,HOXD12,HOXD13,KIAA1715,LEF1,LMX1B,MECOM,MSX1,MSX2,OSR1,OSR2,PBX1,PITX1,PITX2,PLXNA2,PRRX1,PTCH1,RARB,RARG,SALL1,SALL3,SALL4,SFRP2,SHOX2,SKI,SMOC1,SOX4,TBX3,TBX4,TBX5,TFAP2A,TFAP2B,WNT3,WNT5A,ZBTB16
Age	positive	GO Biological Process	GO:0003008	system process	110	1.23E-95	1.29E-91	1.17E-93	2.021765	356.1245	720	1836	0.18	0.3921569	172	435	1952	AAAS,ADCY2,ADCY4,ADCY5,ADRB1,ADRBK1,ALOXE3,AMN,APP,ASIC1,ASIC2,BARHL1,BBS7,BMP4,BRSK1,CACNA1D,CACNA1E,CACNB3,CACNG2,CACNG4,CAMK2G,CBLN1,CDH8,CELF4,CHRNA2,CLCN1,COPA,CRH,CTNND2,DAB2,DLG2,DLG3,DLL4,DOC2A,DRD3,DRGX,EDN3,EGR1,EGR2,EGR3,EIF2B4,EML2,EPHB1,EPHB2,EYA4,FGF12,FGF14,FGFR3,FLI1,FOXB1,FOXP2,FRMPD4,FZD2,GABRA1,GABRB2,GATA3,GATA4,GLRA1,GNAO1,GNAS,GNAT1,GRIA1,GRIA2,GRIA3,GRIA4,GRIK2,GRIK3,GRIN2B…
Age	positive	GO Biological Process	GO:0035108	limb morphogenesis	111	1.36E-95	1.42E-91	1.28E-93	2.977746	112.5012	335	580	0.08375	0.5775862	54	84	140	ALX1,BMP4,BMP7,BMPR1A,CYP26B1,DLX5,DLX6,EVX2,FBXW4,FGF8,FGF9,GAS1,GLI2,GNAQ,GNAS,GREM1,HOXA11,HOXC10,HOXC11,HOXD10,HOXD11,HOXD12,HOXD13,KIAA1715,LEF1,LMX1B,MECOM,MSX1,MSX2,OSR1,OSR2,PBX1,PITX1,PITX2,PLXNA2,PRRX1,PTCH1,RARB,RARG,SALL1,SALL3,SALL4,SFRP2,SHOX2,SKI,SOX4,TBX3,TBX4,TBX5,TFAP2A,TFAP2B,WNT3,WNT5A,ZBTB16
Age	positive	GO Biological Process	GO:0048729	tissue morphogenesis	112	1.21E-94	1.26E-90	1.13E-92	2.435389	196.6832	479	1014	0.11975	0.4723866	92	178	481	ALX1,BBS7,BMP2,BMP4,BMP7,BMPR1A,BTRC,CELSR1,DLG3,DLL4,EOMES,FGF8,FGFR3,FOXA2,FOXF2,GATA3,GATA4,GBX2,GLI2,GREM1,GRHL2,HAND1,HES5,HEY1,HHEX,HNF1B,HOXA11,HOXD11,HOXD13,IGFBP5,IRX3,ISL1,JAG1,KLHL3,LBX1,LEF1,LHX1,LHX2,LMO4,MEF2C,MSX2,MYF5,MYF6,NKX2-5,NTN1,OSR1,OVOL2,PAX2,PAX3,PAX7,PAX8,PBX1,PITX2,PROX1,PTCH1,PTHLH,RARG,RGMA,RSPO3,SALL1,SALL4,SEMA3A,SFRP1,SFRP2,SHOX2,SIX1,SIX2,SKI,SLIT2,SOSTDC1,SOX4,SP…
Age	positive	GO Biological Process	GO:0021879	forebrain neuron differentiation	113	3.35E-94	3.50E-90	3.10E-92	3.710033	62.2636	231	321	0.05775	0.7196262	21	28	45	ARX,ASCL1,BCL11B,DLX1,DLX2,ERBB4,GBX2,GNAQ,LEF1,LHX5,LHX6,LHX8,OTP,POU3F4,SALL1,SALL3,SLIT2,TFAP2A,TFAP2C,UNCX,WNT5A
Age	positive	GO Biological Process	GO:0001656	metanephros development	114	3.57E-94	3.73E-90	3.27E-92	3.346768	81.27243	272	419	0.068	0.6491647	28	44	81	BMP4,BMP7,EGR1,FGF8,GATA3,GDF11,GREM1,HES5,HOXA11,HOXC11,HOXD11,ID3,IRX3,LHX1,OSR1,OSR2,PAX2,PAX8,PTCH1,SALL1,SIX1,SIX2,SIX4,SLIT2,TFAP2A,TFAP2B,TSHZ3,WNT7B
Age	positive	GO Biological Process	GO:0050877	neurological system process	115	3.85E-94	4.02E-90	3.49E-92	2.153962	285.5203	615	1472	0.15375	0.4177989	147	335	1547	AAAS,ADCY2,ADCY4,ADCY5,ADRB1,ALOXE3,APP,ASIC1,ASIC2,BARHL1,BBS7,BRSK1,CACNA1D,CACNA1E,CACNB3,CACNG2,CACNG4,CAMK2G,CBLN1,CDH8,CELF4,CHRNA2,CLCN1,CRH,CTNND2,DLG2,DLG3,DOC2A,DRD3,DRGX,EGR1,EGR2,EGR3,EIF2B4,EML2,EPHB1,EPHB2,EYA4,FGF12,FGF14,FGFR3,FOXB1,FOXP2,FRMPD4,FZD2,GABRA1,GABRB2,GLRA1,GNAS,GNAT1,GRIA1,GRIA2,GRIA3,GRIA4,GRIK2,GRIK3,GRIN2B,GRIN3A,GRK7,GRM1,GRM4,GRM7,HCN1,HCRTR2,HES5,HOXC10,HOXD10,…
Age	positive	GO Biological Process	GO:0035270	endocrine system development	116	1.18E-93	1.23E-89	1.06E-91	3.186839	91.94065	293	474	0.07325	0.6181435	39	59	128	APOA1,ARID5B,ASCL1,BMP2,BMP4,BMPR1A,CRH,CYP17A1,FGF8,FOXA2,GATA2,GATA3,GLI2,GSX1,HHEX,HNF1B,HOXA3,HOXB3,INSM1,ISL1,NEUROG3,NKX2-2,NKX2-5,NKX6-1,ONECUT1,ONECUT2,OTP,PAX1,PAX8,PBX1,PITX1,PITX2,RFX3,SALL1,SIX1,SOX4,TCF7L2,THRA,WNT5A
Age	positive	GO Biological Process	GO:0010629	negative regulation of gene expression	117	7.97E-93	8.32E-89	7.11E-91	1.836517	482.9793	887	2490	0.22175	0.3562249	166	370	980	ALX1,ARID5B,ASCL1,BAZ2A,BCL11A,BCOR,BMP2,BMP4,BMP7,BTRC,CBFA2T2,CBX5,CBX8,CDX2,CNOT2,CRH,CTGF,CUX2,DAB2,DACH1,DDX5,DLL4,DLX1,DLX2,DMAP1,DMBX1,DNAJB5,DRD3,EFNA1,EGR1,ELK3,EOMES,FEZF1,FEZF2,FGFR3,FOXA2,FOXB1,FOXB2,FOXF2,FOXP1,FOXP2,GATA2,GATA3,GLI2,GREM1,GSK3B,HAND1,HDAC3,HDAC9,HELT,HES5,HEY1,HHEX,HIC1,HIVEP1,HNF1B,HOXA2,HOXA7,HOXB3,HSF4,ID3,IKZF1,IKZF4,IRF2,ISL1,KDM5C,KMT2D,LEF1,LHX1,LHX9,LIN28A,L…
Age	positive	GO Biological Process	GO:0045892	negative regulation of transcription, DNA-dependent	118	1.33E-92	1.39E-88	1.18E-90	1.873715	448.841	841	2314	0.21025	0.3634399	153	331	880	ALX1,ARID5B,ASCL1,BAZ2A,BCOR,BMP2,BMP4,BMP7,BTRC,CBFA2T2,CBX5,CBX8,CDX2,CNOT2,CUX2,DAB2,DACH1,DDX5,DLL4,DLX1,DLX2,DMAP1,DMBX1,DNAJB5,DRD3,EFNA1,EGR1,ELK3,EOMES,FEZF1,FEZF2,FGFR3,FOXA2,FOXB1,FOXB2,FOXF2,FOXP1,FOXP2,GATA2,GATA3,GLI2,GREM1,GSK3B,HAND1,HDAC3,HDAC9,HELT,HES5,HEY1,HHEX,HIC1,HIVEP1,HNF1B,HOXA2,HOXA7,HOXB3,HSF4,ID3,IKZF1,IKZF4,IRF2,ISL1,KDM5C,KMT2D,LEF1,LHX1,LHX9,LMO1,MAF,MECOM,MEF2C,MEI…
Age	positive	GO Biological Process	GO:0000902	cell morphogenesis	119	1.89E-91	1.97E-87	1.66E-89	2.202875	258.7528	570	1334	0.1425	0.4272864	112	249	779	ANK1,APP,ARX,BBS7,BCL11B,BIN3,BMP2,BMP4,BMP7,BRSK1,BRSK2,CACNA1D,CACNA1I,CACNB1,CACNB3,CADM1,CELSR2,CLTA,DAB2,DCX,DLG3,DLX5,DRGX,DSCAM,DSCAML1,EFNA1,EFNB3,EGR2,EOMES,EPHA4,EPHA7,EPHB1,EPHB2,ESRRB,ETV1,EXT1,FERMT2,FEZF1,FEZF2,FGF8,FGFR3,FOXB1,FOXF2,FOXP1,FZD2,FZD5,FZD7,GAS1,GATA3,GBX2,GLI2,GREM1,GSK3B,HEY1,HGF,HOXA2,ISL1,KLF2,LEF1,LGI1,LHX1,LHX2,LHX9,LMX1A,MEF2C,MSX1,MSX2,NCAM1,NFIB,NKX2-8,NR2E1,N…
Age	positive	GO Biological Process	GO:0021872	forebrain generation of neurons	120	6.04E-91	6.31E-87	5.26E-89	3.550906	67.30676	239	347	0.05975	0.6887608	23	33	56	ARX,ASCL1,BCL11B,DLX1,DLX2,ERBB4,GBX2,GNAQ,HES5,LEF1,LHX5,LHX6,LHX8,NR2E1,OTP,POU3F4,SALL1,SALL3,SLIT2,TFAP2A,TFAP2C,UNCX,WNT5A
Age	positive	GO Biological Process	GO:0032989	cellular component morphogenesis	121	3.12E-89	3.26E-85	2.69E-87	2.169151	265.5417	576	1369	0.144	0.4207451	115	263	845	ANK1,APP,ARX,BBS7,BCL11B,BIN3,BMP2,BMP4,BMP7,BRSK1,BRSK2,CACNA1D,CACNA1I,CACNB1,CACNB3,CADM1,CELSR2,CLTA,DAB2,DCX,DLG3,DLX5,DRGX,DSCAM,DSCAML1,EFNA1,EFNB3,EGR2,EOMES,EPHA4,EPHA7,EPHB1,EPHB2,ESRRB,ETV1,EXT1,FERMT2,FEZF1,FEZF2,FGF8,FGFR3,FOXB1,FOXF2,FOXP1,FZD2,FZD5,FZD7,GAS1,GATA3,GBX2,GLI2,GREM1,GSK3B,HEY1,HGF,HOXA2,ISL1,KLF2,LEF1,LGI1,LHX1,LHX2,LHX9,LMX1A,MEF2C,MPP5,MSX1,MSX2,NCAM1,NFIB,NKX2-5,NK…
Age	positive	GO Biological Process	GO:0051253	negative regulation of RNA metabolic process	122	1.91E-88	1.99E-84	1.63E-86	1.843283	456.7937	842	2355	0.2105	0.3575372	155	350	918	ACIN1,ALX1,ARID5B,ASCL1,BAZ2A,BCOR,BMP2,BMP4,BMP7,BTRC,CBFA2T2,CBX5,CBX8,CDX2,CNOT2,CUX2,DAB2,DACH1,DDX5,DLL4,DLX1,DLX2,DMAP1,DMBX1,DNAJB5,DRD3,EFNA1,EGR1,ELK3,EOMES,FEZF1,FEZF2,FGFR3,FOXA2,FOXB1,FOXB2,FOXF2,FOXP1,FOXP2,GATA2,GATA3,GLI2,GREM1,GSK3B,HAND1,HDAC3,HDAC9,HELT,HES5,HEY1,HHEX,HIC1,HIVEP1,HNF1B,HOXA2,HOXA7,HOXB3,HSF4,ID3,IKZF1,IKZF4,IRF2,ISL1,KDM5C,KMT2D,LEF1,LHX1,LHX9,LMO1,MAF,MECOM,MEF…
Age	positive	GO Biological Process	GO:2000113	negative regulation of cellular macromolecule biosynthetic process	123	5.55E-88	5.79E-84	4.71E-86	1.822694	473.4749	863	2441	0.21575	0.3535436	166	369	988	AATF,ALX1,ARID5B,ASCL1,BAZ2A,BCOR,BMP2,BMP4,BMP7,BTRC,CBFA2T2,CBX5,CBX8,CDAN1,CDX2,CNOT2,CUX2,DAB2,DACH1,DDX5,DLL4,DLX1,DLX2,DMAP1,DMBX1,DNAJB5,DRD3,EFNA1,EGR1,EIF2B4,ELK3,EOMES,FEZF1,FEZF2,FGFR3,FOXA2,FOXB1,FOXB2,FOXF2,FOXP1,FOXP2,GATA2,GATA3,GLI2,GRB7,GREM1,GSK3A,GSK3B,HAND1,HDAC3,HDAC9,HELT,HES5,HEY1,HHEX,HIC1,HIVEP1,HNF1B,HOXA2,HOXA7,HOXB3,HSF4,ID3,IGF2BP2,IGF2BP3,IGFBP5,IKZF1,IKZF4,IRF2,ISL1…
Age	positive	GO Biological Process	GO:0002009	morphogenesis of an epithelium	124	1.33E-87	1.39E-83	1.12E-85	2.495356	169.9156	424	876	0.106	0.4840183	76	152	373	ALX1,BBS7,BMP2,BMP4,BMP7,BTRC,CELSR1,DLG3,DLL4,FGF8,FGFR3,FOXA2,FOXF2,GATA3,GATA4,GBX2,GLI2,GREM1,GRHL2,HAND1,HES5,HHEX,HNF1B,HOXA11,HOXD11,HOXD13,IRX3,JAG1,KLHL3,LBX1,LEF1,LHX1,LHX2,LMO4,MEF2C,MSX2,NKX2-5,NTN1,OSR1,OVOL2,PAX2,PAX3,PAX8,PBX1,PITX2,PTCH1,PTHLH,RARG,RGMA,RSPO3,SALL1,SALL4,SEMA3A,SFRP1,SFRP2,SIX1,SIX2,SKI,SLIT2,SOSTDC1,SOX4,SPRY2,SRF,STAT5A,TBX18,TBX3,TBX4,TBX5,TFAP2A,TFAP2C,TRIM71,…
Age	positive	GO Biological Process	GO:0045597	positive regulation of cell differentiation	125	2.74E-87	2.86E-83	2.29E-85	2.258808	228.8818	517	1180	0.12925	0.4381356	102	198	537	ACIN1,ADRB1,ARPC2,ASCL1,AXIN2,BAMBI,BCL11A,BCL9L,BMP2,BMP4,BMP7,BMPR1A,CAV3,CDON,CDX2,CTGF,CYP26B1,DAB2,DLX5,DSCAM,EOMES,EPHA4,EPHB2,FEZF1,FEZF2,FGFR3,FOXA2,FOXP1,GATA2,GATA3,GATA4,GLI2,GNAS,GOLGA2,GREM1,GSK3B,HEY1,HGF,HOXA11,HOXD11,HSF4,IKZF1,IL23A,IRX3,JAG1,KMT2E,LEF1,LHX1,LIN28A,MAP2K6,MEF2C,MSX2,MYF5,MYF6,NEUROD2,NEUROG1,NEUROG3,NKX2-2,NKX2-5,NKX6-1,NPTN,NTF3,NTN1,NTRK2,NTRK3,OTP,PAX2,PAX8,PD…
Age	positive	GO Biological Process	GO:0060562	epithelial tube morphogenesis	126	4.14E-87	4.32E-83	3.43E-85	2.564925	155.95	400	804	0.1	0.4975124	62	123	292	ALX1,BBS7,BMP2,BMP4,BMP7,BTRC,CELSR1,DLL4,FGF8,FOXA2,GATA3,GATA4,GBX2,GLI2,GREM1,GRHL2,HAND1,HES5,HHEX,HNF1B,HOXA11,HOXD11,IRX3,KLHL3,LBX1,LEF1,LHX1,LHX2,LMO4,MEF2C,MSX2,NKX2-5,NTN1,OSR1,OVOL2,PAX2,PAX3,PAX8,PBX1,PITX2,PTCH1,PTHLH,RGMA,SALL1,SALL4,SFRP1,SFRP2,SIX1,SKI,SLIT2,SOSTDC1,SOX4,SPRY2,SRF,TBX3,TFAP2A,TFAP2C,TRIM71,WNT5A,ZEB2,ZIC3,ZIC5
Age	positive	GO Biological Process	GO:0010558	negative regulation of macromolecule biosynthetic process	127	8.46E-87	8.83E-83	6.96E-85	1.813661	476.3844	864	2456	0.216	0.3517915	167	377	1029	AATF,ALX1,ARID5B,ASCL1,BAZ2A,BCOR,BMP2,BMP4,BMP7,BTRC,CBFA2T2,CBX5,CBX8,CDAN1,CDX2,CNOT2,CUX2,DAB2,DACH1,DDX5,DLL4,DLX1,DLX2,DMAP1,DMBX1,DNAJB5,DRD3,EFNA1,EGR1,EIF2B4,ELK3,EOMES,FEZF1,FEZF2,FGFR3,FOXA2,FOXB1,FOXB2,FOXF2,FOXP1,FOXP2,GATA2,GATA3,GLI2,GRB7,GREM1,GSK3A,GSK3B,HAND1,HDAC3,HDAC9,HELT,HES5,HEY1,HHEX,HIC1,HIVEP1,HNF1B,HOXA2,HOXA7,HOXB3,HSF4,ID3,IGF2BP2,IGF2BP3,IGFBP5,IKZF1,IKZF4,IRF2,ISL1…
Age	positive	GO Biological Process	GO:0048483	autonomic nervous system development	128	1.27E-86	1.32E-82	1.03E-84	4.242804	40.53923	172	209	0.043	0.8229665	15	24	49	ASCL1,EGR2,GATA3,GBX2,NAV2,NRP2,NTF3,PHOX2B,PLXNA4,SEMA3A,SEMA3F,SIX1,SOX4,TFAP2A,TFAP2B
Age	positive	GO Biological Process	GO:0031327	negative regulation of cellular biosynthetic process	129	1.90E-86	1.98E-82	1.53E-84	1.80807	480.0698	868	2475	0.217	0.3507071	169	391	1076	AATF,ALX1,ARID5B,ASCL1,BAZ2A,BCOR,BMP2,BMP4,BMP7,BTRC,CBFA2T2,CBX5,CBX8,CDAN1,CDX2,CNOT2,CUX2,DAB2,DACH1,DDX5,DLL4,DLX1,DLX2,DMAP1,DMBX1,DNAJB5,DRD3,EFNA1,EGR1,EIF2B4,ELK3,EOMES,FEZF1,FEZF2,FGFR3,FOXA2,FOXB1,FOXB2,FOXF2,FOXP1,FOXP2,GATA2,GATA3,GLI2,GRB7,GREM1,GRM7,GSK3A,GSK3B,HAND1,HDAC3,HDAC9,HELT,HES5,HEY1,HHEX,HIC1,HIVEP1,HNF1B,HOXA2,HOXA7,HOXB3,HSF4,ID3,IGF2BP2,IGF2BP3,IGFBP5,IKZF1,IKZF4,IRF2…
Age	positive	GO Biological Process	GO:0045934	negative regulation of nucleobase-containing compound metabolic process	130	3.40E-86	3.55E-82	2.73E-84	1.821481	466.1042	849	2403	0.21225	0.3533084	160	377	1009	ACIN1,ALX1,ARID5B,ASCL1,BAZ2A,BCOR,BMP2,BMP4,BMP7,BTRC,CBFA2T2,CBX5,CBX8,CDAN1,CDX2,CNOT2,CUX2,DAB2,DACH1,DDX5,DLL4,DLX1,DLX2,DMAP1,DMBX1,DNAJB5,DRD3,EFNA1,EGR1,ELK3,EOMES,FEZF1,FEZF2,FGFR3,FOXA2,FOXB1,FOXB2,FOXF2,FOXP1,FOXP2,GATA2,GATA3,GLI2,GREM1,GRM7,GSK3A,GSK3B,HAND1,HDAC3,HDAC9,HELT,HES5,HEY1,HHEX,HIC1,HIVEP1,HNF1B,HOXA2,HOXA7,HOXB3,HSF4,ID3,IKZF1,IKZF4,IRF2,ISL1,KDM5C,KMT2D,LEF1,LHX1,LHX9,L…
Age	positive	GO Biological Process	GO:0051172	negative regulation of nitrogen compound metabolic process	131	5.56E-86	5.81E-82	4.43E-84	1.819967	466.4921	849	2405	0.21225	0.3530146	160	379	1023	ACIN1,ALX1,ARID5B,ASCL1,BAZ2A,BCOR,BMP2,BMP4,BMP7,BTRC,CBFA2T2,CBX5,CBX8,CDAN1,CDX2,CNOT2,CUX2,DAB2,DACH1,DDX5,DLL4,DLX1,DLX2,DMAP1,DMBX1,DNAJB5,DRD3,EFNA1,EGR1,ELK3,EOMES,FEZF1,FEZF2,FGFR3,FOXA2,FOXB1,FOXB2,FOXF2,FOXP1,FOXP2,GATA2,GATA3,GLI2,GREM1,GRM7,GSK3A,GSK3B,HAND1,HDAC3,HDAC9,HELT,HES5,HEY1,HHEX,HIC1,HIVEP1,HNF1B,HOXA2,HOXA7,HOXB3,HSF4,ID3,IKZF1,IKZF4,IRF2,ISL1,KDM5C,KMT2D,LEF1,LHX1,LHX9,L…
Age	positive	GO Biological Process	GO:0035239	tube morphogenesis	132	6.96E-86	7.26E-82	5.50E-84	2.539842	158.2776	402	816	0.1005	0.4926471	63	129	309	ALX1,BBS7,BMP2,BMP4,BMP7,BTRC,CELSR1,DLL4,EDA,FGF8,FOXA2,GATA3,GATA4,GBX2,GLI2,GREM1,GRHL2,HAND1,HES5,HHEX,HNF1B,HOXA11,HOXD11,IRX3,KLHL3,LBX1,LEF1,LHX1,LHX2,LMO4,MEF2C,MSX2,NKX2-5,NTN1,OSR1,OVOL2,PAX2,PAX3,PAX8,PBX1,PITX2,PTCH1,PTHLH,RGMA,SALL1,SALL4,SFRP1,SFRP2,SIX1,SKI,SLIT2,SOSTDC1,SOX4,SPRY2,SRF,TBX3,TFAP2A,TFAP2C,TRIM71,WNT5A,ZEB2,ZIC3,ZIC5
Age	positive	GO Biological Process	GO:0009890	negative regulation of biosynthetic process	133	3.43E-85	3.58E-81	2.70E-83	1.799346	482.3974	868	2487	0.217	0.3490149	169	393	1091	AATF,ALX1,ARID5B,ASCL1,BAZ2A,BCOR,BMP2,BMP4,BMP7,BTRC,CBFA2T2,CBX5,CBX8,CDAN1,CDX2,CNOT2,CUX2,DAB2,DACH1,DDX5,DLL4,DLX1,DLX2,DMAP1,DMBX1,DNAJB5,DRD3,EFNA1,EGR1,EIF2B4,ELK3,EOMES,FEZF1,FEZF2,FGFR3,FOXA2,FOXB1,FOXB2,FOXF2,FOXP1,FOXP2,GATA2,GATA3,GLI2,GRB7,GREM1,GRM7,GSK3A,GSK3B,HAND1,HDAC3,HDAC9,HELT,HES5,HEY1,HHEX,HIC1,HIVEP1,HNF1B,HOXA2,HOXA7,HOXB3,HSF4,ID3,IGF2BP2,IGF2BP3,IGFBP5,IKZF1,IKZF4,IRF2…
Age	positive	GO Biological Process	GO:0035295	tube development	134	1.06E-84	1.10E-80	8.24E-83	2.23886	228.6878	512	1179	0.128	0.4342663	88	180	443	ALX1,ASCL1,BBS7,BMP2,BMP4,BMP7,BMPR1A,BTRC,CELSR1,CRH,CTGF,DLL4,EDA,FGF8,FGF9,FGFR3,FOXA2,FOXP1,FOXP2,GATA3,GATA4,GBX2,GDF11,GLI2,GREM1,GRHL2,HAND1,HES5,HHEX,HNF1B,HOXA11,HOXD11,IRX3,JAG1,KLHL3,LBX1,LEF1,LHX1,LHX2,LMO4,LOX,MEF2C,MSX2,NFIB,NKX2-5,NKX2-8,NTN1,OSR1,OVOL2,PAX2,PAX3,PAX8,PBX1,PITX2,PROX1,PTCH1,PTHLH,RARA,RARB,RGMA,SALL1,SALL4,SFRP1,SFRP2,SIM1,SIX1,SKI,SLC23A1,SLIT2,SMAD6,SOSTDC1,SOX4,…
Age	positive	GO Biological Process	GO:0021510	spinal cord development	135	1.10E-83	1.14E-79	8.47E-82	3.03768	93.49239	284	482	0.071	0.5892116	30	43	84	ASCL1,DBX1,DRGX,FOXB1,FOXP1,GATA2,GDF11,GLI2,GSX1,HOXC10,HOXD10,ISL1,LBX1,LHX1,LHX5,LMO4,MDGA2,NEUROG3,NKX2-2,NKX6-1,PAX3,PAX7,PBX3,PROX1,PTCH1,RELN,RFX4,SOX4,TAL1,UNCX
Age	positive	GO Biological Process	GO:0001708	cell fate specification	136	7.69E-83	8.03E-79	5.90E-81	3.600398	59.16012	213	305	0.05325	0.6983607	22	33	65	ASCL1,CDON,DBX1,EOMES,FOXA2,GLI2,HNF1B,HOXA11,HOXC10,HOXD10,ISL1,LBX1,NKX2-2,NKX6-1,NTRK3,OTX2,PAX2,SIX1,SIX2,TBX6,TENM4,TLX3
Age	positive	GO Biological Process	GO:0000904	cell morphogenesis involved in differentiation	137	8.70E-83	9.09E-79	6.63E-81	2.226438	227.718	507	1174	0.12675	0.4318569	104	211	590	ANK1,APP,ARX,BCL11B,BMP2,BMP4,BMP7,BRSK1,BRSK2,CACNA1D,CACNA1I,CACNB1,CACNB3,CELSR2,CLTA,DAB2,DCX,DLG3,DLX5,DRGX,DSCAM,DSCAML1,EFNA1,EFNB3,EGR2,EOMES,EPHA4,EPHA7,EPHB1,EPHB2,ESRRB,ETV1,EXT1,FERMT2,FEZF1,FEZF2,FGF8,FGFR3,FOXB1,FOXF2,FOXP1,FZD2,FZD5,FZD7,GAS1,GATA3,GBX2,GLI2,GREM1,GSK3B,HEY1,HGF,HOXA2,ISL1,LEF1,LGI1,LHX1,LHX2,LHX9,LMX1A,MEF2C,MSX2,NCAM1,NFIB,NKX2-8,NR2E1,NR4A2,NRP2,NTF3,NTN1,OTX2,P…
Age	positive	GO Biological Process	GO:0006928	cellular component movement	138	9.15E-83	9.56E-79	6.93E-81	2.003707	321.4043	644	1657	0.161	0.3886542	129	336	1179	ANK1,APOA1,APP,ARID5B,ARPC2,ARX,ASCL1,BAMBI,BARHL1,BARHL2,BCL11B,BMP7,CACNA1D,CACNA1E,CACNA1I,CACNB1,CACNB3,CD248,CDH13,CDK5R2,CELF3,CELSR1,CELSR2,CLTA,CTGF,CXCR5,DCX,DLG3,DLX5,DNAH2,DRGX,EDN3,EFNA1,EFNB3,EGR2,EGR3,EPHA4,EPHA7,EPHB1,EPHB2,ERBB4,ESAM,ETV1,EXT1,FEZF1,FEZF2,FGF8,FOXB1,FOXP1,GAS1,GATA3,GBX2,GLI2,GPC6,GRB7,GREM1,GSK3B,HGF,HOXA2,HSPB1,IGSF8,ISL1,ITGB7,KIF21B,KIFC3,KIT,LEF1,LGI1,LHX1,LH…
Age	positive	GO Biological Process	GO:0048858	cell projection morphogenesis	139	9.88E-83	1.03E-78	7.42E-81	2.295091	206.9634	475	1067	0.11875	0.4451734	85	201	620	ANK1,APP,ARX,BBS7,BCL11B,BMP7,BRSK1,BRSK2,CACNA1D,CACNA1I,CACNB1,CACNB3,CELSR2,CLTA,DCX,DLG3,DLX5,DRGX,DSCAM,DSCAML1,EFNB3,EGR2,EPHA4,EPHA7,EPHB1,EPHB2,ETV1,EXT1,FEZF1,FEZF2,FGFR3,FOXB1,FOXP1,FZD2,FZD5,FZD7,GAS1,GATA3,GBX2,GLI2,GSK3B,HOXA2,ISL1,LGI1,LHX1,LHX2,LHX9,LMX1A,NCAM1,NFIB,NKX2-8,NR2E1,NR4A2,NRP2,NTF3,NTN1,ONECUT1,ONECUT2,OTX2,PAX2,PHOX2B,PLXNA2,PLXNA4,POU4F2,POU4F3,PRDM8,RELN,RFX3,RGMA,R…
Age	positive	GO Biological Process	GO:0032990	cell part morphogenesis	140	3.18E-82	3.32E-78	2.37E-80	2.288657	207.5453	475	1070	0.11875	0.4439252	85	204	635	ANK1,APP,ARX,BBS7,BCL11B,BMP7,BRSK1,BRSK2,CACNA1D,CACNA1I,CACNB1,CACNB3,CELSR2,CLTA,DCX,DLG3,DLX5,DRGX,DSCAM,DSCAML1,EFNB3,EGR2,EPHA4,EPHA7,EPHB1,EPHB2,ETV1,EXT1,FEZF1,FEZF2,FGFR3,FOXB1,FOXP1,FZD2,FZD5,FZD7,GAS1,GATA3,GBX2,GLI2,GSK3B,HOXA2,ISL1,LGI1,LHX1,LHX2,LHX9,LMX1A,NCAM1,NFIB,NKX2-8,NR2E1,NR4A2,NRP2,NTF3,NTN1,ONECUT1,ONECUT2,OTX2,PAX2,PHOX2B,PLXNA2,PLXNA4,POU4F2,POU4F3,PRDM8,RELN,RFX3,RGMA,R…
Age	positive	GO Biological Process	GO:0010605	negative regulation of macromolecule metabolic process	141	1.00E-80	1.05E-76	7.41E-79	1.69925	571.4286	971	2946	0.24275	0.3295995	204	516	1480	AATF,ACIN1,ALX1,ANAPC5,ANAPC7,ARID5B,ASCL1,BAZ2A,BCL11A,BCOR,BMP2,BMP4,BMP7,BTRC,CAMK2N2,CAV3,CBFA2T2,CBX5,CBX8,CDAN1,CDX2,CHAC1,CNOT2,CRH,CRIPAK,CTGF,CUX2,DAB2,DACH1,DDX5,DLL4,DLX1,DLX2,DMAP1,DMBX1,DNAJB5,DRD3,DUSP6,EFNA1,EGR1,EIF2B4,ELK3,EOMES,FEZF1,FEZF2,FGFR3,FOXA2,FOXB1,FOXB2,FOXF2,FOXP1,FOXP2,GADD45A,GAS1,GATA2,GATA3,GLI2,GNAQ,GRB7,GREM1,GSK3A,GSK3B,HAND1,HDAC3,HDAC9,HELT,HES5,HEY1,HHEX,HIC…
Age	positive	GO Biological Process	GO:0045664	regulation of neuron differentiation	142	8.00E-80	8.35E-76	5.88E-78	2.357731	184.0753	434	949	0.1085	0.4573235	69	138	353	APP,ASCL1,BARHL2,BCL11A,BCL11B,BMP2,BMP4,BMP7,CBFA2T2,CDON,DSCAM,EFNA1,EOMES,EPHA4,EPHB2,FEZF1,FEZF2,FOXA2,GLI2,GOLGA2,GSK3B,HES5,HOXA2,IRX3,ISL1,JAG1,LBX1,LIN28A,LINGO1,LMX1A,MEF2C,MEIS1,NEUROD2,NEUROG1,NEUROG3,NKX2-2,NKX2-5,NKX6-1,NPTN,NR2E1,NTN1,NTRK2,NTRK3,PBX1,PHOX2B,PLXNA4,PROX1,RELN,RHOA,RUFY3,SALL1,SEMA3A,SEMA3F,SEZ6,SHOX2,SIX1,SKOR2,SLIT2,SOX5,STMN2,SYNGAP1,TBR1,TCF4,TFAP2A,TLX3,VWC2L,WN…
Age	positive	GO Biological Process	GO:0009892	negative regulation of metabolic process	143	1.52E-79	1.58E-75	1.11E-77	1.68532	582.6787	982	3004	0.2455	0.3268975	208	545	1591	AATF,ACIN1,ALX1,ANAPC5,ANAPC7,ARID5B,ASCL1,BAZ2A,BCL11A,BCOR,BMP2,BMP4,BMP7,BTRC,CAMK2N2,CAV3,CBFA2T2,CBX5,CBX8,CDAN1,CDKN2C,CDX2,CHAC1,CNOT2,CRH,CRIPAK,CTGF,CUX2,DAB2,DACH1,DDX5,DLL4,DLX1,DLX2,DMAP1,DMBX1,DNAJB5,DRD3,DUSP6,EFNA1,EGR1,EIF2B4,ELK3,EOMES,FEZF1,FEZF2,FGFR3,FOXA2,FOXB1,FOXB2,FOXF2,FOXP1,FOXP2,GADD45A,GAS1,GATA2,GATA3,GATA4,GLI2,GNAQ,GRB7,GREM1,GRM7,GSK3A,GSK3B,HAND1,HDAC3,HDAC9,HELT,…
Age	positive	GO Biological Process	GO:0031324	negative regulation of cellular metabolic process	144	8.46E-79	8.83E-75	6.13E-77	1.709956	546.2128	934	2816	0.2335	0.3316761	196	503	1474	AATF,ACIN1,ALX1,ANAPC5,ANAPC7,ARID5B,ASCL1,BAZ2A,BCOR,BMP2,BMP4,BMP7,BTRC,CAMK2N2,CAV3,CBFA2T2,CBX5,CBX8,CDAN1,CDKN2C,CDX2,CNOT2,CRIPAK,CUX2,DAB2,DACH1,DDX5,DLL4,DLX1,DLX2,DMAP1,DMBX1,DNAJB5,DRD3,DUSP6,EFNA1,EGR1,EIF2B4,ELK3,EOMES,FEZF1,FEZF2,FGFR3,FOXA2,FOXB1,FOXB2,FOXF2,FOXP1,FOXP2,GADD45A,GATA2,GATA3,GATA4,GLI2,GNAQ,GRB7,GREM1,GRM7,GSK3A,GSK3B,HAND1,HDAC3,HDAC9,HELT,HES5,HEY1,HHEX,HIC1,HIVEP1,…
Age	positive	GO Biological Process	GO:0001655	urogenital system development	145	8.92E-79	9.31E-75	6.42E-77	2.490204	154.2042	384	795	0.096	0.4830189	56	111	279	ARID5B,BMP2,BMP4,BMP7,CYP19A1,EGR1,EPHB2,FGF8,FOXB1,GATA2,GATA3,GDF11,GLI2,GREM1,HES5,HNF1B,HOXA11,HOXC11,HOXD11,HOXD13,ID3,IRX3,JAG1,KLHL3,LHX1,MECOM,MEF2C,OSR1,OSR2,OVOL1,PAX2,PAX8,PBX1,PCSK9,PLAG1,PROX1,PTCH1,RARA,RARB,RARG,SALL1,SFRP1,SIM1,SIX1,SIX2,SIX4,SLIT2,SMAD6,SOX4,STAT5A,TFAP2A,TFAP2B,TSHZ3,WNT5A,WNT7B,ZBTB16
Age	positive	GO Biological Process	GO:0048485	sympathetic nervous system development	146	1.29E-78	1.34E-74	9.20E-77	4.612816	29.48308	136	152	0.034	0.8947368	10	13	27	ASCL1,GATA3,NRP2,PHOX2B,PLXNA4,SEMA3A,SEMA3F,SOX4,TFAP2A,TFAP2B
Age	positive	GO Biological Process	GO:0044260	cellular macromolecule metabolic process	147	1.73E-78	1.80E-74	1.23E-76	1.374849	1369.605	1883	7061	0.47075	0.2666761	468	1668	6173	ACIN1,ACTR5,ADRB1,ADRBK1,AGAP3,ALG3,ALX1,ANAPC5,ANAPC7,APOA1,APP,AREL1,ARID1A,ARID1B,ARID5B,ARX,ASB18,ASB2,ASCL1,ASXL3,AXIN2,B3GALT2,BARHL1,BARHL2,BAZ2A,BBX,BCL11A,BCL11B,BCL9L,BCOR,BMP2,BMP4,BMPR1A,BNC2,BRPF1,BRSK1,BRSK2,BSX,BTRC,BZW1,C11orf30,CALCOCO1,CAMK2G,CAMKK2,CASK,CASZ1,CAV3,CBX8,CDAN1,CDC14A,CDK13,CDK14,CDK19,CDX2,CELF2,CELF3,CELF4,CHD3,CHD4,CHD5,CHST12,CHSY3,CLK1,CLK4,CNOT2,CREB5,CSNK1A…
Age	positive	GO Biological Process	GO:0043583	ear development	148	1.88E-78	1.96E-74	1.32E-76	2.891867	100.2813	290	517	0.0725	0.5609284	46	80	189	BMP2,BMP4,CELSR1,DLX5,DLX6,EPHB2,EYA4,FGF8,FGF9,FGFR3,FZD2,GABRB2,GAS1,GATA2,GATA3,GBX2,GLI2,HES5,HOXA2,HPCA,JAG1,KCNMA1,MAF,NEUROG1,NTN1,NTRK3,OSR1,OSR2,OTX1,OTX2,PAX2,PAX8,PHOX2B,POU3F4,POU4F3,PROX1,PRRX1,SALL1,SIX1,SIX2,SIX4,SLC4A7,SPRY2,TBX18,TFAP2A,WNT5A
Age	positive	GO Biological Process	GO:0001654	eye development	149	3.85E-78	4.02E-74	2.70E-76	2.513894	148.7732	374	767	0.0935	0.4876141	60	121	289	BBS7,BCL11B,BMP4,BMP7,CDON,COL8A2,DSCAM,EPHB1,EPHB2,FGFR3,FOXF2,FOXL1,FOXP2,FZD5,GAS1,GATA3,GDF11,GNAT1,HCN1,HES5,HIPK1,HSF4,IKZF1,IRX5,LHX1,LMX1B,MAB21L1,MAB21L2,MAF,MEIS1,MEIS2,MFN2,MITF,MYF5,NKD1,NR2E1,NTRK2,OLFM3,OSR2,OTX2,PAX2,PITX2,POU4F2,PROX1,RARB,RARG,SKI,SLC4A7,SMARCD3,SMOC1,SRF,TFAP2A,TFAP2B,TGFB2,TWIST2,VAX1,VSX2,WNT2,WNT5A,WNT7B
Age	positive	GO Biological Process	GO:0030030	cell projection organization	150	1.56E-77	1.63E-73	1.09E-75	2.1678	232.9551	505	1201	0.12625	0.4204829	97	251	830	ANK1,APOA1,APP,ARX,BBS7,BCL11B,BMP7,BRSK1,BRSK2,CACNA1D,CACNA1I,CACNB1,CACNB3,CDH13,CELSR2,CLTA,DCX,DLG3,DLX5,DRGX,DSCAM,DSCAML1,EFNB3,EGR2,EPHA4,EPHA7,EPHB1,EPHB2,ETV1,EXT1,FEZF1,FEZF2,FGFR3,FOXB1,FOXP1,FZD2,FZD5,FZD7,GAS1,GATA3,GBX2,GLDN,GLI2,GNAO1,GRIN3A,GSK3B,HOXA2,ISL1,KIT,LGI1,LHX1,LHX2,LHX9,LINGO1,LMX1A,NCAM1,NFIB,NKX2-8,NR2E1,NR4A2,NRP2,NTF3,NTN1,ONECUT1,ONECUT2,OTX2,PAX2,PHOX2B,PLXNA2,PL…
Age	positive	GO Biological Process	GO:0048839	inner ear development	151	4.84E-77	5.06E-73	3.35E-75	3.055548	84.76384	259	437	0.06475	0.5926773	39	68	163	BMP2,BMP4,CELSR1,DLX5,DLX6,EPHB2,FGF8,FGF9,FGFR3,FZD2,GABRB2,GATA2,GATA3,GBX2,GLI2,HES5,HPCA,JAG1,KCNMA1,MAF,NEUROG1,NTN1,NTRK3,OTX1,OTX2,PAX2,PAX8,PHOX2B,POU3F4,POU4F3,PROX1,PRRX1,SIX1,SIX4,SLC4A7,SPRY2,TBX18,TFAP2A,WNT5A
Age	positive	GO Biological Process	GO:0007409	axonogenesis	152	6.10E-77	6.37E-73	4.19E-75	2.312549	188.5365	436	972	0.109	0.4485597	79	168	454	ANK1,APP,ARX,BCL11B,BMP7,BRSK1,BRSK2,CACNA1D,CACNA1I,CACNB1,CACNB3,CLTA,DCX,DLG3,DLX5,DRGX,DSCAML1,EFNB3,EGR2,EPHA4,EPHA7,EPHB1,EPHB2,ETV1,EXT1,FEZF1,FEZF2,FGFR3,FOXB1,FOXP1,FZD2,FZD5,FZD7,GAS1,GATA3,GBX2,GLI2,GSK3B,HOXA2,ISL1,LGI1,LHX1,LHX2,LHX9,LMX1A,NCAM1,NFIB,NKX2-8,NR2E1,NR4A2,NRP2,NTF3,NTN1,OTX2,PAX2,PHOX2B,PLXNA2,PLXNA4,POU4F2,POU4F3,PRDM8,RELN,RGMA,RHOA,RHOB,ROBO3,RRAS,SEMA3A,SEMA3F,SLIT2…
Age	positive	GO Biological Process	GO:0048706	embryonic skeletal system development	153	1.34E-76	1.40E-72	9.17E-75	2.853235	101.639	290	524	0.0725	0.5534351	38	69	117	ALX1,BMP4,BMP7,DLX1,DLX2,DSCAML1,EXT1,FGF9,GAS1,GNAS,HOXA11,HOXA2,HOXA3,HOXA7,HOXB3,HOXB5,HOXC11,HOXD1,HOXD10,HOXD11,IRX5,LHX1,MEF2C,MYF5,OSR1,OSR2,PAX7,PBX1,PRRX1,SATB2,SHOX2,SIX1,SIX2,SIX4,TBX15,TFAP2A,TWIST2,WNT5A
Age	positive	GO Biological Process	GO:0043170	macromolecule metabolic process	154	2.39E-76	2.49E-72	1.62E-74	1.3604	1412.084	1921	7280	0.48025	0.2638736	491	1767	6781	ABCC5,ACIN1,ACTR5,ADAMTS5,ADAMTS6,ADRB1,ADRBK1,AGAP3,ALG3,ALX1,AMN,ANAPC5,ANAPC7,APOA1,APOL5,APP,AREL1,ARID1A,ARID1B,ARID5B,ARX,ASB18,ASB2,ASCL1,ASXL3,AXIN2,B3GALT2,BARHL1,BARHL2,BAZ2A,BBX,BCL11A,BCL11B,BCL9L,BCOR,BMP2,BMP4,BMPR1A,BNC2,BRPF1,BRSK1,BRSK2,BSX,BTRC,BZW1,C11orf30,C8A,CALCOCO1,CAMK2G,CAMKK2,CAPN11,CASK,CASZ1,CAV3,CBX8,CDAN1,CDC14A,CDK13,CDK14,CDK19,CDX2,CELF2,CELF3,CELF4,CHD3,CHD4,CHD…
Age	positive	GO Biological Process	GO:0048667	cell morphogenesis involved in neuron differentiation	155	3.04E-76	3.17E-72	2.05E-74	2.2954	191.2521	439	986	0.10975	0.4452333	81	174	484	ANK1,APP,ARX,BCL11B,BMP7,BRSK1,BRSK2,CACNA1D,CACNA1I,CACNB1,CACNB3,CELSR2,CLTA,DCX,DLG3,DLX5,DRGX,DSCAM,DSCAML1,EFNB3,EGR2,EPHA4,EPHA7,EPHB1,EPHB2,ETV1,EXT1,FEZF1,FEZF2,FGFR3,FOXB1,FOXP1,FZD2,FZD5,FZD7,GAS1,GATA3,GBX2,GLI2,GSK3B,HOXA2,ISL1,LGI1,LHX1,LHX2,LHX9,LMX1A,NCAM1,NFIB,NKX2-8,NR2E1,NR4A2,NRP2,NTF3,NTN1,OTX2,PAX2,PHOX2B,PLXNA2,PLXNA4,POU4F2,POU4F3,PRDM8,RELN,RGMA,RHOA,RHOB,ROBO3,RRAS,SEMA3A…
Age	positive	GO Biological Process	GO:0048705	skeletal system morphogenesis	156	3.21E-76	3.35E-72	2.14E-74	2.600562	131.51	342	678	0.0855	0.5044248	52	93	191	ALX1,ARID5B,AXIN2,BMP4,BMP7,CTGF,CYP26B1,DLX2,DLX5,DSCAML1,FGFR3,GAS1,GNAS,HOXA11,HOXA2,HOXA3,HOXA7,HOXB3,HOXB5,HOXC11,HOXD10,HOXD11,IRX5,LHX1,MEF2C,MEF2D,MSX2,MYF5,OSR1,OSR2,PAX1,PRRX1,PTHLH,RARA,RARB,RARG,SATB2,SFRP1,SFRP2,SHOX2,SIX1,SIX2,SIX4,SKI,TBX15,TBX4,TFAP2A,TGFB2,THRA,TWIST2,UNCX,WNT10B
Age	positive	GO Biological Process	GO:0061564	axon development	157	8.43E-76	8.80E-72	5.61E-74	2.29425	190.4762	437	982	0.10925	0.4450102	80	172	469	ANK1,APOA1,APP,ARX,BCL11B,BMP7,BRSK1,BRSK2,CACNA1D,CACNA1I,CACNB1,CACNB3,CLTA,DCX,DLG3,DLX5,DRGX,DSCAML1,EFNB3,EGR2,EPHA4,EPHA7,EPHB1,EPHB2,ETV1,EXT1,FEZF1,FEZF2,FGFR3,FOXB1,FOXP1,FZD2,FZD5,FZD7,GAS1,GATA3,GBX2,GLI2,GSK3B,HOXA2,ISL1,LGI1,LHX1,LHX2,LHX9,LMX1A,NCAM1,NFIB,NKX2-8,NR2E1,NR4A2,NRP2,NTF3,NTN1,OTX2,PAX2,PHOX2B,PLXNA2,PLXNA4,POU4F2,POU4F3,PRDM8,RELN,RGMA,RHOA,RHOB,ROBO3,RRAS,SEMA3A,SEMA3F…
Age	positive	GO Biological Process	GO:0048665	neuron fate specification	158	8.89E-76	9.28E-72	5.88E-74	4.230872	35.69004	151	184	0.03775	0.8206522	13	17	29	ASCL1,DBX1,FOXA2,GLI2,HOXC10,HOXD10,ISL1,LBX1,NKX2-2,NKX6-1,NTRK3,SIX1,TLX3
Age	positive	GO Biological Process	GO:0048812	neuron projection morphogenesis	159	2.11E-75	2.20E-71	1.39E-73	2.283819	192.2219	439	991	0.10975	0.4429869	81	178	494	ANK1,APP,ARX,BCL11B,BMP7,BRSK1,BRSK2,CACNA1D,CACNA1I,CACNB1,CACNB3,CELSR2,CLTA,DCX,DLG3,DLX5,DRGX,DSCAM,DSCAML1,EFNB3,EGR2,EPHA4,EPHA7,EPHB1,EPHB2,ETV1,EXT1,FEZF1,FEZF2,FGFR3,FOXB1,FOXP1,FZD2,FZD5,FZD7,GAS1,GATA3,GBX2,GLI2,GSK3B,HOXA2,ISL1,LGI1,LHX1,LHX2,LHX9,LMX1A,NCAM1,NFIB,NKX2-8,NR2E1,NR4A2,NRP2,NTF3,NTN1,OTX2,PAX2,PHOX2B,PLXNA2,PLXNA4,POU4F2,POU4F3,PRDM8,RELN,RGMA,RHOA,RHOB,ROBO3,RRAS,SEMA3A…
Age	positive	GO Biological Process	GO:0045596	negative regulation of cell differentiation	160	3.76E-75	3.92E-71	2.45E-73	2.242593	202.8901	455	1046	0.11375	0.4349904	93	174	487	APP,ASCL1,AXIN2,BCL11A,BCL9L,BMP2,BMP4,BMP7,BMPR1A,CAV3,CDX2,DLX1,DLX2,DRD3,EFNA1,EOMES,EPHB2,ESRRB,FGFR3,FOXA2,FZD7,GATA2,GATA3,GDF11,GLI2,GSK3A,GSK3B,HES5,HOXA2,HOXA7,ID3,IGFBP5,IRX3,ISL1,JAG1,KIT,LBX1,LDB2,LIN28A,LINGO1,LMX1A,MEIS1,MEIS2,MSX2,NKX2-2,NKX2-5,NKX6-1,NR2E1,NTN1,NTRK3,OSR1,OVOL2,PAF1,PBX1,PHOX2B,PRDM16,PRDM6,PROX1,PTCH1,PTHLH,RARA,RARB,RARG,RHOA,RUFY3,SALL4,SEMA3A,SEMA3F,SFRP1,SFRP…
Age	positive	GO Biological Process	GO:0031175	neuron projection development	161	8.51E-75	8.88E-71	5.52E-73	2.215626	209.873	465	1082	0.11625	0.4297597	90	208	596	ANK1,APOA1,APP,ARX,BCL11B,BMP7,BRSK1,BRSK2,CACNA1D,CACNA1I,CACNB1,CACNB3,CELSR2,CLTA,DCX,DLG3,DLX5,DRGX,DSCAM,DSCAML1,EFNB3,EGR2,EPHA4,EPHA7,EPHB1,EPHB2,ETV1,EXT1,FEZF1,FEZF2,FGFR3,FOXB1,FOXP1,FZD2,FZD5,FZD7,GAS1,GATA3,GBX2,GLI2,GNAO1,GRIN3A,GSK3B,HOXA2,ISL1,LGI1,LHX1,LHX2,LHX9,LINGO1,LMX1A,NCAM1,NFIB,NKX2-8,NR2E1,NR4A2,NRP2,NTF3,NTN1,OTX2,PAX2,PHOX2B,PLXNA2,PLXNA4,POU4F2,POU4F3,PPP1R9A,PRDM8,PRK…
Age	positive	GO Biological Process	GO:0072001	renal system development	162	2.57E-74	2.69E-70	1.66E-72	2.514189	141.5964	356	730	0.089	0.4876712	48	96	244	ARID5B,BMP2,BMP4,BMP7,EGR1,FGF8,GATA3,GDF11,GLI2,GREM1,HES5,HNF1B,HOXA11,HOXC11,HOXD11,ID3,IRX3,JAG1,KLHL3,LHX1,MECOM,MEF2C,OSR1,OSR2,OVOL1,PAX2,PAX8,PBX1,PCSK9,PROX1,PTCH1,RARA,RARB,SALL1,SFRP1,SIM1,SIX1,SIX2,SIX4,SLIT2,SMAD6,SOX4,TFAP2A,TFAP2B,TSHZ3,WNT5A,WNT7B,ZBTB16
Age	positive	GO Biological Process	GO:0001822	kidney development	163	4.33E-73	4.52E-69	2.77E-71	2.648774	119.678	317	617	0.07925	0.5137763	39	76	196	ARID5B,BMP4,BMP7,EGR1,FGF8,GATA3,GDF11,GLI2,GREM1,HES5,HNF1B,HOXA11,HOXC11,HOXD11,ID3,IRX3,JAG1,KLHL3,LHX1,MEF2C,OSR1,OSR2,OVOL1,PAX2,PAX8,PCSK9,PROX1,PTCH1,SALL1,SIX1,SIX2,SIX4,SLIT2,SOX4,TFAP2A,TFAP2B,TSHZ3,WNT7B,ZBTB16
Age	positive	GO Biological Process	GO:0044237	cellular metabolic process	164	7.42E-72	7.75E-68	4.73E-70	1.329897	1511.396	2010	7792	0.5025	0.2579569	547	2032	8234	ABCC5,ABCD4,ACIN1,ACTR5,ADCY2,ADCY4,ADCY5,ADHFE1,ADRB1,ADRBK1,ADSL,AGAP3,ALDH1A1,ALG3,ALOX5AP,ALOXE3,ALX1,AMN,ANAPC5,ANAPC7,ANK1,APOA1,APP,AREL1,ARF3,ARID1A,ARID1B,ARID5B,ARL4C,ARX,ASB18,ASB2,ASCL1,ASXL3,ATP5EP2,ATP5G2,AXIN2,AZIN1,B3GALT2,BARHL1,BARHL2,BAZ2A,BBX,BCL11A,BCL11B,BCL9L,BCOR,BMP2,BMP4,BMPR1A,BNC2,BRPF1,BRSK1,BRSK2,BSX,BTRC,BZW1,C11orf30,CACNA1D,CACNA1E,CACNA2D2,CALCOCO1,CAMK2G,CAMKK2,…
Age	positive	GO Biological Process	GO:0001763	morphogenesis of a branching structure	165	9.26E-72	9.67E-68	5.86E-70	2.828863	97.56571	276	503	0.069	0.5487078	39	79	182	BMP2,BMP4,BMP7,BTRC,CELSR1,CTNND2,DLL4,DLX2,EPHA7,FGF8,FOXA2,GBX2,GLI2,GREM1,HHEX,HNF1B,HOXA11,HOXD11,HOXD13,LEF1,LHX1,MSX2,PAX2,PAX8,PBX1,PITX2,PTCH1,RSPO3,SALL1,SEMA3A,SFRP1,SFRP2,SIX1,SLIT2,SPRY2,SRF,TBX3,TFAP2C,WNT5A
Age	positive	GO Biological Process	GO:0008284	positive regulation of cell proliferation	166	6.15E-71	6.42E-67	3.87E-69	2.190846	206.7695	453	1066	0.11325	0.4249531	94	224	700	ASCL1,BAMBI,BMP2,BMP4,BMPR1A,CAV3,CD248,CD40,CDH13,CDK13,CDON,CRH,CTGF,DLX5,DLX6,DRD3,EDN3,EGR1,EGR3,ERBB4,FBXW4,FGF5,FGF8,FGF9,FGFR3,FOXP1,FOXP2,FZD7,GAS1,GATA4,GLI2,GREM1,HES5,HIPK1,HOXA3,HOXC10,HSF4,IL23A,ISL1,KIT,KMT2D,LEF1,LHX1,LHX5,MAB21L1,MAB21L2,MEF2C,NCCRP1,NFATC2,NKX2-5,NR2E1,NRP2,NTF3,NTN1,NTRK2,NTRK3,OSR1,OSR2,OTP,PAX2,PAX3,PAX7,PBX1,PITX2,PLA2G1B,PLAG1,PROX1,PRRX1,PTHLH,RARA,RARG,SFR…
Age	positive	GO Biological Process	GO:0044238	primary metabolic process	167	9.75E-70	1.02E-65	6.09E-68	1.326099	1504.413	1995	7756	0.49875	0.2572202	540	2017	8315	AAAS,ABCC5,ABCD4,ACIN1,ACTR5,ADAMTS5,ADAMTS6,ADCY2,ADCY4,ADCY5,ADRB1,ADRBK1,ADSL,AGAP3,ALDH1A1,ALG3,ALOX5AP,ALOXE3,ALX1,AMN,ANAPC5,ANAPC7,APOA1,APOL5,APP,AREL1,ARF3,ARID1A,ARID1B,ARID5B,ARL4C,ARX,ASB18,ASB2,ASCL1,ASXL3,ATP5EP2,ATP5G2,AXIN2,B3GALT2,BARHL1,BARHL2,BAZ2A,BBX,BCL11A,BCL11B,BCL9L,BCOR,BMP2,BMP4,BMPR1A,BNC2,BRPF1,BRSK1,BRSK2,BSX,BTRC,BZW1,C11orf30,C8A,CALCOCO1,CAMK2G,CAMKK2,CAPN11,CASK,…
Age	positive	GO Biological Process	GO:0060485	mesenchyme development	168	1.12E-69	1.17E-65	6.96E-68	2.942637	84.95781	250	438	0.0625	0.5707763	44	63	140	ALX1,BMP2,BMP4,BMP7,BMPR1A,CYP26A1,EDN3,EFNA1,EOMES,ERBB4,FGF8,FGF9,FOXF2,GATA4,GBX2,GSK3B,HAND1,HEY1,HGF,ISL1,JAG1,LEF1,MEF2C,MSX2,NKX2-5,NRP2,OSR1,OVOL2,PAX2,PAX3,PHOX2B,PITX2,SEMA3F,SFRP1,SIX1,SIX4,TBX5,TFAP2A,TGFB2,WNT10A,WNT2,WNT5A,WNT7B,ZEB2
Age	positive	GO Biological Process	GO:0050896	response to stimulus	169	2.55E-69	2.66E-65	1.58E-67	1.432297	1042.382	1493	5374	0.37325	0.2778191	456	1504	6887	AAAS,AATF,ACTN1,ACTR5,ADCY2,ADCY4,ADCY5,ADRB1,ADRBK1,ADSL,AGAP3,ALDH1A1,ALOX5AP,ALOXE3,ANK1,APOA1,APP,ARF3,ARID1A,ARID5B,ARL2BP,ARL4C,ARL5C,ARPC2,ARX,ASB18,ASB2,ASCL1,ASIC1,ASIC2,ATP5G2,ATRNL1,AXIN2,BAI3,BAMBI,BBS7,BCL11B,BCL9L,BMF,BMP2,BMP4,BMP7,BMPR1A,BRSK1,BRSK2,BSX,BTRC,C11orf30,C12orf76,C1QL1,C8A,CACNA1D,CACNA1E,CACNA1I,CACNB1,CACNB3,CADM1,CALCOCO1,CAMK2G,CAMKK2,CAV3,CBX5,CD40,CDH13,CDH8,CDK…
Age	positive	GO Biological Process	GO:0016477	cell migration	170	7.94E-69	8.29E-65	4.88E-67	2.193086	200.1746	439	1032	0.10975	0.4253876	76	181	615	APOA1,ARID5B,ARX,ASCL1,BAMBI,BARHL1,BARHL2,CD248,CDH13,CDK5R2,CELSR1,CELSR2,CTGF,DCX,DRGX,EDN3,EFNA1,EGR3,EPHA4,EPHB1,ERBB4,ESAM,FEZF1,FEZF2,FGF8,FOXB1,GATA3,GBX2,GPC6,GRB7,GREM1,GSK3B,HGF,ISL1,ITGB7,KIT,LEF1,LHX1,LHX6,LMX1B,MSX2,NFATC2,NR2E1,NR2F1,NR4A2,NRP2,NTN1,NTRK2,NTRK3,OVOL2,PAK4,PAX3,PHOX2B,PITX2,PLA2G1B,PLXNA2,PRKG1,PROX1,RELN,ROBO3,SATB2,SEMA3A,SEMA3F,SIX1,SIX4,SLC7A7,SLIT2,SRF,TBX21,TB…
Age	positive	GO Biological Process	GO:0048732	gland development	171	8.97E-69	9.36E-65	5.48E-67	2.506041	132.4799	332	683	0.083	0.4860908	62	110	266	APOA1,ARID5B,ASCL1,BMP2,BMP4,BMP7,BMPR1A,BSX,BTRC,CRH,CYP17A1,CYP19A1,EDA,ERBB4,FGF8,FOXB1,GATA2,GATA3,GLI2,GSX1,HHEX,HOXA3,HOXB3,HOXD13,IGFBP5,IKZF1,ISL1,LEF1,MSX2,NKX2-5,NRG3,NTN1,OTP,OXTR,PAX1,PAX3,PAX8,PBX1,PITX1,PITX2,PLAG1,PTCH1,PTHLH,RARG,SALL1,SEMA3A,SFRP1,SIX1,SLIT2,SOSTDC1,STAT5A,TBX3,TCF7L2,TFAP2C,TGFB2,THRA,WNT10A,WNT2,WNT3,WNT5A,WNT7B,ZNF703
Age	positive	GO Biological Process	GO:0071704	organic substance metabolic process	172	1.32E-68	1.38E-64	8.00E-67	1.319336	1526.525	2014	7870	0.5035	0.2559085	556	2067	8562	AAAS,ABCC5,ABCD4,ACIN1,ACTR5,ADAMTS5,ADAMTS6,ADCY2,ADCY4,ADCY5,ADHFE1,ADRB1,ADRBK1,ADSL,AGAP3,ALDH1A1,ALG3,ALOX5AP,ALOXE3,ALX1,AMN,ANAPC5,ANAPC7,ANK1,APOA1,APOL5,APP,AREL1,ARF3,ARID1A,ARID1B,ARID5B,ARL4C,ARX,ASB18,ASB2,ASCL1,ASXL3,ATP5EP2,ATP5G2,AXIN2,AZIN1,B3GALT2,BARHL1,BARHL2,BAZ2A,BBX,BCL11A,BCL11B,BCL9L,BCOR,BMP2,BMP4,BMPR1A,BNC2,BRPF1,BRSK1,BRSK2,BSX,BTRC,BZW1,C11orf30,C8A,CALCOCO1,CAMK2G,C…
Age	positive	GO Biological Process	GO:0008152	metabolic process	173	2.60E-68	2.72E-64	1.57E-66	1.310839	1570.75	2059	8098	0.51475	0.2542603	581	2181	9196	AAAS,ABCC5,ABCD4,ACIN1,ACTR5,ADAMTS5,ADAMTS6,ADCY2,ADCY4,ADCY5,ADHFE1,ADRB1,ADRBK1,ADSL,AGAP3,ALDH1A1,ALG3,ALOX5AP,ALOXE3,ALX1,AMN,ANAPC5,ANAPC7,ANK1,APOA1,APOL5,APP,AREL1,ARF3,ARID1A,ARID1B,ARID5B,ARL4C,ARX,ASB18,ASB2,ASCL1,ASXL3,ATP5EP2,ATP5G2,AXIN2,AZIN1,B3GALT2,BARHL1,BARHL2,BAZ2A,BBX,BCL11A,BCL11B,BCL9L,BCOR,BMP2,BMP4,BMPR1A,BNC2,BRPF1,BRSK1,BRSK2,BSX,BTRC,BZW1,C11orf30,C8A,CACNA1D,CACNA1E,C…
Age	positive	GO Biological Process	GO:0048870	cell motility	174	2.83E-68	2.95E-64	1.70E-66	2.14891	212.2006	456	1094	0.114	0.416819	81	192	678	APOA1,ARID5B,ARX,ASCL1,BAMBI,BARHL1,BARHL2,CACNA1E,CD248,CDH13,CDK5R2,CELF3,CELSR1,CELSR2,CTGF,DCX,DNAH2,DRGX,EDN3,EFNA1,EGR3,EPHA4,EPHB1,ERBB4,ESAM,FEZF1,FEZF2,FGF8,FOXB1,GATA3,GBX2,GPC6,GRB7,GREM1,GSK3B,HGF,ISL1,ITGB7,KIT,LEF1,LHX1,LHX6,LMX1B,MSX2,NFATC2,NR2E1,NR2F1,NR4A2,NRP2,NTN1,NTRK2,NTRK3,OVOL2,PAK4,PAX3,PHOX2B,PITX2,PLA2G1B,PLXNA2,PRKG1,PROX1,RELN,RFX3,ROBO3,SATB2,SEMA3A,SEMA3F,SIX1,SIX4,…
Age	positive	GO Biological Process	GO:0007610	behavior	175	3.46E-68	3.61E-64	2.07E-66	2.440598	142.1783	347	733	0.08675	0.473397	73	137	445	AAAS,ADCY5,ADRB1,APP,ASIC1,BSX,C1QL1,CACNA1E,CELSR1,CRH,CTNND2,DACH1,DMBX1,DRD3,DSCAM,EFNB3,EGR1,EGR2,EPHA4,EPHB2,ETV1,FEZF2,FGF12,FGF14,FOXA2,FOXB1,FOXP2,GLRA1,GNAO1,GNAQ,GNAS,GRIA1,GRIK2,GRIN2B,GRM1,GRM4,GRM7,HCRTR2,HELT,HOXD10,JPH3,JPH4,KCNMA1,LHX8,LRRTM1,MEF2C,NAV2,NEUROD2,NLGN2,NOVA1,NPAS1,NR2E1,NR4A2,NTRK2,OXTR,P2RY1,PBX3,PDE1B,PLCB1,PPP1R1B,PRKCE,RASGRF1,RELN,SGK1,SHC3,SLC12A5,SLITRK1,SLIT…
Age	positive	GO Biological Process	GO:0043523	regulation of neuron apoptotic process	176	4.61E-68	4.82E-64	2.74E-66	3.179473	67.30676	214	347	0.0535	0.6167147	24	51	155	ASCL1,BARHL1,DLX1,EGR1,EPHA7,FGF8,FOXB1,GATA3,GRIK2,GRM4,ISL1,MEF2C,NR4A2,NTF3,NTRK2,PCSK9,RHOA,SIX1,SIX4,SNCB,TFAP2A,TFAP2B,TGFB2,TOX3
Age	positive	GO Biological Process	GO:0007267	cell-cell signaling	177	6.16E-68	6.43E-64	3.63E-66	2.124194	219.3774	466	1131	0.1165	0.4120248	129	278	909	ADCY2,ADCY4,ADCY5,ADRB1,APP,ASIC2,BMP2,BMP4,BRSK1,CACNA1D,CACNA1E,CACNB3,CACNG2,CACNG4,CAMK2G,CBLN1,CDH8,CELF4,CHRNA2,CRH,DLG2,DLG3,DLGAP3,DOC2A,DRD3,ECE2,EDN3,EFNA1,EFNA3,EFNB3,EGR3,EPHB1,EPHB2,FGF11,FGF12,FGF14,FGF5,FGF8,FGF9,FOXL1,FRMPD4,FZD2,FZD5,GABRA1,GABRB2,GATA3,GATA4,GLI2,GLRA1,GREM1,GRIA1,GRIA2,GRIA3,GRIA4,GRIK2,GRIK3,GRIN2B,GRM1,GRM4,GRM7,HCN1,HCRTR2,HGF,HIPK1,HNF1B,HOXA11,HOXC11,HOXD1…
Age	positive	GO Biological Process	GO:0021537	telencephalon development	178	3.04E-67	3.17E-63	1.78E-65	2.501031	130.3462	326	672	0.0815	0.485119	53	82	174	ARX,ASCL1,BCL11B,BMP2,BMP4,CDK5R2,CDON,CYP17A1,DLX1,DLX2,EMX1,EOMES,EPHB2,ERBB4,EXT1,FEZF1,FEZF2,FGF8,FOXB1,FOXP2,GSK3B,HES5,LEF1,LHX1,LHX2,LHX5,LHX6,LMX1A,MEF2C,NEUROD6,NFIB,NR2E1,NTRK2,OXTR,PLCB1,PLXNA4,PRDM8,PROX1,RARB,RELN,SALL1,SALL3,SEMA3A,SKI,SLIT2,SLITRK5,SRF,TACC3,TFAP2C,UNCX,WNT5A,ZBTB18,ZEB2
Age	positive	GO Biological Process	GO:1901214	regulation of neuron death	179	7.94E-66	8.29E-62	4.63E-64	3.116602	68.66453	214	354	0.0535	0.6045198	24	55	165	ASCL1,BARHL1,DLX1,EGR1,EPHA7,FGF8,FOXB1,GATA3,GRIK2,GRM4,ISL1,MEF2C,NR4A2,NTF3,NTRK2,PCSK9,RHOA,SIX1,SIX4,SNCB,TFAP2A,TFAP2B,TGFB2,TOX3
Age	positive	GO Biological Process	GO:0043010	camera-type eye development	180	1.16E-65	1.21E-61	6.71E-64	2.471607	131.898	326	680	0.0815	0.4794118	50	104	250	BCL11B,BMP4,BMP7,CDON,COL8A2,DSCAM,EPHB1,EPHB2,FGFR3,FOXF2,FOXL1,FOXP2,FZD5,GAS1,GATA3,GDF11,GNAT1,HCN1,HES5,HIPK1,HSF4,IKZF1,IRX5,LHX1,LMX1B,MAB21L1,MAB21L2,MAF,MEIS1,MFN2,MITF,MYF5,NR2E1,OSR2,PAX2,PITX2,POU4F2,PROX1,SKI,SLC4A7,SMARCD3,SRF,TFAP2A,TFAP2B,TWIST2,VAX1,VSX2,WNT2,WNT5A,WNT7B
Age	positive	GO Biological Process	GO:0042471	ear morphogenesis	181	3.84E-65	4.01E-61	2.21E-63	2.933517	80.10862	235	413	0.05875	0.5690073	34	54	113	CELSR1,DLX5,DLX6,EPHB2,EYA4,FGF8,FGF9,FZD2,GAS1,GATA2,GATA3,GBX2,GLI2,HOXA2,NEUROG1,NTN1,OSR1,OSR2,OTX1,OTX2,PAX2,PAX8,POU3F4,POU4F3,PROX1,PRRX1,SALL1,SIX1,SIX2,SIX4,SPRY2,TBX18,TFAP2A,WNT5A
Age	positive	GO Biological Process	GO:0060548	negative regulation of cell death	182	6.09E-64	6.36E-60	3.50E-62	2.173755	191.834	417	989	0.10425	0.421638	72	192	693	AATF,AREL1,ASCL1,ASIC2,BARHL1,BCL11B,BMP4,BMP7,CRH,DAB2,DLX1,EGR1,EGR2,EGR3,ERBB4,FGF8,FGFR3,FOXB1,GAS1,GATA3,GRIK2,GSK3B,HDAC3,HGF,HNF1B,HSPB1,ISL1,KIT,LEF1,MECOM,MEF2C,MITF,MSX2,NKX2-5,NOL3,NR2E1,NR4A2,NTF3,NTRK2,NTRK3,OSR1,PAX2,PAX7,PAX8,PDE3A,PDK4,POU3F4,PSMB2,PSMD2,RHOA,SFRP1,SFRP2,SIN3A,SIX1,SIX4,SMAD6,SNCB,SOX4,SPRY2,STAT5A,SYNGAP1,TBX3,TCF7L2,TFAP2A,TFAP2B,TFAP2D,TFAP4,TLE1,TOX3,TSC22D1,T…
Age	positive	GO Biological Process	GO:0044708	single-organism behavior	183	8.89E-64	9.28E-60	5.07E-62	2.527697	119.872	303	618	0.07575	0.4902913	66	116	370	AAAS,ADCY5,ADRB1,APP,ASIC1,BSX,C1QL1,CACNA1E,CELSR1,CRH,CTNND2,DMBX1,DRD3,DSCAM,EFNB3,EGR1,EGR2,EPHA4,EPHB2,ETV1,FEZF2,FGF12,FGF14,FOXA2,FOXB1,FOXP2,GLRA1,GNAO1,GRIA1,GRIK2,GRIN2B,GRM1,GRM4,GRM7,HCRTR2,HOXD10,JPH3,JPH4,KCNMA1,LHX8,MEF2C,NAV2,NEUROD2,NLGN2,NOVA1,NR2E1,NR4A2,NTRK2,OXTR,PBX3,PDE1B,PLCB1,PPP1R1B,PRKCE,RASGRF1,RELN,SGK1,SHC3,SLC12A5,SLITRK1,SLITRK5,SRF,SYNGAP1,TAL1,THRA,USP46
Age	positive	GO Biological Process	GO:0040007	growth	184	1.25E-63	1.30E-59	7.07E-62	2.40494	138.8808	334	716	0.0835	0.4664804	69	139	361	APP,ARID5B,BIN3,BMP2,BMP4,BMP7,BMPR1A,CADM1,CAV3,CYP19A1,DCX,DDX5,DMBX1,ERBB4,ESRRB,FGFR3,FOXP2,FZD7,GAS1,GATA3,GATA4,GDF11,GLI2,GNAS,HELT,HHEX,HNF1B,HOXA11,HOXD11,HOXD13,IGFBP5,KLF2,KMT2D,LHX1,LMX1B,MSX2,MYF6,NDRG4,NKX2-5,NRP2,PAK4,PAX7,PLAG1,POU4F2,POU4F3,PTHLH,RARA,RARB,RARG,RRAGC,SALL1,SALL4,SEMA3A,SEMA3F,SFRP1,SFRP2,SLC12A5,SLC9A1,SLIT2,SLIT3,SLITRK1,SPRY2,SRF,TENM4,TFAP2C,TGFB2,WNT10B,WNT5A…
Age	positive	GO Biological Process	GO:0048754	branching morphogenesis of an epithelial tube	185	2.12E-63	2.21E-59	1.20E-61	2.796775	89.03113	249	459	0.06225	0.5424837	32	66	150	BMP2,BMP4,BMP7,BTRC,CELSR1,DLL4,FGF8,FOXA2,GBX2,GLI2,GREM1,HHEX,HNF1B,HOXA11,HOXD11,LEF1,LHX1,MSX2,PAX2,PAX8,PBX1,PITX2,PTCH1,SALL1,SFRP2,SIX1,SLIT2,SPRY2,SRF,TBX3,TFAP2C,WNT5A
Age	positive	GO Biological Process	GO:0042472	inner ear morphogenesis	186	6.54E-63	6.83E-59	3.67E-61	3.120837	65.36708	204	337	0.051	0.6053412	27	43	94	CELSR1,DLX5,DLX6,EPHB2,FGF8,FGF9,FZD2,GATA2,GATA3,GBX2,GLI2,NEUROG1,NTN1,OTX1,OTX2,PAX2,PAX8,POU3F4,POU4F3,PROX1,PRRX1,SIX1,SIX4,SPRY2,TBX18,TFAP2A,WNT5A
Age	positive	GO Biological Process	GO:0021515	cell differentiation in spinal cord	187	7.07E-63	7.38E-59	3.95E-61	3.411158	51.59538	176	266	0.044	0.6616541	20	27	50	ASCL1,DBX1,GATA2,GLI2,GSX1,HOXC10,HOXD10,ISL1,LBX1,LHX1,LHX5,LMO4,MDGA2,NKX2-2,NKX6-1,PAX3,PAX7,PTCH1,SOX4,TAL1
Age	positive	GO Biological Process	GO:0048863	stem cell differentiation	188	1.56E-62	1.63E-58	8.67E-61	2.384954	140.0446	334	722	0.0835	0.4626039	71	117	247	ALX1,ASCL1,BCL9L,BMP2,BMP4,BMP7,BMPR1A,CDON,CDX2,CYP26A1,ECE2,EDN3,EFNA1,EOMES,ERBB4,ESRRB,FGF8,FGFR3,FOXF2,FZD7,GATA2,GBX2,GREM1,GSK3B,HES5,HEY1,HGF,HHEX,HNF1B,HOXA7,ISL1,JAG1,KIT,LDB2,LEF1,LIN28A,MEF2C,MSX2,NR2E1,NRP2,OSR1,OVOL2,PAF1,PAX2,PAX3,PAX7,PHOX2B,PITX2,PRDM16,PROX1,SALL4,SEMA3F,SFRP1,SKI,SOX4,SP7,SPI1,SRF,STAG2,TAL1,TBX3,TCF7L2,TET1,TFAP2A,TFAP2C,TGFB2,WNT10A,WNT2,WNT3,WNT5A,ZEB2
Age	positive	GO Biological Process	GO:0061138	morphogenesis of a branching epithelium	189	8.04E-62	8.39E-58	4.44E-60	2.734469	92.52255	253	477	0.06325	0.5303983	36	75	174	BMP2,BMP4,BMP7,BTRC,CELSR1,DLL4,FGF8,FOXA2,GBX2,GLI2,GREM1,HHEX,HNF1B,HOXA11,HOXD11,HOXD13,LEF1,LHX1,MSX2,PAX2,PAX8,PBX1,PITX2,PTCH1,RSPO3,SALL1,SEMA3A,SFRP1,SFRP2,SIX1,SLIT2,SPRY2,SRF,TBX3,TFAP2C,WNT5A
Age	positive	GO Biological Process	GO:0042221	response to chemical stimulus	190	5.94E-61	6.20E-57	3.26E-59	1.606655	563.2819	905	2904	0.22625	0.3116391	242	718	3303	AAAS,AATF,ADCY2,ADCY4,ADCY5,ADRBK1,ADSL,AGAP3,ALDH1A1,ALOX5AP,ANK1,APOA1,APP,ARX,ASCL1,ASIC1,ASIC2,ATP5G2,AXIN2,BAMBI,BCL11B,BMP2,BMP4,BMP7,BMPR1A,BTRC,CACNA1D,CACNA1I,CACNB1,CACNB3,CAMK2G,CDH13,CHAC1,CLTA,CRH,CRIPAK,CTGF,CUX2,CXCR5,CYP17A1,CYP19A1,CYP26A1,CYP26B1,DAB2,DCX,DLG3,DLL4,DLX5,DNAJB4,DNAJB5,DRD3,DRGX,DUSP6,EDN3,EFNB3,EGR1,EGR2,EGR3,EIF2B4,EIF4G2,EMX1,EPHA4,EPHA7,EPHB1,EPHB2,ERBB4,ESRRB…
Age	positive	GO Biological Process	GO:0072358	cardiovascular system development	191	8.77E-61	9.15E-57	4.79E-59	1.969033	255.4553	503	1317	0.12575	0.3819286	106	249	723	ADRBK1,BBS7,BCOR,BMP2,BMP4,BMPR1A,CAV3,CDH13,CDX2,COL8A2,CTGF,DAND5,DLL4,ECE2,EFNA1,EGR1,EGR3,ELK3,EOMES,EPHB1,EPHB2,ERBB4,FGF12,FGF8,FGF9,FOXL1,FOXP1,FZD2,FZD5,FZD7,GATA3,GATA4,GBX2,GLI2,GNAQ,GREM1,GSK3A,HAND1,HDAC9,HEY1,HHEX,HOXA3,HOXA7,HOXB3,ID3,IRX4,ISL1,JAG1,LBX1,LEF1,LMO4,LOX,LYL1,MECOM,MEF2C,MEF2D,MEGF8,MEIS1,MSX2,NKX2-5,NRP2,NTRK2,OSR1,OVOL2,OXTR,PAX3,PITX2,PROX1,PRRX1,PTCH1,RARA,RARB,RHO…
Age	positive	GO Biological Process	GO:0043066	negative regulation of apoptotic process	192	3.77E-60	3.94E-56	2.05E-58	2.168714	182.1356	395	939	0.09875	0.4206603	67	183	657	AATF,AREL1,ASCL1,ASIC2,BARHL1,BCL11B,BMP4,BMP7,DAB2,DLX1,EGR1,EGR2,EGR3,ERBB4,FGF8,FGFR3,FOXB1,GAS1,GATA3,GRIK2,GSK3B,HDAC3,HGF,HNF1B,HSPB1,ISL1,LEF1,MEF2C,MITF,MSX2,NKX2-5,NOL3,NR2E1,NR4A2,NTF3,NTRK2,OSR1,PAX2,PAX7,PAX8,PDE3A,PDK4,POU3F4,PSMB2,PSMD2,RHOA,SFRP1,SFRP2,SIN3A,SIX1,SIX4,SMAD6,SNCB,SPRY2,STAT5A,SYNGAP1,TBX3,TCF7L2,TFAP2A,TFAP2B,TFAP2D,TFAP4,TLE1,TOX3,TSC22D1,TWIST2,WNT5A
Age	positive	GO Biological Process	GO:0022603	regulation of anatomical structure morphogenesis	193	1.21E-59	1.26E-55	6.54E-58	2.037073	222.8688	454	1149	0.1135	0.3951262	92	220	637	APOA1,ARPC2,AXIN2,BAI3,BAMBI,BARHL2,BCL11A,BCL9L,BCOR,BMP2,BMP4,BMP7,BMPR1A,CAV3,CELSR1,DAB2,DLL4,DSCAM,DUSP6,EFNA1,EPHA4,EPHB2,FERMT2,FGF8,FOXA2,FOXP2,FZD2,FZD7,GATA2,GATA3,GATA4,GOLGA2,GREM1,GSK3B,HDAC9,HEY1,HGF,HHEX,HIPK1,HNF1B,HOXA11,HOXC11,HOXD11,HOXD13,HSPB1,ISL1,KIT,LEF1,LHX1,LINGO1,MEF2C,NFIB,NKD1,NR2E1,NTN1,NTRK2,NTRK3,OSR1,OSR2,OTX2,PAX2,PAX8,PAX9,PDZD8,PLXNA4,PROX1,RELN,RHOA,RHOB,RRAS,…
Age	positive	GO Biological Process	GO:0030326	embryonic limb morphogenesis	194	1.71E-59	1.78E-55	9.18E-58	2.684269	93.88032	252	484	0.063	0.5206612	48	75	118	ALX1,BMP4,BMP7,BMPR1A,CYP26B1,DLX5,DLX6,FBXW4,FGF8,FGF9,GAS1,GLI2,GNAQ,GNAS,GREM1,HOXA11,HOXC10,HOXC11,HOXD10,HOXD11,HOXD12,HOXD13,KIAA1715,LEF1,MECOM,MSX1,MSX2,OSR1,OSR2,PBX1,PITX1,PITX2,PRRX1,PTCH1,RARB,RARG,SALL1,SALL4,SFRP2,SHOX2,SKI,TBX3,TBX4,TBX5,TFAP2A,WNT3,WNT5A,ZBTB16
Age	positive	GO Biological Process	GO:0043069	negative regulation of programmed cell death	195	6.20E-59	6.47E-55	3.32E-57	2.140525	186.4029	399	961	0.09975	0.4151925	69	185	664	AATF,AREL1,ASCL1,ASIC2,BARHL1,BCL11B,BMP4,BMP7,DAB2,DLX1,EGR1,EGR2,EGR3,ERBB4,FGF8,FGFR3,FOXB1,GAS1,GATA3,GRIK2,GSK3B,HDAC3,HGF,HNF1B,HSPB1,ISL1,KIT,LEF1,MECOM,MEF2C,MITF,MSX2,NKX2-5,NOL3,NR2E1,NR4A2,NTF3,NTRK2,OSR1,PAX2,PAX7,PAX8,PDE3A,PDK4,POU3F4,PSMB2,PSMD2,RHOA,SFRP1,SFRP2,SIN3A,SIX1,SIX4,SMAD6,SNCB,SPRY2,STAT5A,SYNGAP1,TBX3,TCF7L2,TFAP2A,TFAP2B,TFAP2D,TFAP4,TLE1,TOX3,TSC22D1,TWIST2,WNT5A
Age	positive	GO Biological Process	GO:0051216	cartilage development	196	8.58E-59	8.96E-55	4.57E-57	2.656181	95.62603	254	493	0.0635	0.515213	43	70	146	ALX1,AXIN2,BMP2,BMP4,BMP7,BMPR1A,CTGF,DLX2,FBXW4,FGF9,FGFR3,GNAS,HAND1,HES5,HOXA11,HOXA3,HOXB3,HOXD11,MEF2C,MEF2D,MSX2,MYF5,NFIB,OSR1,OSR2,PAX7,PITX1,PRRX1,RARA,RARB,RARG,SATB2,SFRP2,SHOX2,SIX2,SOX5,TGFB2,THRA,UNCX,WNT10B,WNT5A,WNT7B,ZBTB16
Age	positive	GO Biological Process	GO:0072006	nephron development	197	5.22E-58	5.45E-54	2.77E-56	3.375625	48.87984	165	252	0.04125	0.6547619	20	33	83	BMP4,BMP7,EGR1,GREM1,HES5,HNF1B,IRX3,JAG1,KLHL3,LHX1,MEF2C,OSR1,PAX2,PAX8,SALL1,SIX1,SIX2,TFAP2A,TFAP2B,WNT7B
Age	positive	GO Biological Process	GO:0016331	morphogenesis of embryonic epithelium	198	6.57E-58	6.86E-54	3.47E-56	2.646	95.2381	252	491	0.063	0.5132383	36	57	134	ALX1,BMP4,CELSR1,FGF8,GATA3,GLI2,GREM1,GRHL2,HAND1,HES5,HHEX,HNF1B,IRX3,LHX2,LMO4,OSR1,OVOL2,PAX2,PAX3,PAX8,PTCH1,RGMA,SALL1,SALL4,SFRP1,SFRP2,SIX1,SKI,SOX4,TBX18,TFAP2A,TRIM71,WNT5A,WNT7B,ZEB2,ZIC5
Age	positive	GO Biological Process	GO:0010720	positive regulation of cell development	199	8.07E-57	8.43E-53	4.24E-55	2.647419	93.29842	247	481	0.06175	0.5135135	38	69	169	ARPC2,ASCL1,AXIN2,BAMBI,BCL11A,BCL9L,BMP2,BMP4,DAB2,DSCAM,EPHA4,EPHB2,GOLGA2,HOXA11,HOXD11,LEF1,NKX2-2,NKX6-1,NPTN,NTF3,NTN1,NTRK2,NTRK3,OTP,PAX2,PAX8,PDE3A,PLAG1,RFX3,RHOA,SHOX2,SLIT2,SMARCD3,TCF7L2,TENM4,TGFB2,WNT3,ZNF703
Age	positive	GO Biological Process	GO:0048762	mesenchymal cell differentiation	200	8.62E-57	9.00E-53	4.50E-55	2.876226	73.70769	212	380	0.053	0.5578947	36	51	116	ALX1,BMP2,BMP4,BMP7,BMPR1A,CYP26A1,EDN3,EFNA1,EOMES,ERBB4,FGF8,FOXF2,GBX2,GSK3B,HEY1,HGF,ISL1,JAG1,LEF1,MEF2C,MSX2,NRP2,OSR1,OVOL2,PAX2,PAX3,PHOX2B,PITX2,SEMA3F,SFRP1,TFAP2A,TGFB2,WNT10A,WNT2,WNT5A,ZEB2
Age	positive	GO Biological Process	GO:0061448	connective tissue development	201	1.05E-56	1.10E-52	5.45E-55	2.535182	105.7123	268	545	0.067	0.4917431	46	78	187	ALX1,ARID5B,AXIN2,BMP2,BMP4,BMP7,BMPR1A,CREB5,CTGF,DLX2,EGR1,FBXW4,FGF9,FGFR3,GNAS,HAND1,HES5,HOXA11,HOXA3,HOXB3,HOXD11,MEF2C,MEF2D,MSX2,MYF5,NFIB,OSR1,OSR2,PAX7,PITX1,PRRX1,RARA,RARB,RARG,SATB2,SFRP2,SHOX2,SIX2,SOX5,TGFB2,THRA,UNCX,WNT10B,WNT5A,WNT7B,ZBTB16
Age	positive	GO Biological Process	GO:0014706	striated muscle tissue development	202	2.19E-56	2.29E-52	1.13E-54	2.464154	114.4409	282	590	0.0705	0.4779661	50	86	241	ASB2,BCL9L,BMP2,BMP4,CAV3,CDON,DLL4,EGR1,EGR2,EOMES,FOXP1,FOXP2,GATA4,GREM1,HAND1,HEY1,HOXD10,IGFBP5,IGSF8,ISL1,MAFF,MEF2C,MEF2D,MYF5,MYF6,NKX2-5,PAX5,PAX7,PHOX2B,PITX1,PITX2,PROX1,RARA,RARB,RHOA,SIX1,SIX4,SKI,SLC9A1,SPEG,SRF,TBX3,TBX5,TENM4,TGFB2,VAX1,WNT10B,WNT2,WNT5A,ZBTB18
Age	positive	GO Biological Process	GO:0009952	anterior/posterior pattern specification	203	4.70E-56	4.90E-52	2.42E-54	2.448431	115.9926	284	598	0.071	0.4749164	59	94	195	ALX1,AXIN2,BMP2,BMP4,BMPR1A,CDON,CDX2,CELSR1,CELSR2,CYP26A1,FEZF1,FEZF2,FGF8,FOXA2,FOXB1,FZD5,GATA4,GBX2,GDF11,HEY1,HHEX,HIPK1,HNF1B,HOXA11,HOXA2,HOXA3,HOXA7,HOXB3,HOXB5,HOXC10,HOXC11,HOXD10,HOXD11,HOXD13,LEF1,LHX1,MLLT3,MSX2,MYF5,MYF6,OSR1,OTX1,OTX2,PAX1,PBX1,PBX3,PLXNA2,RARG,SFRP1,SFRP2,SKI,SRF,TBX18,TBX3,WNT3,WNT5A,ZBTB16,ZEB2,ZIC3
Age	positive	GO Biological Process	GO:0001764	neuron migration	204	6.18E-56	6.45E-52	3.16E-54	2.739986	83.2121	228	429	0.057	0.5314685	28	49	107	ARX,ASCL1,BARHL1,BARHL2,CDK5R2,CELSR1,CELSR2,DCX,DRGX,FEZF1,GATA3,LHX1,LMX1B,NR2F1,NR4A2,NTN1,NTRK2,NTRK3,PHOX2B,PITX2,PRKG1,RELN,ROBO3,SATB2,SEMA3A,SRF,TLX3,VAX1
Age	positive	GO Biological Process	GO:0048704	embryonic skeletal system morphogenesis	205	3.24E-55	3.38E-51	1.65E-53	2.780922	78.75085	219	406	0.05475	0.5394089	31	53	88	ALX1,BMP4,BMP7,DLX2,DSCAML1,GAS1,GNAS,HOXA11,HOXA2,HOXA3,HOXA7,HOXB3,HOXB5,HOXC11,HOXD10,HOXD11,IRX5,LHX1,MEF2C,MYF5,OSR1,OSR2,PRRX1,SATB2,SHOX2,SIX1,SIX2,SIX4,TBX15,TFAP2A,TWIST2
Age	positive	GO Biological Process	GO:0009953	dorsal/ventral pattern formation	206	3.48E-55	3.63E-51	1.76E-53	2.77313	79.33275	220	409	0.055	0.5378973	29	47	90	AXIN2,BMP4,BMPR1A,DBX1,DSCAML1,DUSP6,FBXL15,FGF8,FOXA2,FZD5,GAS1,GLI2,GREM1,HOXA11,HOXA2,HOXD11,LHX1,LHX2,LMX1B,NKX2-2,NKX6-1,OTX2,OVOL2,PAX7,PTCH1,SFRP1,SMAD6,WNT3,WNT8B
Age	positive	GO Biological Process	GO:0045666	positive regulation of neuron differentiation	207	7.70E-55	8.04E-51	3.88E-53	3.158651	55.0868	174	284	0.0435	0.6126761	24	36	70	ASCL1,BMP2,BMP4,BMP7,CDON,FEZF1,FEZF2,FOXA2,GLI2,IRX3,LIN28A,MEF2C,NEUROD2,NEUROG1,NEUROG3,NKX2-2,NKX2-5,NKX6-1,PHOX2B,PROX1,RHOA,SALL1,TCF4,VWC2L
Age	positive	GO Biological Process	GO:0021536	diencephalon development	208	8.68E-55	9.07E-51	4.36E-53	3.12508	56.63854	177	292	0.04425	0.6061644	23	36	75	ARX,BMP2,BMP4,BMPR1A,CRH,FGF8,FGFR3,FOXB1,GATA2,GBX2,GLI2,GSX1,ISL1,LEF1,NR4A2,OTP,OTX1,OTX2,PITX1,PITX2,SALL1,TCF7L2,WNT5A
Age	positive	GO Biological Process	GO:0021675	nerve development	209	3.92E-54	4.09E-50	1.96E-52	3.15568	54.5049	172	281	0.043	0.6120996	22	38	69	DRGX,EGR2,EPHB1,EPHB2,FGFR3,GABRB2,HOXA3,HOXB3,ISL1,NAV2,NRP2,NTF3,PAX2,PHOX2B,PLXNA4,POU4F3,SALL1,SEMA3A,SEMA3F,SIX1,TFAP2A,UNC13A
Age	positive	GO Biological Process	GO:0050905	neuromuscular process	210	1.73E-53	1.81E-49	8.60E-52	3.81324	32.78053	125	169	0.03125	0.739645	19	29	93	ADCY5,APP,DRD3,FGF12,FGF14,GLRA1,GRIN2B,GRIN3A,HOXC10,HOXD10,IGDCC3,JPH3,JPH4,KCNMA1,NLGN2,POU4F2,POU4F3,RBFOX1,TPP1
Age	positive	GO Biological Process	GO:0009605	response to external stimulus	211	3.12E-53	3.25E-49	1.54E-51	1.897348	257.201	488	1326	0.122	0.3680241	112	295	1128	ADSL,ANK1,APOA1,APP,ARX,ASCL1,ASIC2,BCL11B,BMP4,BMP7,CACNA1D,CACNA1I,CACNB1,CACNB3,CD40,CLTA,CXCR5,CYP17A1,DCX,DLG3,DLX5,DRD3,DRGX,EDN3,EFNB3,EGR1,EGR2,EGR3,EPHA4,EPHA7,EPHB1,EPHB2,ETV1,EXT1,FEZF1,FEZF2,FOXA2,FOXP1,FOXP2,GADD45A,GAS1,GATA3,GATA4,GBX2,GLI2,GLRA1,GNAT1,GPC6,GRIN2B,GRIN3A,GSK3B,HGF,HOXA2,ISL1,KCNMA1,KIT,LEF1,LGI1,LHX1,LHX2,LHX9,LMX1A,MECOM,MEF2C,METAP2,NCAM1,NFIB,NR4A2,NRP2,NTF3,NTN…
Age	positive	GO Biological Process	GO:0007517	muscle organ development	212	3.38E-53	3.53E-49	1.66E-51	2.325789	128.9885	300	665	0.075	0.4511278	47	91	264	ARID5B,ASB2,BCL9L,BMP2,CAV3,CDON,DLL4,EGR1,EGR2,EGR3,EOMES,ETV1,FOXP1,FOXP2,HAND1,HEY1,HOXD10,ID3,IGFBP5,IGSF8,ISL1,LBX1,MAFF,MEF2C,MEF2D,MYF5,MYF6,NKX2-5,PAX3,PAX5,PAX7,PHOX2B,PITX1,PITX2,PROX1,RHOA,SHOX2,SIX1,SIX4,SKI,SPEG,VAX1,WNT10B,WNT2,WNT5A,ZBTB18,ZFHX3
Age	positive	GO Biological Process	GO:0060537	muscle tissue development	213	3.71E-53	3.87E-49	1.82E-51	2.378182	120.2599	286	620	0.0715	0.4612903	52	94	253	ASB2,BCL9L,BMP2,BMP4,CAV3,CDON,DLL4,EGR1,EGR2,EOMES,FOXP1,FOXP2,GATA4,GREM1,HAND1,HEY1,HOXD10,IGFBP5,IGSF8,ISL1,MAFF,MEF2C,MEF2D,MYF5,MYF6,NKX2-5,OSR1,PAX5,PAX7,PHOX2B,PITX1,PITX2,PROX1,RARA,RARB,RHOA,SIX1,SIX4,SKI,SLC9A1,SPEG,SRF,TBX3,TBX5,TENM4,TGFB2,TSHZ3,VAX1,WNT10B,WNT2,WNT5A,ZBTB18
Age	positive	GO Biological Process	GO:0048592	eye morphogenesis	214	8.60E-53	8.98E-49	4.20E-51	2.706945	81.27243	220	419	0.055	0.5250597	34	58	131	BMP4,BMP7,CDON,COL8A2,DSCAM,EPHB1,EPHB2,FGFR3,FOXF2,GAS1,GDF11,GNAT1,HCN1,HIPK1,IRX5,LHX1,MEIS1,MFN2,NKD1,NTRK2,OLFM3,OTX2,PAX2,PITX2,PROX1,RARB,RARG,SKI,SLC4A7,TFAP2A,TFAP2B,VSX2,WNT2,WNT5A
Age	positive	GO Biological Process	GO:0021954	central nervous system neuron development	215	1.51E-52	1.58E-48	7.35E-51	3.06875	57.02648	175	294	0.04375	0.5952381	24	34	65	ARX,ASCL1,DCX,EPHA4,EPHB1,EPHB2,FEZF2,GATA2,GBX2,GLI2,GNAQ,LHX6,LHX8,LINGO1,LMX1B,NFIB,NR2E1,NR4A2,NTRK2,PHOX2B,PLXNA4,PRDM8,SLIT2,TFAP2A
Age	positive	GO Biological Process	GO:0021545	cranial nerve development	216	2.06E-52	2.15E-48	9.94E-51	3.195234	51.01348	163	263	0.04075	0.6197719	15	28	45	DRGX,EGR2,EPHB1,EPHB2,HOXA3,HOXB3,ISL1,NAV2,PAX2,PHOX2B,PLXNA4,POU4F3,SALL1,SIX1,TFAP2A
Age	positive	GO Biological Process	GO:0060675	ureteric bud morphogenesis	217	3.61E-52	3.77E-48	1.74E-50	3.107926	54.69887	170	282	0.0425	0.6028369	15	29	59	BMP2,BMP4,FGF8,GATA3,GREM1,HNF1B,HOXA11,HOXD11,LHX1,PAX2,PAX8,PBX1,PTCH1,SALL1,SIX1
Age	positive	GO Biological Process	GO:0021983	pituitary gland development	218	2.07E-51	2.16E-47	9.92E-50	3.834403	31.03482	119	160	0.02975	0.74375	14	22	43	BMP2,BMP4,BMPR1A,FGF8,GATA2,GLI2,GSX1,ISL1,OTP,PITX1,PITX2,SALL1,TCF7L2,WNT5A
Age	positive	GO Biological Process	GO:0072175	epithelial tube formation	219	2.28E-51	2.38E-47	1.09E-49	2.623988	86.50955	227	446	0.05675	0.5089686	31	47	111	ALX1,BMP4,CELSR1,GATA3,GREM1,GRHL2,HAND1,HES5,HNF1B,IRX3,LHX2,LMO4,OSR1,OVOL2,PAX2,PAX3,PAX8,PTCH1,RGMA,SALL1,SALL4,SFRP1,SFRP2,SIX1,SKI,SOX4,TFAP2A,TRIM71,WNT5A,ZEB2,ZIC5
Age	positive	GO Biological Process	GO:0001838	embryonic epithelial tube formation	219	2.28E-51	2.38E-47	1.09E-49	2.623988	86.50955	227	446	0.05675	0.5089686	31	47	110	ALX1,BMP4,CELSR1,GATA3,GREM1,GRHL2,HAND1,HES5,HNF1B,IRX3,LHX2,LMO4,OSR1,OVOL2,PAX2,PAX3,PAX8,PTCH1,RGMA,SALL1,SALL4,SFRP1,SFRP2,SIX1,SKI,SOX4,TFAP2A,TRIM71,WNT5A,ZEB2,ZIC5
Age	positive	GO Biological Process	GO:0007154	cell communication	221	4.09E-51	4.27E-47	1.93E-49	1.456445	759.3832	1106	3915	0.2765	0.2825032	366	1127	4878	AAAS,AATF,ADCY2,ADCY4,ADCY5,ADRB1,ADRBK1,AGAP3,ALOXE3,ANK1,APOA1,APP,ARF3,ARID1A,ARID5B,ARL2BP,ARL4C,ARL5C,ARPC2,ASB18,ASB2,ASCL1,ASIC1,ASIC2,ATRNL1,AXIN2,BAI3,BAMBI,BBS7,BCL9L,BMF,BMP2,BMP4,BMP7,BMPR1A,BRSK1,BRSK2,BTRC,C12orf76,CACNA1D,CACNA1E,CACNA1I,CACNB3,CACNG2,CACNG4,CALCOCO1,CAMK2G,CAMKK2,CBLN1,CD40,CDH13,CDH8,CDK14,CDON,CELF4,CELSR1,CELSR2,CHAC1,CHN2,CHRNA2,CLCN1,CLTA,CRH,CSNK1A1,CTGF,CTN…
Age	positive	GO Biological Process	GO:0007411	axon guidance	222	5.52E-51	5.76E-47	2.60E-49	2.260148	135.3894	306	698	0.0765	0.4383954	63	134	361	ANK1,APP,ARX,BCL11B,BMP7,CACNA1D,CACNA1I,CACNB1,CACNB3,CLTA,DCX,DLG3,DLX5,DRGX,EFNB3,EGR2,EPHA4,EPHA7,EPHB1,EPHB2,ETV1,EXT1,FEZF1,FEZF2,FOXP1,GAS1,GATA3,GBX2,GLI2,GSK3B,HOXA2,ISL1,LGI1,LHX1,LHX2,LHX9,LMX1A,NCAM1,NFIB,NRP2,NTF3,NTN1,OTX2,PLXNA2,PLXNA4,POU4F2,POU4F3,RELN,RGMA,RHOA,RHOB,ROBO3,RRAS,SEMA3A,SEMA3F,SLIT2,SLIT3,SPTAN1,TBR1,TGFB2,VAX1,WNT3,WNT5A
Age	positive	GO Biological Process	GO:0006935	chemotaxis	223	1.05E-50	1.09E-46	4.90E-49	2.168686	154.0103	334	794	0.0835	0.4206549	71	161	570	ANK1,APP,ARX,BCL11B,BMP4,BMP7,CACNA1D,CACNA1I,CACNB1,CACNB3,CLTA,CXCR5,DCX,DLG3,DLX5,DRGX,EDN3,EFNB3,EGR2,EGR3,EPHA4,EPHA7,EPHB1,EPHB2,ETV1,EXT1,FEZF1,FEZF2,FOXP1,GAS1,GATA3,GBX2,GLI2,GSK3B,HGF,HOXA2,ISL1,KIT,LEF1,LGI1,LHX1,LHX2,LHX9,LMX1A,NCAM1,NFIB,NRP2,NTF3,NTN1,OTX2,PLA2G1B,PLXNA2,PLXNA4,POU4F2,POU4F3,RELN,RGMA,RHOA,RHOB,ROBO3,RRAS,SEMA3A,SEMA3F,SLIT2,SLIT3,SPTAN1,TBR1,TGFB2,VAX1,WNT3,WNT5A
Age	positive	GO Biological Process	GO:0072009	nephron epithelium development	224	1.23E-50	1.29E-46	5.75E-49	3.445262	40.34526	139	208	0.03475	0.6682692	17	24	45	BMP4,GREM1,HES5,HNF1B,IRX3,JAG1,KLHL3,LHX1,MEF2C,OSR1,PAX2,PAX8,SALL1,SIX1,SIX2,TFAP2B,WNT7B
Age	positive	GO Biological Process	GO:0044700	single organism signaling	225	1.32E-50	1.38E-46	6.13E-49	1.461242	741.1502	1083	3821	0.27075	0.2834337	358	1099	4755	AAAS,AATF,ADCY2,ADCY4,ADCY5,ADRB1,ADRBK1,AGAP3,ALOXE3,ANK1,APOA1,APP,ARF3,ARID1A,ARID5B,ARL2BP,ARL4C,ARL5C,ARPC2,ASB18,ASB2,ASCL1,ASIC1,ASIC2,ATRNL1,AXIN2,BAI3,BAMBI,BBS7,BCL9L,BMF,BMP2,BMP4,BMP7,BMPR1A,BRSK1,BRSK2,BTRC,C12orf76,CACNA1D,CACNA1E,CACNA1I,CACNB3,CACNG2,CACNG4,CALCOCO1,CAMK2G,CAMKK2,CBLN1,CD40,CDH13,CDH8,CDK14,CDON,CELF4,CELSR1,CELSR2,CHAC1,CHN2,CHRNA2,CLCN1,CLTA,CRH,CSNK1A1,CTGF,CTN…
Age	positive	GO Biological Process	GO:0035136	forelimb morphogenesis	226	1.96E-50	2.05E-46	9.07E-49	3.204215	48.68587	156	251	0.039	0.6215139	17	27	39	HOXA11,HOXD10,HOXD11,KIAA1715,MECOM,MSX2,OSR1,OSR2,SALL1,SALL3,SHOX2,TBX3,TBX5,TFAP2A,TFAP2B,WNT3,ZBTB16
Age	positive	GO Biological Process	GO:0035137	hindlimb morphogenesis	227	2.11E-50	2.20E-46	9.69E-49	2.984763	58.96615	176	304	0.044	0.5789474	19	30	39	BMP4,BMPR1A,FGF8,GNAS,HOXD10,MECOM,MSX2,OSR1,OSR2,PITX1,PITX2,PTCH1,RARB,RARG,SALL1,SALL3,TFAP2B,WNT3,ZBTB16
Age	positive	GO Biological Process	GO:0035148	tube formation	228	7.18E-50	7.50E-46	3.29E-48	2.572134	89.03113	229	459	0.05725	0.4989107	32	52	123	ALX1,BMP4,CELSR1,EDA,GATA3,GREM1,GRHL2,HAND1,HES5,HNF1B,IRX3,LHX2,LMO4,OSR1,OVOL2,PAX2,PAX3,PAX8,PTCH1,RGMA,SALL1,SALL4,SFRP1,SFRP2,SIX1,SKI,SOX4,TFAP2A,TRIM71,WNT5A,ZEB2,ZIC5
Age	positive	GO Biological Process	GO:0072210	metanephric nephron development	229	8.86E-50	9.25E-46	4.04E-48	3.64089	34.33227	125	177	0.03125	0.7062147	11	17	32	BMP4,GREM1,HES5,LHX1,OSR1,PAX2,PAX8,SALL1,SIX2,TFAP2A,TFAP2B
Age	positive	GO Biological Process	GO:0008285	negative regulation of cell proliferation	230	2.92E-49	3.05E-45	1.33E-47	2.147586	154.5922	332	797	0.083	0.4165621	60	164	555	AXIN2,BCL11B,BMP2,BMP4,BMP7,CASK,CDH13,CDKN2C,DACH1,DLG3,DLL4,ERBB4,FEZF1,FEZF2,FGFR3,FZD5,GAS1,GATA2,GATA3,GDF11,GREM1,IGFBP5,LBX1,MEF2C,MFN2,MSX2,NFIB,NKX2-8,NR2E1,OVOL2,PHOX2B,PROX1,PTCH1,PTHLH,RARB,RARG,SFRP1,SFRP2,SKI,SLIT2,SLIT3,SMAD6,SMYD2,SOX4,SPEG,SPRY2,SSTR1,TBX5,TFAP2A,TFAP2B,TFAP4,TGFB2,TNFRSF14,TRIB1,TWIST2,VAX1,VSX2,WNT10B,WNT5A,ZBTB16
Age	positive	GO Biological Process	GO:2000027	regulation of organ morphogenesis	231	5.54E-49	5.78E-45	2.50E-47	2.49426	95.82	239	494	0.05975	0.4838057	32	67	139	BCOR,BMP2,BMP4,BMP7,BMPR1A,CAV3,CELSR1,FGF8,FOXP2,FZD2,GATA3,GREM1,HGF,HNF1B,HOXA11,HOXC11,HOXD11,HOXD13,ISL1,LHX1,NFIB,PAX2,PAX8,PAX9,SFRP1,SFRP2,SIX1,SIX4,TFAP2A,WNT10A,WNT2,WNT5A
Age	positive	GO Biological Process	GO:0048589	developmental growth	232	1.23E-48	1.28E-44	5.52E-47	2.533686	90.77684	230	468	0.0575	0.491453	47	84	200	APP,BIN3,BMP4,BMPR1A,CADM1,CYP19A1,DCX,DMBX1,ERBB4,ESRRB,FGFR3,FZD7,GAS1,GATA3,GATA4,GLI2,HNF1B,HOXA11,HOXD11,HOXD13,IGFBP5,KMT2D,LHX1,MSX2,MYF6,NRP2,PAX7,PLAG1,POU4F2,POU4F3,PTHLH,RARA,RARB,RARG,SALL1,SALL4,SEMA3A,SEMA3F,SFRP1,SFRP2,SLIT2,SLIT3,SRF,TFAP2C,WNT10B,WNT5A,WNT7B
Age	positive	GO Biological Process	GO:0061061	muscle structure development	233	1.56E-48	1.62E-44	6.97E-47	2.07506	171.0794	355	882	0.08875	0.4024943	69	146	420	ARID5B,ASB2,BCL9L,BMP2,BMP4,CACNA2D2,CAV3,CDON,DLL4,EGR1,EGR2,EGR3,EOMES,ETV1,FOXP1,FOXP2,GATA4,GREM1,GSK3B,HAND1,HEY1,HIRA,HOXD10,ID3,IGFBP5,IGSF8,ISL1,JAG1,LBX1,LEF1,MAFF,MAP2K6,MEF2C,MEF2D,MYF5,MYF6,NKD1,NKX2-5,NTF3,PAX3,PAX5,PAX7,PHOX2B,PITX1,PITX2,PROX1,RARA,RARB,RHOA,SHOX2,SIX1,SIX4,SKI,SLC9A1,SMARCD3,SPEG,SRF,TBX18,TBX3,TBX5,TCF7L2,TSHZ3,VAX1,WNT10B,WNT2,WNT5A,WNT7B,ZBTB18,ZFHX3
Age	positive	GO Biological Process	GO:0021988	olfactory lobe development	234	2.02E-48	2.11E-44	9.02E-47	3.238712	45.38842	147	234	0.03675	0.6282051	15	20	31	ARX,DLX2,EOMES,ERBB4,EXT1,FEZF1,NR2E1,SALL1,SALL3,SEMA3A,SKI,SLIT2,SRF,UNCX,WNT5A
Age	positive	GO Biological Process	GO:0021772	olfactory bulb development	234	2.02E-48	2.11E-44	9.02E-47	3.238712	45.38842	147	234	0.03675	0.6282051	15	20	30	ARX,DLX2,EOMES,ERBB4,EXT1,FEZF1,NR2E1,SALL1,SALL3,SEMA3A,SKI,SLIT2,SRF,UNCX,WNT5A
Age	positive	GO Biological Process	GO:0002064	epithelial cell development	236	2.52E-48	2.64E-44	1.12E-46	2.79997	67.50073	189	348	0.04725	0.5431034	26	66	211	BCL11B,BMP4,FZD7,GATA3,GREM1,HSPA2,INSM1,KIT,NKX2-2,NKX6-1,ODF2,ONECUT1,ONECUT2,PAX2,PAX8,PDE2A,RFX3,SALL1,SIX2,SLC4A7,TFAP2A,TFAP2C,VEZF1,WNT5A,WNT7B,ZMYND15
Age	positive	GO Biological Process	GO:0001657	ureteric bud development	237	2.82E-48	2.94E-44	1.24E-46	2.721338	73.12579	199	377	0.04975	0.5278515	25	45	93	BMP2,BMP4,BMP7,FGF8,GATA3,GDF11,GREM1,HNF1B,HOXA11,HOXD11,LHX1,OSR1,PAX2,PAX8,PBX1,PTCH1,RARA,RARB,SALL1,SFRP1,SIM1,SIX1,SLIT2,SMAD6,TSHZ3
Age	positive	GO Biological Process	GO:0003007	heart morphogenesis	238	2.51E-47	2.62E-43	1.10E-45	2.537917	87.86733	223	453	0.05575	0.4922737	37	71	190	BBS7,BMP2,BMP4,BMPR1A,CAV3,DLL4,EFNA1,FGF8,FZD2,GATA3,GATA4,GSK3A,HAND1,HEY1,ISL1,JAG1,LBX1,MEF2C,MSX2,NKX2-5,OVOL2,PITX2,PROX1,PTCH1,SFRP2,SHOX2,SIX1,SMARCD3,SOX4,SRF,TBX3,TBX5,TFAP2A,TGFB2,WNT2,WNT5A,ZIC3
Age	positive	GO Biological Process	GO:0007519	skeletal muscle tissue development	239	6.94E-47	7.24E-43	3.03E-45	2.678706	74.28959	199	383	0.04975	0.5195822	28	49	119	ASB2,BCL9L,CDON,EGR1,EGR2,EOMES,FOXP1,FOXP2,HOXD10,IGFBP5,IGSF8,MAFF,MEF2C,MEF2D,MYF5,MYF6,PAX5,PAX7,PHOX2B,PITX1,PITX2,RHOA,SIX1,SIX4,SKI,VAX1,WNT10B,ZBTB18
Age	positive	GO Biological Process	GO:0072073	kidney epithelium development	240	1.29E-46	1.35E-42	5.62E-45	3.272212	42.47891	139	219	0.03475	0.6347032	17	27	63	BMP4,GREM1,HES5,HNF1B,IRX3,JAG1,KLHL3,LHX1,MEF2C,OSR1,PAX2,PAX8,SALL1,SIX1,SIX2,TFAP2B,WNT7B
Age	positive	GO Biological Process	GO:0031018	endocrine pancreas development	241	2.84E-46	2.97E-42	1.23E-44	3.830823	27.93134	107	144	0.02675	0.7430556	12	18	49	BMP4,FOXA2,HNF1B,INSM1,NEUROG3,NKX2-2,NKX6-1,ONECUT1,ONECUT2,RFX3,SOX4,WNT5A
Age	positive	GO Biological Process	GO:0031016	pancreas development	242	3.96E-46	4.13E-42	1.71E-44	2.846096	61.48773	175	317	0.04375	0.5520505	19	33	78	BMP4,FOXA2,GDF11,HHEX,HNF1B,INSM1,ISL1,NEUROG3,NKX2-2,NKX6-1,ONECUT1,ONECUT2,PAX2,PROX1,RFX3,SOX4,TCF7L2,WNT5A,ZIC3
Age	positive	GO Biological Process	GO:0021517	ventral spinal cord development	243	3.96E-46	4.13E-42	1.70E-44	3.144641	46.74619	147	241	0.03675	0.6099585	15	22	41	DBX1,FOXP1,GATA2,GLI2,HOXC10,HOXD10,ISL1,LHX1,LMO4,MDGA2,NKX2-2,NKX6-1,PTCH1,RELN,SOX4
Age	positive	GO Biological Process	GO:0060538	skeletal muscle organ development	244	5.54E-46	5.79E-42	2.37E-44	2.651019	75.06546	199	387	0.04975	0.5142119	28	50	126	ASB2,BCL9L,CDON,EGR1,EGR2,EOMES,FOXP1,FOXP2,HOXD10,IGFBP5,IGSF8,MAFF,MEF2C,MEF2D,MYF5,MYF6,PAX5,PAX7,PHOX2B,PITX1,PITX2,RHOA,SIX1,SIX4,SKI,VAX1,WNT10B,ZBTB18
Age	positive	GO Biological Process	GO:0048593	camera-type eye morphogenesis	245	7.67E-46	8.01E-42	3.27E-44	2.697155	71.18611	192	367	0.048	0.5231608	25	44	96	BMP4,BMP7,CDON,COL8A2,DSCAM,EPHB1,EPHB2,FGFR3,FOXF2,GDF11,HCN1,HIPK1,IRX5,LHX1,MEIS1,MFN2,PAX2,PITX2,PROX1,SKI,TFAP2A,TFAP2B,VSX2,WNT2,WNT5A
Age	positive	GO Biological Process	GO:0001658	branching involved in ureteric bud morphogenesis	246	1.40E-45	1.46E-41	5.94E-44	3.097458	48.10397	149	248	0.03725	0.6008065	13	25	52	BMP2,BMP4,FGF8,GREM1,HOXA11,HOXD11,LHX1,PAX2,PAX8,PBX1,PTCH1,SALL1,SIX1
Age	positive	GO Biological Process	GO:0042981	regulation of apoptotic process	247	1.40E-45	1.47E-41	5.93E-44	1.802752	269.0331	485	1387	0.12125	0.3496756	101	326	1159	AATF,ACIN1,ACTN1,AREL1,ASCL1,ASIC2,BARHL1,BCL11B,BMF,BMP2,BMP4,BMP7,CD248,CD40,CTGF,DAB2,DLX1,DUSP6,EGR1,EGR2,EGR3,EPHA7,ERBB4,FGF8,FGFR3,FOXB1,GAS1,GATA3,GRIK2,GRM4,GSK3A,GSK3B,HDAC3,HGF,HNF1B,HSPB1,ID3,ISL1,KCNMA1,LEF1,MAP2K6,MEF2C,MITF,MSX1,MSX2,NKX2-5,NOL3,NR2E1,NR4A2,NTF3,NTRK2,OSR1,PARL,PAX2,PAX7,PAX8,PCSK9,PDE3A,PDK4,POU3F4,PSMB2,PSMD2,RARB,RARG,RHOA,RHOB,SCRT2,SFRP1,SFRP2,SGK1,SIN3A,SIX1,…
Age	positive	GO Biological Process	GO:0021915	neural tube development	248	2.70E-45	2.82E-41	1.14E-43	2.362539	104.5485	247	539	0.06175	0.458256	34	57	139	ALX1,BMP4,CELSR1,FGF8,FOXA2,FOXB1,GAS1,GBX2,GLI2,GRHL2,HES5,LHX2,LMO4,OVOL2,PAX2,PAX3,PAX7,PLXNA2,PROX1,PTCH1,RGMA,SALL1,SALL4,SFRP1,SFRP2,SKI,SOX4,TCF7,TCF7L2,TFAP2A,TRIM71,WNT5A,ZEB2,ZIC5
Age	positive	GO Biological Process	GO:0043067	regulation of programmed cell death	249	6.28E-45	6.56E-41	2.63E-43	1.78924	273.3004	489	1409	0.12225	0.3470546	103	328	1171	AATF,ACIN1,ACTN1,AREL1,ASCL1,ASIC2,BARHL1,BCL11B,BMF,BMP2,BMP4,BMP7,CD248,CD40,CTGF,DAB2,DLX1,DUSP6,EGR1,EGR2,EGR3,EPHA7,ERBB4,FGF8,FGFR3,FOXB1,GAS1,GATA3,GRIK2,GRM4,GSK3A,GSK3B,HDAC3,HGF,HNF1B,HSPB1,ID3,ISL1,KCNMA1,KIT,LEF1,MAP2K6,MECOM,MEF2C,MITF,MSX1,MSX2,NKX2-5,NOL3,NR2E1,NR4A2,NTF3,NTRK2,OSR1,PARL,PAX2,PAX7,PAX8,PCSK9,PDE3A,PDK4,POU3F4,PSMB2,PSMD2,RARB,RARG,RHOA,RHOB,SCRT2,SFRP1,SFRP2,SGK1,S…
Age	positive	GO Biological Process	GO:0006366	transcription from RNA polymerase II promoter	250	1.10E-44	1.15E-40	4.61E-43	1.836596	245.563	451	1266	0.11275	0.3562401	70	186	506	ALX1,BMPR1A,CDX2,CREB5,CTGF,DACH1,EGR1,EGR2,ESRRB,ESRRG,ETV1,GATA3,GATA4,HAND1,HOXD13,LEF1,LHX1,LHX2,LMO4,MAF,MAFF,MED13,MEF2C,MEF2D,MEIS2,MSX2,NFIB,NFIX,NKX2-8,NKX6-1,NR1D1,NR2E1,NR2F1,NR3C2,NR4A2,NR6A1,NRBP1,OVOL1,OVOL2,PAX1,PAX2,PAX3,PAX5,PITX2,PLAG1,POU2F2,POU3F4,PROX1,RARA,RARB,RARG,RREB1,SKI,SOX5,SRF,SRSF3,TAL1,TBX5,TCERG1,TCF4,TFAP2A,TFAP2B,TFAP2C,TFAP2D,THRA,TSC22D1,TWIST2,VEZF1,ZBTB7B,ZF…
Age	positive	GO Biological Process	GO:0010941	regulation of cell death	251	1.14E-44	1.19E-40	4.75E-43	1.779746	277.5676	494	1431	0.1235	0.3452131	107	338	1210	AATF,ACIN1,ACTN1,AREL1,ASCL1,ASIC2,AXIN2,BARHL1,BCL11B,BMF,BMP2,BMP4,BMP7,CD248,CD40,CRH,CTGF,DAB2,DLX1,DUSP6,EGR1,EGR2,EGR3,EPHA7,ERBB4,FGF8,FGFR3,FOXB1,GAS1,GATA3,GRIK2,GRM4,GSK3A,GSK3B,HDAC3,HGF,HNF1B,HSPB1,ID3,ISL1,KCNMA1,KIT,LEF1,MAP2K6,MECOM,MEF2C,MITF,MSX1,MSX2,NKX2-5,NOL3,NR2E1,NR4A2,NTF3,NTRK2,NTRK3,OSR1,PARL,PAX2,PAX7,PAX8,PCSK9,PDE3A,PDK4,POU3F4,PSMB2,PSMD2,RARB,RARG,RHOA,RHOB,RRAGA,SC…
Age	positive	GO Biological Process	GO:0021854	hypothalamus development	252	1.62E-44	1.70E-40	6.73E-43	4.483043	17.84502	80	92	0.02	0.8695652	6	8	22	CRH,FOXB1,GSX1,LEF1,OTP,PITX2
Age	positive	GO Biological Process	GO:0045168	cell-cell signaling involved in cell fate commitment	253	2.64E-44	2.76E-40	1.09E-42	3.332848	38.40559	128	198	0.032	0.6464646	13	19	35	BMP2,BMP4,FGF8,FZD5,HIPK1,HOXA11,HOXC11,HOXD11,SALL1,SIX1,TFAP2A,WNT2,WNT3
Age	positive	GO Biological Process	GO:0031128	developmental induction	253	2.64E-44	2.76E-40	1.09E-42	3.332848	38.40559	128	198	0.032	0.6464646	13	19	34	BMP2,BMP4,FGF8,FZD5,HIPK1,HOXA11,HOXC11,HOXD11,SALL1,SIX1,TFAP2A,WNT2,WNT3
Age	positive	GO Biological Process	GO:0072080	nephron tubule development	255	4.40E-44	4.60E-40	1.80E-42	3.456201	34.7202	120	179	0.03	0.6703911	12	17	36	HES5,HNF1B,IRX3,JAG1,KLHL3,MEF2C,OSR1,PAX2,PAX8,SIX1,TFAP2B,WNT7B
Age	positive	GO Biological Process	GO:0014031	mesenchymal cell development	256	4.92E-44	5.14E-40	2.01E-42	2.864167	57.60838	165	297	0.04125	0.5555556	31	43	103	ALX1,BMP2,BMP7,BMPR1A,CYP26A1,EDN3,EFNA1,EOMES,ERBB4,FGF8,FOXF2,GBX2,GSK3B,HEY1,HGF,ISL1,JAG1,LEF1,MSX2,NRP2,OVOL2,PAX3,PHOX2B,PITX2,SEMA3F,SFRP1,TFAP2A,TGFB2,WNT2,WNT5A,ZEB2
Age	positive	GO Biological Process	GO:0061326	renal tubule development	257	1.07E-43	1.12E-39	4.36E-42	3.437	34.91417	120	180	0.03	0.6666667	12	18	38	HES5,HNF1B,IRX3,JAG1,KLHL3,MEF2C,OSR1,PAX2,PAX8,SIX1,TFAP2B,WNT7B
Age	positive	GO Biological Process	GO:0007600	sensory perception	258	2.22E-43	2.32E-39	9.00E-42	2.403791	94.85016	228	489	0.057	0.4662577	44	112	834	ADRB1,ALOXE3,ASIC2,BARHL1,BBS7,CACNA1D,CACNA1E,DLG2,DRGX,EML2,EPHB1,EYA4,FZD2,GABRB2,GLRA1,GNAS,GNAT1,GRIN2B,GRK7,GRM1,GRM7,IRX5,KCNMA1,KIFC3,KIT,LEF1,MYO3B,NAV2,NLGN2,NR2E1,OAT,P2RY1,PAX2,PAX3,POU3F4,POU4F2,POU4F3,SIX1,SPRY2,TBX18,TFAP2A,TSHZ3,VSX2,WNT10B
Age	positive	GO Biological Process	GO:0003407	neural retina development	259	1.36E-42	1.42E-38	5.49E-41	3.939976	23.85802	94	123	0.0235	0.7642276	8	12	35	HCN1,HIPK1,IRX5,LHX1,SMARCD3,TFAP2A,TFAP2B,VSX2
Age	positive	GO Biological Process	GO:0007626	locomotory behavior	260	3.33E-42	3.47E-38	1.34E-40	2.937662	51.40142	151	265	0.03775	0.5698113	29	46	160	ADCY5,APP,BSX,C1QL1,CACNA1E,CELSR1,CRH,DMBX1,DRD3,DSCAM,EFNB3,EPHA4,FEZF2,FGF12,FGF14,FOXA2,GLRA1,GNAO1,GRM1,HOXD10,KCNMA1,NAV2,NLGN2,NOVA1,NR4A2,PBX3,PDE1B,PRKCE,TAL1
Age	positive	GO Biological Process	GO:0060348	bone development	261	9.37E-42	9.78E-38	3.75E-40	2.779926	59.35409	165	306	0.04125	0.5392157	27	46	115	AXIN2,BBX,BMP2,BMP4,CADM1,CYP26B1,DLX5,FGF8,FGFR3,GNAS,HOXA11,HOXD11,MEF2C,MEF2D,MSX2,OSR2,PAX1,PITX2,PTHLH,RARA,RARB,RARG,RHOA,SFRP2,SHOX2,SKI,TFAP2A
Age	positive	GO Biological Process	GO:0001709	cell fate determination	262	1.91E-41	1.99E-37	7.60E-40	2.81529	56.83251	160	293	0.04	0.5460751	17	22	40	ASCL1,BARHL2,BMP4,CYP26B1,DSCAML1,GATA2,GATA3,HES5,HOXA2,ISL1,JAG1,LBX1,MEF2C,NKX2-2,NTF3,PAX2,PROX1
Age	positive	GO Biological Process	GO:0014033	neural crest cell differentiation	263	1.01E-40	1.06E-36	4.03E-39	3.107425	42.47891	132	219	0.033	0.6027397	19	27	66	BMPR1A,CYP26A1,EDN3,ERBB4,GBX2,ISL1,JAG1,LEF1,MEF2C,NRP2,OVOL2,PAX3,PHOX2B,PITX2,SEMA3F,SFRP1,TFAP2A,WNT10A,ZEB2
Age	positive	GO Biological Process	GO:0048864	stem cell development	264	1.22E-40	1.28E-36	4.84E-39	2.302265	101.639	234	524	0.0585	0.4465649	54	88	195	ALX1,BCL9L,BMP2,BMP7,BMPR1A,CDX2,CYP26A1,EDN3,EFNA1,EOMES,ERBB4,ESRRB,FGF8,FGFR3,FOXF2,FZD7,GATA2,GBX2,GSK3B,HES5,HEY1,HGF,ISL1,JAG1,KIT,LDB2,LEF1,LIN28A,MSX2,NR2E1,NRP2,OVOL2,PAF1,PAX3,PHOX2B,PITX2,PRDM16,PROX1,SALL4,SEMA3F,SFRP1,SKI,SOX4,SPI1,STAG2,TBX3,TCF7L2,TET1,TFAP2A,TFAP2C,TGFB2,WNT2,WNT5A,ZEB2
Age	positive	GO Biological Process	GO:0060560	developmental growth involved in morphogenesis	265	2.01E-40	2.09E-36	7.90E-39	2.931559	49.46174	145	255	0.03625	0.5686275	27	41	90	APP,BIN3,BMP4,CADM1,DCX,FGFR3,HNF1B,HOXD13,LHX1,MSX2,NRP2,POU4F2,POU4F3,PTHLH,RARA,RARB,RARG,SALL1,SEMA3A,SEMA3F,SFRP1,SFRP2,SLIT2,SLIT3,TFAP2C,WNT5A,WNT7B
Age	positive	GO Biological Process	GO:0021889	olfactory bulb interneuron differentiation	266	6.48E-40	6.77E-36	2.55E-38	3.503096	30.25895	106	156	0.0265	0.6794872	7	8	13	ARX,ERBB4,SALL1,SALL3,SLIT2,UNCX,WNT5A
Age	positive	GO Biological Process	GO:0009954	proximal/distal pattern formation	267	2.14E-39	2.23E-35	8.37E-38	3.395838	32.39259	110	167	0.0275	0.6586826	14	22	32	CYP26B1,DLX1,DLX2,GLI2,GREM1,HES5,HOXA11,HOXC10,HOXC11,HOXD10,HOXD11,IRX3,OSR1,PBX1
Age	positive	GO Biological Process	GO:0014032	neural crest cell development	268	2.28E-39	2.38E-35	8.88E-38	3.143598	39.76336	125	205	0.03125	0.6097561	16	23	58	BMPR1A,CYP26A1,EDN3,ERBB4,GBX2,ISL1,JAG1,LEF1,NRP2,OVOL2,PAX3,PHOX2B,PITX2,SEMA3F,TFAP2A,ZEB2
Age	positive	GO Biological Process	GO:0021522	spinal cord motor neuron differentiation	269	2.63E-39	2.74E-35	1.02E-37	3.170632	38.79352	123	200	0.03075	0.615	10	16	32	GLI2,HOXC10,HOXD10,ISL1,LMO4,MDGA2,NKX2-2,NKX6-1,PTCH1,SOX4
Age	positive	GO Biological Process	GO:0021761	limbic system development	270	2.71E-39	2.83E-35	1.05E-37	2.592396	68.2766	177	352	0.04425	0.5028409	23	34	79	CDK5R2,CRH,CYP17A1,DLX1,DLX2,FEZF2,FOXB1,GSK3B,GSX1,LEF1,LHX5,LMX1A,MEF2C,NEUROD6,NR2E1,OTP,PITX2,PROX1,RELN,SRF,TBX3,ZBTB18,ZEB2
Age	positive	GO Biological Process	GO:0003151	outflow tract morphogenesis	271	3.55E-39	3.71E-35	1.37E-37	3.293792	34.91417	115	180	0.02875	0.6388889	13	24	51	FGF8,FZD2,ISL1,JAG1,MEF2C,MSX2,NKX2-5,PITX2,SFRP2,SIX1,TBX3,TFAP2A,WNT5A
Age	positive	GO Biological Process	GO:0060041	retina development in camera-type eye	272	4.20E-39	4.39E-35	1.61E-37	2.648266	63.81534	169	329	0.04225	0.5136778	18	38	108	CDON,DSCAM,GNAT1,HCN1,HIPK1,IKZF1,IRX5,LHX1,NR2E1,PAX2,POU4F2,PROX1,SKI,SLC4A7,SMARCD3,TFAP2A,TFAP2B,VSX2
Age	positive	GO Biological Process	GO:0008283	cell proliferation	273	1.09E-38	1.14E-34	4.18E-37	1.926292	178.0623	343	918	0.08575	0.3736383	79	190	603	APOA1,ARX,ASCL1,AXIN2,BMP2,BMP4,BMP7,BTRC,CBFA2T2,CD40,CDC14A,CDH13,CDK19,CLK1,COL8A2,CSE1L,CTGF,DAB2,DACH1,DKC1,DLX5,EGR1,EPHB1,ERBB4,ESRRB,FGF5,FGF8,FGFR3,GBX2,GLI2,GNAT1,HGF,HHEX,HNF1B,IGFBP5,IGSF8,IL23A,IRF2,KIT,LEF1,LGI1,LHX5,LHX9,LMX1B,MAPRE2,MECOM,MEF2C,NKX2-5,NKX6-1,NPR3,NR6A1,OSR1,OSR2,PAK4,PAX1,PAX3,PITX2,PROX1,PTCH1,RACGAP1,RASGRF1,SALL4,SATB1,SFRP2,SH2D2A,SIX2,SKI,SOX4,TACC3,TCF7L2,TE…
Age	positive	GO Biological Process	GO:0007507	heart development	274	1.84E-38	1.92E-34	7.02E-37	1.934748	174.1829	337	898	0.08425	0.3752784	70	149	403	ADRBK1,BBS7,BCOR,BMP2,BMP4,BMPR1A,CAV3,DAND5,DLL4,ECE2,EFNA1,EOMES,ERBB4,FGF12,FGF8,FOXL1,FOXP1,FZD2,GATA3,GATA4,GLI2,GNAQ,GREM1,GSK3A,HAND1,HDAC9,HEY1,HHEX,ID3,IRX4,ISL1,JAG1,LBX1,LMO4,MECOM,MEF2C,MEF2D,MEGF8,MSX2,NKX2-5,NRP2,OSR1,OVOL2,OXTR,PAX3,PITX2,PROX1,PTCH1,RARA,RARB,SALL1,SALL4,SFRP2,SHOX2,SIX1,SLC9A1,SMARCD3,SOX4,SPEG,SRF,TBX18,TBX3,TBX5,TENM4,TFAP2A,TGFB2,VCAN,WNT2,WNT5A,ZIC3
Age	positive	GO Biological Process	GO:0072044	collecting duct development	275	4.46E-38	4.65E-34	1.69E-36	3.962097	20.9485	83	108	0.02075	0.7685185	4	5	11	BMP4,PAX2,TFAP2B,WNT7B
Age	positive	GO Biological Process	GO:0048935	peripheral nervous system neuron development	276	3.31E-37	3.45E-33	1.25E-35	4.306359	16.48725	71	85	0.01775	0.8352941	5	5	13	ETV1,HOXD10,ISL1,NTRK2,ONECUT2
Age	positive	GO Biological Process	GO:0001823	mesonephros development	277	4.49E-37	4.69E-33	1.69E-35	3.362283	31.22878	105	161	0.02625	0.6521739	12	17	22	BMP4,BMP7,FGF8,GATA3,HNF1B,LHX1,OSR1,OSR2,PAX2,PAX8,SIX1,ZBTB16
Age	positive	GO Biological Process	GO:0001944	vasculature development	278	4.69E-37	4.90E-33	1.76E-35	2.025626	142.1783	288	733	0.072	0.3929059	60	158	451	BMP4,CDH13,CDX2,COL8A2,CTGF,DLL4,EFNA1,EGR1,EGR3,ELK3,EPHB1,EPHB2,FGF8,FGF9,FZD2,FZD5,FZD7,GBX2,GREM1,HAND1,HEY1,HHEX,HOXA3,HOXA7,HOXB3,JAG1,LEF1,LOX,LYL1,MEF2C,MEIS1,NKX2-5,NRP2,NTRK2,OSR1,OVOL2,PITX2,PROX1,PRRX1,RHOB,SFRP1,SFRP2,SH2D2A,SIX1,SLC4A7,SLIT2,SOX4,SPI1,SRF,TAL1,TBX3,TBX4,TBX5,TCF7L2,TFAP2B,TGFB2,VEZF1,WNT2,WNT7B,ZFP36L1
Age	positive	GO Biological Process	GO:0048701	embryonic cranial skeleton morphogenesis	279	1.23E-36	1.28E-32	4.59E-35	3.176903	35.88401	114	185	0.0285	0.6162162	15	24	40	BMP4,DLX2,GAS1,GNAS,HOXA2,IRX5,LHX1,MEF2C,PRRX1,SIX1,SIX2,SIX4,TBX15,TFAP2A,TWIST2
Age	positive	GO Biological Process	GO:0010842	retina layer formation	280	1.31E-36	1.37E-32	4.88E-35	4.338165	15.90534	69	82	0.01725	0.8414634	4	5	13	HIPK1,LHX1,TFAP2A,TFAP2B
Age	positive	GO Biological Process	GO:0042733	embryonic digit morphogenesis	281	2.26E-36	2.36E-32	8.39E-35	3.248263	33.5564	109	173	0.02725	0.6300578	20	30	48	BMP4,BMPR1A,FBXW4,GAS1,GLI2,GNAQ,HOXA11,HOXC11,HOXD11,HOXD12,HOXD13,KIAA1715,MSX1,MSX2,OSR1,OSR2,SALL1,SFRP2,TBX3,WNT5A
Age	positive	GO Biological Process	GO:0048565	digestive tract development	282	2.68E-36	2.80E-32	9.92E-35	2.610175	61.6817	161	318	0.04025	0.5062893	27	54	116	ASCL1,BBS7,BMP4,FGF9,FGFR3,FOXF2,FOXL1,GATA4,GLI2,HNF1B,HOXD13,KIT,MEGF8,NKX2-2,OVOL2,OXTR,PITX2,RARB,SALL1,SFRP1,SFRP2,SHOX2,TCF7,TCF7L2,TGFB2,WNT5A,ZIC3
Age	positive	GO Biological Process	GO:0048486	parasympathetic nervous system development	283	5.13E-36	5.36E-32	1.89E-34	4.039361	18.81486	76	97	0.019	0.7835052	6	11	15	EGR2,NAV2,PHOX2B,PLXNA4,SIX1,TFAP2A
Age	positive	GO Biological Process	GO:0055123	digestive system development	284	7.19E-36	7.50E-32	2.64E-34	2.593861	62.06963	161	320	0.04025	0.503125	27	56	126	ASCL1,BBS7,BMP4,FGF9,FGFR3,FOXF2,FOXL1,GATA4,GLI2,HNF1B,HOXD13,KIT,MEGF8,NKX2-2,OVOL2,OXTR,PITX2,RARB,SALL1,SFRP1,SFRP2,SHOX2,TCF7,TCF7L2,TGFB2,WNT5A,ZIC3
Age	positive	GO Biological Process	GO:0001568	blood vessel development	285	9.82E-36	1.02E-31	3.60E-34	2.018937	138.6868	280	715	0.07	0.3916084	55	147	422	BMP4,CDH13,CDX2,COL8A2,CTGF,DLL4,EFNA1,EGR1,EGR3,ELK3,EPHB1,EPHB2,FGF8,FGF9,FZD5,GBX2,GREM1,HAND1,HEY1,HHEX,HOXA3,HOXA7,HOXB3,JAG1,LEF1,LOX,LYL1,MEF2C,MEIS1,NKX2-5,NRP2,NTRK2,OSR1,OVOL2,PITX2,PROX1,PRRX1,RHOB,SFRP2,SH2D2A,SIX1,SLIT2,SOX4,SRF,TAL1,TBX3,TBX4,TBX5,TCF7L2,TFAP2B,TGFB2,VEZF1,WNT2,WNT7B,ZFP36L1
Age	positive	GO Biological Process	GO:0042593	glucose homeostasis	286	2.30E-35	2.40E-31	8.39E-34	2.802792	48.87984	137	252	0.03425	0.5436508	14	39	121	CACNA1E,CAV3,FOXA2,GATA4,IGFBP5,MEF2C,PAX2,PDK4,PLSCR3,PTCH1,SIN3A,SOX4,TCF7L2,TFAP2B
Age	positive	GO Biological Process	GO:0007605	sensory perception of sound	287	2.99E-35	3.12E-31	1.09E-33	3.041745	38.79352	118	200	0.0295	0.59	18	40	128	ASIC2,BARHL1,CACNA1D,EML2,EYA4,GABRB2,GRM7,KCNMA1,KIT,NAV2,PAX3,POU3F4,POU4F2,POU4F3,SIX1,SPRY2,TBX18,TFAP2A
Age	positive	GO Biological Process	GO:0030902	hindbrain development	288	4.32E-35	4.51E-31	1.57E-33	2.231639	96.78984	216	499	0.054	0.4328657	32	59	122	ASCL1,CDK5R2,EGR2,FOXA2,FOXP2,GAS1,GATA2,GBX2,GLI2,HNF1B,HOXA2,HOXB3,LEF1,LHX1,LHX5,LMX1A,LMX1B,NEUROD2,NEUROG3,NFIB,NFIX,OTX1,OTX2,PHOX2B,PLXNA2,PROX1,RFX4,SKOR2,SLC4A7,SSTR1,TBR1,ZBTB18
Age	positive	GO Biological Process	GO:0032879	regulation of localization	289	5.00E-35	5.22E-31	1.81E-33	1.608138	338.2795	544	1744	0.136	0.3119266	153	452	1618	AAAS,ACTN1,ADRB1,ADRBK1,APOA1,ASIC1,ASIC2,AXIN2,BAMBI,BMF,BMP2,BMP4,BMP7,BMPR1A,BRSK2,CACNA1D,CACNA1E,CACNA1I,CACNA2D2,CACNB1,CACNB3,CACNG2,CACNG4,CADM1,CAMK2G,CASK,CAV3,CD40,CDH13,CDK5R2,CELSR2,CLCN1,CLCN3,CRH,DAB2,DACH1,DLL4,DMAP1,DOC2A,DRD3,DSCAM,EDA,EDN3,EFNA1,ERBB4,FGF12,FGF14,FOXA2,FZD7,GAS1,GATA2,GATA3,GLP1R,GLRA1,GNAO1,GNAQ,GNAS,GRB7,GREM1,GRM7,GSK3A,GSK3B,HCN1,HDAC9,HGF,HOXA7,HSPB1,IGFBP…
Age	positive	GO Biological Process	GO:0003156	regulation of organ formation	290	8.14E-35	8.50E-31	2.93E-33	3.214606	32.97449	106	170	0.0265	0.6235294	11	21	33	BMP2,BMP4,BMP7,FGF8,HOXA11,HOXC11,HOXD11,ISL1,SIX1,WNT2,WNT5A
Age	positive	GO Biological Process	GO:0072017	distal tubule development	291	9.61E-35	1.00E-30	3.45E-33	3.818889	20.9485	80	108	0.02	0.7407407	5	6	12	JAG1,KLHL3,PAX2,PAX8,TFAP2B
Age	positive	GO Biological Process	GO:0035726	common myeloid progenitor cell proliferation	292	1.19E-34	1.24E-30	4.24E-33	4.264426	15.71138	67	81	0.01675	0.8271605	1	1	3	UNCX
Age	positive	GO Biological Process	GO:0051240	positive regulation of multicellular organismal process	293	1.36E-34	1.42E-30	4.85E-33	1.932518	157.3077	304	811	0.076	0.3748459	63	170	585	ADRB1,ARX,BMP2,BMP4,BMP7,BMPR1A,CACNA2D2,CD40,CRH,CTGF,DRD3,EDN3,EGR1,ERBB4,FGF8,FGF9,FZD5,GATA3,GATA4,GREM1,GRIK2,GSK3A,HOXA11,HOXC11,HOXD11,HSPB1,IKZF1,IL23A,ISL1,LGI1,LHX1,MEF2C,MSX2,NKX2-5,NLGN2,NPTN,NR2E1,NTRK2,OSR1,OSR2,OXTR,P2RY1,PAX2,PAX8,PLCB1,PRKCE,PROX1,RARA,RELN,RHOA,SGIP1,SIX1,SIX4,SRF,STAT5A,TBX5,TENM4,TFAP2A,TGFB2,WNT10B,WNT2,WNT5A,ZBTB16
Age	positive	GO Biological Process	GO:0048514	blood vessel morphogenesis	294	1.75E-34	1.82E-30	6.20E-33	2.075377	121.4237	252	626	0.063	0.4025559	46	126	358	BMP4,CDH13,COL8A2,CTGF,DLL4,EFNA1,EGR3,ELK3,EPHB1,EPHB2,FGF8,FGF9,FZD5,GBX2,GREM1,HAND1,HEY1,HHEX,HOXA3,HOXA7,HOXB3,JAG1,LEF1,MEIS1,NKX2-5,NRP2,NTRK2,OVOL2,PITX2,PROX1,PRRX1,RHOB,SFRP2,SH2D2A,SIX1,SLIT2,SOX4,SRF,TAL1,TBX4,TBX5,TFAP2B,TGFB2,VEZF1,WNT7B,ZFP36L1
Age	positive	GO Biological Process	GO:0010769	regulation of cell morphogenesis involved in differentiation	295	2.87E-34	3.00E-30	1.02E-32	2.311086	84.37591	195	435	0.04875	0.4482759	42	75	201	ARPC2,AXIN2,BAMBI,BARHL2,BCL11A,BCL9L,BMP2,DAB2,DSCAM,EFNA1,EPHA4,EPHB2,FOXA2,GOLGA2,GREM1,GSK3B,LEF1,LINGO1,NR2E1,NTN1,NTRK2,NTRK3,PAX2,PAX8,PLXNA4,RELN,RHOA,RUFY3,SEMA3A,SEMA3F,SFRP1,SFRP2,SHOX2,SKOR2,SLIT2,SYNGAP1,TBX5,TCF7L2,TGFB2,WNT3,WNT5A,ZNF703
Age	positive	GO Biological Process	GO:0043588	skin development	296	9.06E-34	9.46E-30	3.20E-32	2.369447	76.81117	182	396	0.0455	0.459596	33	76	279	ALOXE3,BCL11B,CELSR1,CTGF,EDA,GLI2,GNAS,HES5,IGFBP5,JAG1,KCNMA1,LAMC2,LDB2,MSX2,NTF3,OVOL1,PITX2,POU3F1,POU4F3,PTCH1,PTHLH,SATB1,SLC4A7,SLITRK5,SOSTDC1,SRF,TCF7L2,TFAP2A,TFAP2B,TFAP2C,TGFB2,WNT10A,WNT5A
Age	positive	GO Biological Process	GO:0031290	retinal ganglion cell axon guidance	297	9.52E-34	9.94E-30	3.35E-32	4.725875	11.63806	55	60	0.01375	0.9166667	7	9	18	EPHA7,EPHB1,EPHB2,ISL1,POU4F2,POU4F3,SLIT2
Age	positive	GO Biological Process	GO:0060349	bone morphogenesis	298	9.65E-34	1.01E-29	3.38E-32	2.895555	42.47891	123	219	0.03075	0.5616438	21	32	74	AXIN2,BMP4,CYP26B1,DLX5,FGFR3,GNAS,HOXA11,HOXD11,MEF2C,MEF2D,MSX2,OSR2,PAX1,PTHLH,RARA,RARB,RARG,SFRP2,SHOX2,SKI,TFAP2A
Age	positive	GO Biological Process	GO:0045665	negative regulation of neuron differentiation	299	1.53E-33	1.60E-29	5.34E-32	2.641511	54.89283	145	283	0.03625	0.5123675	19	28	54	APP,ASCL1,BMP7,FOXA2,HES5,HOXA2,IRX3,ISL1,JAG1,LBX1,LMX1A,MEIS1,NKX2-2,NR2E1,PBX1,PHOX2B,RHOA,TLX3,ZNF536
Age	positive	GO Biological Process	GO:0040012	regulation of locomotion	300	3.86E-33	4.03E-29	1.34E-31	2.16294	101.2511	219	522	0.05475	0.4195402	52	144	491	BMP2,BMP4,CDH13,DAB2,DACH1,DLL4,DRD3,DSCAM,EDN3,EFNA1,ERBB4,GATA3,GRB7,GREM1,HDAC9,HGF,HOXA7,HSPB1,IGFBP5,IL23A,JAG1,LEF1,MPP1,NKD1,NR2E1,NRP2,NTF3,NTN1,NTRK3,ONECUT1,ONECUT2,PITX2,PLCB1,PLXNA2,PLXNA4,PRKCE,PROX1,RHOA,RRAS,SEMA3A,SEMA3F,SFRP1,SFRP2,SGK1,SLIT2,TBX5,TFAP2A,TGFB2,TRIB1,WNT3,WNT5A,ZNF703
Age	positive	GO Biological Process	GO:0060688	regulation of morphogenesis of a branching structure	301	5.06E-33	5.28E-29	1.75E-31	2.810079	45.19445	127	233	0.03175	0.5450644	16	30	51	BMP4,BMP7,CAV3,GREM1,HGF,HNF1B,HOXD13,LHX1,PAX2,PAX8,SFRP1,SHOX2,SIX1,SIX4,WNT2,WNT5A
Age	positive	GO Biological Process	GO:0003205	cardiac chamber development	302	6.12E-33	6.39E-29	2.12E-31	2.397585	72.15595	173	372	0.04325	0.4650538	31	48	119	BMP4,CAV3,DAND5,DLL4,FGF8,FZD2,GATA3,GATA4,GSK3A,HAND1,HEY1,ISL1,JAG1,LMO4,MEF2C,MSX2,NKX2-5,OVOL2,PITX2,PROX1,SALL1,SALL4,SFRP2,SHOX2,SMARCD3,SOX4,SRF,TBX3,TBX5,WNT2,WNT5A
Age	positive	GO Biological Process	GO:0050954	sensory perception of mechanical stimulus	303	6.54E-33	6.82E-29	2.25E-31	2.769483	46.94016	130	242	0.0325	0.5371901	21	45	138	ASIC2,BARHL1,CACNA1D,DRGX,EML2,EYA4,GABRB2,GRIN2B,GRM7,KCNMA1,KIT,NAV2,PAX3,POU3F4,POU4F2,POU4F3,SIX1,SPRY2,TBX18,TFAP2A,TSHZ3
Age	positive	GO Biological Process	GO:0003206	cardiac chamber morphogenesis	304	1.13E-32	1.18E-28	3.87E-31	2.57775	57.41441	148	296	0.037	0.5	26	40	101	CAV3,DLL4,FGF8,FZD2,GATA3,GATA4,GSK3A,HAND1,HEY1,ISL1,JAG1,MEF2C,MSX2,NKX2-5,OVOL2,PITX2,PROX1,SFRP2,SHOX2,SMARCD3,SOX4,SRF,TBX3,TBX5,WNT2,WNT5A
Age	positive	GO Biological Process	GO:0043524	negative regulation of neuron apoptotic process	305	1.36E-32	1.42E-28	4.64E-31	2.877488	41.70304	120	215	0.03	0.5581395	15	31	101	BARHL1,DLX1,FGF8,FOXB1,GRIK2,ISL1,MEF2C,NR4A2,NTF3,NTRK2,RHOA,SIX1,SIX4,SNCB,TOX3
Age	positive	GO Biological Process	GO:0042063	gliogenesis	306	2.50E-32	2.61E-28	8.54E-31	2.3568	74.67753	176	385	0.044	0.4571429	31	56	138	ASCL1,CDKN2C,EGR1,EGR2,EIF2B4,EPHA4,FGF5,FGFR3,HES5,LEF1,MPP5,NFIB,NFIX,NKX2-2,NKX6-1,NR2E1,NTF3,NTRK2,PAX2,PHOX2B,PLP1,POU3F1,RELN,SKI,SOX4,SOX5,TAL1,TCF7L2,TENM4,TGFB2,VCAN
Age	positive	GO Biological Process	GO:0060037	pharyngeal system development	307	2.69E-32	2.81E-28	9.16E-31	3.66923	21.5304	79	111	0.01975	0.7117117	7	8	16	FGF8,GATA3,ISL1,NKX2-5,PLXNA2,PTCH1,SIX1
Age	positive	GO Biological Process	GO:0010092	specification of organ identity	308	3.65E-32	3.81E-28	1.24E-30	3.398811	26.18563	89	135	0.02225	0.6592593	8	11	14	BMP4,ISL1,MEF2C,PAX2,PAX3,PAX8,SMARCD3,TBR1
Age	positive	GO Biological Process	GO:0007268	synaptic transmission	309	3.87E-32	4.04E-28	1.31E-30	1.953813	140.2386	274	723	0.0685	0.3789765	82	188	576	ADCY2,ADCY4,ADCY5,ADRB1,APP,ASIC2,BRSK1,CACNA1E,CACNB3,CACNG2,CACNG4,CAMK2G,CBLN1,CDH8,CELF4,CHRNA2,CRH,DLG2,DLG3,DOC2A,DRD3,EGR3,EPHB1,EPHB2,FGF12,FGF14,FRMPD4,GABRA1,GABRB2,GLRA1,GRIA1,GRIA2,GRIA3,GRIA4,GRIK2,GRIK3,GRIN2B,GRM1,GRM4,GRM7,HCN1,HCRTR2,KCNA1,KCNG3,KCNH4,KCNH5,KCNH7,KCNJ3,KCNJ4,KCNJ9,KCNK10,KCNMA1,KCNN2,MEF2C,NEUROD2,NLGN2,NOVA1,NRXN2,NTF3,OXTR,PAH,PDE1B,PDE7B,PLCB1,PLP1,RASGRF1,REL…
Age	positive	GO Biological Process	GO:0051270	regulation of cellular component movement	310	4.45E-32	4.65E-28	1.50E-30	2.109068	106.6822	225	550	0.05625	0.4090909	55	150	515	ACTN1,ADRB1,BMP2,BMP4,CAV3,CDH13,DAB2,DACH1,DLL4,DSCAM,EDN3,EFNA1,ERBB4,FGF12,GATA3,GRB7,GREM1,HDAC9,HGF,HOXA7,HSPB1,IGFBP5,IL23A,JAG1,LEF1,MPP1,NKD1,NR2E1,NRP2,NTF3,NTN1,NTRK3,ONECUT1,ONECUT2,PITX2,PLCB1,PLXNA2,PLXNA4,PRKCE,PROX1,RHOA,RRAS,SEMA3A,SEMA3F,SFRP1,SFRP2,SGK1,SLIT2,TBX5,TFAP2A,TGFB2,TRIB1,WNT3,WNT5A,ZNF703
Age	positive	GO Biological Process	GO:1901215	negative regulation of neuron death	311	4.50E-32	4.70E-28	1.51E-30	2.850968	42.09097	120	217	0.03	0.5529954	15	33	107	BARHL1,DLX1,FGF8,FOXB1,GRIK2,ISL1,MEF2C,NR4A2,NTF3,NTRK2,RHOA,SIX1,SIX4,SNCB,TOX3
Age	positive	GO Biological Process	GO:0042476	odontogenesis	312	7.43E-32	7.76E-28	2.49E-30	2.535213	58.77219	149	303	0.03725	0.4917492	28	53	99	AXIN2,BCL11B,BCOR,BMP2,BMP4,BMP7,BMPR1A,DLX1,DLX2,EDA,FGF8,GAS1,GLI2,HAND1,ID3,LEF1,LHX8,MSX1,MSX2,OSR1,OSR2,PAX9,PITX2,SOSTDC1,TCF7L2,TGFB2,WNT10A,WNT7B
Age	positive	GO Biological Process	GO:0030334	regulation of cell migration	313	1.31E-31	1.37E-27	4.37E-30	2.179129	94.07429	205	485	0.05125	0.4226804	46	127	430	BMP2,BMP4,CDH13,DAB2,DACH1,DLL4,EDN3,EFNA1,ERBB4,GATA3,GRB7,GREM1,HDAC9,HGF,HOXA7,HSPB1,IGFBP5,IL23A,JAG1,LEF1,MPP1,NR2E1,NRP2,NTF3,NTN1,NTRK3,ONECUT1,ONECUT2,PITX2,PLCB1,PLXNA2,PRKCE,PROX1,RHOA,RRAS,SEMA3A,SFRP1,SFRP2,SGK1,SLIT2,TBX5,TFAP2A,TGFB2,TRIB1,WNT5A,ZNF703
Age	positive	GO Biological Process	GO:0048645	organ formation	314	1.62E-31	1.69E-27	5.40E-30	2.993516	36.07797	108	186	0.027	0.5806452	13	19	30	BMP4,BMPR1A,GLI2,HHEX,HOXA3,ISL1,MEF2C,PAX2,PAX3,PAX8,SMARCD3,TBR1,TLX1
Age	positive	GO Biological Process	GO:0060993	kidney morphogenesis	315	1.96E-31	2.05E-27	6.50E-30	2.973278	36.65988	109	189	0.02725	0.5767196	16	25	47	BMP4,GREM1,HES5,HNF1B,IRX3,KLHL3,LHX1,OSR1,PAX2,PAX8,SALL1,SIX1,SIX2,SOX4,TSHZ3,WNT7B
Age	positive	GO Biological Process	GO:0001755	neural crest cell migration	316	2.59E-31	2.71E-27	8.56E-30	3.193084	30.06498	96	155	0.024	0.6193548	12	16	41	EDN3,ERBB4,GBX2,ISL1,LEF1,NRP2,OVOL2,PAX3,PHOX2B,PITX2,SEMA3F,ZEB2
Age	positive	GO Biological Process	GO:0045995	regulation of embryonic development	317	3.23E-31	3.37E-27	1.06E-29	2.916242	38.40559	112	198	0.028	0.5656566	25	46	86	APOA1,BMP4,BMP7,BMPR1A,CELSR1,DUSP6,FOXA2,FZD2,FZD7,GATA3,HNF1B,LHX1,NKD1,OSR1,OSR2,OTX2,PLCB1,SFRP1,SFRP2,SIX1,SIX4,TBX18,TENM4,WNT2,WNT5A
Age	positive	GO Biological Process	GO:0010721	negative regulation of cell development	318	3.48E-31	3.64E-27	1.14E-29	2.57775	54.69887	141	282	0.03525	0.5	31	50	122	BCL11A,BMP7,BMPR1A,DLX1,DLX2,DRD3,EFNA1,EPHB2,FGFR3,FOXA2,GSK3A,GSK3B,HES5,LIN28A,LINGO1,NKX6-1,NR2E1,NTN1,NTRK3,RHOA,RUFY3,SEMA3A,SEMA3F,SFRP1,SFRP2,SKI,SYNGAP1,TBX5,VAX1,WNT3,WNT5A
Age	positive	GO Biological Process	GO:0001759	organ induction	319	3.96E-31	4.13E-27	1.29E-29	3.423574	24.82785	85	128	0.02125	0.6640625	8	13	20	BMP2,BMP4,FGF8,HOXA11,HOXC11,HOXD11,SIX1,WNT2
Age	positive	GO Biological Process	GO:2000145	regulation of cell motility	320	4.44E-31	4.64E-27	1.45E-29	2.158604	95.43206	206	492	0.0515	0.4186992	47	133	454	BMP2,BMP4,CDH13,DAB2,DACH1,DLL4,EDN3,EFNA1,ERBB4,GATA3,GRB7,GREM1,HDAC9,HGF,HOXA7,HSPB1,IGFBP5,IL23A,JAG1,LEF1,MPP1,NKD1,NR2E1,NRP2,NTF3,NTN1,NTRK3,ONECUT1,ONECUT2,PITX2,PLCB1,PLXNA2,PRKCE,PROX1,RHOA,RRAS,SEMA3A,SFRP1,SFRP2,SGK1,SLIT2,TBX5,TFAP2A,TGFB2,TRIB1,WNT5A,ZNF703
Age	positive	GO Biological Process	GO:0043525	positive regulation of neuron apoptotic process	321	5.03E-31	5.26E-27	1.64E-29	3.66185	20.75453	76	107	0.019	0.7102804	8	16	43	ASCL1,EGR1,EPHA7,PCSK9,RHOA,TFAP2A,TFAP2B,TGFB2
Age	positive	GO Biological Process	GO:0010001	glial cell differentiation	322	5.85E-31	6.11E-27	1.90E-29	2.365298	70.60421	167	364	0.04175	0.4587912	27	49	121	ASCL1,CDKN2C,EGR1,EGR2,EIF2B4,FGF5,FGFR3,HES5,LEF1,MPP5,NFIB,NFIX,NKX2-2,NKX6-1,NTF3,NTRK2,PAX2,PHOX2B,PLP1,POU3F1,RELN,SKI,SOX4,SOX5,TAL1,TCF7L2,TENM4
Age	positive	GO Biological Process	GO:0001841	neural tube formation	322	5.85E-31	6.11E-27	1.90E-29	2.365298	70.60421	167	364	0.04175	0.4587912	22	37	90	ALX1,BMP4,CELSR1,GRHL2,LHX2,LMO4,OVOL2,PAX2,PAX3,PTCH1,RGMA,SALL1,SALL4,SFRP1,SFRP2,SKI,SOX4,TFAP2A,TRIM71,WNT5A,ZEB2,ZIC5
Age	positive	GO Biological Process	GO:0021520	spinal cord motor neuron cell fate specification	324	7.33E-31	7.65E-27	2.36E-29	4.237397	14.15964	60	73	0.015	0.8219178	5	7	12	GLI2,HOXC10,HOXD10,ISL1,NKX6-1
Age	positive	GO Biological Process	GO:0035909	aorta morphogenesis	325	1.02E-30	1.07E-26	3.29E-29	3.012202	34.52623	104	178	0.026	0.5842697	9	12	20	DLL4,FGF8,HEY1,JAG1,PROX1,SIX1,SOX4,SRF,TFAP2B
Age	positive	GO Biological Process	GO:0030534	adult behavior	326	1.26E-30	1.32E-26	4.04E-29	2.86981	39.37542	113	203	0.02825	0.5566502	16	30	120	APP,DMBX1,DRD3,EFNB3,EPHA4,FGF12,FGF14,FOXA2,GLRA1,GRM7,HOXD10,KCNMA1,NR4A2,PBX3,SLITRK1,SLITRK5
Age	positive	GO Biological Process	GO:0035904	aorta development	327	1.98E-30	2.07E-26	6.33E-29	2.995374	34.7202	104	179	0.026	0.5810056	9	13	22	DLL4,FGF8,HEY1,JAG1,PROX1,SIX1,SOX4,SRF,TFAP2B
Age	positive	GO Biological Process	GO:0019226	transmission of nerve impulse	328	1.98E-30	2.07E-26	6.32E-29	1.875903	154.5922	290	797	0.0725	0.3638645	91	210	660	ADCY2,ADCY4,ADCY5,ADRB1,APP,ASIC2,BRSK1,CACNA1E,CACNB3,CACNG2,CACNG4,CAMK2G,CBLN1,CDH8,CELF4,CHRNA2,CLCN1,CRH,DLG2,DLG3,DOC2A,DRD3,EGR2,EGR3,EIF2B4,EPHB1,EPHB2,FGF12,FGF14,FGFR3,FRMPD4,GABRA1,GABRB2,GLRA1,GRIA1,GRIA2,GRIA3,GRIA4,GRIK2,GRIK3,GRIN2B,GRM1,GRM4,GRM7,HCN1,HCRTR2,HES5,KCNA1,KCNG3,KCNH4,KCNH5,KCNH7,KCNJ3,KCNJ4,KCNJ9,KCNK10,KCNMA1,KCNN2,MEF2C,MPP5,NEUROD2,NLGN2,NOVA1,NRXN2,NTF3,OXTR,PAH,…
Age	positive	GO Biological Process	GO:0003357	noradrenergic neuron differentiation	329	2.81E-30	2.94E-26	8.92E-29	4.84617	9.69838	47	50	0.01175	0.94	3	4	6	ASCL1,PHOX2B,SOX4
Age	positive	GO Biological Process	GO:0045685	regulation of glial cell differentiation	330	6.28E-30	6.55E-26	1.99E-28	3.086935	31.42275	97	162	0.02425	0.5987654	16	25	45	BMP2,DLX1,DLX2,DRD3,EPHA4,FGFR3,HES5,LIN28A,LINGO1,NKX2-2,NKX6-1,NR2E1,NTF3,NTRK3,TCF7L2,TENM4
Age	positive	GO Biological Process	GO:0010960	magnesium ion homeostasis	331	1.38E-29	1.44E-25	4.34E-28	4.839857	9.504413	46	49	0.0115	0.9387755	2	2	2	CNNM2,TFAP2B
Age	positive	GO Biological Process	GO:0002072	optic cup morphogenesis involved in camera-type eye development	332	1.94E-29	2.02E-25	6.09E-28	3.866625	17.06915	66	88	0.0165	0.75	3	3	7	PAX2,TFAP2A,WNT5A
Age	positive	GO Biological Process	GO:0072088	nephron epithelium morphogenesis	333	2.35E-29	2.45E-25	7.36E-28	3.208668	27.73737	89	143	0.02225	0.6223776	13	18	30	BMP4,GREM1,HES5,HNF1B,IRX3,KLHL3,LHX1,OSR1,PAX2,PAX8,SALL1,SIX1,SIX2
Age	positive	GO Biological Process	GO:1901216	positive regulation of neuron death	334	2.50E-29	2.61E-25	7.80E-28	3.529892	21.5304	76	111	0.019	0.6846847	8	17	44	ASCL1,EGR1,EPHA7,PCSK9,RHOA,TFAP2A,TFAP2B,TGFB2
Age	positive	GO Biological Process	GO:0021516	dorsal spinal cord development	335	2.68E-29	2.80E-25	8.37E-28	2.652006	47.13413	125	243	0.03125	0.5144033	14	15	22	ASCL1,DRGX,GSX1,LBX1,LHX1,LHX5,LMO4,PAX3,PAX7,PBX3,PROX1,RFX4,TAL1,UNCX
Age	positive	GO Biological Process	GO:0055075	potassium ion homeostasis	336	2.91E-29	3.04E-25	9.04E-28	4.751147	9.892348	47	51	0.01175	0.9215686	2	3	9	KCNMA1,TFAP2B
Age	positive	GO Biological Process	GO:0060042	retina morphogenesis in camera-type eye	337	3.12E-29	3.25E-25	9.66E-28	3.025383	32.39259	98	167	0.0245	0.5868263	10	16	40	CDON,DSCAM,HCN1,HIPK1,IRX5,LHX1,PROX1,TFAP2A,TFAP2B,VSX2
Age	positive	GO Biological Process	GO:0001667	ameboidal cell migration	338	5.03E-29	5.25E-25	1.55E-27	2.458252	58.57822	144	302	0.036	0.4768212	22	46	126	APOA1,ARID5B,CDH13,EDN3,EGR3,ERBB4,FGF8,GBX2,GREM1,ISL1,KIT,LEF1,NRP2,OVOL2,PAX3,PHOX2B,PITX2,SEMA3F,SLIT2,SRF,WNT5A,ZEB2
Age	positive	GO Biological Process	GO:0050769	positive regulation of neurogenesis	339	5.52E-29	5.76E-25	1.70E-27	2.473247	57.41441	142	296	0.0355	0.4797297	22	44	127	ASCL1,BCL11A,BMP2,DSCAM,EPHA4,EPHB2,GOLGA2,NKX2-2,NKX6-1,NPTN,NTF3,NTN1,NTRK2,NTRK3,OTP,PLAG1,RHOA,SHOX2,SLIT2,SMARCD3,TENM4,WNT3
Age	positive	GO Biological Process	GO:0003006	developmental process involved in reproduction	340	5.95E-29	6.21E-25	1.83E-27	1.884806	144.3119	272	744	0.068	0.3655914	53	151	431	ARID5B,BMP4,BMPR1A,CELF4,CYP17A1,CYP19A1,DACH1,DMRT3,EIF2B4,FGF8,FGF9,FOXF2,FZD2,FZD5,FZD7,GATA3,GATA4,GLI2,HNF1B,HOXD13,HSPA2,IRX5,KIT,KMT2D,LHX1,LHX8,LHX9,LIN28A,ODF2,OSR1,PAX2,PBX1,PDE3A,PITX2,PLAG1,RARA,RARG,SALL1,SFRP1,SFRP2,SLIT2,SLIT3,STAT5A,STC1,STOX2,TBX3,TCF7,TCF7L2,TFAP2C,TGFB2,WNT5A,ZBTB16,ZMYND15
Age	positive	GO Biological Process	GO:0090092	regulation of transmembrane receptor protein serine/threonine kinase signaling pathway	341	6.23E-29	6.50E-25	1.91E-27	2.496915	55.6687	139	287	0.03475	0.4843206	31	61	166	BAMBI,BCL9L,BMP2,BMP4,BMP7,BMPR1A,CAV3,DAB2,DAND5,FBXL15,GATA4,GREM1,HES5,LTBP4,MSX2,ONECUT1,ONECUT2,PRDM16,RGMA,SFRP1,SFRP2,SKI,SKOR2,SMAD6,SOSTDC1,TCF7L2,TFAP2B,VWC2L,WNT5A,XPO1,ZNF703
Age	positive	GO Biological Process	GO:0007369	gastrulation	342	7.42E-29	7.75E-25	2.27E-27	2.558368	51.59538	132	266	0.033	0.4962406	26	46	126	BMP4,BMP7,BMPR1A,EOMES,EXT1,FGF8,FOXA2,GATA4,HAND1,HHEX,HIRA,HNF1B,HOXA11,LEF1,LHX1,OTX2,PAF1,PAX2,SIX2,SRF,TAL1,TBX6,TENM4,WNT3,WNT5A,WNT8B
Age	positive	GO Biological Process	GO:0048878	chemical homeostasis	343	9.49E-29	9.91E-25	2.89E-27	2.060265	103.3847	213	533	0.05325	0.3996248	43	146	659	ADRB1,ALOXE3,APOA1,APP,CACNA1E,CAV3,CD40,CLCN3,CNNM2,CRH,DRD3,FOXA2,GATA4,GLP1R,GRIK2,IGFBP5,JPH3,JPH4,KCNMA1,KLHL3,MEF2C,NPTN,NR3C2,OXTR,P2RY1,PAX2,PCSK9,PDK4,PLSCR3,PRKCE,PTCH1,PTHLH,SFXN3,SIN3A,SLC12A5,SLC4A10,SLC9A1,SOX4,SRF,STC1,TCF7L2,TFAP2B,WNT7B
Age	positive	GO Biological Process	GO:0003279	cardiac septum development	344	1.82E-28	1.90E-24	5.52E-27	2.521303	53.14712	134	274	0.0335	0.4890511	21	32	62	BMP4,DAND5,FGF8,FZD2,GATA3,GATA4,HAND1,HEY1,ISL1,JAG1,LMO4,MSX2,NKX2-5,PITX2,PROX1,SALL1,SALL4,SOX4,TBX3,TBX5,WNT5A
Age	positive	GO Biological Process	GO:0003215	cardiac right ventricle morphogenesis	345	2.22E-28	2.31E-24	6.70E-27	4.096151	14.15964	58	73	0.0145	0.7945205	8	9	16	GATA3,GATA4,HAND1,ISL1,JAG1,NKX2-5,SMARCD3,SOX4
Age	positive	GO Biological Process	GO:0072498	embryonic skeletal joint development	346	2.24E-28	2.34E-24	6.75E-27	3.483446	21.5304	75	111	0.01875	0.6756757	9	12	16	BMP4,BMP7,EXT1,HOXA11,HOXC11,HOXD11,OSR1,OSR2,SHOX2
Age	positive	GO Biological Process	GO:0035637	multicellular organismal signaling	347	3.31E-28	3.45E-24	9.95E-27	1.822525	160.2172	292	826	0.073	0.3535109	92	215	684	ADCY2,ADCY4,ADCY5,ADRB1,APP,ASIC2,BRSK1,CACNA1D,CACNA1E,CACNB3,CACNG2,CACNG4,CAMK2G,CBLN1,CDH8,CELF4,CHRNA2,CLCN1,CRH,DLG2,DLG3,DOC2A,DRD3,EGR2,EGR3,EIF2B4,EPHB1,EPHB2,FGF12,FGF14,FGFR3,FRMPD4,GABRA1,GABRB2,GLRA1,GRIA1,GRIA2,GRIA3,GRIA4,GRIK2,GRIK3,GRIN2B,GRM1,GRM4,GRM7,HCN1,HCRTR2,HES5,KCNA1,KCNG3,KCNH4,KCNH5,KCNH7,KCNJ3,KCNJ4,KCNJ9,KCNK10,KCNMA1,KCNN2,MEF2C,MPP5,NEUROD2,NLGN2,NOVA1,NRXN2,NTF3,O…
Age	positive	GO Biological Process	GO:0016043	cellular component organization	348	4.31E-28	4.50E-24	1.29E-26	1.322575	786.3447	1040	4054	0.26	0.2565368	286	1057	4026	AAAS,ACIN1,ACTN1,ADSL,ALOX5AP,ANAPC5,ANAPC7,ANK1,APOA1,APP,ARID1A,ARID1B,ARPC2,ARX,ATP9A,AXIN2,BARHL2,BAZ2A,BBS7,BCL11A,BCL11B,BCOR,BIN3,BMP2,BMP4,BMP7,BRPF1,BRSK1,BRSK2,C11orf30,CACNA1D,CACNA1I,CACNA2D2,CACNB1,CACNB3,CACNG2,CADM1,CASK,CAV3,CBX8,CD40,CDAN1,CDH13,CDH8,CDK19,CELF2,CELF4,CELSR2,CHD3,CHD4,CHD5,CLCN3,CLTA,COL12A1,COL23A1,COL8A2,COPA,CSNK1A1,CTGF,DAB2,DACH1,DCTN3,DCX,DKC1,DLG3,DLX5,DMA…
Age	positive	GO Biological Process	GO:0065008	regulation of biological quality	349	6.47E-28	6.75E-24	1.93E-26	1.427832	496.5571	709	2560	0.17725	0.2769531	210	691	2826	ACIN1,ACTN1,ADRB1,ADRBK1,ALDH1A1,ALOXE3,ANK1,AP1G2,APOA1,APP,ARL2BP,ARPC2,ASIC1,ASIC2,ATP9A,AXIN2,BAMBI,BARHL2,BCL11A,BMP2,BMP4,BRSK1,BTRC,CACNA1D,CACNA1E,CACNB3,CACNG2,CACNG4,CAMK2G,CAV3,CBLN1,CBX5,CD40,CDK13,CELF4,CELSR2,CIZ1,CLCN3,CNNM2,COPA,CRH,CTNND2,CYP17A1,CYP19A1,CYP26A1,CYP26B1,DGKI,DKC1,DOC2A,DRD3,DSCAM,ECE2,EDN3,EFNB3,EGR1,EGR2,EHD3,EIF2B4,EPHB1,EPHB2,ERBB4,ESAM,FBLN5,FERMT2,FGF12,FGFR…
Age	positive	GO Biological Process	GO:0071542	dopaminergic neuron differentiation	350	6.60E-28	6.89E-24	1.97E-26	3.338398	23.66405	79	122	0.01975	0.647541	7	10	13	FGF8,FOXA2,LMX1A,LMX1B,NR4A2,PHOX2B,WNT5A
Age	positive	GO Biological Process	GO:0003170	heart valve development	351	8.96E-28	9.36E-24	2.67E-26	3.553791	19.97866	71	103	0.01775	0.6893204	11	12	29	BMP2,EFNA1,GATA3,GATA4,HEY1,JAG1,MEF2C,PITX2,SHOX2,SOX4,TBX5
Age	positive	GO Biological Process	GO:0072028	nephron morphogenesis	352	9.12E-28	9.52E-24	2.70E-26	3.100267	28.70721	89	148	0.02225	0.6013514	13	20	33	BMP4,GREM1,HES5,HNF1B,IRX3,KLHL3,LHX1,OSR1,PAX2,PAX8,SALL1,SIX1,SIX2
Age	positive	GO Biological Process	GO:0072189	ureter development	353	1.50E-27	1.56E-23	4.43E-26	3.311256	23.85802	79	123	0.01975	0.6422764	6	6	12	BMP4,GATA3,OSR1,PAX2,SIX1,TSHZ3
Age	positive	GO Biological Process	GO:0090183	regulation of kidney development	354	3.85E-27	4.02E-23	1.14E-25	2.928568	32.78053	96	169	0.024	0.5680473	12	22	47	BMP4,BMP7,EGR1,GATA3,GREM1,HNF1B,LHX1,OSR1,PAX2,PAX8,SIX1,SIX4
Age	positive	GO Biological Process	GO:0035115	embryonic forelimb morphogenesis	355	5.17E-27	5.40E-23	1.52E-25	2.88708	33.94433	98	175	0.0245	0.56	12	21	32	HOXA11,HOXD11,KIAA1715,MECOM,MSX2,OSR1,OSR2,SHOX2,TBX3,TBX5,TFAP2A,WNT3
Age	positive	GO Biological Process	GO:0048638	regulation of developmental growth	356	5.17E-27	5.40E-23	1.52E-25	2.334862	63.81534	149	329	0.03725	0.4528875	33	49	122	ADRB1,BARHL2,BCL11A,BMP4,CAV3,DSCAM,DUSP6,ERBB4,FGF9,FGFR3,FOXP1,GATA4,GSK3A,HNF1B,MEF2C,NKD1,NKX2-5,NTN1,NTRK3,PLCB1,PLXNA4,PROX1,SEMA3A,SEMA3F,SFRP1,SFRP2,SIX1,SIX4,TBX5,WNT10B,WNT2,WNT3,WNT5A
Age	positive	GO Biological Process	GO:0050885	neuromuscular process controlling balance	357	5.89E-27	6.14E-23	1.72E-25	3.6825	17.65105	65	91	0.01625	0.7142857	11	17	53	ADCY5,APP,IGDCC3,JPH3,JPH4,KCNMA1,NLGN2,POU4F2,POU4F3,RBFOX1,TPP1
Age	positive	GO Biological Process	GO:0070887	cellular response to chemical stimulus	358	5.91E-27	6.17E-23	1.72E-25	1.509405	357.0944	539	1841	0.13475	0.2927757	150	456	1864	AAAS,AATF,ADCY2,ADCY4,ADCY5,ADRBK1,AGAP3,ALDH1A1,ALOX5AP,AXIN2,BAMBI,BMP2,BMP4,BMP7,BMPR1A,BTRC,CAMK2G,CDH13,CLTA,CRH,CTGF,CUX2,CXCR5,CYP17A1,CYP19A1,CYP26A1,CYP26B1,DAB2,DLL4,DLX5,DUSP6,EDN3,EGR1,EGR2,EGR3,EIF4G2,EPHB1,ERBB4,ESRRB,ESRRG,FERMT2,FGF12,FGF5,FGF8,FGF9,FGFR3,FOXA2,FZD7,GAS1,GATA3,GATA4,GLI2,GLP1R,GNAS,GSK3A,GSK3B,HDAC3,HDAC9,HGF,HSPB1,IGFBP5,IRF2,ISL1,KIT,KLF2,KMT2E,LEF1,LHX1,LIN28A,…
Age	positive	GO Biological Process	GO:0071840	cellular component organization or biogenesis	359	6.49E-27	6.77E-23	1.89E-25	1.312766	795.2672	1044	4100	0.261	0.2546341	289	1076	4149	AAAS,AATF,ACIN1,ACTN1,ADSL,ALOX5AP,ANAPC5,ANAPC7,ANK1,APOA1,APP,ARID1A,ARID1B,ARPC2,ARX,ATP9A,AXIN2,BARHL2,BAZ2A,BBS7,BCL11A,BCL11B,BCOR,BIN3,BMP2,BMP4,BMP7,BRPF1,BRSK1,BRSK2,C11orf30,CACNA1D,CACNA1I,CACNA2D2,CACNB1,CACNB3,CACNG2,CADM1,CASK,CAV3,CBX8,CD40,CDAN1,CDH13,CDH8,CDK19,CELF2,CELF4,CELSR2,CHD3,CHD4,CHD5,CLCN3,CLTA,COL12A1,COL23A1,COL8A2,COPA,CSNK1A1,CTGF,DAB2,DACH1,DCTN3,DCX,DKC1,DLG3,DLX…
Age	positive	GO Biological Process	GO:0051046	regulation of secretion	360	6.79E-27	7.09E-23	1.97E-25	2.10703	89.2251	188	460	0.047	0.4086957	44	110	472	ADRB1,ADRBK1,APOA1,ASIC1,BRSK2,CACNA1D,CACNA1E,CACNA2D2,CADM1,CD40,CDK5R2,CRH,DOC2A,DRD3,EDN3,FOXA2,GATA3,GLP1R,GLRA1,GNAS,GRM7,ISL1,NKX6-1,NTRK2,OXTR,P2RY1,PAX8,PFN2,PLA2G1B,PLCB1,PRKCE,RFX3,SFRP1,SGK1,SOX4,SREBF1,SYT7,TCF7L2,TFAP2B,TGFB2,TRIM9,UNC13A,WNT5A,ZNF384
Age	positive	GO Biological Process	GO:0060579	ventral spinal cord interneuron fate commitment	361	1.10E-26	1.15E-22	3.19E-25	4.487194	10.47425	47	54	0.01175	0.8703704	4	6	11	DBX1,GLI2,NKX2-2,NKX6-1
Age	positive	GO Biological Process	GO:0097277	cellular urea homeostasis	362	1.57E-26	1.64E-22	4.52E-25	4.91	8.14664	40	42	0.01	0.952381	1	1	1	TFAP2B
Age	positive	GO Biological Process	GO:0097276	cellular creatinine homeostasis	362	1.57E-26	1.64E-22	4.52E-25	4.91	8.14664	40	42	0.01	0.952381	1	1	1	TFAP2B
Age	positive	GO Biological Process	GO:0097070	ductus arteriosus closure	362	1.57E-26	1.64E-22	4.52E-25	4.91	8.14664	40	42	0.01	0.952381	1	1	5	TFAP2B
Age	positive	GO Biological Process	GO:0097275	cellular ammonia homeostasis	362	1.57E-26	1.64E-22	4.52E-25	4.91	8.14664	40	42	0.01	0.952381	1	1	1	TFAP2B
Age	positive	GO Biological Process	GO:0022414	reproductive process	366	1.64E-26	1.71E-22	4.68E-25	1.652573	227.524	376	1173	0.094	0.3205456	80	256	993	AAAS,APP,ARID5B,BMP4,BMPR1A,CADM1,CELF3,CELF4,CRH,CYP17A1,CYP19A1,CYP26B1,DACH1,DMRT3,EIF2B4,ERBB4,FGF8,FGF9,FOXB1,FOXF2,FZD2,FZD5,FZD7,GATA3,GATA4,GGN,GLI2,GLRA1,GNAS,HNF1B,HOXD13,HSPA2,IGSF8,IRX5,KIT,KMT2D,LHX1,LHX8,LHX9,LIN28A,MAFF,NR6A1,ODF2,OSR1,OVOL1,OXTR,PAPPA,PAX2,PAX5,PBX1,PDE3A,PITX2,PLAG1,PLCB1,PPP1R1B,PTHLH,RACGAP1,RARA,RARG,SALL1,SFRP1,SFRP2,SLIT2,SLIT3,SPACA3,SSTR1,STAT5A,STC1,STOX2…
Age	positive	GO Biological Process	GO:0021559	trigeminal nerve development	367	1.78E-26	1.86E-22	5.06E-25	4.29625	11.63806	50	60	0.0125	0.8333333	4	4	6	DRGX,ISL1,PLXNA4,TFAP2A
Age	positive	GO Biological Process	GO:0072091	regulation of stem cell proliferation	368	1.82E-26	1.90E-22	5.16E-25	2.455893	53.34109	131	275	0.03275	0.4763636	19	38	77	BMP4,BMPR1A,FBXW4,FGF9,FOXP1,FOXP2,GAS1,NFIB,NR2E1,OTP,PRRX1,SHOX2,SIX1,SMARCD3,TBX18,TBX3,VAX1,WNT2,WNT5A
Age	positive	GO Biological Process	GO:0030901	midbrain development	369	2.25E-26	2.35E-22	6.37E-25	3.197209	25.02182	80	129	0.02	0.620155	9	17	33	BARHL1,FOXB1,JHDM1D,LMX1A,LMX1B,OTX1,OTX2,RFX4,TFAP2D
Age	positive	GO Biological Process	GO:0072074	kidney mesenchyme development	370	2.29E-26	2.39E-22	6.45E-25	3.561015	18.81486	67	97	0.01675	0.6907216	6	9	16	BMP4,BMP7,OSR1,PAX2,SIX1,SIX4
Age	positive	GO Biological Process	GO:0050768	negative regulation of neurogenesis	371	2.51E-26	2.62E-22	7.07E-25	2.536173	48.10397	122	248	0.0305	0.4919355	25	39	95	BCL11A,BMP7,BMPR1A,DLX1,DLX2,DRD3,EPHB2,FGFR3,GSK3B,HES5,LIN28A,LINGO1,NKX6-1,NR2E1,NTN1,NTRK3,RHOA,RUFY3,SEMA3A,SEMA3F,SKI,SYNGAP1,VAX1,WNT3,WNT5A
Age	positive	GO Biological Process	GO:0003230	cardiac atrium development	372	6.94E-26	7.25E-22	1.95E-24	3.071362	27.34943	84	141	0.021	0.5957447	12	14	28	DAND5,DLL4,GATA4,ISL1,NKX2-5,PITX2,PROX1,SHOX2,SOX4,TBX5,WNT2,WNT5A
Age	positive	GO Biological Process	GO:0071495	cellular response to endogenous stimulus	373	7.95E-26	8.30E-22	2.22E-24	1.713212	189.1184	324	975	0.081	0.3323077	89	244	786	ADCY2,ADCY4,ADCY5,ADRBK1,BAMBI,BMP2,BMP4,BMP7,BMPR1A,CDH13,CRH,CTGF,CYP17A1,DAB2,DLL4,DLX5,EGR1,EGR2,EGR3,ERBB4,ESRRB,ESRRG,FERMT2,FGF12,FGF5,FGF8,FGF9,FGFR3,GATA3,GATA4,GLP1R,GNAS,GSK3A,GSK3B,HDAC9,IGFBP5,ISL1,KIT,LHX1,LTBP4,MEF2C,MSX2,NKX6-1,NR1D1,NR2E1,NR2F1,NR3C2,NR4A2,NR6A1,PAX2,PAX8,PCSK9,PDE1B,PDE2A,PDE3A,PDK4,PHLPP1,PHOX2B,PIK3R3,PLA2G1B,PRKCE,RARA,RARB,RARG,RHOA,RRAGA,RRAGC,SFRP1,SHC3,SK…
Age	positive	GO Biological Process	GO:0021892	cerebral cortex GABAergic interneuron differentiation	374	8.05E-26	8.40E-22	2.25E-24	3.227427	23.85802	77	123	0.01925	0.6260163	6	7	10	ARX,ASCL1,DLX1,DLX2,FEZF2,LHX6
Age	positive	GO Biological Process	GO:0030856	regulation of epithelial cell differentiation	375	8.39E-26	8.76E-22	2.34E-24	2.737198	37.62972	103	194	0.02575	0.5309278	18	40	91	BMP4,GATA3,GNAQ,GSK3A,GSK3B,HOXA7,LHX1,MAFF,MSX2,NKX6-1,OSR1,OVOL2,PAX2,PAX8,RFX3,STAT5A,TBX3,WNT10B
Age	positive	GO Biological Process	GO:0010033	response to organic substance	376	9.57E-26	9.99E-22	2.66E-24	1.467587	395.8879	581	2041	0.14525	0.2846644	176	530	2054	AAAS,AATF,ADCY2,ADCY4,ADCY5,ADRBK1,APOA1,ASCL1,ATP5G2,AXIN2,BAMBI,BMP2,BMP4,BMP7,BMPR1A,BTRC,CAMK2G,CDH13,CHAC1,CLTA,CRH,CRIPAK,CTGF,CUX2,CXCR5,CYP17A1,CYP26A1,CYP26B1,DAB2,DLL4,DLX5,DNAJB4,DNAJB5,DRD3,DUSP6,EGR1,EGR2,EGR3,EIF2B4,EIF4G2,ERBB4,ESRRB,ESRRG,FERMT2,FGF12,FGF5,FGF8,FGF9,FGFR3,FOXA2,FZD5,FZD7,GAS1,GATA3,GATA4,GLI2,GLP1R,GNAO1,GNAS,GRIN2B,GRIN3A,GSK3A,GSK3B,HDAC3,HDAC9,HGF,HHEX,HNF1B,HN…
Age	positive	GO Biological Process	GO:0014013	regulation of gliogenesis	377	1.44E-25	1.51E-21	4.00E-24	2.723162	37.82368	103	195	0.02575	0.5282051	18	32	61	BMP2,DLX1,DLX2,DRD3,EPHA4,FGFR3,HES5,LIN28A,LINGO1,NKX2-2,NKX6-1,NR2E1,NTF3,NTRK3,PLAG1,SKI,TCF7L2,TENM4
Age	positive	GO Biological Process	GO:0048713	regulation of oligodendrocyte differentiation	378	1.72E-25	1.80E-21	4.76E-24	3.201399	24.05198	77	124	0.01925	0.6209677	8	15	23	DLX1,DLX2,DRD3,HES5,LINGO1,NKX2-2,TCF7L2,TENM4
Age	positive	GO Biological Process	GO:0048880	sensory system development	379	1.82E-25	1.90E-21	5.03E-24	4.795814	8.340607	40	43	0.01	0.9302326	3	3	12	ISL1,PHOX2B,SEMA3A
Age	positive	GO Biological Process	GO:0048844	artery morphogenesis	380	1.86E-25	1.94E-21	5.11E-24	2.57775	44.22461	114	228	0.0285	0.5	11	25	48	BMP4,DLL4,FGF8,HEY1,JAG1,PROX1,PRRX1,SIX1,SOX4,SRF,TFAP2B
Age	positive	GO Biological Process	GO:0014020	primary neural tube formation	381	2.45E-25	2.56E-21	6.71E-24	2.245375	67.69469	152	349	0.038	0.4355301	21	36	77	ALX1,BMP4,CELSR1,GRHL2,LHX2,LMO4,OVOL2,PAX2,PAX3,PTCH1,RGMA,SALL1,SALL4,SFRP1,SFRP2,SKI,TFAP2A,TRIM71,WNT5A,ZEB2,ZIC5
Age	positive	GO Biological Process	GO:0060272	embryonic skeletal joint morphogenesis	382	2.50E-25	2.61E-21	6.85E-24	3.437	19.7847	68	102	0.017	0.6666667	8	10	13	BMP4,BMP7,HOXA11,HOXC11,HOXD11,OSR1,OSR2,SHOX2
Age	positive	GO Biological Process	GO:0007422	peripheral nervous system development	383	2.84E-25	2.96E-21	7.74E-24	2.793763	34.7202	97	179	0.02425	0.5418994	14	26	78	ASIC2,EGR2,EGR3,ETV1,HOXD10,ISL1,MPP5,NEUROG3,NTF3,NTRK2,ONECUT2,PLXNA4,POU3F1,SKI
Age	positive	GO Biological Process	GO:0055082	cellular chemical homeostasis	384	3.04E-25	3.18E-21	8.28E-24	2.254592	66.53089	150	343	0.0375	0.4373178	24	89	424	APP,CAV3,CD40,CLCN3,DRD3,GATA4,GLP1R,GRIK2,JPH3,JPH4,KCNMA1,MEF2C,NPTN,NR3C2,OXTR,P2RY1,PAX2,PRKCE,SIN3A,SLC12A5,SLC9A1,SOX4,STC1,TFAP2B
Age	positive	GO Biological Process	GO:0003231	cardiac ventricle development	385	3.40E-25	3.55E-21	9.22E-24	2.346523	58.38425	137	301	0.03425	0.4551495	23	36	94	DAND5,DLL4,FZD2,GATA3,GATA4,GSK3A,HAND1,HEY1,ISL1,JAG1,LMO4,MEF2C,NKX2-5,PITX2,PROX1,SALL1,SALL4,SFRP2,SMARCD3,SOX4,TBX3,TBX5,WNT5A
Age	positive	GO Biological Process	GO:0055078	sodium ion homeostasis	386	3.44E-25	3.59E-21	9.31E-24	4.697233	8.728542	41	45	0.01025	0.9111111	2	2	12	NR3C2,TFAP2B
Age	positive	GO Biological Process	GO:0003209	cardiac atrium morphogenesis	387	5.34E-25	5.57E-21	1.44E-23	3.070555	26.37959	81	136	0.02025	0.5955882	10	11	24	DLL4,GATA4,ISL1,NKX2-5,PITX2,PROX1,SHOX2,SOX4,WNT2,WNT5A
Age	positive	GO Biological Process	GO:0021985	neurohypophysis development	388	5.41E-25	5.65E-21	1.46E-23	5.1555	6.594899	34	34	0.0085	1	1	1	2	OTP
Age	positive	GO Biological Process	GO:0072107	positive regulation of ureteric bud formation	389	5.53E-25	5.78E-21	1.49E-23	4.607043	9.116478	42	47	0.0105	0.893617	3	3	4	GATA3,SIX1,SIX4
Age	positive	GO Biological Process	GO:0061458	reproductive system development	390	5.75E-25	6.00E-21	1.54E-23	2.038472	92.71652	189	478	0.04725	0.3953975	37	97	267	ARID5B,BMP4,CYP17A1,CYP19A1,EIF2B4,FGF8,FGF9,FOXF2,FZD2,FZD5,FZD7,GATA3,GATA4,GLI2,HNF1B,HOXD13,IRX5,KIT,LHX1,LHX8,LHX9,OSR1,PITX2,PLAG1,RARA,RARG,SALL1,SFRP1,SFRP2,SLIT2,SLIT3,STAT5A,TBX3,TCF7,TCF7L2,TFAP2C,WNT5A
Age	positive	GO Biological Process	GO:0048608	reproductive structure development	390	5.75E-25	6.00E-21	1.54E-23	2.038472	92.71652	189	478	0.04725	0.3953975	37	97	265	ARID5B,BMP4,CYP17A1,CYP19A1,EIF2B4,FGF8,FGF9,FOXF2,FZD2,FZD5,FZD7,GATA3,GATA4,GLI2,HNF1B,HOXD13,IRX5,KIT,LHX1,LHX8,LHX9,OSR1,PITX2,PLAG1,RARA,RARG,SALL1,SFRP1,SFRP2,SLIT2,SLIT3,STAT5A,TBX3,TCF7,TCF7L2,TFAP2C,WNT5A
Age	positive	GO Biological Process	GO:0072075	metanephric mesenchyme development	392	5.82E-25	6.08E-21	1.55E-23	3.569192	17.65105	63	91	0.01575	0.6923077	5	8	14	BMP7,OSR1,PAX2,SIX1,SIX4
Age	positive	GO Biological Process	GO:0072172	mesonephric tubule formation	393	7.29E-25	7.61E-21	1.94E-23	3.709445	15.90534	59	82	0.01475	0.7195122	4	4	5	HNF1B,OSR1,PAX2,SIX1
Age	positive	GO Biological Process	GO:0000003	reproduction	394	7.79E-25	8.14E-21	2.07E-23	1.618836	234.1189	379	1207	0.09475	0.3140017	82	274	1093	AAAS,APP,ARID5B,BMP4,BMPR1A,CADM1,CELF3,CELF4,CRH,CYP17A1,CYP19A1,CYP26B1,DACH1,DMRT3,EIF2B4,ERBB4,FGF8,FGF9,FOXB1,FOXF2,FZD2,FZD5,FZD7,GATA3,GATA4,GGN,GLI2,GLRA1,GNAS,HNF1B,HOXD13,HSPA2,IGSF8,IRX5,KIT,KMT2D,LHX1,LHX8,LHX9,LIN28A,MAFF,NR6A1,ODF2,OSR1,OVOL1,OXTR,PAPPA,PAX2,PAX5,PBX1,PDE3A,PITX2,PLAG1,PLCB1,PPP1R1B,PTHLH,RACGAP1,RAD54L,RARA,RARG,SALL1,SFRP1,SFRP2,SLIT2,SLIT3,SPACA3,SSTR1,STAG2,STAT…
Age	positive	GO Biological Process	GO:0090102	cochlea development	395	9.68E-25	1.01E-20	2.56E-23	3.297662	21.5304	71	111	0.01775	0.6396396	10	17	34	FGFR3,FZD2,GABRB2,GLI2,NTRK3,PAX2,POU3F4,SIX1,TBX18,WNT5A
Age	positive	GO Biological Process	GO:0071773	cellular response to BMP stimulus	396	1.20E-24	1.25E-20	3.17E-23	4.045085	12.60789	51	65	0.01275	0.7846154	5	9	17	BMP2,DLX5,GATA3,PHOX2B,SFRP1
Age	positive	GO Biological Process	GO:0048854	brain morphogenesis	397	1.32E-24	1.38E-20	3.47E-23	3.205941	23.08215	74	119	0.0185	0.6218487	6	12	28	FGF8,HHEX,OTX1,OTX2,PAX2,WNT5A
Age	positive	GO Biological Process	GO:0045137	development of primary sexual characteristics	398	1.34E-24	1.40E-20	3.52E-23	2.134197	77.78101	166	401	0.0415	0.4139651	29	78	227	ARID5B,CYP17A1,DACH1,EIF2B4,FGF8,FGF9,FZD2,FZD5,FZD7,GATA3,GATA4,HOXD13,IRX5,KIT,LHX1,LHX8,LHX9,OSR1,PITX2,RARA,SALL1,SFRP1,SFRP2,SLIT2,SLIT3,STAT5A,TBX3,TFAP2C,WNT5A
Age	positive	GO Biological Process	GO:0090103	cochlea morphogenesis	399	1.40E-24	1.46E-20	3.67E-23	3.370904	20.17263	68	104	0.017	0.6538462	7	13	22	FZD2,GLI2,PAX2,POU3F4,SIX1,TBX18,WNT5A
Age	positive	GO Biological Process	GO:0030002	cellular anion homeostasis	400	1.63E-24	1.70E-20	4.26E-23	4.686818	8.534575	40	44	0.01	0.9090909	1	2	13	TFAP2B
Age	positive	GO Biological Process	GO:0003091	renal water homeostasis	400	1.63E-24	1.70E-20	4.26E-23	4.686818	8.534575	40	44	0.01	0.9090909	1	2	13	TFAP2B
Age	positive	GO Biological Process	GO:0042475	odontogenesis of dentin-containing tooth	402	1.71E-24	1.79E-20	4.44E-23	2.714864	36.46591	99	188	0.02475	0.5265957	18	37	71	BCL11B,BMP2,BMP4,BMP7,BMPR1A,DLX1,DLX2,EDA,GLI2,HAND1,LEF1,LHX8,MSX1,MSX2,PITX2,SOSTDC1,TCF7L2,WNT7B
Age	positive	GO Biological Process	GO:0021602	cranial nerve morphogenesis	403	1.93E-24	2.01E-20	5.00E-23	2.803868	33.16846	93	171	0.02325	0.5438596	9	18	21	EGR2,EPHB1,EPHB2,HOXA3,HOXB3,PAX2,PLXNA4,SIX1,TFAP2A
Age	positive	GO Biological Process	GO:0021603	cranial nerve formation	404	2.05E-24	2.14E-20	5.29E-23	3.664753	16.09931	59	83	0.01475	0.7108434	2	4	4	PAX2,TFAP2A
Age	positive	GO Biological Process	GO:0002065	columnar/cuboidal epithelial cell differentiation	405	2.23E-24	2.33E-20	5.76E-23	2.867747	31.03482	89	160	0.02225	0.55625	15	34	76	ASCL1,BMP2,BMP4,EDN3,FGF8,GATA4,INSM1,KIT,MEF2C,MITF,NKX2-2,NKX6-1,RFX3,SOX4,WNT5A
Age	positive	GO Biological Process	GO:0060021	palate development	406	2.80E-24	2.93E-20	7.21E-23	2.482278	47.13413	117	243	0.02925	0.4814815	23	40	73	ALX1,ARID5B,BBS7,BCOR,BMPR1A,DLX5,DLX6,EPHB2,FOXF2,FZD2,GAS1,LEF1,MEF2C,OSR1,OSR2,PRDM16,PRRX1,SATB2,SKI,TBX3,TFAP2A,VAX1,WNT5A
Age	positive	GO Biological Process	GO:0071396	cellular response to lipid	407	2.99E-24	3.12E-20	7.66E-23	1.990738	97.95364	195	505	0.04875	0.3861386	43	86	265	BMP4,BMP7,CRH,CYP17A1,CYP26A1,CYP26B1,EGR1,ESRRB,ESRRG,FZD7,GNAS,ISL1,KMT2E,MEF2C,MSX2,NR1D1,NR2E1,NR2F1,NR3C2,NR4A2,NR6A1,NTRK3,OSR1,PAF1,PAX2,PDK4,PLSCR3,PRKCE,PTCH1,RARA,RARB,RARG,SFRP1,SSTR1,STC1,TFAP4,THRA,WNT10B,WNT2,WNT3,WNT5A,WNT7B,WNT8B
Age	positive	GO Biological Process	GO:0035809	regulation of urine volume	408	4.57E-24	4.77E-20	1.17E-22	4.43373	9.69838	43	50	0.01075	0.86	3	5	18	ADRB1,NPR3,TFAP2B
Age	positive	GO Biological Process	GO:0072079	nephron tubule formation	409	4.87E-24	5.09E-20	1.24E-22	3.293792	20.9485	69	108	0.01725	0.6388889	7	8	14	HES5,HNF1B,IRX3,OSR1,PAX2,PAX8,SIX1
Age	positive	GO Biological Process	GO:0043388	positive regulation of DNA binding	410	4.91E-24	5.13E-20	1.25E-22	4.027734	12.41393	50	64	0.0125	0.78125	4	7	28	GATA3,ISL1,PITX2,SKI
Age	positive	GO Biological Process	GO:2000378	negative regulation of reactive oxygen species metabolic process	411	5.36E-24	5.60E-20	1.36E-22	3.512538	17.65105	62	91	0.0155	0.6813187	3	3	12	AATF,PAX2,TFAP2A
Age	positive	GO Biological Process	GO:0021513	spinal cord dorsal/ventral patterning	412	6.17E-24	6.44E-20	1.56E-22	4.177733	11.25012	47	58	0.01175	0.8103448	4	8	19	DBX1,GLI2,NKX2-2,NKX6-1
Age	positive	GO Biological Process	GO:0072178	nephric duct morphogenesis	413	6.42E-24	6.70E-20	1.62E-22	3.437	18.62089	64	96	0.016	0.6666667	6	7	9	BMP4,GATA3,HNF1B,LHX1,OSR1,PAX2
Age	positive	GO Biological Process	GO:0001502	cartilage condensation	414	6.58E-24	6.87E-20	1.66E-22	3.199966	22.50024	72	116	0.018	0.6206897	6	10	21	ALX1,CTGF,MYF5,TGFB2,THRA,UNCX
Age	positive	GO Biological Process	GO:0021895	cerebral cortex neuron differentiation	415	6.92E-24	7.22E-20	1.74E-22	2.926095	28.70721	84	148	0.021	0.5675676	8	12	18	ARX,ASCL1,DLX1,DLX2,EOMES,FEZF2,LHX6,NR2E1
Age	positive	GO Biological Process	GO:0055062	phosphate ion homeostasis	416	1.19E-23	1.24E-19	2.99E-22	4.582667	8.728542	40	45	0.01	0.8888889	1	3	10	TFAP2B
Age	positive	GO Biological Process	GO:0060231	mesenchymal to epithelial transition	417	1.20E-23	1.26E-19	3.01E-22	3.127107	23.66405	74	122	0.0185	0.6065574	8	12	15	BMP4,FZD7,GATA3,GREM1,PAX2,PAX8,SALL1,SIX2
Age	positive	GO Biological Process	GO:0009719	response to endogenous stimulus	418	1.27E-23	1.33E-19	3.18E-22	1.581664	248.4725	393	1281	0.09825	0.3067916	112	329	1140	ADCY2,ADCY4,ADCY5,ADRBK1,APOA1,ASCL1,BAMBI,BMP2,BMP4,BMP7,BMPR1A,CDH13,CRH,CRIPAK,CTGF,CYP17A1,DAB2,DLL4,DLX5,DRD3,EGR1,EGR2,EGR3,EIF2B4,ERBB4,ESRRB,ESRRG,FERMT2,FGF12,FGF5,FGF8,FGF9,FGFR3,GATA3,GATA4,GLP1R,GNAO1,GNAS,GSK3A,GSK3B,HDAC9,HHEX,IGFBP5,ISL1,JAG1,KIT,KMT2D,LHX1,LOX,LTBP4,MEF2C,MSI1,MSX2,NKX6-1,NNMT,NR1D1,NR2E1,NR2F1,NR3C2,NR4A2,NR6A1,NTRK3,OGG1,OXTR,PAPPA,PAX2,PAX8,PCSK9,PDE1B,PDE2A,PD…
Age	positive	GO Biological Process	GO:0007498	mesoderm development	419	1.45E-23	1.51E-19	3.61E-22	2.424919	49.0738	119	253	0.02975	0.4703557	23	44	112	BMP4,BMP7,BMPR1A,DAND5,EOMES,EXT1,FGF8,GDF11,HAND1,HOXA11,IKZF1,IRX3,LEF1,LHX2,OSR1,OVOL1,PAX2,SIX2,SRF,TAL1,TBX3,TBX6,WNT3
Age	positive	GO Biological Process	GO:0001843	neural tube closure	420	1.52E-23	1.58E-19	3.77E-22	2.203077	66.72486	147	344	0.03675	0.4273256	20	35	72	ALX1,BMP4,CELSR1,GRHL2,LHX2,LMO4,PAX2,PAX3,PTCH1,RGMA,SALL1,SALL4,SFRP1,SFRP2,SKI,TFAP2A,TRIM71,WNT5A,ZEB2,ZIC5
Age	positive	GO Biological Process	GO:0021979	hypothalamus cell differentiation	421	1.54E-23	1.61E-19	3.82E-22	5.0082	6.788866	34	35	0.0085	0.9714286	1	2	8	OTP
Age	positive	GO Biological Process	GO:0030004	cellular monovalent inorganic cation homeostasis	422	1.73E-23	1.80E-19	4.27E-22	3.965769	12.60789	50	65	0.0125	0.7692308	5	9	39	CLCN3,KCNMA1,NR3C2,SLC9A1,TFAP2B
Age	positive	GO Biological Process	GO:0060606	tube closure	423	2.15E-23	2.24E-19	5.30E-22	2.196691	66.91882	147	345	0.03675	0.426087	20	36	73	ALX1,BMP4,CELSR1,GRHL2,LHX2,LMO4,PAX2,PAX3,PTCH1,RGMA,SALL1,SALL4,SFRP1,SFRP2,SKI,TFAP2A,TRIM71,WNT5A,ZEB2,ZIC5
Age	positive	GO Biological Process	GO:0048332	mesoderm morphogenesis	424	2.37E-23	2.48E-19	5.84E-22	2.88708	29.09514	84	150	0.021	0.56	15	24	65	BMP4,BMP7,BMPR1A,EOMES,FGF8,HAND1,HOXA11,LEF1,PAX2,SIX2,SRF,TAL1,TBX3,TBX6,WNT3
Age	positive	GO Biological Process	GO:0061333	renal tubule morphogenesis	425	2.45E-23	2.56E-19	6.02E-22	3.101683	23.85802	74	123	0.0185	0.601626	9	13	25	HES5,HNF1B,IRX3,KLHL3,MEF2C,OSR1,PAX2,PAX8,SIX1
Age	positive	GO Biological Process	GO:0072179	nephric duct formation	426	2.71E-23	2.83E-19	6.64E-22	3.515114	17.06915	60	88	0.015	0.6818182	4	4	5	BMP4,GATA3,HNF1B,PAX2
Age	positive	GO Biological Process	GO:0060840	artery development	427	2.91E-23	3.04E-19	7.12E-22	2.459109	46.35826	114	239	0.0285	0.4769874	11	29	55	BMP4,DLL4,FGF8,HEY1,JAG1,PROX1,PRRX1,SIX1,SOX4,SRF,TFAP2B
Age	positive	GO Biological Process	GO:0021871	forebrain regionalization	428	3.25E-23	3.39E-19	7.93E-22	3.437	18.03899	62	93	0.0155	0.6666667	9	14	20	BMP2,BMP4,EMX1,FEZF1,FEZF2,FGF8,LHX1,LHX2,WNT7B
Age	positive	GO Biological Process	GO:2000648	positive regulation of stem cell proliferation	429	3.73E-23	3.89E-19	9.07E-22	2.530452	42.28494	107	218	0.02675	0.4908257	16	32	58	BMPR1A,FBXW4,FGF9,FOXP1,FOXP2,GAS1,NR2E1,OTP,PRRX1,SHOX2,SIX1,SMARCD3,TBX18,TBX3,WNT2,WNT5A
Age	positive	GO Biological Process	GO:0072171	mesonephric tubule morphogenesis	430	3.83E-23	3.99E-19	9.29E-22	3.536913	16.68121	59	86	0.01475	0.6860465	4	5	6	HNF1B,OSR1,PAX2,SIX1
Age	positive	GO Biological Process	GO:0021511	spinal cord patterning	431	5.78E-23	6.04E-19	1.40E-21	3.905682	12.80186	50	66	0.0125	0.7575758	6	10	21	DBX1,GDF11,GLI2,NKX2-2,NKX6-1,RELN
Age	positive	GO Biological Process	GO:0072078	nephron tubule morphogenesis	432	6.90E-23	7.21E-19	1.67E-21	3.165658	22.11231	70	114	0.0175	0.6140351	8	11	21	HES5,HNF1B,IRX3,KLHL3,OSR1,PAX2,PAX8,SIX1
Age	positive	GO Biological Process	GO:0035810	positive regulation of urine volume	433	9.12E-23	9.52E-19	2.20E-21	4.403656	9.310445	41	48	0.01025	0.8541667	2	4	13	NPR3,TFAP2B
Age	positive	GO Biological Process	GO:0001704	formation of primary germ layer	434	1.02E-22	1.06E-18	2.45E-21	2.632018	36.85385	97	190	0.02425	0.5105263	19	30	84	BMP4,BMP7,BMPR1A,EOMES,FGF8,FOXA2,GATA4,HAND1,HNF1B,HOXA11,LEF1,LHX1,PAF1,PAX2,SIX2,SRF,TAL1,TBX6,WNT3
Age	positive	GO Biological Process	GO:0060425	lung morphogenesis	435	1.22E-22	1.28E-18	2.93E-21	3.348418	18.81486	63	97	0.01575	0.6494845	9	14	37	BMP4,CELSR1,FGF8,FOXA2,GATA4,HHEX,PITX2,SPRY2,WNT7B
Age	positive	GO Biological Process	GO:0090189	regulation of branching involved in ureteric bud morphogenesis	436	1.54E-22	1.61E-18	3.69E-21	3.059768	23.85802	73	123	0.01825	0.5934959	8	13	22	BMP4,GREM1,HNF1B,LHX1,PAX2,PAX8,SIX1,SIX4
Age	positive	GO Biological Process	GO:0050796	regulation of insulin secretion	437	2.80E-22	2.92E-18	6.68E-21	2.426118	46.16429	112	238	0.028	0.4705882	18	39	151	BRSK2,CACNA1D,CACNA1E,CACNA2D2,CRH,FOXA2,GLP1R,GNAS,ISL1,NKX6-1,PRKCE,RFX3,SFRP1,SOX4,SREBF1,SYT7,TCF7L2,TFAP2B
Age	positive	GO Biological Process	GO:0001707	mesoderm formation	438	2.87E-22	3.00E-18	6.84E-21	2.884196	27.73737	80	143	0.02	0.5594406	14	22	62	BMP4,BMP7,BMPR1A,EOMES,FGF8,HAND1,HOXA11,LEF1,PAX2,SIX2,SRF,TAL1,TBX6,WNT3
Age	positive	GO Biological Process	GO:2000117	negative regulation of cysteine-type endopeptidase activity	439	3.02E-22	3.15E-18	7.17E-21	2.771081	31.03482	86	160	0.0215	0.5375	6	21	69	HGF,LEF1,PAX2,SFRP1,SFRP2,TFAP2B
Age	positive	GO Biological Process	GO:0002067	glandular epithelial cell differentiation	440	3.42E-22	3.57E-18	8.11E-21	3.476965	16.68121	58	86	0.0145	0.6744186	8	15	27	BMP2,BMP4,FGF8,INSM1,NKX2-2,NKX6-1,RFX3,WNT5A
Age	positive	GO Biological Process	GO:0030510	regulation of BMP signaling pathway	441	3.47E-22	3.62E-18	8.21E-21	2.733036	32.19862	88	166	0.022	0.5301205	18	32	64	BMP4,DAND5,FBXL15,GATA4,GREM1,HES5,MSX2,RGMA,SFRP1,SFRP2,SKI,SKOR2,SMAD6,SOSTDC1,TCF7L2,TFAP2B,VWC2L,WNT5A
Age	positive	GO Biological Process	GO:0060350	endochondral bone morphogenesis	442	3.67E-22	3.83E-18	8.67E-21	2.837255	28.90117	82	149	0.0205	0.5503356	15	21	47	AXIN2,BMP4,DLX5,FGFR3,GNAS,HOXA11,HOXD11,MEF2C,MEF2D,MSX2,PTHLH,RARA,RARB,RARG,SHOX2
Age	positive	GO Biological Process	GO:0090276	regulation of peptide hormone secretion	443	3.76E-22	3.92E-18	8.86E-21	2.398886	47.52206	114	245	0.0285	0.4653061	19	43	164	BRSK2,CACNA1D,CACNA1E,CACNA2D2,CRH,FOXA2,GLP1R,GNAS,ISL1,NKX6-1,PAX8,PRKCE,RFX3,SFRP1,SOX4,SREBF1,SYT7,TCF7L2,TFAP2B
Age	positive	GO Biological Process	GO:0060413	atrial septum morphogenesis	444	3.91E-22	4.08E-18	9.20E-21	4.999273	6.400931	32	33	0.008	0.969697	4	5	12	GATA4,ISL1,NKX2-5,SOX4
Age	positive	GO Biological Process	GO:0003283	atrial septum development	445	4.72E-22	4.93E-18	1.11E-20	4.748487	7.370769	35	38	0.00875	0.9210526	6	8	16	DAND5,GATA4,ISL1,NKX2-5,SOX4,TBX5
Age	positive	GO Biological Process	GO:0023051	regulation of signaling	446	7.07E-22	7.38E-18	1.65E-20	1.3838	474.0568	656	2444	0.164	0.2684124	204	632	2282	ADRB1,ADRBK1,AGAP3,ALDH1A1,APOA1,APP,ARHGEF25,ARL2BP,ASCL1,ASIC1,AXIN2,BAMBI,BCL9L,BMF,BMP2,BMP4,BMP7,BMPR1A,BRSK2,BTRC,CACNA1D,CACNA1E,CACNA2D2,CACNG2,CACNG4,CAV3,CD40,CDH13,CDK14,CDON,CHAC1,CHN2,CLTA,CNKSR2,CNOT2,CRH,CRIPAK,CTGF,CTNND2,CYP26A1,CYP26B1,DAB2,DAND5,DDX5,DGKI,DLX5,DRD3,DUSP6,EDA,EDN3,EFNA1,EGR1,EGR2,EPHA4,EPHA7,EPHB1,EPHB2,ERBB4,FBXL15,FGF9,FGFR3,FOXA2,FOXL1,FZD5,FZD7,GAS1,GATA2,GA…
Age	positive	GO Biological Process	GO:0046883	regulation of hormone secretion	447	7.38E-22	7.70E-18	1.72E-20	2.363787	49.0738	116	253	0.029	0.458498	21	50	199	BRSK2,CACNA1D,CACNA1E,CACNA2D2,CRH,EDN3,FOXA2,GLP1R,GNAS,ISL1,NKX6-1,P2RY1,PAX8,PRKCE,RFX3,SFRP1,SOX4,SREBF1,SYT7,TCF7L2,TFAP2B
Age	positive	GO Biological Process	GO:0022604	regulation of cell morphogenesis	448	8.84E-22	9.23E-18	2.06E-20	1.896385	104.9365	199	541	0.04975	0.3678373	45	109	324	ARPC2,AXIN2,BAMBI,BARHL2,BCL11A,BCL9L,BMP2,DAB2,DSCAM,EFNA1,EPHA4,EPHB2,FERMT2,FOXA2,GOLGA2,GREM1,GSK3B,KIT,LEF1,LINGO1,NR2E1,NTN1,NTRK2,NTRK3,PAX2,PAX8,PDZD8,PLXNA4,RELN,RHOA,RUFY3,SEMA3A,SEMA3F,SFRP1,SFRP2,SHOX2,SKOR2,SLIT2,SYNGAP1,TBX5,TCF7L2,TGFB2,WNT3,WNT5A,ZNF703
Age	positive	GO Biological Process	GO:0010646	regulation of cell communication	449	9.83E-22	1.03E-17	2.29E-20	1.382104	474.6387	656	2447	0.164	0.2680834	204	633	2285	ADRB1,ADRBK1,AGAP3,ALDH1A1,APOA1,APP,ARHGEF25,ARL2BP,ASCL1,ASIC1,AXIN2,BAMBI,BCL9L,BMF,BMP2,BMP4,BMP7,BMPR1A,BRSK2,BTRC,CACNA1D,CACNA1E,CACNA2D2,CACNG2,CACNG4,CAV3,CD40,CDH13,CDK14,CDON,CHAC1,CHN2,CLTA,CNKSR2,CNOT2,CRH,CRIPAK,CTGF,CTNND2,CYP26A1,CYP26B1,DAB2,DAND5,DDX5,DGKI,DLX5,DRD3,DUSP6,EDA,EDN3,EFNA1,EGR1,EGR2,EPHA4,EPHA7,EPHB1,EPHB2,ERBB4,FBXL15,FGF9,FGFR3,FOXA2,FOXL1,FZD5,FZD7,GAS1,GATA2,GA…
Age	positive	GO Biological Process	GO:2000543	positive regulation of gastrulation	450	1.11E-21	1.15E-17	2.56E-20	4.8609	6.788866	33	35	0.00825	0.9428571	6	7	9	FOXA2,LHX1,OSR1,OSR2,OTX2,TENM4
Age	positive	GO Biological Process	GO:0007548	sex differentiation	451	1.12E-21	1.17E-17	2.59E-20	1.92445	98.72951	190	509	0.0475	0.3732809	36	98	257	ARID5B,BMPR1A,CYP17A1,DACH1,DMRT3,EIF2B4,FGF8,FGF9,FOXF2,FZD2,FZD5,FZD7,GATA3,GATA4,HNF1B,HOXD13,IRX5,KIT,LHX1,LHX8,LHX9,OSR1,PBX1,PITX2,RARA,SALL1,SFRP1,SFRP2,SLIT2,SLIT3,STAT5A,TBX3,TCF7,TCF7L2,TFAP2C,WNT5A
Age	positive	GO Biological Process	GO:0031076	embryonic camera-type eye development	452	1.18E-21	1.23E-17	2.71E-20	2.564531	37.82368	97	195	0.02425	0.4974359	9	19	37	BMP7,FOXF2,FZD5,HIPK1,PAX2,PITX2,PROX1,TFAP2A,WNT5A
Age	positive	GO Biological Process	GO:0051179	localization	453	1.18E-21	1.24E-17	2.73E-20	1.312392	659.1019	865	3398	0.21625	0.2545615	260	988	4032	AAAS,ABCC5,ABCD4,ACTN1,ADCY2,ADCY4,ADCY5,ADHFE1,ADRB1,ADRBK1,AGAP3,AMN,ANK1,AP1G2,APOA1,APOL5,APP,ARF3,ARID5B,ARL2BP,ARL4C,ARPC2,ARX,ASCL1,ASIC1,ASIC2,ASIC4,ATP5EP2,ATP5G2,ATP9A,AXIN2,BAMBI,BARHL1,BARHL2,BBS7,BIN3,BMP4,BMP7,BRSK1,BRSK2,C12orf76,CACNA1D,CACNA1E,CACNA1I,CACNA2D2,CACNB1,CACNB3,CACNG2,CACNG4,CAMK2G,CASK,CAV3,CBLN1,CD248,CDH13,CDK5R2,CDX2,CELF3,CELSR1,CELSR2,CHRNA2,CIZ1,CLCN1,CLCN3,CL…
Age	positive	GO Biological Process	GO:0002791	regulation of peptide secretion	454	1.29E-21	1.34E-17	2.96E-20	2.369867	48.10397	114	248	0.0285	0.4596774	19	45	168	BRSK2,CACNA1D,CACNA1E,CACNA2D2,CRH,FOXA2,GLP1R,GNAS,ISL1,NKX6-1,PAX8,PRKCE,RFX3,SFRP1,SOX4,SREBF1,SYT7,TCF7L2,TFAP2B
Age	positive	GO Biological Process	GO:0021783	preganglionic parasympathetic nervous system development	455	1.67E-21	1.75E-17	3.84E-20	3.73587	13.38376	50	69	0.0125	0.7246377	5	10	13	EGR2,NAV2,PLXNA4,SIX1,TFAP2A
Age	positive	GO Biological Process	GO:0033993	response to lipid	456	1.69E-21	1.76E-17	3.87E-20	1.729587	150.3249	260	775	0.065	0.3354839	64	165	593	APOA1,ASCL1,BMP4,BMP7,CRH,CRIPAK,CTGF,CYP17A1,CYP26A1,CYP26B1,EGR1,ESRRB,ESRRG,FZD7,GATA3,GATA4,GNAS,HNRNPA0,ISL1,KMT2D,KMT2E,LOX,MEF2C,MSX2,NR1D1,NR2E1,NR2F1,NR3C2,NR4A2,NR6A1,NTRK3,OGG1,OSR1,OXTR,PAF1,PAPPA,PAX2,PDK4,PITX2,PLSCR3,PRKCE,PTCH1,RARA,RARB,RARG,RHOA,SFRP1,SLIT2,SLIT3,SMAD6,SREBF1,SRR,SSTR1,STC1,TFAP4,TGFB2,THRA,TRIB1,WNT10B,WNT2,WNT3,WNT5A,WNT7B,WNT8B
Age	positive	GO Biological Process	GO:0003382	epithelial cell morphogenesis	457	1.89E-21	1.97E-17	4.31E-20	2.902356	26.18563	76	135	0.019	0.562963	9	16	36	BCL11B,BMP4,FZD7,GATA3,GREM1,PAX2,PAX8,SALL1,SIX2
Age	positive	GO Biological Process	GO:0035799	ureter maturation	458	1.89E-21	1.98E-17	4.31E-20	3.595283	14.74154	53	76	0.01325	0.6973684	2	2	4	GATA3,PAX2
Age	positive	GO Biological Process	GO:0072176	nephric duct development	459	1.92E-21	2.00E-17	4.36E-20	3.203417	19.97866	64	103	0.016	0.6213592	6	9	12	BMP4,GATA3,HNF1B,LHX1,OSR1,PAX2
Age	positive	GO Biological Process	GO:0050678	regulation of epithelial cell proliferation	460	2.13E-21	2.23E-17	4.84E-20	1.960853	90.77684	178	468	0.0445	0.3803419	36	80	219	BCL11B,BMP2,BMP4,BMPR1A,CASK,CDH13,DLX5,DLX6,EGR3,FGF9,FGFR3,FOXP1,FOXP2,FZD7,GAS1,GATA3,MEF2C,NFIB,NKX2-8,NRP2,OSR1,OSR2,OVOL2,PAX2,PROX1,PTCH1,SFRP1,SFRP2,TBX18,TCF7L2,TGFB2,TWIST2,WNT10B,WNT2,WNT5A,ZNF703
Age	positive	GO Biological Process	GO:0043154	negative regulation of cysteine-type endopeptidase activity involved in apoptotic process	461	2.38E-21	2.49E-17	5.39E-20	2.740899	30.64688	84	158	0.021	0.5316456	5	20	66	HGF,LEF1,PAX2,SFRP2,TFAP2B
Age	positive	GO Biological Process	GO:0090087	regulation of peptide transport	462	2.87E-21	3.00E-17	6.49E-20	2.350908	48.4919	114	250	0.0285	0.456	19	46	170	BRSK2,CACNA1D,CACNA1E,CACNA2D2,CRH,FOXA2,GLP1R,GNAS,ISL1,NKX6-1,PAX8,PRKCE,RFX3,SFRP1,SOX4,SREBF1,SYT7,TCF7L2,TFAP2B
Age	positive	GO Biological Process	GO:0090288	negative regulation of cellular response to growth factor stimulus	463	3.13E-21	3.26E-17	7.05E-20	2.57775	36.46591	94	188	0.0235	0.5	17	26	91	BAMBI,BCL9L,CASK,DAND5,GATA3,HHEX,ONECUT1,ONECUT2,PRDM16,SKI,SKOR2,SLIT2,SMAD6,SPRY2,TCF7L2,WNT5A,XPO1
Age	positive	GO Biological Process	GO:0003014	renal system process	464	4.21E-21	4.39E-17	9.47E-20	3.437	16.29328	56	84	0.014	0.6666667	7	19	71	ADRB1,BMP4,KCNMA1,KLHL3,NPR3,SGK1,TFAP2B
Age	positive	GO Biological Process	GO:0008344	adult locomotory behavior	465	4.32E-21	4.51E-17	9.69E-20	2.705046	31.42275	85	162	0.02125	0.5246914	12	20	78	APP,DMBX1,EFNB3,EPHA4,FGF12,FGF14,FOXA2,GLRA1,HOXD10,KCNMA1,NR4A2,PBX3
Age	positive	GO Biological Process	GO:0021530	spinal cord oligodendrocyte cell fate specification	466	5.41E-21	5.65E-17	1.21E-19	4.852235	6.594899	32	34	0.008	0.9411765	2	2	3	ASCL1,NKX2-2
Age	positive	GO Biological Process	GO:0021550	medulla oblongata development	466	5.41E-21	5.65E-17	1.21E-19	4.852235	6.594899	32	34	0.008	0.9411765	2	2	3	ASCL1,PHOX2B
Age	positive	GO Biological Process	GO:0050807	regulation of synapse organization	468	7.88E-21	8.23E-17	1.76E-19	2.812091	27.73737	78	143	0.0195	0.5454545	13	20	56	ASIC2,CBLN1,EPHB1,EPHB2,FRMPD4,NEUROD2,NLGN2,NRXN2,OXTR,RELN,SIX1,SIX4,WNT5A
Age	positive	GO Biological Process	GO:0048532	anatomical structure arrangement	469	8.41E-21	8.78E-17	1.87E-19	3.1424	20.3666	64	105	0.016	0.6095238	4	9	12	BMPR1A,EGR2,PAX2,TFAP2A
Age	positive	GO Biological Process	GO:0051716	cellular response to stimulus	470	8.85E-21	9.24E-17	1.97E-19	1.279631	757.2495	969	3904	0.24225	0.248207	346	1181	5335	AAAS,AATF,ACTR5,ADCY2,ADCY4,ADCY5,ADRB1,ADRBK1,AGAP3,ALDH1A1,ALOX5AP,ALOXE3,ANK1,APOA1,APP,ARF3,ARID1A,ARID5B,ARL2BP,ARL4C,ARL5C,ARPC2,ASB18,ASB2,ASCL1,ASIC1,ASIC2,ATRNL1,AXIN2,BAI3,BAMBI,BBS7,BCL9L,BMF,BMP2,BMP4,BMP7,BMPR1A,BRSK1,BRSK2,BTRC,C11orf30,C12orf76,CACNA1D,CACNA1I,CACNB3,CALCOCO1,CAMK2G,CAMKK2,CD40,CDH13,CDK14,CDON,CELSR1,CELSR2,CHAC1,CHN2,CHRNA2,CLTA,CRH,CSNK1A1,CTGF,CTNND2,CUX2,CXCR5…
Age	positive	GO Biological Process	GO:0046661	male sex differentiation	471	9.45E-21	9.86E-17	2.09E-19	2.207037	57.99631	128	299	0.032	0.4280936	18	47	135	ARID5B,BMPR1A,CYP17A1,FGF8,FGF9,GATA3,GATA4,HOXD13,KIT,LHX9,PITX2,RARA,SFRP1,SFRP2,STAT5A,TBX3,TFAP2C,WNT5A
Age	positive	GO Biological Process	GO:0072164	mesonephric tubule development	472	9.56E-21	9.98E-17	2.11E-19	3.19641	19.39676	62	100	0.0155	0.62	6	10	13	HNF1B,LHX1,OSR1,PAX2,PAX8,SIX1
Age	positive	GO Biological Process	GO:0072163	mesonephric epithelium development	472	9.56E-21	9.98E-17	2.11E-19	3.19641	19.39676	62	100	0.0155	0.62	6	10	14	HNF1B,LHX1,OSR1,PAX2,PAX8,SIX1
Age	positive	GO Biological Process	GO:0060411	cardiac septum morphogenesis	474	1.34E-20	1.40E-16	2.96E-19	2.592151	34.7202	90	179	0.0225	0.5027933	14	23	44	FGF8,FZD2,GATA4,HAND1,HEY1,ISL1,JAG1,MSX2,NKX2-5,PITX2,PROX1,SOX4,TBX3,WNT5A
Age	positive	GO Biological Process	GO:0090190	positive regulation of branching involved in ureteric bud morphogenesis	475	1.42E-20	1.48E-16	3.12E-19	3.065432	21.5304	66	111	0.0165	0.5945946	6	11	19	GREM1,LHX1,PAX2,PAX8,SIX1,SIX4
Age	positive	GO Biological Process	GO:0007492	endoderm development	476	1.52E-20	1.58E-16	3.33E-19	2.770643	28.51324	79	147	0.01975	0.537415	15	21	51	BMPR1A,DAB2,EOMES,EXT1,FGF8,GATA4,HHEX,HNF1B,HOXC11,LHX1,ONECUT1,OTX2,PAF1,PAX9,PTHLH
Age	positive	GO Biological Process	GO:2000696	regulation of epithelial cell differentiation involved in kidney development	477	1.56E-20	1.63E-16	3.42E-19	3.270694	18.03899	59	93	0.01475	0.6344086	5	6	12	GATA3,LHX1,OSR1,PAX2,PAX8
Age	positive	GO Biological Process	GO:0072182	regulation of nephron tubule epithelial cell differentiation	477	1.56E-20	1.63E-16	3.42E-19	3.270694	18.03899	59	93	0.01475	0.6344086	5	6	10	GATA3,LHX1,OSR1,PAX2,PAX8
Age	positive	GO Biological Process	GO:0046546	development of primary male sexual characteristics	479	1.90E-20	1.99E-16	4.15E-19	2.214562	56.44457	125	291	0.03125	0.4295533	16	43	127	ARID5B,CYP17A1,FGF8,FGF9,GATA3,GATA4,HOXD13,KIT,LHX9,PITX2,RARA,SFRP1,SFRP2,TBX3,TFAP2C,WNT5A
Age	positive	GO Biological Process	GO:0003323	type B pancreatic cell development	480	2.08E-20	2.17E-16	4.52E-19	3.911069	11.25012	44	58	0.011	0.7586207	6	8	11	BMP4,INSM1,NKX2-2,NKX6-1,RFX3,WNT5A
Age	positive	GO Biological Process	GO:0003309	type B pancreatic cell differentiation	480	2.08E-20	2.17E-16	4.52E-19	3.911069	11.25012	44	58	0.011	0.7586207	6	8	14	BMP4,INSM1,NKX2-2,NKX6-1,RFX3,WNT5A
Age	positive	GO Biological Process	GO:0010035	response to inorganic substance	482	2.25E-20	2.35E-16	4.88E-19	2.073562	70.41024	146	363	0.0365	0.4022039	16	65	326	ALOX5AP,ASCL1,GNAO1,GSK3B,HAAO,KCNMA1,KLF2,MEF2C,NEUROD2,NR4A2,OGG1,PAX2,PTCH1,RHOB,TFAP2A,WNT5A
Age	positive	GO Biological Process	GO:0051090	regulation of sequence-specific DNA binding transcription factor activity	483	3.26E-20	3.41E-16	7.05E-19	1.892396	97.75967	185	504	0.04625	0.3670635	34	97	328	ARID5B,BMP7,BTRC,CD40,EDA,FOXA2,FOXB1,FOXB2,FZD2,GREM1,HAND1,ID3,KIT,MAP3K13,MSX2,NEUROD2,NEUROG1,NEUROG3,NKX2-2,NKX6-1,PBX1,PLA2G1B,PROX1,PTCH1,PTHLH,RELN,SETD6,SGK1,SRF,TCF7L2,TRIB1,WNT10B,WNT2,WNT5A
Age	positive	GO Biological Process	GO:0050803	regulation of synapse structure and activity	484	3.35E-20	3.50E-16	7.23E-19	2.656822	31.61672	84	163	0.021	0.5153374	16	23	61	APP,ASIC2,CBLN1,EPHB1,EPHB2,FRMPD4,MEF2C,NEUROD2,NLGN2,NRXN2,OXTR,RELN,SIX1,SIX4,SYNGAP1,WNT5A
Age	positive	GO Biological Process	GO:0002320	lymphoid progenitor cell differentiation	485	3.71E-20	3.87E-16	7.98E-19	4.188844	9.310445	39	48	0.00975	0.8125	5	7	12	BMP4,GATA3,KIT,SOX4,SPI1
Age	positive	GO Biological Process	GO:2000377	regulation of reactive oxygen species metabolic process	486	4.41E-20	4.61E-16	9.48E-19	3.046432	21.33644	65	110	0.01625	0.5909091	6	14	61	AATF,BMP7,FBLN5,GADD45A,PAX2,TFAP2A
Age	positive	GO Biological Process	GO:0010942	positive regulation of cell death	487	5.35E-20	5.58E-16	1.15E-18	1.918326	91.74668	176	473	0.044	0.372093	40	119	370	AATF,ACIN1,ASCL1,AXIN2,BMP2,BMP4,BMP7,CD248,CD40,CRH,CTGF,DUSP6,EGR1,EPHA7,FGFR3,GSK3B,ID3,KCNMA1,MAP2K6,MEF2C,MSX2,PCSK9,RARB,RARG,RHOA,RHOB,RRAGA,SFRP1,SFRP2,SLIT2,SOX4,TCF7L2,TFAP2A,TFAP2B,TFAP4,TGFB2,TSC22D1,WNT10B,WNT5A,ZBTB16
Age	positive	GO Biological Process	GO:0035883	enteroendocrine cell differentiation	488	6.64E-20	6.93E-16	1.42E-18	3.84478	11.44409	44	59	0.011	0.7457627	6	9	16	BMP4,INSM1,NKX2-2,NKX6-1,RFX3,WNT5A
Age	positive	GO Biological Process	GO:0048793	pronephros development	489	8.94E-20	9.34E-16	1.91E-18	3.531164	14.15964	50	73	0.0125	0.6849315	6	6	8	HNF1B,LHX1,OSR1,OSR2,PAX2,PAX8
Age	positive	GO Biological Process	GO:0022612	gland morphogenesis	490	9.53E-20	9.95E-16	2.03E-18	2.242355	52.17729	117	269	0.02925	0.4349442	26	47	104	BMP4,BMP7,BSX,BTRC,EDA,FGF8,GLI2,HOXD13,IGFBP5,MSX2,NRG3,NTN1,PAX3,PLAG1,PTCH1,PTHLH,RARG,SEMA3A,SFRP1,SLIT2,SOSTDC1,STAT5A,TBX3,TFAP2C,TGFB2,WNT5A
Age	positive	GO Biological Process	GO:0021532	neural tube patterning	491	1.22E-19	1.28E-15	2.60E-18	2.859691	24.82785	71	128	0.01775	0.5546875	8	16	33	BMP4,FGF8,FOXA2,GAS1,GBX2,GLI2,PAX7,PTCH1
Age	positive	GO Biological Process	GO:0019725	cellular homeostasis	492	1.23E-19	1.28E-15	2.60E-18	1.990738	78.36291	156	404	0.039	0.3861386	28	110	520	APP,CAV3,CD40,CLCN3,DRD3,GATA4,GLP1R,GRIK2,GYLTL1B,HAAO,JPH3,JPH4,KCNMA1,MEF2C,NPTN,NR3C2,OXTR,P2RY1,PAX2,PRKCE,SIN3A,SLC12A5,SLC22A12,SLC9A1,SOX4,SRF,STC1,TFAP2B
Age	positive	GO Biological Process	GO:0008544	epidermis development	493	1.32E-19	1.38E-15	2.79E-18	2.16531	58.19028	126	300	0.0315	0.42	27	66	246	BCL11B,CELSR1,CTGF,EDA,GLI2,HES5,IGFBP5,JAG1,KCNMA1,LAMC2,LDB2,MSX2,NTF3,OVOL1,PITX2,POU3F1,POU4F3,PTCH1,PTHLH,SATB1,SLC4A7,SOSTDC1,TFAP2A,TFAP2C,TGFB2,WNT10A,WNT5A
Age	positive	GO Biological Process	GO:0060322	head development	494	1.39E-19	1.46E-15	2.95E-18	2.508826	36.27194	91	187	0.02275	0.486631	17	30	52	ARID5B,DLX5,DLX6,GLI2,HOXB3,LEF1,LHX1,MSX1,OSR2,PAX9,SKI,TCF7L2,TFAP2A,TGFB2,TWIST2,WNT3,WNT5A
Age	positive	GO Biological Process	GO:0009880	embryonic pattern specification	495	1.49E-19	1.56E-15	3.15E-18	2.548787	34.52623	88	178	0.022	0.494382	13	29	60	BMP7,ERBB4,FOXA2,FZD5,LHX1,OTX2,PTCH1,SATB2,SMAD6,TBX3,TFAP2A,WNT5A,ZBTB16
Age	positive	GO Biological Process	GO:0010951	negative regulation of endopeptidase activity	496	1.52E-19	1.59E-15	3.20E-18	2.57775	33.36243	86	172	0.0215	0.5	6	29	142	HGF,LEF1,PAX2,SFRP1,SFRP2,TFAP2B
Age	positive	GO Biological Process	GO:2000177	regulation of neural precursor cell proliferation	497	1.52E-19	1.59E-15	3.20E-18	2.593003	32.78053	85	169	0.02125	0.5029586	14	28	54	ASCL1,CDON,GATA2,GLI2,LHX1,LHX5,NR2E1,OTP,PROX1,SALL1,SKOR2,SMARCD3,TRIM71,VAX1
Age	positive	GO Biological Process	GO:0048534	hematopoietic or lymphoid organ development	498	1.85E-19	1.94E-15	3.89E-18	1.635935	173.601	284	895	0.071	0.3173184	65	153	447	ACIN1,ANK1,BCL11A,BCL11B,BMP4,CD248,CDK13,CXCR5,DAB2,EGR1,EOMES,FLI1,FOXL1,FOXP1,FZD5,FZD7,GATA2,GATA3,HDAC9,HHEX,HIPK1,HOXA3,HOXB3,IKZF1,JAG1,KIT,KLF2,KMT2E,LEF1,LMO4,LYL1,MECOM,MEF2C,MEIS1,MITF,NKX2-5,ONECUT1,OSTM1,PAX1,PBX1,PDE1B,PDE2A,PITX2,POU2F2,SATB1,SFRP1,SFRP2,SIX1,SIX4,SOX4,SP7,SPI1,SRF,STAT5A,TACC3,TAL1,TBX21,TCF7,TGFB2,THRA,TLX1,WNT10B,WNT5A,ZBTB16,ZFP36L1
Age	positive	GO Biological Process	GO:0042592	homeostatic process	498	1.85E-19	1.94E-15	3.89E-18	1.635935	173.601	284	895	0.071	0.3173184	67	235	1046	ACIN1,ADRB1,ALOXE3,ANK1,APOA1,APP,BMP4,CACNA1E,CAV3,CD40,CLCN3,CNNM2,CRH,DKC1,DRD3,FOXA2,GATA2,GATA3,GATA4,GLP1R,GNAS,GRIK2,GYLTL1B,HAAO,IGFBP5,JPH3,JPH4,KCNMA1,KIT,KLF2,KLHL3,KMT2E,LDB2,MECOM,MEF2C,NPTN,NR3C2,OXTR,P2RY1,PAX2,PCSK9,PDK4,PLSCR3,PRKCE,PTCH1,PTHLH,SFXN3,SIN3A,SLC12A5,SLC22A12,SLC4A10,SLC9A1,SLITRK1,SOX4,SPI1,SRF,STAT5A,STC1,TAL1,TCF7L2,TFAP2B,TGFB2,THRA,TPP1,WNT7B,WRN,ZBTB18
Age	positive	GO Biological Process	GO:0002068	glandular epithelial cell development	500	2.02E-19	2.11E-15	4.22E-18	3.7807	11.63806	44	60	0.011	0.7333333	6	10	13	BMP4,INSM1,NKX2-2,NKX6-1,RFX3,WNT5A
Age	positive	GO Cellular Component	GO:0044464	cell part	1	1.11E-148	1.40E-145	1.40E-145	1.356401	2043.643	2772	10536	0.693	0.2630979	870	3271	14799	AAAS,AATF,ABCC5,ABCD4,ACIN1,ACTN1,ACTR5,ADAMTS5,ADCY2,ADCY4,ADCY5,ADHFE1,ADPRHL2,ADRB1,ADRBK1,ADSL,AGAP3,AJAP1,ALDH1A1,ALG3,ALOX5AP,ALOXE3,ALX1,AMN,ANAPC5,ANAPC7,ANK1,ANKRD13A,AP1G2,APOA1,APOL5,APP,AREL1,ARF3,ARHGEF25,ARID1A,ARID1B,ARID5B,ARL14EP,ARL2BP,ARL4C,ARL5C,ARPC2,ARX,ASB2,ASCL1,ASIC1,ASIC2,ASIC4,ASXL3,ATP5EP2,ATP5G2,ATP9A,AXIN2,AZIN1,B3GALT2,BAI3,BAMBI,BARHL1,BARHL2,BAZ2A,BBS7,BBX,BCL11A,…
Age	positive	GO Cellular Component	GO:0005623	cell	1	1.11E-148	1.40E-145	1.40E-145	1.356401	2043.643	2772	10536	0.693	0.2630979	870	3271	14800	AAAS,AATF,ABCC5,ABCD4,ACIN1,ACTN1,ACTR5,ADAMTS5,ADCY2,ADCY4,ADCY5,ADHFE1,ADPRHL2,ADRB1,ADRBK1,ADSL,AGAP3,AJAP1,ALDH1A1,ALG3,ALOX5AP,ALOXE3,ALX1,AMN,ANAPC5,ANAPC7,ANK1,ANKRD13A,AP1G2,APOA1,APOL5,APP,AREL1,ARF3,ARHGEF25,ARID1A,ARID1B,ARID5B,ARL14EP,ARL2BP,ARL4C,ARL5C,ARPC2,ARX,ASB2,ASCL1,ASIC1,ASIC2,ASIC4,ASXL3,ATP5EP2,ATP5G2,ATP9A,AXIN2,AZIN1,B3GALT2,BAI3,BAMBI,BARHL1,BARHL2,BAZ2A,BBS7,BBX,BCL11A,…
Age	positive	GO Cellular Component	GO:0005634	nucleus	3	1.08E-133	1.36E-130	4.54E-131	1.485156	1398.506	2077	7210	0.51925	0.2880721	473	1660	6074	AAAS,AATF,ACIN1,ACTN1,ACTR5,ADAMTS5,ADPRHL2,ADRB1,AGAP3,ALOX5AP,ALX1,ANAPC5,ANAPC7,APOA1,AREL1,ARID1A,ARID1B,ARID5B,ARL2BP,ARL4C,ARX,ASCL1,ASXL3,AXIN2,BARHL1,BARHL2,BAZ2A,BBX,BCL11A,BCL11B,BCL9L,BCOR,BNC2,BRPF1,BRSK1,BSX,BTBD10,BTRC,C11orf30,C5orf20,CALCOCO1,CAMK2G,CAMK2N2,CAMKK2,CASK,CASZ1,CBFA2T2,CBX5,CBX8,CDAN1,CDC14A,CDK13,CDK14,CDK19,CDK5R2,CDKN2C,CDX2,CELF2,CELF3,CELF4,CHD3,CHD4,CHD5,CIZ1,C…
Age	positive	GO Cellular Component	GO:0043231	intracellular membrane-bounded organelle	4	2.36E-128	2.98E-125	7.46E-126	1.400157	1698.38	2378	8756	0.5945	0.2715852	631	2437	10012	AAAS,AATF,ABCD4,ACIN1,ACTN1,ACTR5,ADAMTS5,ADCY5,ADHFE1,ADPRHL2,ADRB1,ADSL,AGAP3,ALG3,ALOX5AP,ALX1,AMN,ANAPC5,ANAPC7,ANK1,ANKRD13A,AP1G2,APOA1,APP,AREL1,ARF3,ARID1A,ARID1B,ARID5B,ARL2BP,ARL4C,ARPC2,ARX,ASCL1,ASXL3,ATP5EP2,ATP5G2,ATP9A,AXIN2,B3GALT2,BARHL1,BARHL2,BAZ2A,BBS7,BBX,BCL11A,BCL11B,BCL9L,BCOR,BMF,BNC2,BRPF1,BRSK1,BRSK2,BSX,BTBD10,BTRC,C11orf30,C14orf119,C5orf20,CABP7,CACNB1,CACNG2,CACNG4,…
Age	positive	GO Cellular Component	GO:0043227	membrane-bounded organelle	5	1.53E-127	1.93E-124	3.86E-125	1.398401	1700.514	2378	8767	0.5945	0.2712444	631	2442	10046	AAAS,AATF,ABCD4,ACIN1,ACTN1,ACTR5,ADAMTS5,ADCY5,ADHFE1,ADPRHL2,ADRB1,ADSL,AGAP3,ALG3,ALOX5AP,ALX1,AMN,ANAPC5,ANAPC7,ANK1,ANKRD13A,AP1G2,APOA1,APP,AREL1,ARF3,ARID1A,ARID1B,ARID5B,ARL2BP,ARL4C,ARPC2,ARX,ASCL1,ASXL3,ATP5EP2,ATP5G2,ATP9A,AXIN2,B3GALT2,BARHL1,BARHL2,BAZ2A,BBS7,BBX,BCL11A,BCL11B,BCL9L,BCOR,BMF,BNC2,BRPF1,BRSK1,BRSK2,BSX,BTBD10,BTRC,C11orf30,C14orf119,C5orf20,CABP7,CACNB1,CACNG2,CACNG4,…
Age	positive	GO Cellular Component	GO:0043229	intracellular organelle	6	7.93E-123	1.00E-119	1.67E-120	1.378783	1757.347	2423	9060	0.60575	0.2674393	666	2608	10992	AAAS,AATF,ABCD4,ACIN1,ACTN1,ACTR5,ADAMTS5,ADCY5,ADHFE1,ADPRHL2,ADRB1,ADSL,AGAP3,ALG3,ALOX5AP,ALX1,AMN,ANAPC5,ANAPC7,ANK1,ANKRD13A,AP1G2,APOA1,APP,AREL1,ARF3,ARHGEF25,ARID1A,ARID1B,ARID5B,ARL2BP,ARL4C,ARPC2,ARX,ASCL1,ASXL3,ATP5EP2,ATP5G2,ATP9A,AXIN2,B3GALT2,BARHL1,BARHL2,BAZ2A,BBS7,BBX,BCL11A,BCL11B,BCL9L,BCOR,BIN3,BMF,BNC2,BRPF1,BRSK1,BRSK2,BSX,BTBD10,BTRC,C11orf30,C14orf119,C5orf20,CABP7,CACNA1D…
Age	positive	GO Cellular Component	GO:0043226	organelle	7	2.51E-122	3.17E-119	4.54E-120	1.377719	1758.704	2423	9067	0.60575	0.2672328	666	2614	11024	AAAS,AATF,ABCD4,ACIN1,ACTN1,ACTR5,ADAMTS5,ADCY5,ADHFE1,ADPRHL2,ADRB1,ADSL,AGAP3,ALG3,ALOX5AP,ALX1,AMN,ANAPC5,ANAPC7,ANK1,ANKRD13A,AP1G2,APOA1,APP,AREL1,ARF3,ARHGEF25,ARID1A,ARID1B,ARID5B,ARL2BP,ARL4C,ARPC2,ARX,ASCL1,ASXL3,ATP5EP2,ATP5G2,ATP9A,AXIN2,B3GALT2,BARHL1,BARHL2,BAZ2A,BBS7,BBX,BCL11A,BCL11B,BCL9L,BCOR,BIN3,BMF,BNC2,BRPF1,BRSK1,BRSK2,BSX,BTBD10,BTRC,C11orf30,C14orf119,C5orf20,CABP7,CACNA1D…
Age	positive	GO Cellular Component	GO:0044424	intracellular part	8	6.81E-119	8.61E-116	1.08E-116	1.346546	1890.02	2545	9744	0.63625	0.2611864	756	2928	12578	AAAS,AATF,ABCD4,ACIN1,ACTN1,ACTR5,ADAMTS5,ADCY2,ADCY4,ADCY5,ADHFE1,ADPRHL2,ADRB1,ADRBK1,ADSL,AGAP3,ALDH1A1,ALG3,ALOX5AP,ALOXE3,ALX1,AMN,ANAPC5,ANAPC7,ANK1,ANKRD13A,AP1G2,APOA1,APOL5,APP,AREL1,ARF3,ARHGEF25,ARID1A,ARID1B,ARID5B,ARL14EP,ARL2BP,ARL4C,ARPC2,ARX,ASB2,ASCL1,ASXL3,ATP5EP2,ATP5G2,ATP9A,AXIN2,AZIN1,B3GALT2,BAMBI,BARHL1,BARHL2,BAZ2A,BBS7,BBX,BCL11A,BCL11B,BCL9L,BCOR,BIN3,BMF,BNC2,BRPF1,BRS…
Age	positive	GO Cellular Component	GO:0005622	intracellular	9	3.89E-118	4.92E-115	5.46E-116	1.344088	1897.197	2550	9781	0.6375	0.2607095	761	2950	12748	AAAS,AATF,ABCD4,ACIN1,ACTN1,ACTR5,ADAMTS5,ADCY2,ADCY4,ADCY5,ADHFE1,ADPRHL2,ADRB1,ADRBK1,ADSL,AGAP3,ALDH1A1,ALG3,ALOX5AP,ALOXE3,ALX1,AMN,ANAPC5,ANAPC7,ANK1,ANKRD13A,AP1G2,APOA1,APOL5,APP,AREL1,ARF3,ARHGEF25,ARID1A,ARID1B,ARID5B,ARL14EP,ARL2BP,ARL4C,ARL5C,ARPC2,ARX,ASB2,ASCL1,ASXL3,ATP5EP2,ATP5G2,ATP9A,AXIN2,AZIN1,B3GALT2,BAMBI,BARHL1,BARHL2,BAZ2A,BBS7,BBX,BCL11A,BCL11B,BCL9L,BCOR,BIN3,BMF,BNC2,BRP…
Age	positive	GO Cellular Component	GO:0005667	transcription factor complex	10	2.99E-32	3.78E-29	3.78E-30	1.984041	133.0618	264	686	0.066	0.3848397	46	105	291	ALX1,BSX,DACH1,DMBX1,FOXA2,FOXB1,FOXB2,FOXF2,HDAC9,HELT,HNF1B,HOXA11,HOXD12,LBX1,LDB2,LEF1,LMO4,MEIS1,MSX2,NFATC2,NKX2-5,NPAS4,NR6A1,PBX1,PBX3,PITX1,PITX2,POU3F1,RARG,RBPJL,RCOR2,RFX3,SATB2,SIN3A,SIX1,SKI,SMAD6,TAL1,TBX5,TCF4,TCF7,TCF7L2,TFAP2D,TLE1,TWIST2,ZFHX3
Age	positive	GO Cellular Component	GO:0000228	nuclear chromosome	11	1.03E-21	1.30E-18	1.18E-19	1.98904	87.47939	174	451	0.0435	0.3858093	29	84	307	ACTR5,ARID1A,CALCOCO1,CBX5,CBX8,CDX2,DLX5,GATA3,GBX1,HIRA,HOXD12,HSPA2,MEF2C,NR1D1,PHF12,PHOX2B,PLCB1,RARA,RFX3,RRS1,SATB1,SCRT2,SIN3A,SMARCD3,SPI1,SRF,TAL1,TCF7L2,ZBTB18
Age	positive	GO Cellular Component	GO:0043005	neuron projection	12	3.97E-17	5.02E-14	4.19E-15	1.688084	131.51	222	678	0.0555	0.3274336	75	206	653	ACTN1,ADCY2,ADCY4,APP,ASIC2,BMPR1A,CADM1,CDH13,CDH8,CNKSR2,CRH,CYP17A1,DCX,DLG2,DLG3,DOC2A,DSCAM,EPHA4,EPHA7,EPHB1,EPHB2,FBXO2,FRMPD4,FZD2,FZD7,GNAO1,GNAS,GRIA1,GRIA4,GRIK3,GRIN2B,GRIN3A,GRM1,GRM4,GRM7,GSK3B,HCN1,IRX3,JPH4,KCNA1,KCNMA1,KLHL14,LAMP5,LRRTM1,MYO1D,NCAM2,NFIB,NRP2,NTRK2,OTX2,P2RY1,PDE2A,PFN2,PPP1R9A,RARA,RASGRF1,RELN,RHOA,ROBO3,RUFY3,SAMD4A,SEMA3A,SEZ6,SHISA9,SLC12A5,SLC17A6,SLC32A1,…
Age	positive	GO Cellular Component	GO:0097458	neuron part	13	2.41E-15	3.05E-12	2.34E-13	1.569065	165.0664	259	851	0.06475	0.3043478	94	256	804	ACTN1,ADCY2,ADCY4,APP,ARID1A,ASCL1,ASIC2,BMPR1A,CADM1,CASK,CDH13,CDH8,CNKSR2,CRH,CTNND2,CYP17A1,DCX,DLG2,DLG3,DOC2A,DPF1,DSCAM,EPHA4,EPHA7,EPHB1,EPHB2,FBXO2,FRMPD4,FZD2,FZD7,GNAO1,GNAS,GNAT1,GRIA1,GRIA4,GRIK2,GRIK3,GRIN2B,GRIN3A,GRM1,GRM4,GRM7,GSK3B,HCN1,IRX3,JPH4,KCNA1,KCNMA1,KLHL14,LAMP5,LRRTM1,MYO1D,MYO3B,NCAM2,NEUROG1,NFIB,NLGN2,NPTN,NRP2,NTRK2,OTX2,P2RY1,PDE1B,PDE2A,PFN2,PPP1R1B,PPP1R9A,RARA…
Age	positive	GO Cellular Component	GO:0000790	nuclear chromatin	14	1.75E-12	2.22E-09	1.58E-10	1.843482	64.00931	118	330	0.0295	0.3575758	23	59	158	ACTR5,ARID1A,CALCOCO1,CBX5,CBX8,DLX5,GATA3,HIRA,MEF2C,NR1D1,PHF12,PHOX2B,PLCB1,RARA,RFX3,SATB1,SCRT2,SIN3A,SMARCD3,SPI1,SRF,TAL1,TCF7L2
Age	positive	GO Cellular Component	GO:0044456	synapse part	15	2.14E-11	2.71E-08	1.81E-09	1.778274	66.91882	119	345	0.02975	0.3449275	47	117	368	AXIN2,BRSK1,CADM1,CASK,CBLN1,CDH8,CHRNA2,CNKSR2,DLG2,DLGAP3,DOC2A,EPHA4,EPHA7,GABRA1,GABRB2,GLRA1,GRIA1,GRIA2,GRIA3,GRIA4,GRID1,GRIK2,GRIK3,GRIN2B,GRIN3A,GRM1,GRM4,GRM7,KCNMA1,LRRC4,LRRTM1,LRRTM3,LRRTM4,NLGN2,NPTN,NTRK2,P2RY1,PDE2A,PFN2,RIMS4,SHC4,SLC17A6,SLC32A1,SNCB,SYT7,TRIM9,UNC13A
Age	positive	GO Cellular Component	GO:0042995	cell projection	16	2.69E-11	3.40E-08	2.13E-09	1.430104	196.4892	281	1013	0.07025	0.2773939	105	341	1298	ACTN1,ADCY2,ADCY4,ADCY5,APP,ARL4C,ARPC2,ASIC2,BBS7,BMPR1A,CADM1,CAMKK2,CASK,CDH13,CDH8,CNKSR2,CRH,CYP17A1,DCX,DLG2,DLG3,DNAH2,DOC2A,DRD3,DSCAM,EPHA4,EPHA7,EPHB1,EPHB2,FBXO2,FERMT2,FRMPD4,FZD2,FZD5,FZD7,GLI2,GNAO1,GNAS,GNAT1,GRB7,GRIA1,GRIA4,GRIK3,GRIN2B,GRIN3A,GRM1,GRM4,GRM7,GSK3B,HCN1,IRX3,JPH4,KCNA1,KCNMA1,KLHL14,LAMP5,LRRTM1,MAGI1,MPP1,MYO1D,MYO3B,NCAM2,NFIB,NRBP1,NRP2,NTRK2,ODF2,OTX2,OXTR,P2R…
Age	positive	GO Cellular Component	GO:0000785	chromatin	17	3.36E-11	4.26E-08	2.50E-09	1.649323	91.55271	151	472	0.03775	0.3199153	31	89	340	ACTR5,ARID1A,BAZ2A,CALCOCO1,CBX5,CBX8,DLX5,GATA3,HIC1,HIRA,IKZF1,MAF,MEF2C,NR1D1,PHF12,PHOX2B,PLCB1,RARA,RCOR2,RFX3,SALL1,SALL4,SATB1,SCRT2,SIN3A,SMARCD3,SPI1,SRF,STAG2,TAL1,TCF7L2
Age	positive	GO Cellular Component	GO:0044454	nuclear chromosome part	18	3.52E-11	4.46E-08	2.48E-09	1.757227	68.8585	121	355	0.03025	0.3408451	24	71	264	ACTR5,ARID1A,CALCOCO1,CBX5,CBX8,DLX5,GATA3,HIRA,HSPA2,MEF2C,NR1D1,PHF12,PHOX2B,PLCB1,RARA,RFX3,SATB1,SCRT2,SIN3A,SMARCD3,SPI1,SRF,TAL1,TCF7L2
Age	positive	GO Cellular Component	GO:0008328	ionotropic glutamate receptor complex	19	9.78E-11	1.24E-07	6.51E-09	2.713421	14.74154	40	76	0.01	0.5263158	17	27	43	CACNG2,CACNG4,DLG3,GRIA1,GRIA2,GRIA3,GRIA4,GRIK2,GRIN2B,GRIN3A,LRRTM4,NRN1,OLFM1,OLFM3,SHISA6,SHISA9,VWC2L
Age	positive	GO Cellular Component	GO:0034451	centriolar satellite	20	1.09E-10	1.38E-07	6.92E-09	2.910363	12.02599	35	62	0.00875	0.5645161	1	4	9	PAX2
Age	positive	GO Cellular Component	GO:0014701	junctional sarcoplasmic reticulum membrane	21	5.42E-10	6.85E-07	3.26E-08	5.1555	2.521579	13	13	0.00325	1	2	2	10	JPH3,JPH4
Age	positive	GO Cellular Component	GO:0032281	alpha-amino-3-hydroxy-5-methyl-4-isoxazolepropionic acid selective glutamate receptor complex	22	1.03E-09	1.30E-06	5.90E-08	2.782333	12.21996	34	63	0.0085	0.5396825	14	19	28	CACNG2,CACNG4,DLG3,GRIA1,GRIA2,GRIA3,GRIA4,LRRTM4,NRN1,OLFM1,OLFM3,SHISA6,SHISA9,VWC2L
Age	positive	GO Cellular Component	GO:0005694	chromosome	23	3.63E-09	4.59E-06	2.00E-07	1.436128	151.1008	217	779	0.05425	0.2785623	43	166	693	ACTR5,ARID1A,BAZ2A,CALCOCO1,CBX5,CBX8,CDX2,CSNK1A1,DCTN3,DLX5,DMAP1,GATA3,GBX1,HIC1,HIRA,HOXD12,HSPA2,IKZF1,MAF,MEF2C,NR1D1,PHF12,PHOX2B,PLCB1,RARA,RBBP6,RCOR2,RFX3,RRS1,SALL1,SALL4,SATB1,SCRT2,SEC13,SIN3A,SMARCD3,SPI1,SRF,STAG2,TAL1,TCF7L2,XPO1,ZBTB18
Age	positive	GO Cellular Component	GO:0045202	synapse	24	4.25E-09	5.38E-06	2.24E-07	1.548688	98.14761	152	506	0.038	0.3003953	63	164	509	APP,ASIC1,ASIC2,AXIN2,BRSK1,CADM1,CASK,CAV3,CBLN1,CDH8,CHRNA2,CNKSR2,DLG2,DLG3,DLGAP3,DOC2A,EPHA4,EPHA7,GABRA1,GABRB2,GLRA1,GRIA1,GRIA2,GRIA3,GRIA4,GRID1,GRIK2,GRIK3,GRIN2B,GRIN3A,GRM1,GRM4,GRM7,KCNMA1,LGI1,LRRC4,LRRTM1,LRRTM3,LRRTM4,NLGN2,NPTN,NRN1,NTRK2,OLFM1,OLFM3,P2RY1,PDE2A,PFN2,PPFIA2,PPP1R9A,PRRT1,PRRT2,RIMS4,SAMD4A,SHC4,SHISA9,SLC17A6,SLC32A1,SNCB,SYT7,TRIM9,UNC13A,VWC2L
Age	positive	GO Cellular Component	GO:0030424	axon	25	4.32E-09	5.47E-06	2.19E-07	1.769231	52.56522	93	271	0.02325	0.3431734	32	83	265	APP,CADM1,CDH8,CRH,CYP17A1,DLG2,DSCAM,EPHA4,EPHB1,EPHB2,GRIK3,GRM4,GRM7,HCN1,IRX3,KCNA1,KCNMA1,LRRTM1,MYO1D,NCAM2,NFIB,NRP2,NTRK2,PDE2A,PFN2,RHOA,ROBO3,SEMA3A,SLC32A1,SNCB,STMN2,TGFB2
Age	positive	GO Cellular Component	GO:0034702	ion channel complex	26	2.10E-08	2.66E-05	1.02E-06	1.767006	48.10397	85	248	0.02125	0.3427419	35	80	245	CACNA1D,CACNA1E,CACNA1I,CACNA2D2,CACNB1,CACNB3,CACNG2,CACNG4,CHRNA2,CLCN1,DLG3,GABRA1,GABRB2,GLRA1,GRIA1,GRIA2,GRIA3,GRIA4,GRIK2,GRIN2B,GRIN3A,HSPA2,KCNA1,KCNG3,KCNH4,KCNJ3,KCNJ4,KCNMA1,LRRTM4,NRN1,OLFM1,OLFM3,SHISA6,SHISA9,VWC2L
Age	positive	GO Cellular Component	GO:0044425	membrane part	27	2.28E-08	2.88E-05	1.07E-06	1.188201	603.4332	717	3111	0.17925	0.2304725	307	1140	6193	AAAS,ABCC5,ABCD4,ADCY2,ADCY4,ADCY5,ADRB1,AJAP1,ALG3,ALOX5AP,AMIGO3,AMN,ANK1,AP1G2,APP,AREL1,ASIC1,ASIC2,ASIC4,ATP5EP2,ATP5G2,ATP9A,ATRNL1,B3GALT2,BAI3,BAMBI,BBS7,BMPR1A,BTBD11,C3orf18,C8A,CABP7,CACNA1D,CACNA1E,CACNA1I,CACNA2D2,CACNB1,CACNB3,CACNG2,CACNG4,CADM1,CAMK2G,CASK,CAV3,CBLN1,CD248,CD300A,CD40,CDAN1,CDH13,CDH8,CDON,CELSR1,CELSR2,CHRNA2,CHST12,CHSY3,CLCN1,CLCN3,CLEC14A,CLTA,CNKSR2,CNNM2,COL…
Age	positive	GO Cellular Component	GO:0097060	synaptic membrane	28	2.40E-08	3.03E-05	1.08E-06	1.775546	46.74619	83	241	0.02075	0.3443983	35	80	220	CASK,CBLN1,CHRNA2,CNKSR2,DLG2,DLGAP3,EPHA4,EPHA7,GABRA1,GABRB2,GLRA1,GRIA1,GRIA2,GRIA3,GRIA4,GRID1,GRIK2,GRIK3,GRIN2B,GRIN3A,GRM4,GRM7,KCNMA1,LRRC4,LRRTM1,LRRTM3,LRRTM4,NLGN2,NPTN,NTRK2,P2RY1,PDE2A,RIMS4,SHC4,UNC13A
Age	positive	GO Cellular Component	GO:0031224	intrinsic to membrane	29	4.06E-08	5.14E-05	1.77E-06	1.201542	520.997	626	2686	0.1565	0.2330603	265	959	5374	AAAS,ABCC5,ABCD4,ADCY2,ADCY4,ADCY5,ADRB1,AJAP1,ALG3,ALOX5AP,AMIGO3,AMN,APP,AREL1,ASIC1,ASIC2,ASIC4,ATP5G2,ATP9A,ATRNL1,B3GALT2,BAI3,BAMBI,BMPR1A,BTBD11,C3orf18,C8A,CABP7,CACNA1D,CACNA1E,CACNA1I,CACNA2D2,CACNB1,CACNB3,CACNG2,CACNG4,CADM1,CD248,CD300A,CD40,CDAN1,CDH13,CDH8,CDON,CELSR1,CELSR2,CHRNA2,CHST12,CHSY3,CLCN1,CLCN3,CLEC14A,CNNM2,COL23A1,COX20,CSMD3,CXCR5,DAB2,DCST2,DLG3,DLL4,DNAJC22,DPAGT1,…
Age	positive	GO Cellular Component	GO:0016021	integral to membrane	30	5.41E-08	6.84E-05	2.28E-06	1.2021	509.9408	613	2629	0.15325	0.2331685	257	936	5261	AAAS,ABCC5,ABCD4,ADCY2,ADCY4,ADCY5,ADRB1,AJAP1,ALG3,ALOX5AP,AMIGO3,AMN,APP,AREL1,ASIC1,ASIC2,ASIC4,ATP5G2,ATP9A,ATRNL1,B3GALT2,BAI3,BAMBI,BMPR1A,BTBD11,C3orf18,C8A,CABP7,CACNA1D,CACNA1E,CACNA1I,CACNA2D2,CACNB1,CACNB3,CACNG2,CACNG4,CADM1,CD248,CD300A,CD40,CDAN1,CDH8,CDON,CELSR1,CELSR2,CHRNA2,CHST12,CHSY3,CLCN1,CLCN3,CLEC14A,CNNM2,COL23A1,COX20,CSMD3,CXCR5,DAB2,DCST2,DLG3,DLL4,DNAJC22,DPAGT1,DRD3,D…
Age	positive	GO Cellular Component	GO:0044459	plasma membrane part	31	2.17E-07	0.000274028	8.84E-06	1.283061	257.9769	331	1330	0.08275	0.2488722	150	458	2082	ABCC5,ABCD4,ADRB1,AJAP1,ANK1,APP,ASIC1,ASIC2,ASIC4,BBS7,BMPR1A,C8A,CACNA1D,CACNA1E,CACNA1I,CACNA2D2,CACNB1,CACNB3,CACNG2,CACNG4,CADM1,CASK,CAV3,CBLN1,CD40,CDH13,CELSR1,CHRNA2,CLCN1,CLCN3,CLTA,CNKSR2,CNNM2,CXCR5,DAB2,DLG2,DLG3,DLGAP3,DRD3,DSCAM,EDA,EFNA1,EFNA3,EFNB3,EPHA4,EPHA7,EPHB1,EPHB2,ERBB4,FERMT2,FGFR3,FZD2,FZD7,GABRA1,GABRB2,GAS1,GJD3,GLRA1,GNAO1,GNAQ,GNAS,GNAT1,GPC6,GPR3,GPR4,GPRC5C,GRIA1,…
Age	positive	GO Cellular Component	GO:0045211	postsynaptic membrane	32	3.53E-07	0.00044628	1.39E-05	1.75981	40.34526	71	208	0.01775	0.3413462	29	69	186	CBLN1,CHRNA2,CNKSR2,DLG2,DLGAP3,EPHA4,EPHA7,GABRA1,GABRB2,GLRA1,GRIA1,GRIA2,GRIA3,GRIA4,GRID1,GRIK2,GRIK3,GRIN2B,GRIN3A,GRM7,KCNMA1,LRRC4,LRRTM1,LRRTM3,LRRTM4,NLGN2,NTRK2,P2RY1,SHC4
Age	positive	GO Cellular Component	GO:0005578	proteinaceous extracellular matrix	33	4.98E-07	0.000630338	1.91E-05	1.710996	44.41858	76	229	0.019	0.3318777	37	90	377	ADAMTS5,ADAMTS6,ADAMTSL1,BMP4,C1QL1,C1QL4,CASK,CD248,COL12A1,COL23A1,COL8A2,CTGF,EDA,FBLN5,FGF9,GLDN,GPC6,HAPLN1,KAZALD1,LAMC2,LOX,LTBP4,MMP16,NAV2,NTN1,RELL2,RELN,SFRP1,SMOC1,VCAN,WNT10A,WNT10B,WNT2,WNT3,WNT5A,WNT7B,WNT8B
Age	positive	GO Cellular Component	GO:0005886	plasma membrane	34	6.53E-07	0.000825522	2.43E-05	1.189098	486.0828	578	2506	0.1445	0.2306464	254	869	4378	ABCC5,ABCD4,ACTN1,ADCY2,ADCY4,ADCY5,ADRB1,ADRBK1,AJAP1,AMN,ANK1,ANKRD13A,APOA1,APP,ARHGEF25,ARL4C,ARPC2,ASIC1,ASIC2,ASIC4,AXIN2,BAI3,BAMBI,BBS7,BMF,BMPR1A,BNC2,BRPF1,BRSK1,C8A,CABP7,CACNA1D,CACNA1E,CACNA1I,CACNA2D2,CACNB1,CACNB3,CACNG2,CACNG4,CADM1,CAMK2G,CASK,CAV3,CBLN1,CD300A,CD40,CDH13,CDH8,CDK14,CDK5R2,CDON,CELSR1,CELSR2,CHRNA2,CLCN1,CLCN3,CLTA,CNKSR2,CNNM2,COL23A1,CRIPAK,CSMD3,CTGF,CXCR5,DAB…
Age	positive	GO Cellular Component	GO:0031012	extracellular matrix	35	6.75E-07	0.000853251	2.44E-05	1.642122	52.37125	86	270	0.0215	0.3185185	41	107	438	ADAMTS5,ADAMTS6,ADAMTSL1,BMP4,C1QL1,C1QL4,CASK,CD248,CDH8,CDON,COL12A1,COL23A1,COL8A2,CTGF,EDA,FBLN5,FGF9,GLDN,GPC6,HAPLN1,KAZALD1,LAMC2,LOX,LTBP4,MMP16,NAV2,NTN1,RELL2,RELN,SFRP1,SFRP2,SMOC1,TGFB2,VCAN,WNT10A,WNT10B,WNT2,WNT3,WNT5A,WNT7B,WNT8B
Age	positive	GO Cellular Component	GO:0043025	neuronal cell body	36	9.53E-07	0.001204962	3.35E-05	1.625103	53.53506	87	276	0.02175	0.3152174	30	89	284	ASCL1,ASIC2,BMPR1A,CNKSR2,CRH,CTNND2,CYP17A1,DLG3,EPHA4,EPHA7,EPHB2,GNAT1,GRIA1,GRIK2,GRIK3,GRIN3A,GSK3B,KCNA1,KLHL14,NEUROG1,NTRK2,PDE1B,PPP1R1B,RARA,SLC12A5,SNCB,SNX18,SRR,TBX21,TGFB2
Age	positive	GO Cellular Component	GO:0071944	cell periphery	37	1.12E-06	0.001420972	3.84E-05	1.183329	492.6777	583	2540	0.14575	0.2295276	257	883	4477	ABCC5,ABCD4,ACTN1,ADCY2,ADCY4,ADCY5,ADRB1,ADRBK1,AGAP3,AJAP1,AMN,ANK1,ANKRD13A,APOA1,APP,ARHGEF25,ARL4C,ARPC2,ASIC1,ASIC2,ASIC4,AXIN2,BAI3,BAMBI,BBS7,BMF,BMPR1A,BNC2,BRPF1,BRSK1,C8A,CABP7,CACNA1D,CACNA1E,CACNA1I,CACNA2D2,CACNB1,CACNB3,CACNG2,CACNG4,CADM1,CAMK2G,CASK,CAV3,CBLN1,CD300A,CD40,CDH13,CDH8,CDK14,CDK5R2,CDON,CELSR1,CELSR2,CHRNA2,CLCN1,CLCN3,CLTA,CNKSR2,CNNM2,COL23A1,CRIPAK,CSMD3,CTGF,CXC…
Age	positive	GO Cellular Component	GO:0044463	cell projection part	38	1.41E-06	0.00177977	4.68E-05	1.446433	96.78984	140	499	0.035	0.2805611	53	167	630	ACTN1,APP,ASIC2,BBS7,CASK,CDH8,CRH,DLG2,DLG3,DNAH2,DSCAM,EPHA4,FBXO2,FERMT2,FRMPD4,FZD2,FZD7,GNAT1,GRIA1,GRIK3,GRM4,GRM7,GSK3B,JPH4,KCNA1,KCNMA1,LAMP5,LRRTM1,MYO1D,MYO3B,NTRK2,ODF2,OTX2,P2RY1,PEX19,PFN2,PPP1R9A,RASGRF1,RHOA,RUFY3,SEZ6,SHISA9,SLC12A5,SLC22A12,SLC32A1,SNCB,SNX18,SPEF1,SPRY2,SPRY4,STMN2,SYNGAP1,TSHZ3
Age	positive	GO Cellular Component	GO:0008021	synaptic vesicle	39	1.60E-06	0.002018289	5.18E-05	2.259945	14.15964	32	73	0.008	0.4383562	10	25	104	BRSK1,CADM1,DOC2A,GRIA1,GRIA2,GRIN2B,SLC17A6,SLC32A1,SYT7,TRIM9
Age	positive	GO Cellular Component	GO:0043235	receptor complex	40	2.41E-06	0.003049552	7.62E-05	1.848869	28.1253	52	145	0.013	0.3586207	25	59	188	CACNG2,CACNG4,CD40,CHRNA2,DAB2,DLG3,GRIA1,GRIA2,GRIA3,GRIA4,GRIK2,GRIN2B,GRIN3A,GRM1,ITGB7,LRRTM4,NRN1,NRP2,OLFM1,OLFM3,PLXNA2,PLXNA4,SHISA6,SHISA9,VWC2L
Age	positive	GO Cellular Component	GO:0044297	cell body	41	6.40E-06	0.008090611	0.000197332	1.553712	56.63854	88	292	0.022	0.3013699	31	96	310	ASCL1,ASIC2,BMPR1A,CNKSR2,CRH,CTNND2,CYP17A1,DLG3,EPHA4,EPHA7,EPHB2,GNAT1,GRIA1,GRIK2,GRIK3,GRIN3A,GSK3B,KCNA1,KLHL14,NEUROG1,NTRK2,P2RY1,PDE1B,PPP1R1B,RARA,SLC12A5,SNCB,SNX18,SRR,TBX21,TGFB2
Age	positive	GO Cellular Component	GO:0030425	dendrite	42	7.64E-06	0.009670809	0.000230257	1.523953	61.6817	94	318	0.0235	0.2955975	40	106	318	ACTN1,ADCY2,ADCY4,APP,ASIC2,BMPR1A,CADM1,DLG3,EPHA4,EPHA7,EPHB1,EPHB2,FBXO2,FRMPD4,GNAS,GRIA1,GRIA4,GRIK3,GRM1,GRM4,GRM7,GSK3B,HCN1,JPH4,KCNA1,LAMP5,NTRK2,P2RY1,PDE2A,PPP1R9A,RARA,RELN,SAMD4A,SEMA3A,SEZ6,SHISA9,SLC12A5,SLC32A1,SYNGAP1,TRIM9
Age	positive	GO Cellular Component	GO:0000275	mitochondrial proton-transporting ATP synthase complex, catalytic core F(1)	43	1.03E-05	0.01301236	0.000302613	5.1555	1.357773	7	7	0.00175	1	1	1	5	ATP5EP2
Age	positive	GO Cellular Component	GO:0005790	smooth endoplasmic reticulum	44	1.06E-05	0.01334834	0.000303371	3.351075	3.879352	13	20	0.00325	0.65	2	5	17	JPH4,MYO1D
Age	positive	GO Cellular Component	GO:0030136	clathrin-coated vesicle	45	1.85E-05	0.0233753	0.000519451	1.780317	26.9615	48	139	0.012	0.3453237	15	48	203	AP1G2,BRSK1,CADM1,CLTA,DAB2,DOC2A,GRIA1,GRIA2,GRIN2B,SGIP1,SLC17A6,SLC32A1,SNX18,SYT7,TRIM9
Age	positive	GO Cellular Component	GO:0030426	growth cone	46	2.10E-05	0.02653828	0.000576919	1.796614	25.60372	46	132	0.0115	0.3484848	15	38	101	DLG3,DSCAM,EPHA4,GSK3B,LAMP5,LRRTM1,NTRK2,OTX2,PPP1R9A,RASGRF1,RUFY3,SNCB,SNX18,STMN2,TSHZ3
Age	positive	GO Cellular Component	GO:0030121	AP-1 adaptor complex	47	2.39E-05	0.03019296	0.000642403	3.544406	3.103482	11	16	0.00275	0.6875	1	2	5	AP1G2
Age	positive	GO Cellular Component	GO:0000792	heterochromatin	48	2.54E-05	0.03212914	0.000669357	2.001547	16.48725	33	85	0.00825	0.3882353	7	20	60	BAZ2A,CBX5,CBX8,IKZF1,SALL1,SALL4,SATB1
Age	positive	GO Cellular Component	GO:0033017	sarcoplasmic reticulum membrane	49	2.83E-05	0.03585397	0.000731714	3.007375	4.655223	14	24	0.0035	0.5833333	3	6	34	CAMK2G,JPH3,JPH4
Age	positive	GO Cellular Component	GO:0044450	microtubule organizing center part	50	3.83E-05	0.04840397	0.00096808	1.888649	19.59073	37	101	0.00925	0.3663366	2	26	105	ODF2,PAX2
Age	positive	GO Cellular Component	GO:0030427	site of polarized growth	51	3.99E-05	0.05053495	0.000990881	1.756689	26.18563	46	135	0.0115	0.3407407	15	41	105	DLG3,DSCAM,EPHA4,GSK3B,LAMP5,LRRTM1,NTRK2,OTX2,PPP1R9A,RASGRF1,RUFY3,SNCB,SNX18,STMN2,TSHZ3
Age	positive	GO Cellular Component	GO:0045261	proton-transporting ATP synthase complex, catalytic core F(1)	52	6.83E-05	0.08645596	0.001662615	4.511063	1.551741	7	8	0.00175	0.875	1	2	6	ATP5EP2
Age	positive	GO Cellular Component	GO:0031225	anchored to membrane	53	7.15E-05	0.09039381	0.001705544	1.982885	15.12947	30	78	0.0075	0.3846154	12	26	140	CDH13,EFNA1,EFNA3,GAS1,GFRA4,GPC6,LSAMP,MDGA2,NCAM1,NEGR1,NRN1,RGMA
Age	positive	GO Cellular Component	GO:0030665	clathrin-coated vesicle membrane	54	0.000122779	0.1553152	0.002876207	1.933312	15.51741	30	80	0.0075	0.375	8	25	106	AP1G2,CLTA,DAB2,DOC2A,SGIP1,SLC17A6,SLC32A1,SYT7
Age	positive	GO Cellular Component	GO:0030135	coated vesicle	55	0.000135741	0.1717124	0.003122043	1.624764	32.00466	52	165	0.013	0.3151515	18	64	251	AP1G2,BRSK1,CADM1,CLTA,COPA,DAB2,DOC2A,GRIA1,GRIA2,GRIN2B,SEC13,SGIP1,SLC17A6,SLC32A1,SNX18,SREBF1,SYT7,TRIM9
Age	positive	GO Cellular Component	GO:0005796	Golgi lumen	56	0.000143284	0.1812544	0.003236685	2.2095	9.504413	21	49	0.00525	0.4285714	6	15	88	GPC6,MMP16,VCAN,WNT3,WNT5A,WNT7B
Age	positive	GO Cellular Component	GO:0044427	chromosomal part	57	0.000181373	0.2294367	0.004025206	1.292841	126.0789	163	650	0.04075	0.2507692	37	139	590	ACTR5,ARID1A,BAZ2A,CALCOCO1,CBX5,CBX8,CSNK1A1,DCTN3,DLX5,DMAP1,GATA3,HIC1,HIRA,HSPA2,IKZF1,MAF,MEF2C,NR1D1,PHF12,PHOX2B,PLCB1,RARA,RCOR2,RFX3,SALL1,SALL4,SATB1,SCRT2,SEC13,SIN3A,SMARCD3,SPI1,SRF,STAG2,TAL1,TCF7L2,XPO1
Age	positive	GO Cellular Component	GO:0005891	voltage-gated calcium channel complex	58	0.000332659	0.4208136	0.007255407	2.0622	10.66822	22	55	0.0055	0.4	9	14	36	CACNA1D,CACNA1E,CACNA1I,CACNA2D2,CACNB1,CACNB3,CACNG2,CACNG4,HSPA2
Age	positive	GO Cellular Component	GO:0044421	extracellular region part	59	0.000343784	0.4348868	0.007370962	1.291027	116.1866	150	599	0.0375	0.2504174	74	226	1185	ACTN1,ADAMTS5,ADAMTS6,ADAMTSL1,APOA1,BMP2,BMP4,BMP7,C1QL1,C1QL4,C8A,CASK,CD248,CDH13,COL12A1,COL23A1,COL8A2,COPA,CRH,CTGF,EDA,EDN3,FBLN5,FGF12,FGF5,FGF8,FGF9,GDF11,GFRA4,GLDN,GPC6,GREM1,HAPLN1,HGF,IGFBP5,IL23A,KAZALD1,KIT,LAMC2,LGI1,LOX,LTBP4,MMP16,NAV2,NTN1,OLFM1,OLFM3,PAPPA,PCSK9,PLA2G1B,POMC,PTHLH,RELL2,RELN,SEMA3F,SEZ6,SFRP1,SFRP2,SLIT2,SLIT3,SMOC1,SOSTDC1,STC1,TGFB2,UTP11L,VCAN,VWC2L,WNT10A,…
Age	positive	GO Cellular Component	GO:0005615	extracellular space	60	0.000467989	0.5920062	0.00986677	1.336173	84.56988	113	436	0.02825	0.2591743	55	162	880	APOA1,BMP2,BMP4,BMP7,C8A,CDH13,COL12A1,COPA,CRH,CTGF,EDN3,FBLN5,FGF12,FGF5,FGF8,FGF9,GDF11,GFRA4,GLDN,GPC6,GREM1,HGF,IGFBP5,IL23A,KIT,LGI1,LOX,LTBP4,OLFM1,OLFM3,PAPPA,PCSK9,PLA2G1B,POMC,PTHLH,RELN,SEMA3F,SEZ6,SFRP1,SFRP2,SLIT2,SLIT3,SOSTDC1,STC1,TGFB2,UTP11L,VCAN,VWC2L,WNT10A,WNT10B,WNT2,WNT3,WNT5A,WNT7B,WNT8B
Age	positive	GO Cellular Component	GO:0030662	coated vesicle membrane	61	0.000493569	0.6243642	0.01023548	1.735515	19.59073	34	101	0.0085	0.3366337	11	38	145	AP1G2,CLTA,COPA,DAB2,DOC2A,SEC13,SGIP1,SLC17A6,SLC32A1,SREBF1,SYT7
Age	positive	GO Cellular Component	GO:0043679	axon terminus	62	0.000597998	0.7564678	0.01220109	1.989842	11.05615	22	57	0.0055	0.3859649	9	20	62	CDH8,EPHA4,GRIK3,GRM4,KCNMA1,NTRK2,PFN2,SLC32A1,SNCB
Age	positive	GO Cellular Component	GO:0009986	cell surface	63	0.00065231	0.8251724	0.01309797	1.393832	59.54806	83	307	0.02075	0.2703583	36	90	522	APP,BMP2,CAV3,CD40,CDH13,CLCN3,DSCAML1,EPHA4,FERMT2,FZD5,GJD3,GLRA1,GREM1,GRIA1,GRIN2B,HNRNPU,HSPA2,HSPB1,KCNH5,KCNJ3,KCNMA1,KIT,MMP16,NCAM1,NLGN2,NTRK2,PCSK9,PLA2G1B,PPFIA2,RARA,RGMA,SCUBE3,SFRP1,SLIT2,TNFRSF14,WNT5A
Age	positive	GO Cellular Component	GO:0033178	proton-transporting two-sector ATPase complex, catalytic domain	64	0.000708521	0.8962796	0.01400437	3.60885	1.939676	7	10	0.00175	0.7	1	4	17	ATP5EP2
Age	positive	GO Cellular Component	GO:0034704	calcium channel complex	65	0.000788915	0.9979772	0.0153535	1.955534	11.25012	22	58	0.0055	0.3793103	9	17	54	CACNA1D,CACNA1E,CACNA1I,CACNA2D2,CACNB1,CACNB3,CACNG2,CACNG4,HSPA2
Age	positive	GO Cellular Component	GO:0005887	integral to plasma membrane	66	0.00097453	1	0.0186785	1.240475	139.4627	173	719	0.04325	0.240612	89	263	1246	ABCC5,ADRB1,APP,ASIC1,ASIC2,ASIC4,C8A,CACNG2,CACNG4,CD40,CELSR1,CHRNA2,CLCN1,CXCR5,DAB2,DLG3,DRD3,DSCAM,EDA,EFNA1,EFNA3,EFNB3,EPHA4,EPHA7,EPHB1,EPHB2,FGFR3,GABRA1,GABRB2,GJD3,GLRA1,GPC6,GPR3,GPR4,GPRC5C,GRIA1,GRIA2,GRIA3,GRIA4,GRIK2,GRIK3,GRIN2B,GRIN3A,GRM1,GRM4,GRM7,HCN1,HCRTR2,IGDCC3,ITGB7,JAG1,KCNA1,KCNG3,KCNH4,KCNH5,KCNH7,KCNJ3,KCNJ4,KCNK5,KCNMA1,LPAR4,LRRTM4,MMP16,MPP1,NLGN2,NPR3,NRG3,NRN1,N…
Age	positive	Mouse Phenotype	MP:0003631	nervous system phenotype	1	0	0	0	2.196295	811.3665	1782	4183	0.4455	0.42601	355	860	2780	ALX1,AMN,ANK1,APP,ARID1A,ARX,ASCL1,ASIC1,ASIC2,ATRNL1,AXIN2,BARHL1,BARHL2,BBS7,BCL11A,BCOR,BMP2,BMP4,BMP7,BMPR1A,BRSK1,BRSK2,CACNA1D,CACNA1E,CACNA2D2,CACNB3,CACNG2,CACNG4,CADM1,CAMKK2,CASK,CBLN1,CD40,CDH8,CDK5R2,CDKN2C,CDON,CELF4,CELSR1,CELSR2,CHN2,CHRNA2,CLCN1,CLCN3,CRH,CTNND2,CUX2,CYP19A1,CYP26A1,DBX1,DCX,DLG2,DLG3,DLGAP3,DLX1,DLX2,DLX5,DLX6,DOC2A,DRD3,DRGX,DSCAM,DSCAML1,EBF1,EBF2,EDA,EDN3,EFNA…
Age	positive	Mouse Phenotype	MP:0003632	abnormal nervous system morphology	2	8.44852254388532e-322	6.68954015024839e-318	3.3447700751242e-318	2.231525	739.4045	1650	3812	0.4125	0.4328437	309	736	2262	ALX1,AMN,ANK1,APP,ARID1A,ARX,ASCL1,ASIC2,ATRNL1,AXIN2,BARHL1,BARHL2,BBS7,BCL11A,BCOR,BMP2,BMP4,BMP7,BMPR1A,BRSK1,BRSK2,CACNA1D,CACNA2D2,CACNB3,CACNG2,CADM1,CAMKK2,CBLN1,CDK5R2,CDKN2C,CDON,CELSR1,CELSR2,CHN2,CLCN3,CRH,CUX2,CYP26A1,DBX1,DCX,DLG2,DLG3,DLGAP3,DLX1,DLX2,DLX5,DLX6,DRGX,DSCAM,DSCAML1,EBF1,EBF2,EDA,EDN3,EFNA3,EFNB3,EGR1,EGR2,EGR3,ELAVL4,EMX1,ENSG00000117600,ENSG00000268643,EOMES,EP400,EP…
Age	positive	Mouse Phenotype	MP:0002882	abnormal neuron morphology	3	1.34E-255	1.06E-251	3.53E-252	2.511711	446.7074	1122	2303	0.2805	0.4871906	198	443	1349	ANK1,APP,ARX,ASCL1,BARHL1,BARHL2,BCL11A,BMP4,BMPR1A,BRSK1,BRSK2,CACNA1D,CACNA2D2,CACNB3,CACNG2,CAMKK2,CBLN1,CDK5R2,CDKN2C,CELSR1,CHN2,CLCN3,CRH,CUX2,DBX1,DCX,DLX1,DLX2,DLX5,DRGX,DSCAM,DSCAML1,EBF2,EDN3,EFNA3,EFNB3,EGR2,EGR3,ELAVL4,EMX1,EOMES,EPHA4,EPHA7,EPHB1,EPHB2,ERBB4,ETV1,EXT1,FBXO2,FEZF1,FEZF2,FGF8,FGFR3,FOXA2,FOXP2,FRMPD4,FZD2,GABRA1,GABRB2,GAS1,GATA2,GATA3,GBX1,GBX2,GDF11,GLDN,GLI2,GLRA1,G…
Age	positive	Mouse Phenotype	MP:0000001	mammalian phenotype	4	1.30E-242	1.03E-238	2.58E-239	1.634771	1457.085	2382	7512	0.5955	0.3170927	618	1918	7524	AAAS,AATF,ABCD4,ADAMTS5,ADCY4,ADCY5,ADRB1,ADRBK1,ALDH1A1,ALOX5AP,ALOXE3,ALX1,AMN,ANK1,ANKRD13A,APOA1,APP,ARHGEF25,ARID1A,ARID5B,ARPC2,ARX,ASCL1,ASIC1,ASIC2,ATRNL1,AXIN2,AZIN1,B3GALT2,BAMBI,BARHL1,BARHL2,BBS7,BBX,BCL11A,BCL11B,BCL9L,BCOR,BIN3,BMF,BMP2,BMP4,BMP7,BMPR1A,BNC2,BRPF1,BRSK1,BRSK2,BSX,BTRC,CACNA1D,CACNA1E,CACNA2D2,CACNB1,CACNB3,CACNG2,CACNG4,CADM1,CAMK2G,CAMKK2,CASK,CAV3,CBFA2T2,CBLN1,CB…
Age	positive	Mouse Phenotype	MP:0010832	lethality during fetal growth through weaning	5	2.63E-223	2.09E-219	4.17E-220	1.966635	795.2672	1564	4100	0.391	0.3814634	305	741	2096	ADRBK1,ALDH1A1,ALOXE3,ALX1,ANK1,APP,ARID1A,ARID5B,ARX,ASCL1,AZIN1,BARHL2,BCL11A,BCL11B,BMF,BMP4,BMP7,BMPR1A,BNC2,BRSK1,BRSK2,CACNA2D2,CACNB1,CACNG2,CACNG4,CASK,CBFA2T2,CBX5,CDK5R2,CDKN2C,CDON,CDX2,CELF4,CELSR1,COL12A1,CREB5,CTGF,CUX2,CYP26A1,CYP26B1,DACH1,DAND5,DBX1,DCX,DLG3,DLX1,DLX2,DLX5,DLX6,DMBX1,DRD3,DRGX,DSCAM,DSCAML1,DUSP6,EBF2,EDA,EDN3,EFNA3,EGR2,EGR3,ELAVL4,ELK3,EMX1,ENSG00000117600,ERBB…
Age	positive	Mouse Phenotype	MP:0004924	abnormal behavior	6	5.00E-213	3.96E-209	6.59E-210	2.081317	648.6277	1350	3344	0.3375	0.4037081	293	702	2462	AAAS,ABCD4,ADAMTS5,ADCY5,ALX1,ANK1,APP,ARID5B,ARX,ASCL1,ASIC1,B3GALT2,BAMBI,BARHL1,BARHL2,BCL11B,BMP4,BMP7,BMPR1A,BRPF1,BRSK1,BRSK2,BSX,CACNA1D,CACNA1E,CACNA2D2,CACNB1,CACNB3,CACNG2,CACNG4,CAMKK2,CASK,CBLN1,CDH8,CDK5R2,CDKN2C,CDON,CELF4,CELSR1,CLCN1,CLCN3,CLK1,COX6A1,CRH,CTNND2,CYP17A1,CYP19A1,DACH1,DCX,DLG2,DLG3,DLGAP3,DLX2,DLX5,DMBX1,DOC2A,DRD3,DRGX,DSCAM,EBF2,EDN3,EFNA3,EFNB3,EGR1,EGR2,EGR3,EL…
Age	positive	Mouse Phenotype	MP:0002752	abnormal somatic nervous system morphology	7	1.45E-209	1.15E-205	1.65E-206	2.590791	345.0684	894	1779	0.2235	0.5025295	126	274	804	APP,ASCL1,BARHL1,BARHL2,BCL11A,BMP4,BMPR1A,CACNA1D,CACNA2D2,CACNB3,CACNG2,CELSR1,CLCN3,CUX2,CYP26A1,DLX1,DLX2,DLX5,DRGX,DSCAM,DSCAML1,EBF2,EGR2,EGR3,EOMES,EPHB1,EPHB2,ERBB4,ETV1,FBXO2,FEZF1,FEZF2,FGF8,FGFR3,FOXF2,FZD2,GABRB2,GATA3,GBX1,GBX2,GDF11,GNAT1,GRID1,HCN1,HES5,HEY1,HOXA2,HOXA3,HOXB3,HOXB5,HOXD1,HOXD10,IRX5,ISL1,JAG1,KCNMA1,KIT,LBX1,LHX2,LMO4,LMX1A,LMX1B,MAF,MECOM,MITF,MPP5,MYF5,NAV2,NEURO…
Age	positive	Mouse Phenotype	MP:0002152	abnormal brain morphology	8	1.24E-196	9.78E-193	1.22E-193	2.211185	508.777	1125	2623	0.28125	0.4288982	205	472	1421	ALX1,ANK1,APP,ARID1A,ARX,ASCL1,ASIC2,ATRNL1,AXIN2,BBS7,BCOR,BMP2,BMP4,BMP7,BMPR1A,BRSK1,BRSK2,CACNA1D,CACNA2D2,CACNB3,CACNG2,CADM1,CBLN1,CDK5R2,CDKN2C,CDON,CELSR2,CHN2,CLCN3,CUX2,CYP26A1,DBX1,DCX,DLG3,DLGAP3,DLX2,DLX5,DLX6,DSCAM,EBF1,EBF2,EDA,EFNA3,EGR1,EGR2,EMX1,ENSG00000117600,EOMES,EPHA4,EPHA7,EPHB1,EPHB2,ERBB4,EXT1,FEZF1,FEZF2,FGF8,FOXA2,FOXB1,FOXP2,FZD5,GABRA1,GADD45A,GAS1,GATA2,GATA3,GBX2,G…
Age	positive	Mouse Phenotype	MP:0010769	abnormal survival	9	7.84E-190	6.20E-186	6.89E-187	1.708701	1088.546	1860	5612	0.465	0.3314326	405	1180	3777	AATF,ADRB1,ADRBK1,ALDH1A1,ALOXE3,ALX1,AMN,ANK1,APP,ARID1A,ARID5B,ARPC2,ARX,ASCL1,AXIN2,AZIN1,BARHL2,BBS7,BCL11A,BCL11B,BCOR,BMF,BMP2,BMP4,BMP7,BMPR1A,BNC2,BRSK1,BRSK2,CACNA2D2,CACNB1,CACNG2,CACNG4,CASK,CBFA2T2,CBX5,CDAN1,CDK5R2,CDKN2C,CDON,CDX2,CELF4,CELSR1,CLCN1,CLCN3,COL12A1,COX6A1,CPVL,CREB5,CSE1L,CTGF,CUX2,CYP17A1,CYP26A1,CYP26B1,DAB2,DACH1,DAND5,DBX1,DCX,DDX5,DKC1,DLG3,DLL4,DLX1,DLX2,DLX5,DL…
Age	positive	Mouse Phenotype	MP:0010768	mortality/aging	10	1.22E-187	9.70E-184	9.70E-185	1.698806	1100.184	1869	5672	0.46725	0.3295134	411	1213	4046	AATF,ADRB1,ADRBK1,ALDH1A1,ALOXE3,ALX1,AMN,ANK1,APP,ARID1A,ARID5B,ARPC2,ARX,ASCL1,AXIN2,AZIN1,BARHL2,BBS7,BCL11A,BCL11B,BCOR,BMF,BMP2,BMP4,BMP7,BMPR1A,BNC2,BRSK1,BRSK2,CACNA2D2,CACNB1,CACNG2,CACNG4,CASK,CBFA2T2,CBX5,CD300A,CDAN1,CDK5R2,CDKN2C,CDON,CDX2,CELF4,CELSR1,CLCN1,CLCN3,COL12A1,COX6A1,CPVL,CREB5,CSE1L,CTGF,CUX2,CYP17A1,CYP26A1,CYP26B1,DAB2,DACH1,DAND5,DBX1,DCX,DDX5,DKC1,DLG3,DLL4,DLX1,DLX2,…
Age	positive	Mouse Phenotype	MP:0000959	abnormal somatic sensory system morphology	11	3.10E-171	2.45E-167	2.23E-168	2.67252	263.7959	705	1360	0.17625	0.5183824	99	207	612	ASCL1,BARHL1,BARHL2,BCL11A,BMP4,BMPR1A,CACNA1D,CACNB3,CACNG2,CELSR1,CLCN3,CYP26A1,DLX5,DRGX,DSCAM,DSCAML1,EBF2,EGR2,EGR3,EOMES,EPHB2,ERBB4,ETV1,FBXO2,FEZF1,FEZF2,FGFR3,FZD2,GABRB2,GATA3,GBX1,GBX2,GDF11,GNAT1,GRID1,HCN1,HES5,HEY1,HOXA2,HOXA3,HOXB3,HOXD1,IRX5,ISL1,JAG1,KCNMA1,KIT,LBX1,LHX2,LMX1A,LMX1B,MAF,MECOM,MITF,MPP5,MYF5,NEUROG1,NFATC2,NR2E1,NR2F1,NRP2,NTF3,NTRK2,NTRK3,OAT,OTX2,PAX1,PAX2,PAX3,…
Age	positive	Mouse Phenotype	MP:0002066	abnormal motor capabilities/coordination/movement	12	8.50E-170	6.73E-166	5.61E-167	2.111541	514.79	1087	2654	0.27175	0.4095705	231	529	1763	AAAS,ABCD4,ADCY5,ANK1,APP,ARX,B3GALT2,BAMBI,BARHL1,BARHL2,BMP4,BMP7,BMPR1A,BRPF1,BRSK1,BRSK2,BSX,CACNA1D,CACNA1E,CACNA2D2,CACNB1,CACNG2,CASK,CBLN1,CDH8,CDK5R2,CDKN2C,CDON,CELF4,CELSR1,CLCN1,CLCN3,CLK1,COX6A1,CTNND2,CYP19A1,DCX,DLG2,DLG3,DLX2,DLX5,DMBX1,DRD3,DRGX,DSCAM,EBF2,EFNB3,EGR2,EGR3,ELAVL4,ELK3,ELOVL6,EMX1,ENSG00000268643,EOMES,EPHA4,EPHB2,ERBB4,ESRP1,ESRRB,ESRRG,ETV1,EXT1,FEZF1,FEZF2,FGF11…
Age	positive	Mouse Phenotype	MP:0010770	preweaning lethality	13	1.49E-169	1.18E-165	9.09E-167	1.71019	1002.813	1715	5170	0.42875	0.3317215	372	1064	3259	AATF,ADRB1,ADRBK1,ALDH1A1,ALOXE3,ALX1,AMN,ANK1,APP,ARID1A,ARID5B,ARPC2,ARX,ASCL1,AXIN2,AZIN1,BARHL2,BBS7,BCL11A,BCL11B,BCOR,BMF,BMP2,BMP4,BMP7,BMPR1A,BNC2,BRSK1,BRSK2,CACNA2D2,CACNB1,CACNG2,CACNG4,CASK,CBFA2T2,CBX5,CDAN1,CDK5R2,CDKN2C,CDON,CDX2,CELF4,CELSR1,COL12A1,CPVL,CREB5,CSE1L,CTGF,CUX2,CYP17A1,CYP26A1,CYP26B1,DAB2,DACH1,DAND5,DBX1,DCX,DDX5,DKC1,DLG3,DLL4,DLX1,DLX2,DLX5,DLX6,DMAP1,DMBX1,DPAG…
Age	positive	Mouse Phenotype	MP:0005378	growth/size phenotype	14	9.42E-167	7.46E-163	5.33E-164	1.782063	865.2895	1542	4461	0.3855	0.3456624	349	973	3134	AAAS,AATF,ADRB1,ADRBK1,ALOXE3,ALX1,ANK1,APP,ARID1A,ARID5B,ARPC2,ARX,ASCL1,AZIN1,B3GALT2,BAMBI,BARHL2,BBX,BMF,BMP2,BMP4,BMP7,BMPR1A,BNC2,BRPF1,BSX,CACNA1D,CACNA1E,CACNA2D2,CACNG2,CACNG4,CADM1,CAMKK2,CASK,CBFA2T2,CDK5R2,CDKN2C,CDON,CDX2,CELF4,CELSR1,CLCN1,CLCN3,CLK1,COL12A1,COX6A1,CRH,CSE1L,CTGF,CYP19A1,CYP26A1,DAB2,DAND5,DCX,DKC1,DLG2,DLL4,DLX1,DLX2,DLX5,DLX6,DMBX1,DRD3,DRGX,DUSP6,EBF1,EBF2,EDA,EF…
Age	positive	Mouse Phenotype	MP:0003861	abnormal nervous system development	15	3.04E-159	2.41E-155	1.60E-156	2.164912	451.7506	978	2329	0.2445	0.4199227	179	394	1070	ALX1,AMN,ARID1A,ARX,ASCL1,AXIN2,BBS7,BCL11A,BCOR,BMP2,BMP4,BMP7,BMPR1A,BRSK1,BRSK2,CACNA2D2,CACNG2,CDK5R2,CDKN2C,CDON,CELSR1,CHN2,CUX2,CYP26A1,DCX,DLG3,DLX1,DLX2,DLX5,DLX6,DSCAM,EBF1,EBF2,EDA,EDN3,EFNA3,EFNB3,EGR2,ELAVL4,EMX1,EOMES,EP400,EPHA4,EPHA7,EPHB1,EPHB2,ERBB4,ETV1,EVX2,EXT1,FEZF1,FEZF2,FGF8,FOXA2,FOXB1,FOXP2,FZD2,FZD7,GADD45A,GAS1,GATA2,GATA3,GATA4,GBX2,GDF11,GLI2,GREM1,GRHL2,GRIA2,HAND1,…
Age	positive	Mouse Phenotype	MP:0002089	abnormal postnatal growth/weight/body size	16	3.94E-157	3.12E-153	1.95E-154	1.899081	671.9038	1276	3464	0.319	0.3683603	278	757	2513	AAAS,ADRB1,ALOXE3,ANK1,APP,ARID5B,ARPC2,ARX,B3GALT2,BAMBI,BARHL2,BBX,BMF,BMP2,BMP4,BMP7,BMPR1A,BRPF1,BSX,CACNA1D,CACNA1E,CACNA2D2,CACNG2,CACNG4,CADM1,CAMKK2,CASK,CBFA2T2,CDKN2C,CDON,CDX2,CELF4,CELSR1,CLCN1,CLCN3,CLK1,COL12A1,COX6A1,CRH,CTGF,CYP19A1,DCX,DLG2,DLX1,DLX5,DMBX1,DRD3,DRGX,DUSP6,EBF1,EBF2,EDA,EFNA3,EGR1,EGR2,EHD3,EMX1,ENSG00000117600,ENSG00000268643,ESAM,ETV1,EVX2,EXT1,EYA4,FEZF2,FGF14,…
Age	positive	Mouse Phenotype	MP:0003633	abnormal nervous system physiology	17	3.64E-139	2.88E-135	1.70E-136	2.111586	433.3236	915	2234	0.22875	0.4095792	208	483	1721	ANK1,APP,ARX,ASCL1,ASIC1,ASIC2,BARHL1,BCL11A,CACNA1D,CACNA1E,CACNA2D2,CACNB3,CACNG2,CACNG4,CAMKK2,CASK,CBLN1,CD40,CDH8,CDKN2C,CDON,CELF4,CELSR1,CHRNA2,CLCN1,CLCN3,CTNND2,CUX2,CYP19A1,DBX1,DCX,DLG2,DLG3,DLGAP3,DLX1,DLX2,DOC2A,DRD3,DSCAM,DSCAML1,EBF2,EFNA3,EFNB3,EGR1,EGR2,EGR3,ELAVL4,EMX1,ENSG00000117600,ENSG00000268643,EOMES,EPHA4,ERBB4,ETV1,EXT1,FBXO2,FEZF1,FGF12,FGF14,FGF8,FLI1,FOXA2,FOXP2,FZD2,…
Age	positive	Mouse Phenotype	MP:0000965	abnormal sensory neuron morphology	18	1.77E-137	1.40E-133	7.78E-135	2.69709	209.485	565	1080	0.14125	0.5231481	83	169	510	ASCL1,BARHL1,BARHL2,BCL11A,BMP4,BMPR1A,CACNA1D,CACNB3,CACNG2,CELSR1,CLCN3,DLX5,DRGX,DSCAM,DSCAML1,EBF2,EGR3,EOMES,EPHB2,ERBB4,ETV1,FBXO2,FEZF1,FEZF2,FGFR3,FZD2,GABRB2,GATA3,GBX1,GDF11,GNAT1,GRID1,HCN1,HES5,HEY1,HOXA2,HOXA3,HOXB3,HOXD1,IRX5,ISL1,JAG1,KCNMA1,KIT,LBX1,LHX2,LMX1A,LMX1B,MAF,MITF,MPP5,MYF5,NFATC2,NR2E1,NR2F1,NRP2,NTF3,NTRK2,NTRK3,OAT,OTX2,PAX2,PAX8,PHOX2B,PLXNA4,POU4F2,POU4F3,PROX1,PTP…
Age	positive	Mouse Phenotype	MP:0002081	perinatal lethality	19	2.04E-137	1.61E-133	8.49E-135	1.988826	517.8935	1030	2670	0.2575	0.3857678	198	472	1219	ALDH1A1,ALOXE3,ALX1,ANK1,ARID1A,ARID5B,ARX,ASCL1,AZIN1,BCL11A,BCL11B,BMP4,BMP7,BMPR1A,BNC2,BRSK1,BRSK2,CACNB1,CASK,CDK5R2,CDON,CDX2,CELF4,CELSR1,COL12A1,CREB5,CTGF,CYP26A1,CYP26B1,DACH1,DAND5,DBX1,DLG3,DLX1,DLX2,DLX5,DLX6,DSCAM,EDA,EGR2,ELAVL4,ERBB4,EXT1,EYA4,FBXW4,FEZF1,FGF8,FGF9,FGFR3,FLI1,FOXA2,FOXB1,FOXF2,FOXP1,FOXP2,FZD2,GABRA1,GATA2,GATA3,GATA4,GBX2,GDF11,GLI2,GNAO1,GNAQ,GNAS,GPR4,GREM1,GRI…
Age	positive	Mouse Phenotype	MP:0000783	abnormal forebrain morphology	20	3.75E-133	2.97E-129	1.49E-130	2.243785	345.8442	776	1783	0.194	0.4352215	142	294	875	ALX1,APP,ARID1A,ARX,ASCL1,BCOR,BMP4,BMPR1A,BRSK1,BRSK2,CACNA2D2,CACNG2,CADM1,CDK5R2,CDKN2C,CDON,CELSR2,CHN2,CLCN3,CUX2,CYP26A1,DBX1,DCX,DLG3,DLGAP3,DLX2,DLX5,DSCAM,EBF1,EBF2,EFNA3,EGR1,EMX1,EOMES,EPHA4,EPHB1,EPHB2,EXT1,FEZF1,FEZF2,FGF8,FOXA2,FOXB1,FZD5,GATA2,GBX2,GLI2,GNAQ,GRIA2,GRIN2B,GSX1,HCN1,HES5,HEY1,HHEX,HIRA,HPCA,ID3,ISL1,JAG1,KCNA1,KIT,LEF1,LGI1,LHX1,LHX2,LHX5,LHX6,LHX8,LMO4,LMX1A,LMX1B,L…
Age	positive	Mouse Phenotype	MP:0005391	vision/eye phenotype	21	7.36E-133	5.83E-129	2.77E-130	2.193657	369.7023	811	1906	0.20275	0.4254984	152	363	1183	ALDH1A1,ALX1,ARID1A,ASCL1,ASIC2,AXIN2,BARHL2,BBS7,BCL11B,BIN3,BMP4,BMP7,BMPR1A,CASK,CDH13,CDON,CELSR1,CLCN3,CLK1,COL8A2,CTGF,CYP26B1,DLL4,DLX5,DLX6,DSCAM,DSCAML1,EDA,EGR1,EGR2,EGR3,EMX1,ENSG00000268643,EOMES,EPHB1,EPHB2,EXT1,FGF11,FGF8,FGF9,FGFR3,FOXA2,FOXF2,FOXP2,FZD5,GAS1,GATA3,GBX2,GDF11,GLI2,GLRA1,GNAO1,GNAT1,GRHL2,GRIN3A,GRM1,GSK3A,GSX1,HES5,HHEX,HIPK1,HOXD13,HSF4,ID3,IRX5,ISL1,JAG1,KCNA1,KI…
Age	positive	Mouse Phenotype	MP:0002082	postnatal lethality	22	5.30E-132	4.19E-128	1.91E-129	2.050734	453.4963	930	2338	0.2325	0.3977759	176	431	1242	ANK1,APP,ARID5B,ARX,BARHL2,BMF,BMP4,BMP7,BMPR1A,CACNA2D2,CACNG2,CACNG4,CASK,CBFA2T2,CBX5,CDON,DCX,DLX5,DMBX1,DRD3,DRGX,DSCAM,DSCAML1,DUSP6,EBF2,EDN3,EFNA3,EGR2,EGR3,ELK3,EMX1,ENSG00000117600,ERBB4,ESRRG,EVX2,EYA4,FGF8,FGF9,FGFR3,FOXA2,FOXB1,FOXF2,FOXP2,FZD2,FZD7,GABRA1,GAS1,GATA2,GBX2,GLDN,GLI2,GLRA1,GNAO1,GNAQ,GNAS,GPR4,GREM1,GRIA2,GRIA3,GRIN2B,HAND1,HDAC3,HELT,HEY1,HNF1B,HOXA11,HOXB3,HOXD11,HOX…
Age	positive	Mouse Phenotype	MP:0002092	abnormal eye morphology	23	3.19E-129	2.53E-125	1.10E-126	2.190949	361.9436	793	1866	0.19825	0.4249732	147	349	1106	ALDH1A1,ALX1,ARID1A,ASCL1,ASIC2,AXIN2,BARHL2,BBS7,BCL11B,BIN3,BMP4,BMP7,BMPR1A,CASK,CDH13,CDON,CELSR1,CLCN3,CLK1,COL8A2,CTGF,CYP26B1,DLL4,DLX5,DLX6,DSCAM,DSCAML1,EDA,EGR1,EGR2,EGR3,EMX1,ENSG00000268643,EOMES,EPHB1,EPHB2,EXT1,FGF11,FGF8,FGF9,FGFR3,FOXA2,FOXF2,FOXP2,FZD5,GAS1,GATA3,GBX2,GDF11,GLI2,GNAT1,GRHL2,GRM1,GSK3A,GSX1,HES5,HHEX,HIPK1,HOXD13,HSF4,ID3,IRX5,ISL1,JAG1,KIT,KMT2E,LEF1,LGI1,LHX2,LM…
Age	positive	Mouse Phenotype	MP:0001265	decreased body size	24	5.86E-123	4.64E-119	1.93E-120	1.886899	560.1785	1057	2888	0.26425	0.3659972	238	640	2032	AAAS,ALOXE3,ANK1,APP,ARID5B,ARPC2,B3GALT2,BAMBI,BARHL2,BBX,BMF,BMP2,BMP4,BMP7,BMPR1A,BRPF1,BSX,CACNA1D,CACNA2D2,CACNG2,CACNG4,CADM1,CASK,CBFA2T2,CDKN2C,CDON,CDX2,CELF4,CELSR1,CLCN1,CLCN3,CLK1,COL12A1,COX6A1,DCX,DLG2,DLX1,DLX5,DMBX1,DRD3,DRGX,DUSP6,EBF1,EBF2,EDA,EFNA3,EGR1,EGR2,EHD3,EMX1,ENSG00000117600,ESAM,ETV1,EVX2,EXT1,EYA4,FGF14,FGF8,FGFR3,FLI1,FOXA2,FOXB1,FOXF2,FOXP2,FZD2,FZD5,GABRA1,GATA2,G…
Age	positive	Mouse Phenotype	MP:0003956	abnormal body size	25	3.22E-122	2.55E-118	1.02E-119	1.845529	600.9116	1109	3098	0.27725	0.3579729	255	701	2297	AAAS,ADRB1,ALOXE3,ANK1,APP,ARID5B,ARPC2,B3GALT2,BAMBI,BARHL2,BBX,BMF,BMP2,BMP4,BMP7,BMPR1A,BRPF1,BSX,CACNA1D,CACNA1E,CACNA2D2,CACNG2,CACNG4,CADM1,CAMKK2,CASK,CBFA2T2,CDKN2C,CDON,CDX2,CELF4,CELSR1,CLCN1,CLCN3,CLK1,COL12A1,COX6A1,CRH,CYP19A1,DCX,DLG2,DLX1,DLX5,DMBX1,DRD3,DRGX,DUSP6,EBF1,EBF2,EDA,EFNA3,EGR1,EGR2,EHD3,EMX1,ENSG00000117600,ESAM,ETV1,EVX2,EXT1,EYA4,FGF14,FGF8,FGFR3,FLI1,FOXA2,FOXB1,FOX…
Age	positive	Mouse Phenotype	MP:0002058	neonatal lethality	26	3.30E-119	2.61E-115	1.01E-116	2.057325	410.2415	844	2115	0.211	0.3990544	161	356	891	ALDH1A1,ALOXE3,ALX1,ANK1,ARID1A,ARID5B,ARX,ASCL1,AZIN1,BCL11A,BCL11B,BMP7,BMPR1A,BNC2,BRSK1,BRSK2,CASK,CDON,CDX2,CELF4,CREB5,CTGF,CYP26B1,DACH1,DAND5,DBX1,DLX1,DLX2,DLX5,DLX6,DSCAM,EDA,EGR2,ELAVL4,EXT1,EYA4,FBXW4,FEZF1,FGF8,FGF9,FGFR3,FOXA2,FOXB1,FOXF2,FOXP1,FZD2,GATA4,GBX2,GDF11,GLI2,GNAO1,GNAQ,GNAS,GPR4,GREM1,GRIN2B,GSK3B,GSX1,HAPLN1,HGF,HOXA11,HOXA2,HOXA3,HOXB3,HOXD11,ID3,INSM1,ISL1,JAG1,KDM6B…
Age	positive	Mouse Phenotype	MP:0005508	abnormal skeleton morphology	27	5.50E-118	4.36E-114	1.61E-115	2.02747	426.1468	864	2197	0.216	0.3932635	192	462	1357	ADAMTS5,ALX1,ANK1,ANKRD13A,ARID5B,ARPC2,AXIN2,BBX,BMP2,BMP4,BMP7,BMPR1A,BNC2,BRPF1,CACNA2D2,CACNB1,CADM1,CASK,CBX5,CD40,CDON,CDX2,CELSR1,CLCN1,CLCN3,COL12A1,CTGF,CYP19A1,CYP26A1,CYP26B1,DLX1,DLX2,DLX5,DLX6,DMRT3,DSCAM,DUSP6,EBF1,EBF2,ECE2,EDA,EFNA1,EGR1,EGR2,EGR3,EMX1,ENSG00000268643,EVX2,EXT1,FBXW4,FGF8,FGF9,FGFR3,FOXA2,FOXF2,FZD2,GABRB2,GAS1,GATA3,GATA4,GBX2,GDF11,GLI2,GNAQ,GNAS,GREM1,GRHL2,GRI…
Age	positive	Mouse Phenotype	MP:0005390	skeleton phenotype	28	1.35E-116	1.07E-112	3.82E-114	2.003776	438.1728	878	2259	0.2195	0.3886676	199	481	1461	ADAMTS5,ALOX5AP,ALX1,ANK1,ANKRD13A,ARID5B,ARPC2,AXIN2,BBX,BMP2,BMP4,BMP7,BMPR1A,BNC2,BRPF1,CACNA2D2,CACNB1,CADM1,CASK,CBX5,CD40,CDON,CDX2,CELSR1,CLCN1,CLCN3,COL12A1,CTGF,CYP19A1,CYP26A1,CYP26B1,DLX1,DLX2,DLX5,DLX6,DMRT3,DSCAM,DUSP6,EBF1,EBF2,ECE2,EDA,EFNA1,EGR1,EGR2,EGR3,EMX1,ENSG00000268643,EVX2,EXT1,FBXW4,FGF8,FGF9,FGFR3,FOXA2,FOXF2,FZD2,GABRB2,GAS1,GATA3,GATA4,GBX2,GDF11,GFRA4,GLI2,GNAQ,GNAS,G…
Age	positive	Mouse Phenotype	MP:0009937	abnormal neuron differentiation	29	8.71E-115	6.90E-111	2.38E-112	2.656522	184.0753	489	949	0.12225	0.5152792	81	138	335	ASCL1,BCL11A,BRSK1,BRSK2,CACNG2,CDK5R2,CDKN2C,CHN2,DLX5,DSCAM,EBF2,EFNB3,EGR2,ELAVL4,EMX1,EOMES,EPHA4,EPHB1,EPHB2,ETV1,EXT1,FEZF1,FEZF2,FOXA2,FOXP2,GAS1,GATA2,GATA3,GDF11,GLI2,GRIA2,HES5,HOXA2,HOXD10,ID3,INSM1,ISL1,JAG1,LBX1,LHX1,LHX5,LHX6,LHX8,LMX1A,LMX1B,MPP5,NCAM1,NEUROD6,NEUROG1,NFIA,NKX2-8,NR1D1,NR2E1,NR2F1,NRN1,NRP2,NTN1,NTRK2,OLIG3,OTX2,PAK4,PAX2,PAX3,PBX3,PHOX2B,PITX2,PLXNA4,PRDM8,PTCH1,R…
Age	positive	Mouse Phenotype	MP:0001056	abnormal cranial nerve morphology	30	3.62E-111	2.87E-107	9.55E-109	2.864167	144.8938	415	747	0.10375	0.5555556	53	101	210	BARHL2,BMP4,CACNA1D,CYP26A1,DLX1,DLX2,DLX5,EBF2,EGR2,EOMES,EPHB1,ERBB4,FGF8,FOXF2,GBX2,GDF11,HOXA2,HOXA3,HOXB3,ISL1,LMO4,LMX1A,MITF,NAV2,NEUROG1,NFATC2,NKX2-8,NR2E1,NR2F1,NR6A1,NRP2,NTRK2,NTRK3,OTX1,OTX2,PAX2,PHOX2B,PITX2,PLP1,PLXNA4,POU4F2,RARA,RARB,RARG,SALL3,SEMA3A,SEMA3F,SIX1,SMOC1,TFAP2A,VAX1,VSX2,ZIC3
Age	positive	Mouse Phenotype	MP:0002114	abnormal axial skeleton morphology	31	3.46E-109	2.74E-105	8.84E-107	2.101749	353.9909	744	1825	0.186	0.4076712	153	351	886	ALX1,ANKRD13A,ARID5B,ARPC2,AXIN2,BMP2,BMP4,BMP7,BMPR1A,BNC2,CACNA2D2,CACNB1,CASK,CBX5,CDON,CDX2,CELSR1,CLCN1,CLCN3,COL12A1,CTGF,CYP26A1,CYP26B1,DLX1,DLX2,DLX5,DLX6,DMRT3,DSCAM,DUSP6,ECE2,EDA,EFNA1,EGR2,EGR3,EMX1,ENSG00000268643,EVX2,EXT1,FGF8,FGF9,FGFR3,FOXA2,FOXF2,FZD2,GAS1,GATA3,GBX2,GDF11,GLI2,GNAQ,GNAS,GRHL2,GRM1,GSK3A,GSK3B,HAPLN1,HIC1,HOXA11,HOXA2,HOXA3,HOXA7,HOXB3,HOXB5,HOXC10,HOXC11,HOXD1…
Age	positive	Mouse Phenotype	MP:0000428	abnormal craniofacial morphology	32	1.09E-103	8.62E-100	2.69E-101	2.032968	376.2972	765	1940	0.19125	0.3943299	171	377	989	ALDH1A1,ALX1,ARID5B,ASCL1,AXIN2,BBS7,BBX,BCL11B,BCOR,BMP2,BMP4,BMP7,BMPR1A,BNC2,CASK,CDON,CELSR1,COX6A1,CTGF,CYP26A1,CYP26B1,DLX1,DLX2,DLX5,DLX6,DMRT3,DSCAM,DUSP6,EBF2,ECE2,EDA,EGR2,EMX1,ENSG00000268643,EPHB2,EXT1,EYA4,FBLN5,FEZF1,FEZF2,FGF8,FGF9,FGFR3,FOXA2,FOXF2,FOXP2,FZD2,FZD7,GAS1,GATA3,GBX2,GDF11,GLI2,GNAQ,GNAS,GREM1,GRHL2,GSK3A,GSK3B,GSX1,HAND1,HAPLN1,HCN1,HES5,HEY1,HHEX,HIC1,HIRA,HOXA2,HOX…
Age	positive	Mouse Phenotype	MP:0005384	cellular phenotype	33	6.25E-97	4.95E-93	1.50E-94	1.655523	735.7191	1218	3793	0.3045	0.3211178	282	861	3081	AATF,ADAMTS5,ADRBK1,AMN,APOA1,APP,ARID5B,ARX,ASCL1,BCL11A,BCL11B,BMF,BMP2,BMP4,BMPR1A,BRSK1,BRSK2,BSX,BTRC,CACNA1D,CACNG2,CADM1,CAMK2G,CASK,CAV3,CBX8,CD300A,CD40,CDK5R2,CDKN2C,CDON,CDX2,CHD4,CHN2,COL8A2,CREB5,CRH,CTGF,CUX2,CXCR5,CYP19A1,CYP26A1,CYP26B1,DAB2,DDX5,DKC1,DLL4,DLX1,DLX2,DLX5,DMAP1,DSCAM,DUSP6,EBF1,EBF2,EFNB3,EGR1,EGR2,EHD3,EIF4G2,ELAVL4,EMX1,ENSG00000268083,EOMES,EPHA4,EPHB1,EPHB2,ERB…
Age	positive	Mouse Phenotype	MP:0005621	abnormal cell physiology	34	7.20E-97	5.70E-93	1.68E-94	1.659084	729.3182	1210	3760	0.3025	0.3218085	278	840	2997	AATF,ADAMTS5,ADRBK1,AMN,APOA1,APP,ARID5B,ARX,ASCL1,BCL11A,BCL11B,BMF,BMP2,BMP4,BMPR1A,BRSK1,BRSK2,BSX,BTRC,CACNA1D,CACNG2,CADM1,CAMK2G,CASK,CBX8,CD300A,CD40,CDK5R2,CDKN2C,CDON,CDX2,CHD4,CHN2,COL8A2,CREB5,CRH,CTGF,CUX2,CXCR5,CYP19A1,CYP26A1,CYP26B1,DAB2,DDX5,DKC1,DLL4,DLX1,DLX2,DLX5,DMAP1,DSCAM,DUSP6,EBF1,EBF2,EFNB3,EGR1,EGR2,EHD3,EIF4G2,ELAVL4,EMX1,ENSG00000268083,EOMES,EPHA4,EPHB1,EPHB2,ERBB4,ES…
Age	positive	Mouse Phenotype	MP:0000913	abnormal brain development	35	1.37E-95	1.08E-91	3.09E-93	2.114243	307.4387	650	1585	0.1625	0.4100946	111	243	680	ALX1,ARX,ASCL1,AXIN2,BBS7,BCOR,BMP2,BMP4,BMP7,BRSK1,BRSK2,CACNA2D2,CDK5R2,CDON,CHN2,CYP26A1,DCX,DLG3,DLX2,DLX5,DLX6,DSCAM,EDA,EFNA3,EGR2,EMX1,EXT1,FEZF1,FEZF2,FGF8,FOXA2,FOXP2,GADD45A,GAS1,GBX2,GLI2,GREM1,GRHL2,HCN1,HES5,HHEX,HIC1,HIPK1,HIRA,HOXA2,ID3,ISL1,JAG1,KCNA1,KIT,LEF1,LGI1,LHX1,LHX2,LHX5,LHX8,LMO4,LMX1A,LMX1B,MECOM,MSI1,MSX2,NEUROD6,NFIA,NFIB,NFIX,NKX2-2,NR1D1,NR2E1,NR4A2,NR6A1,NRP2,NTF3,…
Age	positive	Mouse Phenotype	MP:0002109	abnormal limb morphology	36	3.57E-95	2.83E-91	7.85E-93	2.460461	191.834	472	989	0.118	0.4772497	101	215	605	ADAMTS5,ALX1,BBS7,BMF,BMP2,BMP4,BMP7,BMPR1A,CACNB1,CDON,CDX2,COL12A1,CTGF,CYP26A1,CYP26B1,DLX5,DLX6,EBF2,EDA,EGR2,EVX2,EXT1,FBXW4,FGF8,FGF9,FGFR3,GAS1,GDF11,GLI2,GNAQ,GNAS,GREM1,GRHL2,HAND1,HAPLN1,HIC1,HOXA11,HOXC10,HOXC11,HOXD10,HOXD11,HOXD12,HOXD13,ISL1,KIAA1715,LAMC2,LBX1,LEF1,LMX1B,MBTPS1,MDGA2,MECOM,MEF2C,MEGF8,MMP16,MSX2,NPR3,OSR1,OSTM1,PAX1,PAX3,PAX9,PBX1,PITX1,PITX2,PRRX1,PTCH1,PTHLH,RARA…
Age	positive	Mouse Phenotype	MP:0003491	abnormal voluntary movement	37	1.12E-93	8.84E-90	2.39E-91	1.973549	379.0127	748	1954	0.187	0.3828045	169	388	1310	AAAS,ADCY5,APP,ARX,B3GALT2,BRPF1,BRSK1,BRSK2,BSX,CACNA2D2,CACNG2,CBLN1,CDH8,CDKN2C,CELF4,CELSR1,CLCN1,CLCN3,CLK1,COX6A1,CYP19A1,DLG3,DLX2,DLX5,DMBX1,DRD3,DSCAM,EBF2,EFNB3,EGR2,EGR3,ELK3,EMX1,ENSG00000268643,EOMES,EPHA4,EPHB2,ERBB4,ESRP1,ESRRB,ETV1,EXT1,FEZF2,FGF12,FGF14,FGF8,FGF9,FGFR3,FOXA2,FOXB1,FOXP2,GABRA1,GABRB2,GAS1,GBX1,GLDN,GLI2,GLRA1,GNAO1,GNAQ,GNAS,GRIA1,GRIA2,GRIA3,GRIA4,GRIN2B,GRM1,GS…
Age	positive	Mouse Phenotype	MP:0005076	abnormal cell differentiation	38	1.05E-92	8.29E-89	2.18E-90	1.966884	379.7886	747	1958	0.18675	0.3815117	146	375	1283	ARID5B,ASCL1,BCL11A,BCL11B,BMF,BMP4,BMPR1A,BRSK1,BRSK2,CACNA1D,CACNG2,CADM1,CD300A,CD40,CDK5R2,CDKN2C,CHD4,CHN2,CREB5,CRH,DKC1,DLL4,DLX5,DSCAM,EBF1,EBF2,EFNB3,EGR2,EIF4G2,ELAVL4,EMX1,ENSG00000268083,EOMES,EPHA4,EPHB1,EPHB2,ETV1,EXT1,FEZF1,FEZF2,FGF8,FGFR3,FLI1,FOXA2,FOXP1,FOXP2,GADD45A,GAS1,GATA2,GATA3,GBX2,GDF11,GLI2,GREM1,GRIA2,HES5,HHEX,HOXA2,HOXD10,ID3,IKZF1,IL23A,INSM1,IRF2,ISL1,JAG1,KIT,KLF…
Age	positive	Mouse Phenotype	MP:0002067	abnormal sensory capabilities/reflexes/nociception	39	1.82E-92	1.44E-88	3.69E-90	2.270775	237.8043	540	1226	0.135	0.4404568	114	242	757	ABCD4,ADAMTS5,APP,ARX,B3GALT2,BAMBI,BARHL1,BMP4,BRPF1,BRSK1,BRSK2,CACNA1D,CACNA1E,CACNA2D2,CACNG2,CDH8,CDK5R2,CELSR1,CLCN1,CLK1,DLG2,DRD3,DRGX,EFNB3,EGR2,ELAVL4,EMX1,EPHA4,ESRRB,ESRRG,EXT1,FEZF1,FGF11,FGF14,FOXA2,FOXB1,FOXP2,FRMPD4,GABRA1,GLI2,GLRA1,GNAO1,GNAQ,GNAS,GNAT1,GPR3,GRIA1,GRIA2,GRIA3,GRIA4,GRIN2B,GRM1,GSX1,HCN1,HELT,HOXD1,ISL1,JPH3,JPH4,KCNA1,KCNH5,KCNMA1,LMX1A,LPAR5,LRRC4,MAF,MECOM,MFN…
Age	positive	Mouse Phenotype	MP:0008946	abnormal neuron number	40	2.42E-92	1.92E-88	4.80E-90	2.528346	172.0493	435	887	0.10875	0.4904171	73	152	439	ASCL1,BARHL2,CACNA1D,CACNA2D2,CLCN3,CUX2,DSCAM,DSCAML1,EBF2,EGR2,EGR3,EMX1,EOMES,ETV1,FEZF1,FEZF2,FGF8,FGFR3,GABRA1,GBX1,GDF11,GLI2,GLRA1,GRIA2,HES5,HEY1,HOXA2,HOXA3,HOXB3,HOXC10,INSM1,ISL1,JAG1,KIT,LBX1,LHX1,LHX5,LHX6,LMX1A,LMX1B,MITF,MYF5,NKX2-2,NKX2-8,NKX6-1,NR2F1,NR4A2,NTF3,NTRK2,NTRK3,OAT,PAX2,PBX3,PFN2,PLXNA4,POU4F2,POU4F3,PTCH1,RELN,RND3,SEMA3A,SIX1,SLC4A7,SMARCC2,SMOC1,SPI1,SPRY2,TFAP2A,T…
Age	positive	Mouse Phenotype	MP:0001286	abnormal eye development	41	4.23E-90	3.35E-86	8.17E-88	2.631175	149.743	394	772	0.0985	0.5103627	61	115	260	ALDH1A1,ARID1A,BARHL2,BBS7,BMP4,BMP7,BMPR1A,CTGF,DLX5,DLX6,EXT1,FGF9,FOXA2,FOXF2,GAS1,GBX2,GLI2,GRHL2,HES5,HHEX,HIPK1,HSF4,ID3,JAG1,LEF1,LHX2,MAB21L1,MAB21L2,MAF,MITF,MSX2,MYF5,MYF6,NFIB,NR2E1,NR2F1,NTRK2,NUAK1,OSR1,OSR2,OTX2,OVOL2,PAX2,PAX3,PITX2,POU4F2,PROX1,RARA,RARB,RARG,SMOC1,SOX4,SPI1,SPRY2,SPRY4,TFAP2A,TGFB2,VAX1,VSX2,WNT7B,ZIC5
Age	positive	Mouse Phenotype	MP:0002184	abnormal innervation	42	1.04E-88	8.27E-85	1.97E-86	2.996026	102.8028	308	530	0.077	0.5811321	48	84	208	BCL11A,BMP4,CACNA1D,CACNB3,CACNG2,CBLN1,DLX5,DRGX,EBF2,EFNB3,EGR2,EGR3,EPHA4,EPHB2,ERBB4,ETV1,FGFR3,GABRB2,GAS1,GATA3,GBX2,GNAQ,HOXD1,ISL1,KCNMA1,LMX1B,MFN2,MYF5,NFATC2,NKX2-8,NRP2,NTF3,NTRK2,NTRK3,PAX8,PLXNA4,POU4F2,POU4F3,PTPN13,RELN,ROBO3,SEMA3A,SEMA3F,SEZ6,SOX4,TBR1,TLX1,TLX3
Age	positive	Mouse Phenotype	MP:0005377	hearing/vestibular/ear phenotype	43	3.63E-87	2.87E-83	6.68E-85	2.329843	207.7393	484	1071	0.121	0.4519141	95	194	515	ASIC2,BARHL1,BMP2,BMP4,BMP7,BMPR1A,CACNA1D,CACNG2,CELSR1,CTGF,CYP19A1,DLX1,DLX2,DLX5,DLX6,DUSP6,ECE2,EGR2,EMX1,EPHB2,ESRRB,EXT1,EYA4,FBXO2,FGF8,FGF9,FGFR3,FOXP2,FZD2,GABRB2,GAS1,GATA3,GBX2,GLI2,GNAQ,GNAS,GRID1,HAPLN1,HES5,HIC1,HOXA2,JAG1,KCNA1,KCNMA1,KIT,LAMC2,LMO4,LMX1A,LRRC4,MECOM,MITF,MSX2,NFIX,NPR3,NR2F1,NTN1,NTRK2,NTRK3,ODF2,OSR2,OTX1,OTX2,OVOL2,PAX2,PAX3,PAX8,PAX9,PBX1,PITX1,PLP1,POLH,POU3F…
Age	positive	Mouse Phenotype	MP:0002085	abnormal embryonic tissue morphology	44	2.12E-84	1.68E-80	3.82E-82	2.013722	321.7923	648	1659	0.162	0.3905967	137	342	868	ALDH1A1,ALX1,AMN,ARID1A,AXIN2,BBS7,BCOR,BMP2,BMP4,BMP7,BMPR1A,BNC2,CDX2,CELSR1,CSE1L,CTGF,CUX2,CYP26A1,DAB2,DLX5,DLX6,DRGX,EDN3,EGR2,EIF4G2,EMX1,EOMES,EP400,ESRRB,EVX2,EXT1,FBXW4,FERMT2,FGF8,FOXA2,FOXB1,FZD2,FZD7,GAS1,GATA3,GATA4,GBX2,GLI2,GREM1,GRHL2,HAND1,HES5,HEY1,HHEX,HIPK1,HIRA,HNF1B,HNRNPU,HOXA2,HOXA3,HOXB3,HOXD11,HOXD12,HOXD13,ISL1,JAG1,KIT,KLF2,LBX1,LEF1,LHX1,LMO4,LMX1A,LMX1B,MBTPS1,MDGA2…
Age	positive	Mouse Phenotype	MP:0003492	abnormal involuntary movement	45	5.43E-84	4.30E-80	9.55E-82	2.189547	243.4293	533	1255	0.13325	0.4247012	108	236	738	ABCD4,ANK1,APP,B3GALT2,BAMBI,BARHL1,BMP4,BMP7,BRPF1,BRSK1,BRSK2,CACNA1D,CACNA2D2,CACNG2,CDK5R2,CELSR1,CLCN1,CLCN3,CLK1,DLG2,DRD3,DRGX,EFNB3,EGR2,EGR3,ELAVL4,EMX1,EPHA4,ESRRB,ESRRG,FEZF1,FGF11,FGF14,FOXA2,FOXB1,FOXP2,GABRA1,GLI2,GLRA1,GNAO1,GNAQ,GNAS,GNAT1,GRIA2,GRIA3,GRIA4,GRIN2B,GRM1,HELT,JPH3,JPH4,KCNA1,KCNH5,KCNMA1,KCNN2,LMX1A,LPAR5,LRRC4,MAF,MECOM,MFN2,MITF,NAV2,NFIA,NFIX,NOVA1,NR4A2,NTN1,NTR…
Age	positive	Mouse Phenotype	MP:0001392	abnormal locomotor behavior	46	1.66E-83	1.32E-79	2.86E-81	1.948381	356.7064	695	1839	0.17375	0.3779228	158	362	1223	AAAS,ADCY5,APP,ARX,B3GALT2,BRPF1,BRSK1,BRSK2,BSX,CACNA2D2,CACNG2,CBLN1,CDKN2C,CELF4,CELSR1,CLCN1,CLCN3,CLK1,COX6A1,CYP19A1,DLG3,DLX2,DLX5,DMBX1,DRD3,DSCAM,EBF2,EFNB3,EGR2,EGR3,ELK3,EMX1,ENSG00000268643,EOMES,EPHA4,EPHB2,ERBB4,ESRP1,ETV1,EXT1,FEZF2,FGF12,FGF14,FGF8,FGFR3,FOXA2,FOXB1,FOXP2,GABRA1,GABRB2,GAS1,GBX1,GLDN,GLI2,GLRA1,GNAO1,GNAQ,GNAS,GRIA1,GRIA2,GRIA3,GRIA4,GRIN2B,GRM1,GSK3A,GSK3B,HOXD10…
Age	positive	Mouse Phenotype	MP:0008947	increased neuron number	47	4.23E-79	3.35E-75	7.13E-77	3.497202	60.90583	213	314	0.05325	0.6783439	23	38	93	ASCL1,BARHL2,CUX2,DSCAM,DSCAML1,EMX1,ETV1,FGFR3,GDF11,GLI2,HES5,HEY1,JAG1,LBX1,LMX1B,NKX2-2,NKX2-8,NR2F1,POU4F2,POU4F3,PTCH1,SIX1,SPRY2
Age	positive	Mouse Phenotype	MP:0002102	abnormal ear morphology	48	1.56E-78	1.23E-74	2.57E-76	2.374689	177.2864	421	914	0.10525	0.4606127	81	160	402	BARHL1,BMP2,BMP4,BMP7,BMPR1A,CACNA1D,CACNG2,CELSR1,CTGF,DLX1,DLX2,DLX5,DLX6,DUSP6,ECE2,EPHB2,ESRRB,EXT1,EYA4,FBXO2,FGF8,FGF9,FGFR3,FOXP2,FZD2,GABRB2,GAS1,GATA3,GBX2,GLI2,GNAQ,GNAS,GRID1,HAPLN1,HES5,HIC1,HOXA2,JAG1,KCNMA1,KIT,LAMC2,LMO4,LMX1A,MECOM,MITF,MSX2,NFIX,NR2F1,NTN1,NTRK2,NTRK3,OSR2,OTX1,OTX2,OVOL2,PAX2,PAX3,PAX8,PAX9,PBX1,PITX1,POLH,POU3F4,POU4F3,PRRX1,RARA,RARB,RARG,RND3,SALL4,SIX1,SIX4,…
Age	positive	Mouse Phenotype	MP:0003743	abnormal facial morphology	49	5.84E-78	4.62E-74	9.44E-76	2.182684	229.0757	500	1181	0.125	0.42337	110	236	603	ALDH1A1,ALX1,ARID5B,ASCL1,BBS7,BBX,BCL11B,BMP2,BMP4,BMP7,BMPR1A,BNC2,CASK,CDON,CELSR1,COX6A1,CTGF,CYP26A1,DLX1,DLX2,DLX5,DLX6,EBF2,EDA,ENSG00000268643,EPHB2,EXT1,EYA4,FBLN5,FEZF1,FEZF2,FGF8,FGF9,FGFR3,FOXA2,FOXF2,FZD2,FZD7,GAS1,GBX2,GDF11,GLI2,GNAQ,GRHL2,GSK3A,GSK3B,HAPLN1,HCN1,HIC1,HOXA2,HOXA3,INSM1,JAG1,LAMC2,LEF1,LHX2,LHX8,LMO4,MBTPS1,MDGA2,MEGF8,MITF,MMP16,MN1,MSX2,NRP2,NUAK1,OSR2,OSTM1,OTX2,…
Age	positive	Mouse Phenotype	MP:0002116	abnormal craniofacial bone morphology	50	1.36E-77	1.08E-73	2.15E-75	2.138547	243.6233	521	1256	0.13025	0.4148089	108	225	502	ALX1,ARID5B,AXIN2,BMP2,BMP4,BMP7,BMPR1A,BNC2,CASK,CDON,CELSR1,CTGF,CYP26B1,DLX1,DLX2,DLX5,DLX6,DMRT3,DSCAM,DUSP6,ECE2,EDA,EGR2,EMX1,ENSG00000268643,FGF8,FGF9,FGFR3,FOXA2,FOXF2,FZD2,GAS1,GATA3,GBX2,GDF11,GLI2,GNAQ,GNAS,GRHL2,GSK3A,GSK3B,HAPLN1,HIC1,HOXA2,HOXA3,HOXB3,HOXD1,JAG1,KLF2,LEF1,LMO4,LMX1A,LMX1B,LPAR4,MBTPS1,MECOM,MMP16,MN1,MSI1,MSX2,NFATC2,NFIX,NKD1,NPR3,OSR2,OSTM1,OTX1,OTX2,PAX1,PAX3,PAX…
Age	positive	Mouse Phenotype	MP:0002151	abnormal neural tube morphology/development	51	2.40E-77	1.90E-73	3.72E-75	2.231063	212.0066	473	1093	0.11825	0.4327539	81	204	520	ALX1,ARID1A,AXIN2,BMP2,BMPR1A,CELSR1,CUX2,CYP26A1,DLX5,DLX6,EDN3,EGR2,EMX1,EOMES,EP400,EVX2,FGF8,FOXA2,FOXB1,FZD2,FZD7,GAS1,GATA3,GATA4,GBX2,GLI2,GREM1,GRHL2,HAND1,HES5,HEY1,HIPK1,HIRA,HOXA2,HOXD11,HOXD12,HOXD13,ISL1,JAG1,KIT,LBX1,LEF1,LHX1,LMO4,LMX1A,LMX1B,MSX2,NKX2-2,NR6A1,NUAK1,OTX2,OVOL2,PAK4,PAX1,PAX2,PAX3,PHOX2B,PRRX1,PTCH1,RFX4,RGMA,RHOA,ROBO3,SALL1,SALL4,SFRP1,SFRP2,SIX1,SKI,SOX4,SPTAN1,T…
Age	positive	Mouse Phenotype	MP:0005388	respiratory system phenotype	52	2.80E-77	2.22E-73	4.26E-75	1.89637	365.435	693	1884	0.17325	0.3678344	138	363	1146	ALDH1A1,ALX1,ASCL1,BIN3,BMP4,BMP7,BMPR1A,CACNA2D2,CASK,CDKN2C,CDON,CELSR1,CRH,CTGF,CYP26B1,DACH1,DAND5,DBX1,DKC1,DLX2,DLX5,DLX6,DSCAM,EBF2,EDA,EGR1,EGR2,ELK3,ERBB4,FBLN5,FEZF1,FEZF2,FGF9,FGFR3,FOXA2,FOXP1,FOXP2,GAS1,GATA4,GBX2,GDF11,GLI2,GLRA1,GNAQ,GNAS,GPR4,GREM1,GRHL2,HCN1,HES5,HHEX,HOXA2,HOXA3,HOXB3,IKZF1,INSM1,KCNK5,KDM6B,KIT,KLF2,LAMC2,LHX2,LOX,LPAR4,LTBP4,MECOM,MEF2C,MEGF8,MEIS1,MN1,MYF5,MY…
Age	positive	Mouse Phenotype	MP:0009250	abnormal appendicular skeleton morphology	53	5.27E-77	4.18E-73	7.88E-75	2.128119	245.757	523	1267	0.13075	0.4127861	99	227	583	ALX1,ARID5B,ARPC2,BBX,BMP2,BMP4,BMP7,BMPR1A,COL12A1,CTGF,CYP26B1,DLX5,DLX6,DUSP6,EBF1,EBF2,EGR2,EVX2,EXT1,FBXW4,FGF8,FGF9,FGFR3,GAS1,GDF11,GLI2,GNAS,GREM1,GRHL2,GSK3B,GSX1,HAPLN1,HOXA11,HOXA3,HOXB5,HOXC10,HOXC11,HOXD10,HOXD11,HOXD12,HOXD13,ISL1,KIAA1715,LMO4,LMX1B,MBTPS1,MDGA2,MEF2C,MEF2D,MITF,MLLT3,MMP16,MSX2,MYF5,MYF6,NFIX,NPR3,OSTM1,PAX1,PAX3,PBX1,PITX1,PITX2,PLCB1,PRRX1,PTCH1,PTHLH,RARA,RARB,…
Age	positive	Mouse Phenotype	MP:0005195	abnormal posterior eye segment morphology	54	9.49E-77	7.51E-73	1.39E-74	2.426842	162.3509	394	837	0.0985	0.4707288	69	174	574	ALDH1A1,ASCL1,ASIC2,BARHL2,BMP4,BMP7,BMPR1A,CDH13,CLCN3,CLK1,DLL4,DSCAM,DSCAML1,ENSG00000268643,EOMES,EPHB1,FOXF2,FZD5,GAS1,GDF11,GNAT1,GSK3A,HES5,ID3,IRX5,ISL1,JAG1,LEF1,LHX2,MAB21L1,MAB21L2,MEIS1,MITF,MPP5,MSX2,NAV2,NCAM1,NR2E1,NR2F1,NTRK2,NTRK3,NUAK1,OAT,OTX1,OTX2,PAX2,PITX2,PLP1,PLXNA4,POU4F2,POU4F3,PRDM16,PROX1,PTPN13,RARA,RARB,RARG,RELN,RHOB,SFRP2,SLC4A7,SMOC1,SPI1,SSTR1,TFAP2A,TGFB2,VAX1,V…
Age	positive	Mouse Phenotype	MP:0000830	abnormal diencephalon morphology	55	1.31E-76	1.03E-72	1.88E-74	2.54575	140.6265	358	725	0.0895	0.4937931	49	103	275	ARX,BMP4,BMPR1A,CACNA2D2,CDKN2C,CELSR2,DCX,EBF2,EFNA3,EGR1,EMX1,EPHA4,FEZF1,FEZF2,FGF8,FOXB1,FZD5,GATA2,GBX2,GLI2,GSX1,HES5,HHEX,ISL1,LHX1,MECOM,NEUROG1,NFIA,NFIX,NRP2,OLIG3,OTP,OTX1,OTX2,PAX2,PAX8,PITX1,PITX2,POU4F2,PTCH1,SEMA3F,SIM1,SIX1,SLC17A6,TCF7L2,THRA,VAX1,ZIC3,ZIC5
Age	positive	Mouse Phenotype	MP:0000841	abnormal hindbrain morphology	56	1.98E-76	1.57E-72	2.80E-74	2.352619	177.6743	418	916	0.1045	0.4563319	67	155	458	ANK1,APP,ASCL1,CACNA1D,CACNA2D2,CBLN1,CDK5R2,CDKN2C,DBX1,DCX,DSCAM,EBF1,EBF2,EGR2,ERBB4,EXT1,FGF8,FOXA2,FOXB1,FOXP2,GABRA1,GAS1,GBX2,GLI2,GNAS,HOXA2,ID3,KCNK5,KDM6B,LBX1,LGI1,LHX1,LHX5,LMX1A,LMX1B,MFN2,MSX2,NCAM1,NEUROD2,NFIA,NFIB,NR1D1,NTF3,NTN1,NTRK2,OLIG3,OTX1,OTX2,PAX2,PAX3,PAX5,PHOX2B,PLP1,PLXNA2,PTCH1,RBFOX1,RELN,RFX4,ROBO3,SKOR2,SLC12A5,SLC9A1,THRA,TPP1,ZBTB18,ZIC3,ZIC4
Age	positive	Mouse Phenotype	MP:0001259	abnormal body weight	57	2.62E-76	2.07E-72	3.63E-74	1.811455	426.7287	773	2200	0.19325	0.3513636	184	532	1857	AAAS,ADRB1,ALOXE3,ANK1,APP,ARID5B,ARPC2,B3GALT2,BAMBI,BARHL2,BMF,BMP2,BMP4,BMP7,BRPF1,BSX,CACNA1D,CACNA1E,CACNA2D2,CACNG2,CADM1,CAMKK2,CDKN2C,CDX2,CELF4,CELSR1,CLCN1,CLCN3,CLK1,COL12A1,COX6A1,CRH,CYP19A1,DLG2,DMBX1,DRD3,DRGX,DUSP6,EBF2,EDA,EGR1,EGR2,EMX1,ENSG00000117600,ESAM,EVX2,EYA4,FGF14,FGF8,FGFR3,FLI1,FOXB1,FOXP2,FZD5,GABRA1,GATA2,GATA3,GBX2,GLRA1,GNAO1,GNAQ,GNAS,GRIA2,GRIA3,GRIA4,GRID1,GRIK…
Age	positive	Mouse Phenotype	MP:0000572	abnormal autopod morphology	58	5.09E-76	4.03E-72	6.94E-74	2.681859	120.0659	322	619	0.0805	0.5201939	61	122	308	ADAMTS5,ALX1,BMF,BMP2,BMP4,BMP7,BMPR1A,CDON,CYP26B1,DLX5,DLX6,EDA,EVX2,FBXW4,FGF8,GAS1,GDF11,GLI2,GNAQ,GREM1,GRHL2,HOXA11,HOXD11,HOXD12,HOXD13,ISL1,LAMC2,LMX1B,MDGA2,MECOM,MEGF8,MSX2,NPR3,PAX1,PAX9,PITX1,PITX2,PRRX1,PTCH1,RARA,RSPO3,SALL1,SALL4,SFRP1,SFRP2,SKI,SMOC1,SOX5,SPRY4,TBX15,TBX3,TBX4,TBX5,TCF7,TFAP2A,TFAP2B,TGFB2,VCAN,WNT3,WNT5A,ZBTB16
Age	positive	Mouse Phenotype	MP:0001262	decreased body weight	59	1.26E-75	9.99E-72	1.69E-73	1.857534	385.9955	717	1990	0.17925	0.3603015	166	468	1581	AAAS,ALOXE3,ANK1,APP,ARID5B,ARPC2,B3GALT2,BAMBI,BARHL2,BMF,BMP2,BMP4,BMP7,BRPF1,BSX,CACNA1D,CACNA2D2,CACNG2,CADM1,CDKN2C,CDX2,CELSR1,CLCN1,CLCN3,CLK1,COL12A1,COX6A1,DLG2,DMBX1,DRD3,DRGX,DUSP6,EBF2,EDA,EGR1,EGR2,EMX1,ENSG00000117600,ESAM,EVX2,EYA4,FGF14,FGF8,FGFR3,FLI1,FOXB1,FOXP2,FZD5,GABRA1,GATA2,GATA3,GBX2,GLRA1,GNAO1,GNAQ,GNAS,GRIA2,GRIA3,GRIA4,GRID1,GRIK2,GRIN2B,GRM1,GSX1,HDAC3,HELT,HEY1,HNF1…
Age	positive	Mouse Phenotype	MP:0000955	abnormal spinal cord morphology	60	2.56E-75	2.02E-71	3.37E-73	2.534907	140.0446	355	722	0.08875	0.4916898	57	118	301	ASCL1,BCL11A,CACNA2D2,CACNG2,CDK5R2,CUX2,DBX1,EFNB3,EGR2,EGR3,EPHA4,ERBB4,FOXA2,GBX1,GBX2,GDF11,GLI2,GRIA1,GRIA2,HES5,HOXC10,ISL1,KCNN2,LBX1,LHX1,LHX2,LHX9,LMX1B,MYF5,NFATC2,NFIA,NKX2-2,NKX2-8,NKX6-1,NOVA1,NRP2,NTF3,NTN1,NTRK2,PAK4,PAX3,PBX3,PFN2,PHOX2B,PTCH1,RFX4,RND3,ROBO3,SLIT2,SLIT3,SPI1,TENM4,TFAP2A,TLX1,TLX3,VSX2,WNT5A
Age	positive	Mouse Phenotype	MP:0000960	abnormal sensory ganglion morphology	61	1.17E-74	9.29E-71	1.52E-72	2.863035	98.14761	281	506	0.07025	0.555336	36	76	219	CACNA1D,CYP26A1,DLX5,EGR2,EGR3,ERBB4,ETV1,FBXO2,GABRB2,GBX1,GBX2,HES5,ISL1,KIT,MECOM,NEUROG1,NTF3,NTRK2,NTRK3,PAX1,PAX2,PAX3,PHOX2B,POU4F3,SEMA3A,SHC3,SIX1,SIX4,SLC4A7,SLC9A1,SOSTDC1,TBX18,TFAP2A,TGFB2,UNCX,ZIC5
Age	positive	Mouse Phenotype	MP:0011087	complete neonatal lethality	62	4.14E-74	3.28E-70	5.29E-72	1.960497	312.6758	613	1612	0.15325	0.380273	122	258	625	ALDH1A1,ALOXE3,ALX1,ARID1A,ARID5B,ARX,ASCL1,BCL11A,BCL11B,BMPR1A,BNC2,BRSK1,BRSK2,CASK,CDX2,CREB5,CTGF,CYP26B1,DACH1,DBX1,DLX2,DLX5,DLX6,DSCAM,ELAVL4,EXT1,EYA4,FGF8,FGF9,FGFR3,FOXF2,FOXP1,GBX2,GDF11,GNAQ,GNAS,GREM1,GRIN2B,GSK3B,HOXA2,HOXA3,HOXB3,INSM1,ISL1,KDM6B,KIT,LBX1,LHX1,LMO4,LMX1B,MAF,MBTPS1,MEF2C,MEF2D,MFN2,MMP16,MYF5,MYF6,NEUROD6,NEUROG1,NFIB,NKX2-5,NKX6-1,NLGN2,NR4A2,NRXN2,NTF3,NTRK2,OAT…
Age	positive	Mouse Phenotype	MP:0005379	endocrine/exocrine gland phenotype	63	2.27E-73	1.79E-69	2.85E-71	1.879783	359.6159	676	1854	0.169	0.364617	135	407	1508	ALDH1A1,APOA1,ARID5B,ARX,ASCL1,AXIN2,BMP4,BMP7,BMPR1A,BSX,CACNA1D,CACNA1E,CACNA2D2,CADM1,CBFA2T2,CDKN2C,CDX2,CRH,CYP19A1,CYP26B1,DACH1,EBF2,EDA,EGR1,EMX1,EPHA4,EPHB2,ERBB4,FGF8,FGF9,FOXA2,FOXB1,FZD5,GATA2,GATA3,GATA4,GDF11,GFRA4,GLI2,GLP1R,GNAO1,GNAQ,GNAS,GSK3B,GSX1,HES5,HHEX,HNF1B,HOXA11,HOXA3,HOXB3,HOXD13,HSPA2,ID3,IGFBP5,INSM1,ISL1,JAG1,KIT,KMT2E,LEF1,LHX1,LHX9,LIN28A,LTBP4,MAB21L1,MAFA,MITF,M…
Age	positive	Mouse Phenotype	MP:0011085	complete postnatal lethality	64	7.75E-73	6.14E-69	9.59E-71	2.115185	237.8043	503	1226	0.12575	0.4102773	96	211	592	ANK1,APP,ARX,BARHL2,BMP4,BMP7,BMPR1A,DCX,DLX5,DRGX,DSCAM,EDN3,EGR2,EMX1,ERBB4,ESRRG,EYA4,FGF8,FOXA2,FOXF2,FOXP2,GLDN,GLI2,GLRA1,GNAS,GREM1,GRIA2,GRIN2B,HAND1,HNF1B,HOXB3,ISL1,JAG1,KDM6B,KIT,KMT2E,LAMC2,LEF1,LGI1,LHX5,LHX6,LIN28A,LMX1B,MAF,MEF2C,MFN2,MITF,MLLT3,MMP16,MYF5,MYF6,NEUROD6,NEUROG3,NKX2-2,NKX6-1,NOVA1,NR3C2,NTF3,NTN1,NTRK2,NTRK3,OTP,OTX2,PAX3,PAX8,PBX1,PCDH10,PHOX2B,PLP1,POU3F1,PRKG1,PR…
Age	positive	Mouse Phenotype	MP:0005371	limbs/digits/tail phenotype	65	9.13E-73	7.23E-69	1.11E-70	2.116158	237.2224	502	1223	0.1255	0.4104661	115	272	768	ADAMTS5,ALX1,ANKRD13A,AXIN2,BBS7,BMF,BMP2,BMP4,BMP7,BMPR1A,CACNB1,CASK,CDON,CDX2,CELSR1,COL12A1,CTGF,CYP26A1,CYP26B1,DLX5,DLX6,EBF2,EDA,EGR2,EVX2,EXT1,FBXW4,FGF8,FGF9,FGFR3,FZD7,GAS1,GDF11,GLI2,GNAQ,GNAS,GREM1,GRHL2,HAND1,HAPLN1,HIC1,HOXA11,HOXC10,HOXC11,HOXD10,HOXD11,HOXD12,HOXD13,ISL1,KIAA1715,KIT,LAMC2,LBX1,LEF1,LMO4,LMX1A,LMX1B,MBTPS1,MDGA2,MECOM,MEF2C,MEGF8,MITF,MMP16,MSX2,NPR3,OSR1,OSTM1,PA…
Age	positive	Mouse Phenotype	MP:0001330	abnormal optic nerve morphology	66	2.60E-72	2.06E-68	3.12E-70	3.289117	65.36708	215	337	0.05375	0.6379822	23	46	102	BARHL2,BMP4,EOMES,EPHB1,FOXF2,GDF11,ISL1,MITF,NAV2,NR2E1,NR2F1,NTRK2,OTX1,OTX2,PAX2,PITX2,PLP1,POU4F2,RARB,RARG,SMOC1,VAX1,VSX2
Age	positive	Mouse Phenotype	MP:0001325	abnormal retina morphology	67	4.36E-72	3.45E-68	5.15E-70	2.435461	151.1008	368	779	0.092	0.4724005	63	158	517	ALDH1A1,ASCL1,ASIC2,BARHL2,BMP4,BMP7,BMPR1A,CDH13,CLCN3,CLK1,DLL4,DSCAM,DSCAML1,ENSG00000268643,EOMES,FOXF2,FZD5,GAS1,GDF11,GNAT1,GSK3A,HES5,ID3,IRX5,ISL1,JAG1,LEF1,LHX2,MAB21L1,MAB21L2,MEIS1,MITF,MPP5,MSX2,NCAM1,NR2E1,NR2F1,NTRK2,NTRK3,NUAK1,OAT,OTX1,OTX2,PAX2,PITX2,PLP1,PLXNA4,POU4F2,POU4F3,PRDM16,PROX1,PTPN13,RARB,RARG,RELN,RHOB,SFRP2,SLC4A7,SMOC1,SSTR1,TFAP2A,TGFB2,VSX2
Age	positive	Mouse Phenotype	MP:0000438	abnormal cranium morphology	68	5.57E-72	4.41E-68	6.49E-70	2.108494	237.6103	501	1225	0.12525	0.4089796	106	216	485	ALX1,ARID5B,AXIN2,BMP2,BMP4,BMP7,BMPR1A,BNC2,CASK,CDON,CELSR1,CTGF,CYP26B1,DLX1,DLX2,DLX5,DLX6,DMRT3,DSCAM,DUSP6,ECE2,EDA,EGR2,EMX1,ENSG00000268643,FGF8,FGF9,FGFR3,FOXA2,FOXF2,FZD2,GAS1,GBX2,GDF11,GLI2,GNAQ,GNAS,GRHL2,GSK3A,GSK3B,HAPLN1,HIC1,HOXA2,HOXA3,HOXB3,HOXD1,JAG1,KLF2,LEF1,LMO4,LMX1A,LMX1B,LPAR4,MBTPS1,MECOM,MMP16,MN1,MSI1,MSX2,NFATC2,NFIX,NKD1,NPR3,OSR2,OSTM1,OTX1,OTX2,PAX1,PAX3,PAX5,PAX7…
Age	positive	Mouse Phenotype	MP:0001322	abnormal iris morphology	69	5.82E-72	4.61E-68	6.68E-70	3.279386	65.56105	215	338	0.05375	0.6360947	28	49	114	BMP4,CLK1,ENSG00000268643,EXT1,FGF11,FOXF2,GAS1,GNAT1,GSK3A,HOXD13,JAG1,LMX1B,MAB21L1,MAF,MITF,MSX2,OTX1,OTX2,PHOX2B,PITX2,POU4F2,RARB,RARG,SFRP1,SMOC1,TCF7,TFAP2A,TGFB2
Age	positive	Mouse Phenotype	MP:0002864	abnormal ocular fundus morphology	70	6.75E-72	5.35E-68	7.64E-70	2.432338	151.2947	368	780	0.092	0.4717949	63	159	530	ALDH1A1,ASCL1,ASIC2,BARHL2,BMP4,BMP7,BMPR1A,CDH13,CLCN3,CLK1,DLL4,DSCAM,DSCAML1,ENSG00000268643,EOMES,FOXF2,FZD5,GAS1,GDF11,GNAT1,GSK3A,HES5,ID3,IRX5,ISL1,JAG1,LEF1,LHX2,MAB21L1,MAB21L2,MEIS1,MITF,MPP5,MSX2,NCAM1,NR2E1,NR2F1,NTRK2,NTRK3,NUAK1,OAT,OTX1,OTX2,PAX2,PITX2,PLP1,PLXNA4,POU4F2,POU4F3,PRDM16,PROX1,PTPN13,RARB,RARG,RELN,RHOB,SFRP2,SLC4A7,SMOC1,SSTR1,TFAP2A,TGFB2,VSX2
Age	positive	Mouse Phenotype	MP:0005194	abnormal anterior uvea morphology	71	1.30E-71	1.03E-67	1.44E-69	3.269712	65.75502	215	339	0.05375	0.6342183	28	50	122	BMP4,CLK1,ENSG00000268643,EXT1,FGF11,FOXF2,GAS1,GNAT1,GSK3A,HOXD13,JAG1,LMX1B,MAB21L1,MAF,MITF,MSX2,OTX1,OTX2,PHOX2B,PITX2,POU4F2,RARB,RARG,SFRP1,SMOC1,TCF7,TFAP2A,TGFB2
Age	positive	Mouse Phenotype	MP:0005385	cardiovascular system phenotype	72	6.29E-71	4.98E-67	6.92E-69	1.746077	459.3153	802	2368	0.2005	0.3386824	188	564	2009	ADRB1,ADRBK1,ANK1,APOA1,ARID1A,ASIC2,ATRNL1,AXIN2,BBS7,BBX,BCOR,BMP2,BMP4,BMPR1A,CACNA1D,CACNA2D2,CACNB3,CAV3,CDH13,CDKN2C,CDON,CDX2,CTGF,CYP19A1,CYP26A1,DAND5,DDX5,DLL4,DLX1,DLX2,DLX5,DRD3,DUSP6,ECE2,EDA,EFNA1,EGR1,EHD3,ELK3,EMX1,ERBB4,ESAM,ESRRG,FBLN5,FGF8,FGF9,FLI1,FOXA2,FOXP1,FOXP2,FZD2,FZD5,FZD7,GADD45A,GAS1,GATA2,GATA3,GATA4,GBX2,GJD3,GNAO1,GNAQ,GNAS,GPR4,GRHL2,GSK3B,HAND1,HCN1,HDAC3,HDAC9,…
Age	positive	Mouse Phenotype	MP:0005381	digestive/alimentary phenotype	73	6.64E-71	5.26E-67	7.20E-69	1.9648	297.7403	585	1535	0.14625	0.3811075	124	327	1140	ALX1,ARID5B,BBS7,BMP2,BMP4,BMP7,BNC2,CASK,CBFA2T2,CDON,CDX2,CLCN3,CTGF,CYP26A1,DLX1,DLX2,DLX5,DLX6,DRD3,EDA,EDN3,ENSG00000268643,EPHB2,EXT1,EYA4,FGF8,FGF9,FGFR3,FOXA2,FOXF2,FOXP1,FOXP2,FZD2,FZD5,FZD7,GATA4,GBX2,GDF11,GLI2,GSK3A,GSK3B,HIC1,HOXA2,HOXA3,HOXD12,HOXD13,ID3,IKZF1,IL23A,INSM1,ISL1,ITGB7,JAG1,KCNMA1,KIT,LAMC2,LHX8,LTBP4,MBTPS1,MEGF8,MMP16,MN1,MSX2,NEUROG3,NFIX,NKD1,NR6A1,NRBP1,ODF2,ONECU…
Age	positive	Mouse Phenotype	MP:0002110	abnormal digit morphology	74	8.29E-71	6.57E-67	8.88E-69	2.722253	107.2641	292	553	0.073	0.5280289	55	108	255	ADAMTS5,ALX1,BMF,BMP2,BMP4,BMP7,BMPR1A,CDON,CYP26B1,DLX5,DLX6,EDA,EVX2,FBXW4,FGF8,GAS1,GDF11,GLI2,GREM1,GRHL2,HOXA11,HOXD11,HOXD12,HOXD13,ISL1,MECOM,MEGF8,MSX2,NPR3,PAX1,PAX9,PITX1,PITX2,PRRX1,PTCH1,RARA,RSPO3,SALL1,SALL4,SFRP1,SFRP2,SKI,SMOC1,SPRY4,TBX15,TBX3,TBX4,TBX5,TCF7,TFAP2A,TFAP2B,TGFB2,VCAN,WNT5A,ZBTB16
Age	positive	Mouse Phenotype	MP:0002873	normal phenotype	75	9.87E-71	7.81E-67	1.04E-68	1.802209	406.1682	732	2094	0.183	0.3495702	186	491	1707	ADAMTS5,ADCY4,ADRBK1,ALDH1A1,ALX1,APP,ARHGEF25,ARX,ASCL1,AXIN2,BAMBI,BMF,BMP2,BMP4,BMP7,BMPR1A,BRSK1,BRSK2,BSX,CACNA1E,CACNG4,CADM1,CBLN1,CBX5,CD248,CD40,CDAN1,CDK5R2,CDX2,CHRNA2,CRH,CTGF,CYP19A1,CYP26A1,DKC1,DLL4,DLX5,DPAGT1,EBF2,ECE2,EFNA3,EFNB3,EGR2,EHD3,EMX1,ENSG00000268643,EOMES,EPHA4,ERBB4,ETV1,EXT1,FGF8,FGF9,FGFR3,FOXA2,GABRA1,GATA2,GATA3,GATA4,GBX1,GBX2,GLI2,GNAQ,GNAS,GPR151,GRIA1,GRIA2,G…
Age	positive	Mouse Phenotype	MP:0002163	abnormal gland morphology	76	1.50E-70	1.19E-66	1.56E-68	1.884244	343.9046	648	1773	0.162	0.3654822	130	384	1369	ALDH1A1,APOA1,ARID5B,ARX,ASCL1,AXIN2,BMP4,BMP7,BMPR1A,BSX,CACNA1D,CACNA1E,CACNA2D2,CADM1,CBFA2T2,CDKN2C,CDX2,CRH,CYP19A1,CYP26B1,DACH1,EBF2,EDA,EGR1,EMX1,EPHA4,EPHB2,ERBB4,FGF8,FGF9,FOXA2,FOXB1,FZD5,GATA2,GATA3,GATA4,GDF11,GLI2,GNAO1,GNAQ,GNAS,GSK3B,GSX1,HES5,HHEX,HNF1B,HOXA11,HOXA3,HOXB3,HOXD13,HSPA2,ID3,IGFBP5,INSM1,ISL1,JAG1,KIT,KMT2E,LEF1,LHX1,LHX9,LIN28A,LTBP4,MAB21L1,MAFA,MITF,MSX2,NEUROG3,…
Age	positive	Mouse Phenotype	MP:0002169	no abnormal phenotype detected	77	1.96E-70	1.55E-66	2.01E-68	1.800607	405.9742	731	2093	0.18275	0.3492594	185	489	1702	ADAMTS5,ADCY4,ADRBK1,ALDH1A1,ALX1,APP,ARHGEF25,ARX,ASCL1,AXIN2,BAMBI,BMF,BMP2,BMP4,BMP7,BMPR1A,BRSK1,BRSK2,BSX,CACNA1E,CACNG4,CADM1,CBLN1,CBX5,CD248,CD40,CDAN1,CDK5R2,CDX2,CHRNA2,CRH,CTGF,CYP19A1,CYP26A1,DKC1,DLL4,DLX5,DPAGT1,EBF2,ECE2,EFNA3,EFNB3,EGR2,EHD3,EMX1,ENSG00000268643,EOMES,EPHA4,ERBB4,ETV1,EXT1,FGF8,FGF9,FGFR3,FOXA2,GABRA1,GATA2,GATA3,GATA4,GBX1,GBX2,GLI2,GNAQ,GNAS,GPR151,GRIA1,GRIA2,G…
Age	positive	Mouse Phenotype	MP:0000462	abnormal digestive system morphology	78	3.75E-70	2.97E-66	3.81E-68	2.009398	272.7185	548	1406	0.137	0.3897582	112	278	874	ALX1,ARID5B,BBS7,BMP2,BMP4,BMP7,BNC2,CASK,CBFA2T2,CDON,CDX2,CLCN3,CTGF,CYP26A1,DLX1,DLX2,DLX5,DLX6,EDA,EDN3,ENSG00000268643,EPHB2,EXT1,EYA4,FGF8,FGF9,FGFR3,FOXA2,FOXF2,FOXP1,FOXP2,FZD2,FZD5,FZD7,GATA4,GBX2,GDF11,GLI2,GSK3A,GSK3B,HIC1,HOXA2,HOXA3,HOXD12,HOXD13,INSM1,ISL1,JAG1,KIT,LAMC2,LHX8,LTBP4,MBTPS1,MEGF8,MMP16,MN1,MSX2,NEUROG3,NFIX,NKD1,NR6A1,NRBP1,ONECUT1,OSR2,OTX2,OVOL2,PAX3,PAX7,PAX9,PBX1,…
Age	positive	Mouse Phenotype	MP:0000968	abnormal sensory neuron innervation pattern	79	9.57E-70	7.57E-66	9.59E-68	3.164904	69.82834	221	360	0.05525	0.6138889	31	47	97	BCL11A,BMP4,CACNA1D,CACNB3,DLX5,DRGX,EBF2,EPHB2,ERBB4,ETV1,FGFR3,GABRB2,GATA3,HOXD1,ISL1,KCNMA1,LMX1B,MYF5,NFATC2,NRP2,NTF3,NTRK2,NTRK3,PAX8,PLXNA4,POU4F2,POU4F3,RELN,SEMA3A,TLX1,TLX3
Age	positive	Mouse Phenotype	MP:0001614	abnormal blood vessel morphology	80	1.36E-69	1.08E-65	1.35E-67	2.048778	253.3217	519	1306	0.12975	0.3973966	105	320	1065	APOA1,ARID1A,BMP2,BMP4,BMPR1A,CACNB3,CDH13,CDON,CDX2,CTGF,CYP19A1,DDX5,DLL4,DLX1,DLX2,DLX5,EDA,EGR1,EHD3,EMX1,ESAM,FBLN5,FGF8,FLI1,FOXA2,FZD2,FZD5,FZD7,GADD45A,GATA2,GATA4,GBX2,GPR4,HAND1,HEY1,HGF,HHEX,HIRA,HOXA2,HOXA3,ID3,ISL1,JAG1,KIT,KLF2,LEF1,LMX1B,LOX,LPAR4,MECOM,MEF2C,MEGF8,MEIS1,METAP2,MSX2,NKX2-5,NOL3,NR2E1,NRP2,NTF3,NTRK3,OSR1,OVOL2,PAK4,PAX1,PAX2,PAX3,PAX8,PBX1,PHOX2B,PITX1,PITX2,PRRX1,…
Age	positive	Mouse Phenotype	MP:0000432	abnormal head morphology	81	2.38E-69	1.88E-65	2.33E-67	1.987276	280.2832	557	1445	0.13925	0.3854671	129	287	751	ALDH1A1,ALX1,ARID5B,ASCL1,AXIN2,BBS7,BBX,BCL11B,BCOR,BMP2,BMP4,BMP7,BMPR1A,BNC2,CASK,CDON,CELSR1,COX6A1,CTGF,CYP26A1,DLX1,DLX2,DLX5,DLX6,EBF2,ECE2,EDA,EMX1,ENSG00000268643,EPHB2,EXT1,EYA4,FBLN5,FEZF1,FEZF2,FGF8,FGF9,FGFR3,FOXA2,FOXF2,FOXP2,FZD2,FZD7,GAS1,GBX2,GDF11,GLI2,GNAQ,GNAS,GREM1,GRHL2,GSK3A,GSK3B,GSX1,HAPLN1,HCN1,HIC1,HIRA,HOXA2,HOXA3,INSM1,JAG1,KIT,KLF2,LAMC2,LEF1,LHX1,LHX2,LHX8,LMO4,MAF,…
Age	positive	Mouse Phenotype	MP:0000787	abnormal telencephalon morphology	82	3.42E-69	2.71E-65	3.30E-67	2.044083	253.9036	519	1309	0.12975	0.3964859	110	230	695	APP,ARX,ASCL1,BRSK1,BRSK2,CACNG2,CADM1,CDK5R2,CDON,CELSR2,CHN2,CLCN3,CUX2,DBX1,DCX,DLGAP3,DLX2,DLX5,DSCAM,EBF1,EBF2,EFNA3,EMX1,EOMES,EPHA4,EPHB1,EPHB2,EXT1,FEZF1,FEZF2,FGF8,GBX2,GLI2,GNAQ,GRIA2,GRIN2B,GSX1,HCN1,HES5,HEY1,HHEX,HPCA,ID3,JAG1,KCNA1,KIT,LEF1,LGI1,LHX1,LHX2,LHX5,LHX6,LHX8,LMO4,LMX1A,LMX1B,LRRTM1,MECOM,MFN2,MPP5,MSI1,NCAM1,NCAM2,NEUROD6,NFIA,NFIB,NFIX,NR2E1,NR2F1,NR3C2,NRP2,NTN1,NTRK2,…
Age	positive	Mouse Phenotype	MP:0001961	abnormal reflex	83	8.46E-69	6.70E-65	8.07E-67	2.188234	201.5323	441	1039	0.11025	0.4244466	95	200	597	ABCD4,APP,B3GALT2,BAMBI,BARHL1,BMP4,BRPF1,BRSK1,BRSK2,CACNA1D,CACNA2D2,CACNG2,CDK5R2,CELSR1,CLCN1,CLK1,DLG2,DRD3,DRGX,EFNB3,EGR2,ELAVL4,EMX1,EPHA4,ESRRB,ESRRG,FEZF1,FGF11,FGF14,FOXA2,FOXB1,FOXP2,GABRA1,GLI2,GLRA1,GNAQ,GNAS,GNAT1,GRIA2,GRIA3,GRIA4,GRIN2B,GRM1,HELT,JPH3,JPH4,KCNA1,KCNH5,KCNMA1,LMX1A,LPAR5,LRRC4,MAF,MECOM,MFN2,MITF,NAV2,NFIX,NR4A2,NTN1,NTRK2,NTRK3,OXTR,PARL,PAX5,PBX3,PHOX2B,PLCB1,PL…
Age	positive	Mouse Phenotype	MP:0000847	abnormal metencephalon morphology	84	6.83E-68	5.41E-64	6.44E-66	2.327305	163.7087	381	844	0.09525	0.4514218	59	136	411	ANK1,APP,ASCL1,CACNA1D,CACNA2D2,CBLN1,CDK5R2,CDKN2C,DCX,DSCAM,EBF1,EBF2,EGR2,ERBB4,EXT1,FGF8,FOXB1,FOXP2,GABRA1,GAS1,GBX2,GLI2,GNAS,HOXA2,ID3,LGI1,LHX1,LHX5,LMX1A,LMX1B,MFN2,MSX2,NCAM1,NEUROD2,NFIA,NFIB,NR1D1,NTF3,NTN1,NTRK2,OTX1,OTX2,PAX2,PAX5,PHOX2B,PLP1,PLXNA2,PTCH1,RBFOX1,RELN,ROBO3,SKOR2,SLC12A5,SLC9A1,THRA,TPP1,ZBTB18,ZIC3,ZIC4
Age	positive	Mouse Phenotype	MP:0008948	decreased neuron number	85	1.97E-67	1.56E-63	1.83E-65	2.448503	139.2687	341	718	0.08525	0.4749304	60	131	391	ASCL1,BARHL2,CACNA1D,CACNA2D2,CLCN3,EBF2,EGR2,EGR3,EMX1,EOMES,ETV1,FEZF1,FEZF2,FGF8,GABRA1,GBX1,GDF11,GLI2,GLRA1,GRIA2,HOXA2,HOXA3,HOXB3,HOXC10,INSM1,ISL1,JAG1,KIT,LHX1,LHX5,LHX6,LMX1A,LMX1B,MITF,MYF5,NKX6-1,NR4A2,NTF3,NTRK2,NTRK3,OAT,PAX2,PBX3,PFN2,PLXNA4,POU4F2,POU4F3,RELN,RND3,SEMA3A,SIX1,SLC4A7,SMOC1,SPI1,TFAP2A,TGFB2,TRIB2,VSX2,WNT5A,ZBTB18
Age	positive	Mouse Phenotype	MP:0005197	abnormal uvea morphology	86	4.78E-67	3.78E-63	4.40E-65	3.124982	69.4404	217	358	0.05425	0.6061453	29	58	163	BMP4,CLK1,ENSG00000268643,EXT1,FGF11,FOXF2,GAS1,GDF11,GNAT1,GSK3A,HOXD13,JAG1,LMX1B,MAB21L1,MAF,MITF,MSX2,OTX1,OTX2,PHOX2B,PITX2,POU4F2,RARB,RARG,SFRP1,SMOC1,TCF7,TFAP2A,TGFB2
Age	positive	Mouse Phenotype	MP:0002932	abnormal joint morphology	87	1.14E-66	9.00E-63	1.03E-64	2.626893	111.9193	294	577	0.0735	0.5095321	39	80	176	ANKRD13A,ARPC2,BMP2,BMP4,BMP7,BMPR1A,CDON,FGF9,GAS1,GLI2,HOXB3,HOXB5,HOXD1,HOXD10,HOXD13,LMO4,LMX1B,MLLT3,MYF5,OSR1,OSR2,PAX1,PAX3,PRRX1,PTCH1,RARA,RARB,RARG,SEMA3A,SHOX2,SIX1,SMOC1,TACC3,TBX6,TCF4,TENM4,TWIST2,UNCX,WNT5A
Age	positive	Mouse Phenotype	MP:0006279	abnormal limb development	88	1.19E-66	9.41E-63	1.07E-64	3.009556	76.42324	230	394	0.0575	0.5837563	41	75	147	ADAMTS5,BBS7,BMP2,BMP4,BMP7,BMPR1A,CDX2,CYP26A1,CYP26B1,DLX5,DLX6,FBXW4,FGF8,GAS1,GREM1,HAND1,HOXD13,ISL1,LEF1,LMX1B,MDGA2,MECOM,MSX2,OSR1,PAX9,PBX1,PITX1,PITX2,PRRX1,SALL4,SFRP2,SMOC1,SOX4,TBX15,TBX3,TBX4,TBX5,TCF7,TENM4,TGFB2,WNT3
Age	positive	Mouse Phenotype	MP:0004624	abnormal thoracic cage morphology	89	1.50E-66	1.19E-62	1.33E-64	2.294645	167.782	385	865	0.09625	0.4450867	66	148	341	ALX1,ARID5B,BMP4,BMP7,BMPR1A,CDX2,CTGF,CYP26A1,DLX5,DLX6,EVX2,FGF9,FGFR3,GDF11,GLI2,GNAQ,GRHL2,GSK3B,HOXA11,HOXA7,HOXB5,HOXC10,HOXD10,HOXD11,HOXD12,HOXD13,JHDM1D,LMO4,MEF2C,MEF2D,MLLT3,MYF5,MYF6,NPR3,OSTM1,PAX1,PAX3,PBX1,PITX2,PRRX1,PTCH1,PTHLH,RARA,RARB,RARG,SEMA3A,SFRP1,SFRP2,SIX1,SIX4,SOX4,SOX5,SP7,TBX15,TBX18,TBX5,TBX6,TENM4,TFAP2A,TGFB2,TWIST2,UNCX,WNT5A,ZBTB16,ZIC3,ZNF521
Age	positive	Mouse Phenotype	MP:0001081	abnormal cranial ganglia morphology	90	9.56E-66	7.57E-62	8.41E-64	3.131708	67.69469	212	349	0.053	0.6074499	28	56	141	CACNA1D,CYP26A1,DLX5,EGR2,ERBB4,FBXO2,GABRB2,GBX2,ISL1,KIT,LMX1A,MECOM,NEUROG1,NR2F1,NTF3,NTRK2,NTRK3,PAX2,PAX3,PHOX2B,POU4F3,SIX1,SLC4A7,SLC9A1,SOSTDC1,TFAP2A,TGFB2,ZIC5
Age	positive	Mouse Phenotype	MP:0006104	abnormal tectum morphology	91	1.26E-65	9.98E-62	1.10E-63	3.443341	52.56522	181	271	0.04525	0.6678967	12	23	40	ASCL1,EXT1,FGF8,FOXB1,GBX2,LMX1B,OTX1,OTX2,PAX2,PAX5,POU4F2,TFAP2D
Age	positive	Mouse Phenotype	MP:0008503	abnormal spinal cord grey matter morphology	92	1.42E-65	1.12E-61	1.22E-63	2.608915	112.3072	293	579	0.07325	0.5060449	43	85	209	ASCL1,BCL11A,CACNA2D2,CACNG2,CDK5R2,CUX2,DBX1,EFNB3,EGR2,EGR3,EPHA4,ERBB4,GBX1,GBX2,GLI2,GRIA2,HOXC10,ISL1,LBX1,LHX2,LHX9,LMX1B,MYF5,NKX2-2,NKX2-8,NKX6-1,NTF3,NTRK2,PAK4,PAX3,PBX3,PFN2,PHOX2B,PTCH1,RFX4,RND3,ROBO3,SPI1,TFAP2A,TLX1,TLX3,VSX2,WNT5A
Age	positive	Mouse Phenotype	MP:0005277	abnormal brainstem morphology	93	3.10E-65	2.46E-61	2.64E-63	2.55256	119.0961	304	614	0.076	0.495114	39	87	211	ASCL1,ASIC2,CACNA1D,CACNA2D2,CYP26A1,DBX1,DCX,EGR2,EXT1,FGF8,FOXB1,GATA3,GBX2,HOXA2,KCNK5,KDM6B,LBX1,LEF1,LHX1,LMX1B,MFN2,NFIB,NR4A2,NTF3,NTN1,NTRK2,OLIG3,OTX1,OTX2,PAX2,PAX3,PAX5,PHOX2B,POU4F2,RFX4,RHOA,ROBO3,TFAP2D,ZIC3
Age	positive	Mouse Phenotype	MP:0000837	abnormal hypothalamus morphology	94	2.35E-64	1.86E-60	1.98E-62	4.251614	29.87101	127	154	0.03175	0.8246753	10	16	37	EBF2,FGF8,FOXB1,OTP,OTX1,OTX2,POU4F2,SIM1,VAX1,ZIC5
Age	positive	Mouse Phenotype	MP:0000454	abnormal jaw morphology	95	7.18E-64	5.68E-60	5.98E-62	2.445654	132.4799	324	683	0.081	0.4743777	63	128	249	ALX1,ARID5B,BMP2,BMP4,BMP7,BNC2,CASK,CDON,CTGF,CYP26B1,DLX1,DLX2,DLX5,DLX6,ECE2,EGR2,EMX1,FGF8,FGF9,FGFR3,FOXF2,FZD2,GAS1,GBX2,GLI2,GNAQ,HOXA3,JAG1,KLF2,LEF1,LPAR4,MBTPS1,MMP16,MN1,NFATC2,OSR2,OSTM1,OTX2,PAX1,PAX3,PAX7,PAX9,PBX1,PBX3,PITX1,PITX2,PRDM16,PRRX1,PTCH1,PTHLH,SATB2,SIX1,SIX4,SKI,SOSTDC1,SOX4,SPRY4,TBX15,TFAP2A,TGFB2,WNT5A,ZIC3,ZIC5
Age	positive	Mouse Phenotype	MP:0000899	abnormal corpora quadrigemina morphology	96	7.24E-64	5.73E-60	5.97E-62	3.456753	50.62555	175	261	0.04375	0.6704981	11	20	32	EXT1,FGF8,FOXB1,GBX2,LMX1B,OTX1,OTX2,PAX2,PAX5,POU4F2,TFAP2D
Age	positive	Mouse Phenotype	MP:0003312	abnormal locomotor coordination	97	7.52E-64	5.96E-60	6.14E-62	2.299665	160.0233	368	825	0.092	0.4460606	77	171	564	APP,CACNA2D2,CACNG2,CBLN1,CDKN2C,CLCN1,CLCN3,COX6A1,DRD3,DSCAM,EBF2,EFNB3,EGR2,EGR3,EMX1,EPHA4,ETV1,FGF12,FGF14,FGF8,FGFR3,FOXA2,FOXB1,GAS1,GBX1,GLDN,GLI2,GLRA1,GNAQ,GNAS,GRIA3,GRIA4,GRIN2B,GRM1,HOXD10,KCNA1,KCNMA1,KCNN2,LMX1A,LSAMP,MEF2C,MFN2,MPP5,MSI1,MSRA,MYF5,NEUROD2,NFIX,NPAS1,NTF3,NTN1,NTRK3,OSTM1,PAH,PAX7,PBX3,PLP1,PLXNA2,POU3F4,POU4F3,PPT2,PTCH1,PTHLH,RBFOX1,RELN,RND3,ROBO3,SEZ6,SIM1,SKOR…
Age	positive	Mouse Phenotype	MP:0000452	abnormal mouth morphology	98	2.48E-63	1.96E-59	2.00E-61	2.233285	174.1829	389	898	0.09725	0.4331849	82	178	452	ALX1,ARID5B,BBS7,BBX,BCL11B,BMP2,BMP4,BMP7,BMPR1A,BNC2,CASK,CDON,COX6A1,CTGF,DLX1,DLX2,DLX5,DLX6,EDA,ENSG00000268643,EPHB2,EXT1,EYA4,FGF8,FGF9,FGFR3,FOXA2,FOXF2,FZD2,FZD7,GBX2,GDF11,GLI2,GSK3A,GSK3B,HIC1,HOXA2,HOXA3,JAG1,LAMC2,LEF1,LHX8,MBTPS1,MEGF8,MITF,MMP16,MN1,MSX2,OSR2,OSTM1,OTX2,PAX3,PAX9,PBX1,PBX3,PITX1,PITX2,PRDM16,PRRX1,PTCH1,PTHLH,SALL3,SATB2,SHOX2,SIX1,SIX4,SKOR2,SLC32A1,SMOC1,SOSTDC1,…
Age	positive	Mouse Phenotype	MP:0003935	abnormal craniofacial development	99	2.64E-63	2.09E-59	2.11E-61	2.219964	177.4804	394	915	0.0985	0.4306011	75	150	348	ALX1,BCL11B,BMP2,BMP4,BMP7,BMPR1A,BNC2,CASK,CDON,CTGF,CYP26A1,DLX1,DLX2,DLX5,DLX6,EDA,FGF8,FGF9,FOXA2,FOXF2,FZD2,GAS1,GBX2,GLI2,GSK3B,HAPLN1,HES5,HEY1,HHEX,HIC1,HIRA,HOXA2,HOXA3,ISL1,JAG1,LEF1,LHX8,MECOM,MEF2C,MMP16,MN1,MSX2,NFIB,NKX2-5,OSR2,OTX2,OVOL2,PAX3,PAX7,PAX9,PBX1,PITX1,PITX2,PRDM16,PRRX1,PTCH1,PTHLH,RARA,RARB,RARG,SATB2,SHOX2,SIX1,SIX4,SLC32A1,SOX4,SOX5,SPRY2,TBX3,TCF4,TCF7L2,TFAP2A,TGFB…
Age	positive	Mouse Phenotype	MP:0003727	abnormal retinal layer morphology	100	5.86E-63	4.64E-59	4.64E-61	2.66122	101.833	271	525	0.06775	0.5161905	42	106	356	ASCL1,BARHL2,BMP4,BMP7,BMPR1A,CLCN3,DSCAM,DSCAML1,ENSG00000268643,EOMES,FOXF2,GAS1,GDF11,GNAT1,GSK3A,ISL1,MAB21L1,MAB21L2,MITF,MPP5,MSX2,NR2E1,NR2F1,NTRK2,NTRK3,NUAK1,OAT,OTX2,PAX2,PITX2,PLXNA4,POU4F2,POU4F3,PTPN13,RARB,RARG,RELN,SLC4A7,SMOC1,TFAP2A,TGFB2,VSX2
Age	positive	Mouse Phenotype	MP:0006006	increased sensory neuron number	101	1.66E-62	1.31E-58	1.30E-60	3.820827	38.21162	146	197	0.0365	0.7411168	16	23	56	ASCL1,BARHL2,DSCAM,DSCAML1,ETV1,FGFR3,GDF11,HES5,HEY1,JAG1,LBX1,NR2F1,POU4F2,POU4F3,SIX1,SPRY2
Age	positive	Mouse Phenotype	MP:0003744	abnormal orofacial morphology	102	3.14E-62	2.49E-58	2.44E-60	2.21601	175.5407	389	905	0.09725	0.4298343	82	180	455	ALX1,ARID5B,BBS7,BBX,BCL11B,BMP2,BMP4,BMP7,BMPR1A,BNC2,CASK,CDON,COX6A1,CTGF,DLX1,DLX2,DLX5,DLX6,EDA,ENSG00000268643,EPHB2,EXT1,EYA4,FGF8,FGF9,FGFR3,FOXA2,FOXF2,FZD2,FZD7,GBX2,GDF11,GLI2,GSK3A,GSK3B,HIC1,HOXA2,HOXA3,JAG1,LAMC2,LEF1,LHX8,MBTPS1,MEGF8,MITF,MMP16,MN1,MSX2,OSR2,OSTM1,OTX2,PAX3,PAX9,PBX1,PBX3,PITX1,PITX2,PRDM16,PRRX1,PTCH1,PTHLH,SALL3,SATB2,SHOX2,SIX1,SIX4,SKOR2,SLC32A1,SMOC1,SOSTDC1,…
Age	positive	Mouse Phenotype	MP:0011655	abnormal systemic artery morphology	103	6.24E-62	4.94E-58	4.80E-60	2.811031	85.73368	241	442	0.06025	0.5452489	33	74	217	BMP4,CYP19A1,DLL4,DLX1,DLX2,DLX5,FBLN5,FGF8,GATA4,GBX2,HOXA2,HOXA3,ISL1,JAG1,KLF2,LOX,MEGF8,MSX2,NKX2-5,PAX3,PAX8,PHOX2B,PITX2,PRRX1,RARA,RARB,RARG,SIX1,SMAD6,SOX4,TFAP2A,TGFB2,ZIC3
Age	positive	Mouse Phenotype	MP:0011089	complete perinatal lethality	104	3.53E-61	2.80E-57	2.69E-59	2.225438	170.3036	379	878	0.09475	0.4316629	61	140	292	ASCL1,BMP4,CACNB1,CELSR1,CYP26A1,DLG3,DLX5,DLX6,FEZF1,FGF8,FGF9,FGFR3,FOXP1,FOXP2,GDF11,GLI2,GRIN2B,HIC1,HOXA2,HOXA3,ISL1,JAG1,KIT,LBX1,LHX1,LMO4,LOX,MECOM,MN1,MYF5,MYF6,NFIB,NKX2-5,NR2F1,NTN1,NUAK1,OTX1,OTX2,PAX2,PAX3,PITX1,PRDM16,PTHLH,RARA,RARB,RARG,RBFOX1,RFX4,ROBO3,SALL1,SALL4,SATB2,SIX1,SIX4,SKI,SLC32A1,SLIT2,SOX4,TFAP2A,TWIST2,UNCX
Age	positive	Mouse Phenotype	MP:0002127	abnormal cardiovascular system morphology	105	3.07E-60	2.43E-56	2.31E-58	1.75921	384.8317	677	1984	0.16925	0.3412298	156	467	1588	ADRBK1,ANK1,APOA1,ARID1A,AXIN2,BBS7,BBX,BCOR,BMP2,BMP4,BMPR1A,CACNB3,CAV3,CDH13,CDKN2C,CDON,CDX2,CTGF,CYP19A1,CYP26A1,DAND5,DDX5,DLL4,DLX1,DLX2,DLX5,DUSP6,ECE2,EDA,EFNA1,EGR1,EHD3,EMX1,ERBB4,ESAM,FBLN5,FGF8,FGF9,FLI1,FOXA2,FOXP1,FZD2,FZD5,FZD7,GADD45A,GAS1,GATA2,GATA4,GBX2,GNAQ,GNAS,GPR4,GRHL2,HAND1,HDAC3,HDAC9,HEY1,HGF,HHEX,HIRA,HOXA2,HOXA3,ID3,IRX3,IRX4,IRX5,ISL1,JAG1,KDM5C,KIT,KLF2,LBX1,LEF1,L…
Age	positive	Mouse Phenotype	MP:0005274	abnormal viscerocranium morphology	106	4.49E-60	3.55E-56	3.35E-58	2.262622	158.6655	359	818	0.08975	0.4388753	75	156	312	ALX1,ARID5B,BMP2,BMP4,BMP7,BNC2,CASK,CDON,CTGF,CYP26B1,DLX1,DLX2,DLX5,DLX6,ECE2,EGR2,EMX1,ENSG00000268643,FGF8,FGF9,FGFR3,FOXF2,FZD2,GAS1,GBX2,GDF11,GLI2,GNAQ,GSK3A,HOXA2,HOXA3,HOXB3,JAG1,KLF2,LEF1,LPAR4,MBTPS1,MMP16,MN1,MSX2,NFATC2,NKD1,OSR2,OSTM1,OTX2,PAX1,PAX3,PAX7,PAX9,PBX1,PBX3,PITX1,PITX2,PRDM16,PRRX1,PTCH1,PTHLH,RARA,RARB,RARG,SALL4,SATB2,SIX1,SIX4,SKI,SOSTDC1,SOX4,SPRY4,TBX15,TFAP2A,TGFB2…
Age	positive	Mouse Phenotype	MP:0002751	abnormal autonomic nervous system morphology	107	7.93E-60	6.28E-56	5.87E-58	3.832163	36.27194	139	187	0.03475	0.7433155	19	34	83	ASCL1,DBX1,DLG2,EDN3,EGR3,GATA3,ISL1,KDM6B,KIT,NTF3,OTX2,PHOX2B,PLXNA4,ROBO3,SALL4,SEMA3A,SHC3,SOX4,SPRY2
Age	positive	Mouse Phenotype	MP:0000550	abnormal forelimb morphology	108	8.31E-60	6.58E-56	6.09E-58	2.720958	90.77684	247	468	0.06175	0.5277778	52	90	184	BMP2,BMP4,BMP7,BMPR1A,CTGF,CYP26B1,DLX5,DLX6,EGR2,EVX2,EXT1,FGF8,FGF9,FGFR3,GDF11,GLI2,GREM1,HIC1,HOXA11,HOXC10,HOXC11,HOXD10,HOXD11,HOXD12,HOXD13,KIAA1715,LBX1,LMX1B,MMP16,OSTM1,PAX1,PAX3,PBX1,PRRX1,PTHLH,RSPO3,SALL4,SFRP2,SHOX2,SIX1,SIX4,SOX5,TBX15,TBX3,TBX5,TCF7,TFAP2A,TGFB2,THRA,WNT3,WNT5A,ZBTB16
Age	positive	Mouse Phenotype	MP:0002083	premature death	109	1.09E-59	8.60E-56	7.89E-58	1.848258	315.9732	584	1629	0.146	0.3585021	128	374	1281	ANK1,APP,ARX,BMP7,BMPR1A,CACNA2D2,CACNG2,CASK,CDK5R2,CDKN2C,CDON,CELF4,CLCN1,CLCN3,DAND5,DCX,DLX1,DMRT3,DRGX,EBF1,EDN3,EGR1,EGR2,EHD3,ELK3,EMX1,EP400,EPHB2,ERBB4,ETV1,EXT1,FEZF2,FGFR3,FOXA2,FOXP2,GABRA1,GADD45A,GATA2,GATA4,GLI2,GLRA1,GNAO1,GNAQ,GRIA2,GRM1,GSX1,HDAC3,HELT,HEY1,HNF1B,HOXA11,HOXD10,HOXD11,IKZF1,IRF2,ISL1,JAG1,KCNA1,KCNJ9,KCNMA1,KIT,LGI1,LHX8,LMX1A,MFN2,MITF,MSI1,MSRA,MYF5,MYF6,NEURO…
Age	positive	Mouse Phenotype	MP:0001963	abnormal hearing physiology	110	1.19E-59	9.43E-56	8.57E-58	2.638403	98.92348	261	510	0.06525	0.5117647	44	90	264	ASIC2,BARHL1,BMP2,BMP4,CACNA1D,CACNG2,CYP19A1,DLX1,DUSP6,EGR2,EMX1,ESRRB,EYA4,FBXO2,FGF8,FGF9,FGFR3,GABRB2,GATA3,GRID1,KCNA1,KCNMA1,KIT,LMX1A,LRRC4,MECOM,MITF,NPR3,NR2F1,NTRK2,PAX8,PLP1,POU3F4,POU4F2,POU4F3,ROBO3,SALL1,SALL4,SIX1,SLC4A7,SPRY2,TCF4,TFAP2A,THRA
Age	positive	Mouse Phenotype	MP:0001516	abnormal motor coordination/ balance	111	4.57E-59	3.62E-55	3.26E-57	2.057513	213.3644	439	1100	0.10975	0.3990909	97	228	727	AAAS,ADCY5,ANK1,APP,ARX,B3GALT2,BARHL2,BMP7,CACNA2D2,CACNG2,CBLN1,CDKN2C,CLCN1,CLCN3,CTNND2,DRD3,DSCAM,EBF2,EFNB3,EGR2,EGR3,ELAVL4,ELOVL6,EMX1,EPHA4,ETV1,FGF12,FGF14,FOXA2,FOXP2,FZD5,GABRA1,GAS1,GLDN,GLI2,GLRA1,GNAO1,GNAQ,GNAS,GRIA2,GRIA3,GRIA4,GRIN2B,GRM1,GRM7,HOXC10,IGDCC3,ISL1,JAG1,JPH3,KCNA1,KCNMA1,KCNN2,LMX1A,LSAMP,MAF,MECOM,MFN2,MPP5,MSI1,MYF5,NEUROD2,NFIX,NOVA1,NR4A2,NTF3,NTN1,NTRK2,NTRK3,…
Age	positive	Mouse Phenotype	MP:0003189	fused joints	112	5.19E-59	4.11E-55	3.67E-57	2.655864	96.01397	255	495	0.06375	0.5151515	34	65	121	ANKRD13A,ARPC2,BMP2,BMP4,BMP7,BMPR1A,CDON,FGF9,GAS1,GLI2,HOXB3,HOXB5,HOXD1,HOXD10,HOXD13,LMO4,MLLT3,MYF5,OSR1,OSR2,PAX1,PAX3,PTCH1,RARA,RARB,RARG,SEMA3A,SIX1,TACC3,TBX6,TENM4,TWIST2,UNCX,WNT5A
Age	positive	Mouse Phenotype	MP:0001672	abnormal embryogenesis/ development	113	2.26E-58	1.79E-54	1.58E-56	1.673296	457.1817	765	2357	0.19125	0.3245651	183	536	1555	AATF,ADRBK1,ALDH1A1,ALX1,AMN,ARID1A,AXIN2,BBS7,BCOR,BMP2,BMP4,BMP7,BMPR1A,BNC2,CDK5R2,CDX2,CELSR1,CSE1L,CTGF,CUX2,CYP26A1,CYP26B1,DAB2,DAND5,DKC1,DLG3,DLL4,DLX5,DLX6,DPAGT1,DRGX,EDN3,EGR2,EIF4G2,EMX1,EOMES,EP400,ERBB4,ESRRB,EVX2,EXT1,FBXW4,FERMT2,FGF8,FLI1,FOXA2,FOXB1,FOXP1,FOXP2,FZD2,FZD5,FZD7,GADD45A,GAS1,GATA2,GATA3,GATA4,GBX2,GDF11,GLI2,GREM1,GRHL2,HAND1,HDAC3,HES5,HEY1,HGF,HHEX,HIC1,HIPK1,HI…
Age	positive	Mouse Phenotype	MP:0003878	abnormal ear physiology	114	8.18E-58	6.47E-54	5.68E-56	2.531554	108.2339	274	558	0.0685	0.4910394	48	104	307	ASIC2,BARHL1,BMP2,BMP4,CACNA1D,CACNG2,CYP19A1,DLX1,DUSP6,EGR2,EMX1,EPHB2,ESRRB,EYA4,FBXO2,FGF8,FGF9,FGFR3,GABRB2,GATA3,GRID1,KCNA1,KCNMA1,KIT,LAMC2,LMX1A,LRRC4,MECOM,MITF,NPR3,NR2F1,NTRK2,ODF2,PAX8,PLP1,POU3F4,POU4F2,POU4F3,ROBO3,SALL1,SALL4,SIX1,SLC12A5,SLC4A7,SPRY2,TCF4,TFAP2A,THRA
Age	positive	Mouse Phenotype	MP:0000849	abnormal cerebellum morphology	115	1.17E-57	9.24E-54	8.03E-56	2.318911	141.0145	327	727	0.08175	0.4497937	51	121	382	ANK1,APP,CACNA2D2,CBLN1,CDK5R2,CDKN2C,DCX,DSCAM,EBF2,ERBB4,EXT1,FGF8,FOXB1,FOXP2,GABRA1,GAS1,GBX2,GLI2,GNAS,ID3,LGI1,LHX1,LHX5,LMX1A,LMX1B,MFN2,MSX2,NCAM1,NEUROD2,NFIA,NFIB,NR1D1,NTF3,NTRK2,OTX1,OTX2,PAX2,PAX5,PLP1,PLXNA2,PTCH1,RBFOX1,RELN,SKOR2,SLC12A5,SLC9A1,THRA,TPP1,ZBTB18,ZIC3,ZIC4
Age	positive	Mouse Phenotype	MP:0011086	partial postnatal lethality	116	1.37E-57	1.09E-53	9.35E-56	1.931389	259.9166	502	1340	0.1255	0.3746269	103	256	720	ANK1,APP,ARX,BMF,BMP4,CACNA2D2,CACNG2,CACNG4,CBFA2T2,CBX5,CDON,DCX,DMBX1,DRD3,DSCAM,DSCAML1,EBF2,EDN3,EFNA3,EGR2,EGR3,ELK3,EMX1,ENSG00000117600,FGF8,FGF9,FGFR3,FOXA2,FOXB1,FZD2,FZD7,GABRA1,GAS1,GATA2,GBX2,GLI2,GLRA1,GNAO1,GNAS,GPR4,GRIA2,GRIA3,HAND1,HDAC3,HELT,HEY1,HOXA11,HOXD11,IKZF1,JAG1,KCNA1,KIT,KLF3,KMT2E,LTBP4,MAF,MITF,MMP16,MYF5,NEUROG3,NFIA,NFIB,NKX1-1,NPR3,NR1D1,NRP2,NRXN2,NTF3,ODF2,ONEC…
Age	positive	Mouse Phenotype	MP:0004166	abnormal limbic system morphology	117	5.92E-57	4.69E-53	4.01E-55	2.295972	143.73	330	741	0.0825	0.4453441	59	115	349	ARX,BRSK1,BRSK2,CACNG2,CADM1,CDK5R2,CHN2,CLCN3,DCX,EBF2,EFNA3,EMX1,EOMES,FEZF1,FEZF2,FGF8,FOXB1,GNAQ,GRIA2,HPCA,KCNA1,LEF1,LGI1,LHX2,LHX5,LHX6,LMX1A,LRRTM1,MPP5,NCAM1,NEUROD6,NFIA,NFIB,NFIX,NR2E1,NR2F1,NR3C2,NRP2,NTRK2,OLIG3,OTP,OTX1,OTX2,PLCB1,PLXNA2,PLXNA4,POU4F2,PROX1,RELN,SEMA3F,SIM1,SP4,SYNGAP1,THRA,TRIB2,VAX1,ZBTB18,ZIC3,ZIC5
Age	positive	Mouse Phenotype	MP:0002989	small kidney	118	1.35E-56	1.07E-52	9.05E-55	2.641926	93.49239	247	482	0.06175	0.5124481	32	78	202	ARID5B,BMP4,BMP7,DKC1,EHD3,GATA2,GDF11,GREM1,HOXA11,HOXC11,HOXD10,HOXD11,JAG1,LHX1,LMX1B,MEGF8,OVOL1,PAX2,PAX8,PBX1,RARA,RARB,RARG,SALL1,SALL4,SIX1,SIX2,SLIT3,SOSTDC1,SOX4,TFAP2B,TSC22D1
Age	positive	Mouse Phenotype	MP:0003755	abnormal palate morphology	119	1.44E-56	1.14E-52	9.56E-55	2.328763	136.5532	318	704	0.0795	0.4517045	65	130	280	ALX1,ARID5B,BBS7,BMP2,BMP4,BMP7,BNC2,CASK,CDON,CTGF,DLX1,DLX2,DLX5,DLX6,EDA,ENSG00000268643,EPHB2,EXT1,EYA4,FGF9,FGFR3,FOXF2,FZD2,FZD7,GBX2,GDF11,GLI2,GSK3A,GSK3B,HIC1,HOXA2,HOXA3,JAG1,LHX8,MEGF8,MMP16,MN1,MSX2,OSR2,OTX2,PAX3,PAX9,PBX1,PBX3,PITX1,PITX2,PRDM16,PRRX1,SALL3,SATB2,SHOX2,SIX1,SIX4,SKOR2,SLC32A1,SMOC1,SOSTDC1,SOX4,SOX5,SPRY2,TBX3,TFAP2A,TGFB2,VAX1,ZIC3
Age	positive	Mouse Phenotype	MP:0000778	abnormal nervous system tract morphology	120	3.42E-56	2.70E-52	2.25E-54	2.459985	114.6349	282	591	0.0705	0.4771574	40	81	173	APP,ARX,CACNB3,DCX,EBF1,EFNB3,EGR2,EMX1,EOMES,EPHA4,EPHB1,EPHB2,EXT1,FEZF2,ISL1,LHX5,MSI1,NFIA,NFIB,NFIX,NR2E1,NR2F1,NRP2,NTF3,NTN1,OTX1,OTX2,PAX2,PITX2,PLP1,PLXNA4,POU4F2,PRDM8,ROBO3,SEMA3F,SIM1,SLIT2,SLIT3,VAX1,ZBTB18
Age	positive	Mouse Phenotype	MP:0005193	abnormal anterior eye segment morphology	121	5.88E-56	4.65E-52	3.85E-54	2.27753	144.8938	330	747	0.0825	0.4417671	51	122	419	ALDH1A1,BIN3,BMP4,BMP7,CLK1,COL8A2,EDA,EGR1,ENSG00000268643,EXT1,FGF11,FGF9,FOXF2,GAS1,GBX2,GNAT1,GSK3A,HIPK1,HOXD13,HSF4,ID3,JAG1,LHX2,LMX1B,MAB21L1,MAB21L2,MAF,MEIS1,MITF,MSX2,OTX1,OTX2,PARL,PAX3,PHOX2B,PITX2,POU4F2,PROX1,RARB,RARG,SFRP1,SFRP2,SMOC1,SOX4,TCF7,TFAP2A,TGFB2,VSX2,WRN,ZEB2,ZIC3
Age	positive	Mouse Phenotype	MP:0010771	integument phenotype	122	9.07E-56	7.18E-52	5.89E-54	1.801061	327.0294	589	1686	0.14725	0.3493476	142	413	1477	ABCD4,ADAMTS5,ADRBK1,ALOXE3,ANK1,APOA1,APP,ARX,ASCL1,BAMBI,BCL11B,BMP4,BMP7,BMPR1A,BRSK1,BRSK2,BSX,CASK,CDH8,CDK5R2,CDKN2C,CELSR1,CLCN1,CLK1,CREB5,CRH,CTGF,CYP19A1,CYP26B1,DKC1,DLG2,DLGAP3,DLX5,DLX6,DRGX,EBF1,EDA,EDN3,EGR1,EMX1,ERBB4,EXT1,FBLN5,FGF11,FGF5,FGF9,FGFR3,FOXA2,FOXB1,FRMPD4,FZD7,GADD45A,GATA3,GATA4,GLI2,GNAO1,GNAQ,GNAS,GPR3,GPR4,GRIA1,GRIA2,GRIA3,GRIA4,GRM1,HCN1,HIC1,HOXD1,HOXD13,IKZF1…
Age	positive	Mouse Phenotype	MP:0006325	impaired hearing	123	9.14E-56	7.24E-52	5.89E-54	3.020554	63.23344	191	326	0.04775	0.5858896	24	52	159	BARHL1,BMP4,CACNA1D,DLX1,FBXO2,FGF8,FGF9,FGFR3,GABRB2,GATA3,GRID1,KCNMA1,KIT,LMX1A,MECOM,PAX8,PLP1,POU3F4,POU4F2,POU4F3,SALL1,SALL4,SIX1,TFAP2A
Age	positive	Mouse Phenotype	MP:0000966	decreased sensory neuron number	124	2.91E-55	2.31E-51	1.86E-53	2.878138	71.57405	206	369	0.0515	0.5582656	26	55	167	ASCL1,BARHL2,CLCN3,EOMES,ETV1,FEZF1,FEZF2,GDF11,HOXA2,HOXA3,HOXB3,ISL1,JAG1,MITF,NTF3,NTRK2,NTRK3,OAT,PAX2,PLXNA4,POU4F2,POU4F3,SIX1,SLC4A7,SMOC1,VSX2
Age	positive	Mouse Phenotype	MP:0000150	abnormal rib morphology	125	4.88E-55	3.86E-51	3.09E-53	2.299367	138.2989	318	713	0.0795	0.4460028	49	108	249	ALX1,ARID5B,BMP4,BMP7,CDX2,CTGF,CYP26A1,DLX5,DLX6,EVX2,FGF9,FGFR3,GDF11,GLI2,GNAQ,HOXA11,HOXA7,HOXB5,HOXC10,HOXD10,HOXD11,HOXD12,HOXD13,JHDM1D,LMO4,MLLT3,MYF5,MYF6,OSTM1,PAX1,PAX3,PBX1,PITX2,PTCH1,PTHLH,RARG,SEMA3A,SIX1,SIX4,SOX5,SP7,TBX18,TBX6,TFAP2A,TGFB2,UNCX,WNT5A,ZBTB16,ZIC3
Age	positive	Mouse Phenotype	MP:0002115	abnormal limb bone morphology	126	6.49E-55	5.14E-51	4.08E-53	2.48982	108.04	269	557	0.06725	0.4829443	62	126	326	ALX1,BMP2,BMP7,BMPR1A,COL12A1,CTGF,CYP26B1,DLX5,DLX6,EBF2,EGR2,EVX2,EXT1,FBXW4,FGF8,FGF9,FGFR3,GAS1,GLI2,GNAS,GREM1,HAPLN1,HOXA11,HOXC10,HOXD10,HOXD11,HOXD12,HOXD13,KIAA1715,LMX1B,MDGA2,MEF2C,MMP16,MSX2,NPR3,OSTM1,PAX1,PBX1,PITX1,PITX2,PRRX1,PTHLH,RSPO3,SALL1,SALL4,SFRP2,SHOX2,SMOC1,SOX5,SP7,TBX15,TBX3,TBX4,TBX5,TCF7,TFAP2A,TGFB2,THRA,TWIST2,WNT5A,WRN,ZBTB16
Age	positive	Mouse Phenotype	MP:0011088	partial neonatal lethality	127	1.60E-54	1.27E-50	9.97E-53	2.215052	154.3982	342	796	0.0855	0.4296482	60	134	343	ANK1,ARID5B,AZIN1,BMP7,CDON,CELF4,DAND5,DSCAM,EDA,EGR2,FBXW4,FEZF1,FGF8,FGFR3,FOXA2,FOXB1,FZD2,GATA4,GLI2,GNAO1,GNAQ,GNAS,GPR4,GSX1,HAPLN1,HGF,HOXA11,HOXA3,HOXB3,HOXD11,ID3,JAG1,KIT,KMT2E,LHX8,LMO4,MAF,MFN2,MLLT3,MN1,NFIB,NR2F1,NTF3,NTRK2,OTX2,PAX3,POU2F2,POU3F1,PRRX1,RARA,SEMA3A,SLC7A7,SMARCC2,SOSTDC1,TFAP2A,TFAP2B,TWIST2,VAX1,WNT2,WNT7B
Age	positive	Mouse Phenotype	MP:0000259	abnormal vascular development	128	2.08E-54	1.64E-50	1.28E-52	2.218823	153.2344	340	790	0.085	0.4303797	67	183	551	ARID1A,BMP2,BMP4,BMPR1A,CDH13,CTGF,DDX5,DLL4,EDA,EGR1,ESAM,FBLN5,FGF8,FLI1,FOXA2,FZD2,FZD5,FZD7,GATA2,GBX2,GPR4,HAND1,HEY1,HHEX,HIRA,HOXA3,ID3,ISL1,JAG1,LEF1,LMX1B,MECOM,MEF2C,MEIS1,METAP2,NKX2-5,NRP2,NTF3,OSR1,OVOL2,PAK4,PAX1,PAX3,PBX1,PITX2,PRRX1,PTHLH,RARA,RARB,RARG,RHOB,RRAS,SFRP2,SOX4,TAL1,TBX18,TBX3,TBX4,TBX6,TENM4,TFAP2A,TFAP2B,TGFB2,TWIST2,VEZF1,WNT7B,ZFP36L1
Age	positive	Mouse Phenotype	MP:0000313	abnormal cell death	129	6.72E-54	5.32E-50	4.13E-52	1.791737	323.15	579	1666	0.14475	0.347539	111	365	1289	ADAMTS5,AMN,ASCL1,BCL11A,BCL11B,BMF,BMP2,BMP4,BMPR1A,BSX,BTRC,CAMK2G,CASK,CDKN2C,CDX2,COL8A2,CYP19A1,CYP26B1,DAB2,DDX5,DKC1,DLL4,DUSP6,EBF1,EHD3,ELAVL4,EMX1,EOMES,FGF8,FOXA2,FOXP1,GADD45A,GATA3,GATA4,GDF11,GREM1,GRIA2,HDAC3,HIPK1,HOXA11,HOXA3,HOXC11,HOXD11,HPCA,INSM1,ISL1,JAG1,KCNMA1,KLF2,MAP2K6,METAP2,MFN2,MPP5,NFATC2,NKX2-5,NOL3,NOVA1,NPAS4,NR4A2,NTRK2,OGG1,OSR1,OTX2,OVOL2,PAK4,PARL,PAX2,PAX8,P…
Age	positive	Mouse Phenotype	MP:0000049	abnormal middle ear morphology	130	7.18E-54	5.69E-50	4.37E-52	2.821958	73.70769	208	380	0.052	0.5473684	36	54	88	BMP2,BMP4,BMP7,DLX1,DLX2,DLX5,DLX6,DUSP6,EYA4,FGF8,FGF9,FGFR3,GAS1,GBX2,GLI2,GNAQ,HAPLN1,HOXA2,MECOM,MSX2,OSR2,OTX2,PAX3,PAX8,PAX9,PBX1,PITX1,POU3F4,PRRX1,RARA,RARB,RARG,SALL4,SIX1,SIX4,TFAP2A
Age	positive	Mouse Phenotype	MP:0002132	abnormal respiratory system morphology	131	1.31E-53	1.03E-49	7.90E-52	1.973973	224.4205	443	1157	0.11075	0.3828868	92	242	716	ALDH1A1,ALX1,ASCL1,BMP4,BMP7,BMPR1A,CDKN2C,CDON,CELSR1,CRH,CTGF,DAND5,DKC1,DLX5,DLX6,EBF2,EDA,EGR1,ELK3,ERBB4,FBLN5,FEZF1,FEZF2,FGF9,FGFR3,FOXA2,FOXP1,FOXP2,GAS1,GATA4,GBX2,GDF11,GLI2,GNAQ,GNAS,GPR4,GREM1,GRHL2,HCN1,HES5,HHEX,HOXA3,HOXB3,INSM1,KDM6B,KIT,KLF2,LHX2,LOX,LTBP4,MEGF8,MEIS1,MYF5,NFIB,NKX2-5,NKX2-8,NOL3,NRP2,ODF2,OSR1,OTX2,PAX3,PAX7,PAX9,PBX1,PITX2,PRDM16,PRRX1,PTCH1,PTHLH,RARA,RARB,RAR…
Age	positive	Mouse Phenotype	MP:0004703	abnormal vertebral column morphology	132	1.63E-53	1.29E-49	9.77E-52	1.983234	220.3472	437	1136	0.10925	0.3846831	87	215	562	ANKRD13A,ARID5B,ARPC2,BMP4,BMP7,BMPR1A,CACNA2D2,CACNB1,CASK,CBX5,CDON,CDX2,CLCN1,CLCN3,COL12A1,CTGF,CYP26A1,DSCAM,EFNA1,EGR3,EVX2,EXT1,FGF9,FGFR3,GAS1,GDF11,GLI2,GRHL2,GRM1,HAPLN1,HOXA11,HOXA3,HOXB3,HOXB5,HOXC10,HOXC11,HOXD1,HOXD10,HOXD11,HOXD12,HOXD13,JHDM1D,LMO4,LMX1A,MBNL2,MECOM,MFN2,MLLT3,MYF5,MYF6,NFIX,NPR3,NR6A1,PARL,PAX1,PAX3,PITX2,PLCB1,PRRX1,PTCH1,PTHLH,RARA,RARB,RARG,SEMA3A,SFRP1,SFRP2,…
Age	positive	Mouse Phenotype	MP:0002191	abnormal artery morphology	133	1.74E-53	1.38E-49	1.03E-51	2.369406	122.3936	290	631	0.0725	0.459588	53	137	439	APOA1,BMP2,BMP4,CYP19A1,DLL4,DLX1,DLX2,DLX5,EGR1,FBLN5,FGF8,FLI1,FOXA2,GATA4,GBX2,HEY1,HOXA2,HOXA3,ISL1,JAG1,KLF2,LOX,MEF2C,MEGF8,METAP2,MSX2,NKX2-5,NRP2,NTF3,OVOL2,PAX1,PAX3,PAX8,PHOX2B,PITX1,PITX2,PRRX1,RARA,RARB,RARG,RRAS,SIX1,SMAD6,SOX4,TAL1,TBX21,TBX4,TFAP2A,TGFB2,VEZF1,ZFP36L1,ZIC3,ZMYND15
Age	positive	Mouse Phenotype	MP:0005241	abnormal retinal ganglion layer morphology	134	1.84E-53	1.46E-49	1.09E-51	3.100387	56.44457	175	291	0.04375	0.6013746	21	44	111	ASCL1,BARHL2,BMP4,BMPR1A,DSCAM,DSCAML1,EOMES,GAS1,GDF11,ISL1,MPP5,NR2E1,NTRK2,NTRK3,PAX2,PLXNA4,POU4F2,POU4F3,PTPN13,SMOC1,TFAP2A
Age	positive	Mouse Phenotype	MP:0000260	abnormal angiogenesis	135	1.98E-53	1.56E-49	1.16E-51	2.416912	115.0228	278	593	0.0695	0.4688027	47	128	400	BMP2,BMP4,BMPR1A,CDH13,CTGF,DLL4,EDA,EGR1,ESAM,FBLN5,FGF8,FOXA2,FZD2,FZD7,GBX2,GPR4,HEY1,HOXA3,ID3,ISL1,JAG1,LEF1,LMX1B,MEF2C,MEIS1,METAP2,NKX2-5,NRP2,OVOL2,PAX1,PAX3,PITX2,PTHLH,RARA,RARB,RARG,RRAS,SFRP2,SOX4,TAL1,TBX18,TBX4,TFAP2A,TFAP2B,TGFB2,VEZF1,ZFP36L1
Age	positive	Mouse Phenotype	MP:0004600	abnormal vertebral transverse process morphology	136	6.07E-53	4.81E-49	3.53E-51	4.155179	25.99166	108	134	0.027	0.8059701	4	5	11	HOXD10,PAX1,TBX6,UNCX
Age	positive	Mouse Phenotype	MP:0003446	renal hypoplasia	137	1.57E-52	1.25E-48	9.10E-51	3.153731	52.95316	167	273	0.04175	0.6117216	21	34	64	BMP4,BMP7,GATA2,GREM1,HOXA11,HOXC11,HOXD11,LHX1,MEGF8,PAX2,PAX8,PBX1,RARA,RARB,RARG,SALL1,SALL4,SIX1,SIX2,SLIT3,SOX4
Age	positive	Mouse Phenotype	MP:0003313	abnormal locomotor activation	138	3.11E-52	2.46E-48	1.78E-50	1.89035	256.0372	484	1320	0.121	0.3666667	116	267	895	AAAS,ADCY5,APP,ARX,B3GALT2,BRPF1,BRSK1,BRSK2,BSX,CACNA2D2,CACNG2,CELF4,CELSR1,CLCN3,CLK1,CYP19A1,DLG3,DLX2,DLX5,DMBX1,DRD3,EGR2,ELK3,EMX1,ENSG00000268643,EOMES,EPHA4,EPHB2,ERBB4,ESRP1,EXT1,FEZF2,FGF12,FGF14,FOXA2,FOXB1,FOXP2,GABRA1,GABRB2,GLI2,GLRA1,GNAO1,GNAS,GRIA1,GRIA2,GRIA3,GRIA4,GRIN2B,GRM1,GSK3A,GSK3B,HOXD10,JAG1,JPH3,JPH4,KCNN2,LCLAT1,LGI1,LMO4,LMX1A,LMX1B,LOX,LRRC4,LRRTM1,LSAMP,MECOM,MFN2…
Age	positive	Mouse Phenotype	MP:0002706	abnormal kidney size	139	3.60E-52	2.85E-48	2.05E-50	2.517334	99.31141	250	512	0.0625	0.4882812	33	95	289	ARID5B,BMP4,BMP7,DKC1,EHD3,GATA2,GDF11,GREM1,HOXA11,HOXC11,HOXD10,HOXD11,JAG1,LHX1,LMX1B,MEGF8,OVOL1,PAX2,PAX8,PBX1,PLCB1,RARA,RARB,RARG,SALL1,SALL4,SIX1,SIX2,SLIT3,SOSTDC1,SOX4,TFAP2B,TSC22D1
Age	positive	Mouse Phenotype	MP:0009944	abnormal olfactory lobe morphology	140	4.28E-52	3.39E-48	2.42E-50	2.762819	75.64737	209	390	0.05225	0.5358974	34	59	155	ARX,ASCL1,CDK5R2,DBX1,DCX,DLX2,DLX5,EBF2,EFNA3,EMX1,EOMES,EXT1,FEZF1,FEZF2,FGF8,HCN1,JAG1,LHX2,NCAM1,NCAM2,NR2E1,NRP2,OLIG3,OTX1,OTX2,PAX3,POU3F1,RELN,SALL1,SEMA3A,SEMA3F,SKI,TBR1,VAX1
Age	positive	Mouse Phenotype	MP:0004609	vertebral fusion	141	4.98E-52	3.94E-48	2.79E-50	2.641757	85.92765	227	443	0.05675	0.5124153	28	56	108	ANKRD13A,ARPC2,BMP4,BMP7,CDON,FGF9,GAS1,GLI2,HOXB3,HOXB5,HOXD1,HOXD10,HOXD13,LMO4,MLLT3,MYF5,PAX1,PAX3,RARA,RARB,RARG,SEMA3A,SIX1,TACC3,TBX6,TENM4,UNCX,WNT5A
Age	positive	Mouse Phenotype	MP:0000455	abnormal maxilla morphology	142	5.13E-52	4.06E-48	2.86E-50	2.61152	88.83716	232	458	0.058	0.5065502	40	78	124	ALX1,ARID5B,BMP2,BMP4,BMP7,BNC2,CASK,CDON,DLX1,DLX2,DLX5,DLX6,FGF8,FGF9,FGFR3,FOXF2,GAS1,GLI2,HOXA3,JAG1,MBTPS1,MMP16,MN1,OSTM1,OTX2,PAX3,PAX7,PAX9,PBX1,PITX2,PRDM16,PRRX1,PTHLH,SATB2,SIX1,SIX4,TFAP2A,TGFB2,ZIC3,ZIC5
Age	positive	Mouse Phenotype	MP:0000163	abnormal cartilage morphology	143	4.41E-51	3.49E-47	2.44E-49	2.111749	169.5277	358	874	0.0895	0.409611	72	152	346	ADAMTS5,ALX1,BMP2,BMP4,BMP7,BMPR1A,CDON,COL12A1,CTGF,CYP26B1,DLX1,DLX2,DLX5,DLX6,DUSP6,EBF1,EBF2,EGR2,EXT1,FGF8,FGF9,FGFR3,GAS1,GLI2,GNAS,GSX1,HAPLN1,HOXA2,HOXA3,HOXB3,HOXB5,HOXC10,LAMC2,LMX1B,MBTPS1,MITF,MMP16,MSX2,NFIX,NPR3,OTX1,OTX2,PAX1,PAX7,PAX9,PBX1,PITX1,PITX2,PRDM16,PRRX1,PTCH1,PTHLH,RARA,RARB,RARG,SALL3,SATB2,SHOX2,SIX1,SIX4,SOX5,TACC3,TBX15,TBX18,TBX6,TGFB2,THRA,TWIST2,WNT5A,WNT7B,ZIC3,…
Age	positive	Mouse Phenotype	MP:0000042	abnormal organ of Corti morphology	144	5.92E-51	4.69E-47	3.25E-49	2.893236	64.97915	188	335	0.047	0.561194	28	57	169	BARHL1,BMP4,CACNA1D,CELSR1,FBXO2,FGF8,FGFR3,FZD2,GABRB2,GATA3,GBX2,GRID1,HES5,JAG1,KCNMA1,KIT,LMX1A,MITF,NR2F1,NTRK2,NTRK3,PAX2,PAX8,POU4F3,SIX1,SLC4A7,SPRY2,THRA
Age	positive	Mouse Phenotype	MP:0004113	abnormal aortic arch morphology	145	1.61E-50	1.27E-46	8.77E-49	3.270926	46.16429	151	238	0.03775	0.6344538	20	37	89	BMP4,FBLN5,FGF8,GATA4,GBX2,ISL1,JAG1,MEGF8,NKX2-5,PAX3,PITX2,PRRX1,RARA,RARB,RARG,SIX1,SOX4,TFAP2A,TGFB2,ZIC3
Age	positive	Mouse Phenotype	MP:0002925	abnormal cardiovascular development	146	1.88E-50	1.49E-46	1.02E-48	1.905746	240.3259	458	1239	0.1145	0.3696529	96	257	750	ADRBK1,ARID1A,AXIN2,BCOR,BMP2,BMP4,BMPR1A,CDH13,CTGF,CYP26A1,DAND5,DDX5,DLL4,DUSP6,ECE2,EDA,EFNA1,EGR1,ERBB4,ESAM,FBLN5,FGF8,FGF9,FLI1,FOXA2,FOXP1,FZD2,FZD5,FZD7,GAS1,GATA2,GATA4,GBX2,GPR4,HAND1,HEY1,HHEX,HIRA,HOXA3,ID3,IRX3,IRX5,ISL1,JAG1,LBX1,LEF1,LMX1B,MECOM,MEF2C,MEGF8,MEIS1,METAP2,NKX2-5,NRP2,NTF3,NTRK3,OSR1,OVOL2,PAK4,PAX1,PAX3,PBX1,PITX2,PRRX1,PTCH1,PTHLH,RARA,RARB,RARG,RFX3,RHOB,RRAS,SALL…
Age	positive	Mouse Phenotype	MP:0001648	abnormal apoptosis	147	4.43E-50	3.51E-46	2.39E-48	1.795398	299.0981	537	1542	0.13425	0.348249	100	322	1122	ADAMTS5,AMN,ASCL1,BCL11A,BCL11B,BMF,BMP2,BMP4,BMPR1A,BSX,BTRC,CAMK2G,CASK,CDKN2C,CDX2,COL8A2,CYP19A1,CYP26B1,DAB2,DKC1,EBF1,EHD3,ELAVL4,EMX1,EOMES,FGF8,FOXA2,FOXP1,GATA3,GATA4,GDF11,GREM1,GRIA2,HDAC3,HIPK1,HOXA11,HOXA3,HOXC11,HOXD11,HPCA,INSM1,ISL1,KCNMA1,MAP2K6,MFN2,MPP5,NFATC2,NKX2-5,NOL3,NOVA1,NPAS4,NR4A2,NTRK2,OGG1,OSR1,OTX2,OVOL2,PAK4,PARL,PAX2,PAX8,PBX1,PLP1,POU4F2,PRKCE,PTCH1,PTHLH,PUM1,RA…
Age	positive	Mouse Phenotype	MP:0000562	polydactyly	148	5.73E-50	4.53E-46	3.06E-48	2.950736	60.32393	178	311	0.0445	0.5723473	26	48	117	ALX1,BMP2,BMP4,BMP7,BMPR1A,EDA,EVX2,FGF8,GAS1,GDF11,GLI2,HOXD12,HOXD13,MECOM,MEGF8,MSX2,PAX1,PAX9,PRRX1,PTCH1,SFRP2,SKI,SPRY4,TFAP2A,TFAP2B,ZBTB16
Age	positive	Mouse Phenotype	MP:0010468	abnormal thoracic aorta morphology	149	7.17E-50	5.68E-46	3.81E-48	3.219557	47.52206	153	245	0.03825	0.6244898	22	43	107	BMP4,CYP19A1,FBLN5,FGF8,GATA4,GBX2,ISL1,JAG1,LOX,MEGF8,NKX2-5,PAX3,PITX2,PRRX1,RARA,RARB,RARG,SIX1,SOX4,TFAP2A,TGFB2,ZIC3
Age	positive	Mouse Phenotype	MP:0003308	abnormal cochlear sensory epithelium morphology	150	7.50E-50	5.94E-46	3.96E-48	2.89211	63.62138	184	328	0.046	0.5609756	27	57	168	BARHL1,CACNA1D,CELSR1,FBXO2,FGF8,FGFR3,FZD2,GABRB2,GATA3,GBX2,GRID1,HES5,JAG1,KCNMA1,KIT,LMX1A,MITF,NR2F1,NTRK2,NTRK3,PAX2,PAX8,POU4F3,SIX1,SLC4A7,SPRY2,THRA
Age	positive	Mouse Phenotype	MP:0008026	abnormal brain white matter morphology	151	7.64E-50	6.05E-46	4.01E-48	2.374708	113.2771	269	584	0.06725	0.4606164	35	82	183	APP,ARX,CACNB3,DCX,EBF1,EGR2,EMX1,EOMES,EPHA4,EPHB1,EPHB2,EXT1,FEZF2,ISL1,KCNN2,LHX5,MSI1,NFIA,NFIB,NFIX,NR2E1,NR2F1,NRP2,NTN1,OTX1,OTX2,PAX2,PLP1,PLXNA4,POU4F2,PRDM8,ROBO3,SEMA3F,VAX1,ZBTB18
Age	positive	Mouse Phenotype	MP:0004508	abnormal pectoral girdle bone morphology	152	5.66E-49	4.48E-45	2.95E-47	2.191609	143.73	315	741	0.07875	0.4251012	50	117	233	ALX1,ARID5B,BMP2,BMP4,BMP7,CTGF,EVX2,FGF9,FGFR3,GDF11,GLI2,GRHL2,GSK3B,HAPLN1,HOXA3,HOXB5,HOXD11,HOXD12,HOXD13,LMO4,LMX1B,MEF2C,MEF2D,MLLT3,MSX2,MYF5,MYF6,PAX1,PAX3,PBX1,PRRX1,PTHLH,RARA,RARB,RARG,RSPO3,SEMA3A,SIX1,SIX4,SOX4,SOX5,SP7,TBX15,TBX5,TFAP2A,TGFB2,TWIST2,UNCX,ZBTB16,ZNF521
Age	positive	Mouse Phenotype	MP:0001731	abnormal postnatal growth	153	8.94E-49	7.08E-45	4.63E-47	1.803379	286.6841	517	1478	0.12925	0.349797	96	274	906	ANK1,ARID5B,ARX,BARHL2,CACNA2D2,CACNG2,CASK,CLCN1,CLCN3,DMBX1,EBF2,EGR1,EGR2,EMX1,FEZF2,FGF8,FGF9,FGFR3,FOXA2,FOXB1,FOXF2,FOXP2,GATA2,GATA3,GBX2,GNAQ,GNAS,GRIA2,HDAC9,HELT,HNF1B,HOXA2,JAG1,KCNMA1,KIT,KLF3,KMT2E,LGI1,MAFA,MECOM,MMP16,MSRA,MYF5,NEUROD2,NEUROD6,NEUROG3,NFATC2,NFIX,NKD1,NKX1-1,NKX2-2,NR2E1,NRP2,NTRK2,ONECUT1,OTX1,OTX2,PAH,PARL,PAX3,PAX5,PAX7,PAX8,PITX1,PLAG1,PLCB1,PTHLH,RARA,RARB,RAR…
Age	positive	Mouse Phenotype	MP:0003169	abnormal scala media morphology	154	2.75E-48	2.17E-44	1.41E-46	2.790726	68.08263	190	351	0.0475	0.5413105	30	66	196	BARHL1,BMP4,CACNA1D,CELSR1,ESRRB,FBXO2,FGF8,FGFR3,FZD2,GABRB2,GATA3,GBX2,GRID1,HES5,JAG1,KCNMA1,KIT,LMX1A,MITF,NR2F1,NTRK2,NTRK3,PAX2,PAX8,POU3F4,POU4F3,SIX1,SLC4A7,SPRY2,THRA
Age	positive	Mouse Phenotype	MP:0000897	abnormal midbrain morphology	155	3.55E-48	2.81E-44	1.81E-46	2.675639	76.6172	205	395	0.05125	0.5189873	22	53	131	ASCL1,CYP26A1,EXT1,FGF8,FOXB1,GBX2,LEF1,LHX1,LMX1B,MFN2,NR4A2,NTF3,OTX1,OTX2,PAX2,PAX3,PAX5,POU4F2,RFX4,RHOA,TFAP2D,ZIC3
Age	positive	Mouse Phenotype	MP:0005376	homeostasis/metabolism phenotype	156	4.35E-48	3.44E-44	2.21E-46	1.497218	631.1706	945	3254	0.23625	0.2904118	254	861	3460	ADCY5,ADRB1,ADRBK1,ALOX5AP,ALOXE3,ALX1,ANK1,APOA1,APP,ARID1A,ARID5B,ARPC2,ARX,BBS7,BCL11A,BCL11B,BMP2,BMP4,BMPR1A,BRPF1,BSX,CACNA1D,CACNA1E,CACNA2D2,CACNB3,CAMK2G,CAMKK2,CAV3,CD300A,CD40,CDH13,CDKN2C,CDX2,CELSR1,CHRNA2,CLCN1,CLCN3,CLK1,CREB5,CRH,CTGF,CYP17A1,CYP19A1,CYP26B1,DAB2,DACH1,DBX1,DKC1,DLG2,DLL4,DLX2,DMBX1,DRD3,DUSP6,EGR1,EGR2,EHD3,ELAVL4,ELK3,ELOVL6,ENSG00000268643,EOMES,ESRRG,FBLN5,FGF…
Age	positive	Mouse Phenotype	MP:0006309	decreased retinal ganglion cell number	157	4.38E-48	3.47E-44	2.21E-46	3.752421	30.64688	115	158	0.02875	0.7278481	8	13	33	BARHL2,EOMES,ISL1,NTRK2,PAX2,POU4F2,POU4F3,SMOC1
Age	positive	Mouse Phenotype	MP:0011364	abnormal metanephros morphology	158	6.34E-48	5.02E-44	3.18E-46	3.571408	34.7202	124	179	0.031	0.6927374	13	19	28	GDF11,GREM1,HNF1B,HOXA11,HOXC11,HOXD11,LHX1,OSR1,PAX2,PAX8,PBX1,SIX1,SIX2
Age	positive	Mouse Phenotype	MP:0002113	abnormal skeleton development	159	8.61E-48	6.82E-44	4.29E-46	2.099246	161.963	340	835	0.085	0.4071856	64	153	443	AXIN2,BMP2,BMP4,BMP7,BMPR1A,BNC2,CDON,COL12A1,CTGF,DLX5,DUSP6,EBF1,EBF2,EGR2,EXT1,FGFR3,GLI2,GNAQ,GNAS,GREM1,GSK3B,GSX1,HAPLN1,HOXA2,HOXB5,HOXC10,HOXD10,LMX1A,LMX1B,MBTPS1,MITF,MMP16,MSX2,MYF5,MYF6,NFIX,NPR3,OSTM1,PAX1,PAX3,PDK4,PITX1,PITX2,PRRX1,PTCH1,PTHLH,RARG,SFRP2,SHOX2,SKI,SLC7A7,SOX4,SOX5,SP7,TACC3,TBX15,TBX18,TBX6,TGFB2,THRA,TWIST2,UNCX,WNT7B,ZNF521
Age	positive	Mouse Phenotype	MP:0000819	abnormal olfactory bulb morphology	160	9.83E-48	7.79E-44	4.87E-46	2.757259	69.63437	192	359	0.048	0.5348189	32	57	142	ARX,ASCL1,CDK5R2,DCX,DLX2,DLX5,EBF2,EFNA3,EMX1,EOMES,EXT1,FEZF1,FEZF2,FGF8,HCN1,JAG1,LHX2,NCAM1,NCAM2,NR2E1,NRP2,OLIG3,OTX1,OTX2,PAX3,RELN,SALL1,SEMA3A,SEMA3F,SKI,TBR1,VAX1
Age	positive	Mouse Phenotype	MP:0005105	abnormal middle ear ossicle morphology	161	1.45E-47	1.15E-43	7.14E-46	3.026054	53.53506	162	276	0.0405	0.5869565	24	36	59	BMP7,DLX1,DLX2,DLX5,DLX6,DUSP6,FGF8,FGFR3,GBX2,GNAQ,HAPLN1,HOXA2,MSX2,OTX2,PAX8,PBX1,PITX1,POU3F4,PRRX1,RARA,RARB,RARG,SIX1,TFAP2A
Age	positive	Mouse Phenotype	MP:0011366	absent metanephros	162	1.48E-47	1.17E-43	7.24E-46	3.831791	28.70721	110	148	0.0275	0.7432432	9	11	12	GREM1,HOXA11,HOXC11,HOXD11,LHX1,OSR1,PAX2,PAX8,SIX1
Age	positive	Mouse Phenotype	MP:0008507	thin retinal ganglion layer	163	1.62E-47	1.28E-43	7.85E-46	3.992605	25.79769	103	133	0.02575	0.7744361	7	8	15	BARHL2,BMP4,EOMES,MPP5,PAX2,POU4F2,POU4F3
Age	positive	Mouse Phenotype	MP:0002961	abnormal axon guidance	164	8.07E-47	6.39E-43	3.90E-45	3.385701	38.98749	132	201	0.033	0.6567164	21	35	65	EMX1,EOMES,EPHA4,EPHB2,ETV1,EXT1,FEZF2,GATA3,LHX1,LHX5,NKX2-8,NR2F1,NRP2,NTN1,PLXNA4,PRDM8,ROBO3,SEMA3F,SLIT2,SLIT3,VAX1
Age	positive	Mouse Phenotype	MP:0005270	abnormal zygomatic bone morphology	165	1.09E-46	8.60E-43	5.21E-45	3.764872	29.48308	111	152	0.02775	0.7302632	15	20	33	ALX1,BMP2,BMP4,BMP7,DLX1,DLX2,DLX5,DLX6,FGFR3,GNAQ,PRRX1,SIX1,SIX4,TFAP2A,ZIC3
Age	positive	Mouse Phenotype	MP:0004425	abnormal otolith organ morphology	166	6.82E-46	5.40E-42	3.25E-44	3.474359	35.69004	124	184	0.031	0.673913	16	26	59	BMP4,DLX5,DLX6,GATA3,GBX2,HES5,JAG1,KIT,LMX1A,MITF,NTRK2,OTX1,PAX2,PAX3,POU4F3,SIX1
Age	positive	Mouse Phenotype	MP:0000556	abnormal hindlimb morphology	167	1.09E-45	8.65E-42	5.18E-44	2.390814	101.639	243	524	0.06075	0.4637405	57	116	289	ALX1,BMP2,BMP4,BMP7,BMPR1A,CDX2,COL12A1,CTGF,CYP26A1,CYP26B1,DLX5,DLX6,EBF2,EGR2,FGF8,FGF9,FGFR3,GDF11,GLI2,GNAS,GREM1,HIC1,HOXA11,HOXC10,HOXC11,HOXD10,HOXD11,HOXD13,ISL1,KIAA1715,LBX1,MEF2C,MMP16,MSX2,OSTM1,PAX3,PITX1,PITX2,PRRX1,PTHLH,RSPO3,SATB2,SHOX2,SIX1,SIX4,SMOC1,SOX5,TBX15,TBX3,TBX4,TCF7,TGFB2,THRA,TWIST2,WNT3,WRN,ZBTB16
Age	positive	Mouse Phenotype	MP:0000516	abnormal renal/urinary system morphology	168	1.64E-45	1.30E-41	7.74E-44	1.953451	198.6228	388	1024	0.097	0.3789062	74	225	775	ANK1,ARID5B,BMP4,BMP7,CD40,CDKN2C,CYP26A1,DAB2,DKC1,EDA,EHD3,ENSG00000268643,EPHB2,ESRRG,FGF8,FGFR3,GADD45A,GATA2,GATA3,GDF11,GNAS,GPR4,GREM1,GRM1,GSK3A,GSK3B,HNF1B,HOXA11,HOXC10,HOXC11,HOXD10,HOXD11,HOXD13,JAG1,KIT,LAMC2,LHX1,LMX1B,MAB21L1,MAF,MEF2C,MEGF8,MEIS1,NFIA,NR3C2,OSR1,OVOL1,PAX1,PAX2,PAX8,PBX1,PLCB1,PTCH1,RARA,RARB,RARG,SALL1,SALL4,SEMA3A,SIX1,SIX2,SLIT2,SLIT3,SOSTDC1,SOX4,TAL1,TBX18,TB…
Age	positive	Mouse Phenotype	MP:0001406	abnormal gait	169	1.95E-45	1.55E-41	9.15E-44	2.514315	86.70352	218	447	0.0545	0.4876957	47	101	338	CACNA2D2,CACNG2,CBLN1,CLCN1,CLCN3,COX6A1,EBF2,EFNB3,EGR2,EGR3,EMX1,EPHA4,FGF12,FGF14,FGF8,FGFR3,FOXA2,FOXB1,GAS1,GBX1,GLI2,GLRA1,GRM1,HOXD10,KCNA1,KCNMA1,KCNN2,MEF2C,MFN2,MPP5,MSRA,MYF5,NPAS1,NTF3,OSTM1,PLP1,POU3F4,POU4F3,PTHLH,RELN,RND3,SIM1,SKOR2,SLC12A5,SLC9A1,TPP1,ZIC5
Age	positive	Mouse Phenotype	MP:0000284	double outlet right ventricle	170	2.09E-45	1.66E-41	9.74E-44	2.829833	61.48773	174	317	0.0435	0.5488959	25	50	113	BMP4,ECE2,FGF8,FOXP1,FZD2,FZD7,GATA4,GBX2,HAND1,HHEX,IRX3,IRX5,ISL1,MEGF8,NKX2-5,PAX3,PITX2,RARA,RARG,SIX1,SMAD6,SOX4,TFAP2A,TGFB2,ZIC3
Age	positive	Mouse Phenotype	MP:0008104	abnormal amacrine cell number	171	2.35E-45	1.86E-41	1.09E-43	4.218136	21.33644	90	110	0.0225	0.8181818	9	11	22	ASCL1,BARHL2,DSCAM,DSCAML1,GDF11,ISL1,NTRK2,POU4F2,POU4F3
Age	positive	Mouse Phenotype	MP:0006069	abnormal retinal neuronal layer morphology	172	2.60E-45	2.06E-41	1.20E-43	2.596844	78.55688	204	405	0.051	0.5037037	34	87	293	ASCL1,BARHL2,BMP4,BMPR1A,CLCN3,DSCAM,DSCAML1,EOMES,FOXF2,GAS1,GDF11,GNAT1,ISL1,MAB21L1,MITF,MPP5,NR2E1,NTRK2,NTRK3,NUAK1,OAT,PAX2,PLXNA4,POU4F2,POU4F3,PTPN13,RARB,RARG,RELN,SLC4A7,SMOC1,TFAP2A,TGFB2,VSX2
Age	positive	Mouse Phenotype	MP:0004268	abnormal optic stalk morphology	173	5.69E-45	4.51E-41	2.61E-43	3.536913	33.36243	118	172	0.0295	0.6860465	8	12	17	HHEX,MITF,NR2E1,NR2F1,PAX2,PITX2,VAX1,VSX2
Age	positive	Mouse Phenotype	MP:0001732	postnatal growth retardation	174	7.10E-45	5.62E-41	3.23E-43	1.783622	276.4038	493	1425	0.12325	0.3459649	92	264	881	ANK1,ARID5B,ARX,BARHL2,CACNA2D2,CACNG2,CASK,CLCN1,CLCN3,DMBX1,EBF2,EGR1,EGR2,EMX1,FEZF2,FGF8,FGF9,FGFR3,FOXA2,FOXB1,FOXF2,FOXP2,GATA2,GATA3,GNAQ,GNAS,GRIA2,HDAC9,HELT,HNF1B,HOXA2,JAG1,KIT,KLF3,KMT2E,LGI1,MAFA,MECOM,MMP16,MSRA,MYF5,NEUROD2,NEUROD6,NEUROG3,NFATC2,NFIX,NKD1,NKX1-1,NKX2-2,NR2E1,NRP2,NTRK2,ONECUT1,OTX1,OTX2,PAH,PARL,PAX3,PAX5,PAX7,PAX8,PLAG1,PLCB1,PTHLH,RARA,RARB,RARG,RASGRF1,RELN,RFX…
Age	positive	Mouse Phenotype	MP:0003723	abnormal long bone morphology	175	8.44E-45	6.68E-41	3.82E-43	2.09077	154.0103	322	794	0.0805	0.4055416	75	167	447	ALX1,BBX,BMP2,BMP4,BMP7,BMPR1A,COL12A1,CTGF,DLX5,DLX6,DUSP6,EBF1,EBF2,EGR2,EVX2,EXT1,FBXW4,FGF8,FGF9,FGFR3,GAS1,GLI2,GNAS,GREM1,GSK3B,GSX1,HAPLN1,HOXA11,HOXA3,HOXC10,HOXD10,HOXD11,HOXD12,HOXD13,KIAA1715,LMX1B,MBTPS1,MEF2C,MITF,MMP16,MSX2,NFIX,NPR3,OSTM1,PAX1,PBX1,PITX1,PITX2,PLCB1,PRRX1,PTCH1,PTHLH,RSPO3,SALL1,SALL4,SFRP2,SHOX2,SMOC1,SOX5,SP7,TBX15,TBX3,TBX4,TBX5,TCF7,TFAP2A,TGFB2,THRA,TWIST2,VCA…
Age	positive	Mouse Phenotype	MP:0001001	abnormal chemoreceptor morphology	176	1.01E-44	8.01E-41	4.55E-43	4.209537	21.14247	89	109	0.02225	0.8165138	9	11	35	ASCL1,EBF2,FEZF1,FEZF2,GDF11,HCN1,LHX2,OTX2,PHOX2B
Age	positive	Mouse Phenotype	MP:0011504	abnormal limb long bone morphology	177	1.95E-44	1.54E-40	8.72E-43	2.442648	92.52255	226	477	0.0565	0.4737945	49	107	285	ALX1,BMP2,BMP7,BMPR1A,COL12A1,CTGF,EBF2,EGR2,EVX2,EXT1,FGF8,FGF9,FGFR3,GLI2,GNAS,GREM1,HOXA11,HOXC10,HOXD10,HOXD11,HOXD13,KIAA1715,LMX1B,MEF2C,MMP16,MSX2,OSTM1,PAX1,PBX1,PITX1,PITX2,PRRX1,PTHLH,RSPO3,SFRP2,SHOX2,SMOC1,SOX5,TBX15,TBX3,TBX4,TCF7,TFAP2A,TGFB2,THRA,TWIST2,WNT5A,WRN,ZBTB16
Age	positive	Mouse Phenotype	MP:0001092	abnormal trigeminal ganglion morphology	178	2.10E-44	1.66E-40	9.32E-43	3.437	35.49607	122	183	0.0305	0.6666667	16	24	50	CYP26A1,DLX5,EGR2,ERBB4,GBX2,ISL1,MECOM,NEUROG1,NTF3,NTRK2,NTRK3,PHOX2B,SIX1,SOSTDC1,TFAP2A,ZIC5
Age	positive	Mouse Phenotype	MP:0000035	abnormal membranous labyrinth morphology	179	2.43E-44	1.92E-40	1.07E-42	2.518355	84.18194	212	434	0.053	0.4884793	36	78	229	BARHL1,BMP4,CACNA1D,CELSR1,DLX5,DLX6,EPHB2,ESRRB,FBXO2,FGF8,FGFR3,FZD2,GABRB2,GATA3,GBX2,GRID1,HES5,JAG1,KCNMA1,KIT,LMO4,LMX1A,MITF,NR2F1,NTRK2,NTRK3,OTX1,PAX2,PAX3,PAX8,POU3F4,POU4F3,SIX1,SLC4A7,SPRY2,THRA
Age	positive	Mouse Phenotype	MP:0000937	abnormal motor neuron morphology	180	2.91E-44	2.30E-40	1.28E-42	2.654179	71.96198	191	371	0.04775	0.5148248	30	67	168	CACNA2D2,CACNG2,CDK5R2,EFNB3,EGR2,EGR3,EPHA4,ERBB4,GBX1,GBX2,GLI2,GRIA2,HOXC10,ISL1,LMX1B,MYF5,NKX2-2,NKX2-8,NKX6-1,NTF3,NTRK2,PAK4,PFN2,PHOX2B,PTCH1,RFX4,RND3,SPI1,TFAP2A,WNT5A
Age	positive	Mouse Phenotype	MP:0001340	abnormal eyelid morphology	181	3.60E-44	2.85E-40	1.58E-42	2.219841	124.3332	276	641	0.069	0.4305772	51	99	240	ALDH1A1,ALX1,BCL11B,BMP4,BMP7,BMPR1A,CASK,CELSR1,CYP26B1,EDA,EGR2,EGR3,EMX1,EXT1,FGF8,FOXP2,GAS1,GATA3,GRM1,GSX1,IRX5,KMT2E,LMO4,MITF,MSX2,NFATC2,NFIB,NFIX,NTRK2,OSR1,OSR2,OSTM1,OTX2,PAX3,PLAG1,PLP1,PRRX1,RARA,RARB,RARG,RND3,SATB1,SIX1,SIX4,SKI,SOX4,TBX15,TFAP2A,THRA,TWIST2,VSX2
Age	positive	Mouse Phenotype	MP:0000137	abnormal vertebrae morphology	182	6.38E-44	5.05E-40	2.77E-42	2.028785	167.588	340	864	0.085	0.3935185	68	152	361	ANKRD13A,ARID5B,ARPC2,BMP4,BMP7,BMPR1A,CACNA2D2,CBX5,CDON,CDX2,COL12A1,CTGF,CYP26A1,EFNA1,EVX2,FGF9,FGFR3,GAS1,GDF11,GLI2,GRHL2,HAPLN1,HOXA11,HOXA3,HOXB3,HOXB5,HOXC10,HOXC11,HOXD1,HOXD10,HOXD11,HOXD12,HOXD13,JHDM1D,LMO4,LMX1A,MLLT3,MYF5,MYF6,NFIX,NPR3,PAX1,PAX3,PRRX1,PTHLH,RARA,RARB,RARG,SEMA3A,SFRP1,SFRP2,SIX1,SKI,SOX4,SOX5,SP7,TACC3,TBX15,TBX18,TBX6,TENM4,TGFB2,TWIST2,UNCX,WNT5A,ZBTB16,ZIC3,ZNF…
Age	positive	Mouse Phenotype	MP:0000111	cleft palate	183	7.15E-44	5.66E-40	3.10E-42	2.269116	115.0228	261	593	0.06525	0.4401349	54	112	250	ALX1,ARID5B,BBS7,BMP2,BMP4,BMP7,BNC2,CASK,CDON,CTGF,DLX1,DLX2,DLX5,ENSG00000268643,EPHB2,EXT1,EYA4,FGF9,FOXF2,FZD2,FZD7,GBX2,GDF11,GLI2,GSK3A,GSK3B,HOXA2,LHX8,MEGF8,MMP16,MN1,MSX2,OSR2,PAX3,PAX9,PBX1,PBX3,PITX1,PITX2,PRDM16,PRRX1,SATB2,SHOX2,SKOR2,SLC32A1,SMOC1,SOX4,SOX5,SPRY2,TBX3,TFAP2A,TGFB2,VAX1,ZIC3
Age	positive	Mouse Phenotype	MP:0003675	kidney cysts	184	8.37E-44	6.62E-40	3.60E-42	2.809087	60.51789	170	312	0.0425	0.5448718	15	39	134	BMP4,BMP7,CDKN2C,HNF1B,HOXA11,HOXD11,MEF2C,NFIA,OVOL1,PAX2,PTCH1,SALL1,SIX2,TBX6,TFAP2B
Age	positive	Mouse Phenotype	MP:0000034	abnormal inner ear vestibule morphology	185	9.02E-44	7.14E-40	3.86E-42	3.323596	38.21162	127	197	0.03175	0.6446701	18	31	74	BMP4,CACNG2,DLX5,DLX6,EPHB2,GATA3,GBX2,HES5,JAG1,KIT,LMX1A,MITF,NTRK2,OTX1,PAX2,PAX3,POU4F3,SIX1
Age	positive	Mouse Phenotype	MP:0005367	renal/urinary system phenotype	186	1.76E-43	1.40E-39	7.51E-42	1.856503	229.4637	426	1183	0.1065	0.3601014	94	278	1014	ANK1,ARID5B,BMP4,BMP7,CD40,CDKN2C,CLCN3,CYP26A1,DAB2,DKC1,DRD3,EDA,EHD3,ENSG00000268643,EPHB2,ESRRG,FGF8,FGFR3,GADD45A,GATA2,GATA3,GDF11,GNAQ,GNAS,GPR4,GREM1,GRM1,GSK3A,GSK3B,HNF1B,HOXA11,HOXC10,HOXC11,HOXD10,HOXD11,HOXD13,JAG1,KCNK5,KCNMA1,KIT,LAMC2,LHX1,LMX1B,MAB21L1,MAF,MAFA,MEF2C,MEGF8,MEIS1,NEUROG3,NFIA,NPR3,NR3C2,OAT,OIT3,OSR1,OVOL1,PAH,PAX1,PAX2,PAX8,PBX1,PLCB1,POMC,PTCH1,PTHLH,RARA,RARB,R…
Age	positive	Mouse Phenotype	MP:0001297	microphthalmia	187	1.81E-43	1.43E-39	7.67E-42	2.833818	58.57822	166	302	0.0415	0.5496689	22	55	152	BMP4,BMP7,DLX5,DLX6,GAS1,HSF4,ID3,ISL1,LMX1B,MAB21L1,MAF,MITF,MPP5,MSX2,NR2F1,OTX2,PAH,PITX2,SMOC1,SOX4,VSX2,ZIC5
Age	positive	Mouse Phenotype	MP:0008056	abnormal retinal ganglion cell morphology	188	4.30E-43	3.41E-39	1.81E-41	3.0933	45.58239	141	235	0.03525	0.6	18	35	85	ASCL1,BARHL2,BMPR1A,DSCAM,DSCAML1,EOMES,GDF11,ISL1,MPP5,NR2E1,NTRK2,NTRK3,PAX2,PLXNA4,POU4F2,POU4F3,PTPN13,SMOC1
Age	positive	Mouse Phenotype	MP:0000972	abnormal mechanoreceptor morphology	189	5.03E-43	3.98E-39	2.11E-41	2.772297	61.6817	171	318	0.04275	0.5377358	32	64	189	BARHL1,BMP4,CACNA1D,CACNG2,CELSR1,EGR3,ETV1,FBXO2,FGFR3,FZD2,GABRB2,GATA3,GRID1,HES5,ISL1,JAG1,KCNMA1,KIT,LMX1A,MAF,MITF,MYF5,NR2F1,NTF3,NTRK2,NTRK3,PAX8,POU4F3,SIX1,SLC4A7,SPRY2,THRA
Age	positive	Mouse Phenotype	MP:0001096	abnormal glossopharyngeal ganglion morphology	190	5.36E-43	4.24E-39	2.23E-41	3.530736	32.00466	113	165	0.02825	0.6848485	12	18	31	EGR2,ISL1,LMX1A,MECOM,NEUROG1,NR2F1,NTF3,NTRK2,NTRK3,PHOX2B,TFAP2A,ZIC5
Age	positive	Mouse Phenotype	MP:0001388	abnormal stationary movement	191	6.40E-43	5.06E-39	2.65E-41	2.804458	59.54806	167	307	0.04175	0.5439739	32	57	183	ADCY5,APP,BRSK1,BRSK2,CACNA2D2,CACNG2,CDH8,CELSR1,CLCN1,CLK1,CYP19A1,DRD3,EPHB2,ESRRB,FEZF2,FOXP2,GLI2,HOXD10,JAG1,LMX1A,MFN2,NTRK2,OTX1,PBX3,PLP1,POU3F4,POU4F2,POU4F3,SFRP2,SIX1,SPR,SYNGAP1
Age	positive	Mouse Phenotype	MP:0002084	abnormal developmental patterning	192	2.09E-42	1.65E-38	8.61E-41	1.933312	192.4159	372	992	0.093	0.375	77	201	494	AMN,ARID1A,AXIN2,BCOR,BMP2,BMP4,BMP7,BMPR1A,CDX2,CYP26A1,CYP26B1,DAB2,DAND5,DKC1,DLG3,DLX5,DLX6,EIF4G2,EOMES,EXT1,FBXW4,FERMT2,FGF8,FOXA2,FOXB1,FZD2,FZD7,GAS1,GATA4,GDF11,GLI2,GREM1,HAND1,HDAC3,HHEX,HIRA,HNF1B,HNRNPU,ISL1,KDM5C,LEF1,LHX1,LMX1B,MBTPS1,MECOM,MEGF8,METAP2,MLLT3,MSX2,NKX2-5,NR6A1,ODF2,OTX2,OVOL2,PAX2,PAX3,PBX1,PITX2,PRRX1,RFX3,SALL4,SFRP1,SFRP2,SOX4,SRF,TAL1,TBX3,TBX5,TBX6,TCF7,TENM4…
Age	positive	Mouse Phenotype	MP:0009772	abnormal retinal development	193	2.14E-42	1.70E-38	8.79E-41	3.389528	35.10814	119	181	0.02975	0.6574586	10	15	35	ID3,MAB21L2,MITF,NR2F1,NTRK2,PAX2,POU4F2,RARB,RARG,VSX2
Age	positive	Mouse Phenotype	MP:0000631	abnormal neuroendocrine gland morphology	194	2.49E-42	1.97E-38	1.02E-40	2.819955	57.80235	163	298	0.04075	0.5469799	25	54	136	ASCL1,BMP4,BMPR1A,CACNA2D2,CDKN2C,CRH,EGR1,EMX1,FGF8,GATA2,GLI2,GSX1,HES5,HHEX,ISL1,OTP,OTX2,PAX8,PITX1,PITX2,RFX4,SIM1,SIX1,TCF7L2,THRA
Age	positive	Mouse Phenotype	MP:0000458	abnormal mandible morphology	195	2.58E-42	2.04E-38	1.05E-40	2.432051	89.2251	217	460	0.05425	0.4717391	46	96	171	ALX1,BMP2,BMP4,BMP7,CASK,CDON,CTGF,DLX5,DLX6,ECE2,EGR2,EMX1,FGF8,FZD2,GAS1,GBX2,GLI2,GNAQ,HOXA3,KLF2,LPAR4,MBTPS1,MMP16,NFATC2,OSR2,OTX2,PAX3,PAX9,PITX1,PITX2,PRDM16,PRRX1,PTCH1,PTHLH,SATB2,SIX1,SIX4,SKI,SOSTDC1,SPRY4,TBX15,TFAP2A,TGFB2,WNT5A,ZIC3,ZIC5
Age	positive	Mouse Phenotype	MP:0008106	decreased amacrine cell number	196	2.65E-42	2.10E-38	1.07E-40	4.589652	15.90534	73	82	0.01825	0.8902439	6	8	18	ASCL1,BARHL2,GDF11,ISL1,NTRK2,POU4F2
Age	positive	Mouse Phenotype	MP:0006335	abnormal hearing electrophysiology	197	2.68E-42	2.12E-38	1.08E-40	2.591317	73.70769	191	380	0.04775	0.5026316	37	75	211	ASIC2,BARHL1,BMP2,BMP4,CACNA1D,CACNG2,CYP19A1,DLX1,DUSP6,EGR2,ESRRB,EYA4,FBXO2,FGF8,FGF9,FGFR3,GABRB2,GATA3,GRID1,KCNMA1,KIT,LMX1A,LRRC4,MITF,NPR3,PAX8,PLP1,POU3F4,POU4F3,ROBO3,SALL1,SIX1,SLC4A7,SPRY2,TCF4,TFAP2A,THRA
Age	positive	Mouse Phenotype	MP:0003410	abnormal artery development	198	3.81E-42	3.02E-38	1.52E-40	2.767169	60.71186	168	313	0.042	0.5367412	27	57	139	BMP2,BMP4,DLL4,FGF8,FOXA2,GBX2,HEY1,HOXA3,ISL1,MEF2C,METAP2,NKX2-5,NRP2,OVOL2,PAX1,PAX3,PITX2,RARA,RARB,RARG,SOX4,TAL1,TBX4,TFAP2A,TGFB2,VEZF1,ZFP36L1
Age	positive	Mouse Phenotype	MP:0000074	abnormal neurocranium morphology	199	4.46E-42	3.53E-38	1.78E-40	2.1186	138.2989	293	713	0.07325	0.4109397	60	116	239	ALX1,ARID5B,AXIN2,BMP2,BMP4,BMP7,BMPR1A,BNC2,CDON,DLX1,DLX2,DLX5,DLX6,ENSG00000268643,FGF9,FGFR3,FOXF2,GAS1,GBX2,GDF11,GLI2,GNAQ,GSK3A,GSK3B,HOXA2,HOXA3,HOXB3,HOXD1,LMO4,LMX1A,LMX1B,MMP16,MN1,MSI1,MSX2,NFATC2,OTX1,OTX2,PAX3,PAX9,PBX1,POU3F4,PRRX1,PTHLH,RARA,RARB,RARG,SATB2,SIX1,SIX4,SKI,SOX5,TACC3,TBX15,TBX18,TFAP2A,TGFB2,THRA,TWIST2,ZIC3
Age	positive	Mouse Phenotype	MP:0002697	abnormal eye size	200	6.21E-42	4.92E-38	2.46E-40	2.768387	60.32393	167	311	0.04175	0.5369775	23	60	170	BMP4,BMP7,DLX5,DLX6,EGR1,GAS1,HSF4,ID3,ISL1,LMX1B,MAB21L1,MAF,MITF,MPP5,MSX2,NR2F1,OTX2,PAH,PITX2,SMOC1,SOX4,VSX2,ZIC5
Age	positive	Mouse Phenotype	MP:0006326	conductive hearing impairment	201	7.53E-42	5.97E-38	2.97E-40	3.975852	22.88818	91	118	0.02275	0.7711864	6	9	14	DLX1,POU3F4,SALL1,SALL4,SIX1,TFAP2A
Age	positive	Mouse Phenotype	MP:0004739	conductive hearing loss	201	7.53E-42	5.97E-38	2.97E-40	3.975852	22.88818	91	118	0.02275	0.7711864	6	9	12	DLX1,POU3F4,SALL1,SALL4,SIX1,TFAP2A
Age	positive	Mouse Phenotype	MP:0001186	pigmentation phenotype	203	8.45E-42	6.69E-38	3.30E-40	2.381097	94.07429	224	485	0.056	0.4618557	42	109	363	ANK1,ASCL1,BMP7,BMPR1A,CYP19A1,EDA,EDN3,ENSG00000268643,FZD7,GAS1,GATA3,GNAQ,GRM1,GSK3A,KIT,LEF1,LGI1,LMX1A,MAB21L1,MAB21L2,MBTPS1,MFN2,MITF,MSX2,NR2F1,NUAK1,OAT,OSTM1,OTX2,PAH,PAX1,PAX2,PAX3,PITX2,POLH,POMC,PTCH1,SMOC1,TAL1,TBX15,TFAP2A,VSX2
Age	positive	Mouse Phenotype	MP:0001674	abnormal triploblastic development	204	9.77E-42	7.74E-38	3.79E-40	2.321943	101.639	236	524	0.059	0.4503817	50	102	235	AMN,ARID1A,BMP2,BMP4,BMP7,BMPR1A,CDX2,DLX5,DLX6,EIF4G2,EOMES,EXT1,FBXW4,FERMT2,FGF8,FOXA2,GAS1,GLI2,GREM1,HAND1,HHEX,HIRA,HNF1B,HNRNPU,ISL1,LEF1,LHX1,MBTPS1,MECOM,METAP2,MSX2,NKX2-5,OTX2,PAX2,PITX2,PRRX1,SALL4,SFRP1,SFRP2,SRF,TAL1,TBX3,TBX5,TBX6,TCF7,TENM4,TFAP2C,WNT3,WNT5A,ZIC3
Age	positive	Mouse Phenotype	MP:0003686	abnormal eye muscle morphology	205	1.02E-41	8.07E-38	3.94E-40	4.370967	17.84502	78	92	0.0195	0.8478261	7	9	12	LMX1B,MYF5,MYF6,OTX2,PAX7,PITX2,SIX1
Age	positive	Mouse Phenotype	MP:0010978	absent ureteric bud	206	1.22E-41	9.66E-38	4.69E-40	3.47841	32.19862	112	166	0.028	0.6746988	9	11	13	GATA3,GDF11,HOXA11,HOXC11,HOXD11,OSR1,PAX2,RARA,RARG
Age	positive	Mouse Phenotype	MP:0000026	abnormal inner ear morphology	207	1.79E-41	1.42E-37	6.85E-40	2.275851	107.652	245	555	0.06125	0.4414414	46	92	252	BARHL1,BMP4,BMP7,CACNA1D,CACNG2,CELSR1,DLX5,DLX6,DUSP6,EPHB2,ESRRB,FBXO2,FGF8,FGF9,FGFR3,FZD2,GABRB2,GATA3,GBX2,GRID1,HES5,HOXA2,JAG1,KCNMA1,KIT,LMO4,LMX1A,MITF,NFIX,NR2F1,NTN1,NTRK2,NTRK3,OTX1,PAX2,PAX3,PAX8,POU3F4,POU4F3,PRRX1,SIX1,SIX4,SLC4A7,SPRY2,TGFB2,THRA
Age	positive	Mouse Phenotype	MP:0000031	abnormal cochlea morphology	208	2.85E-41	2.26E-37	1.09E-39	2.424109	87.86733	213	453	0.05325	0.4701987	38	77	212	BARHL1,BMP4,BMP7,CACNA1D,CELSR1,DLX5,DLX6,ESRRB,FBXO2,FGF8,FGF9,FGFR3,FZD2,GABRB2,GATA3,GBX2,GRID1,HES5,HOXA2,JAG1,KCNMA1,KIT,LMO4,LMX1A,MITF,NR2F1,NTRK2,NTRK3,PAX2,PAX3,PAX8,POU3F4,POU4F3,SIX1,SLC4A7,SPRY2,TGFB2,THRA
Age	positive	Mouse Phenotype	MP:0006032	abnormal ureteric bud morphology	209	4.52E-41	3.58E-37	1.71E-39	2.677782	64.97915	174	335	0.0435	0.519403	19	39	71	BMP4,FGF8,GATA3,GDF11,GREM1,HOXA11,HOXC11,HOXD11,LHX1,OSR1,PAX2,PBX1,RARA,RARB,RARG,SALL1,SEMA3A,SIX1,SIX2
Age	positive	Mouse Phenotype	MP:0010454	abnormal truncus arteriosus septation	210	4.54E-41	3.59E-37	1.71E-39	2.830117	55.47474	157	286	0.03925	0.548951	24	42	84	BMP4,BMPR1A,ECE2,FGF8,FOXP1,GATA4,HOXA3,IRX3,IRX5,ISL1,NKX2-5,NRP2,NTF3,NTRK3,PAX3,PITX2,RARA,RARB,RARG,SIX1,SMAD6,SOX4,TFAP2A,TGFB2
Age	positive	Mouse Phenotype	MP:0008259	abnormal optic disc morphology	211	4.78E-41	3.78E-37	1.79E-39	3.846167	24.43992	94	126	0.0235	0.7460317	5	7	13	NR2F1,PAX2,POU4F2,RARB,RARG
Age	positive	Mouse Phenotype	MP:0002135	abnormal kidney morphology	212	7.05E-41	5.58E-37	2.63E-39	1.947142	180.7778	352	932	0.088	0.3776824	62	197	725	ANK1,ARID5B,BMP4,BMP7,CD40,CDKN2C,CYP26A1,DAB2,DKC1,EHD3,ESRRG,FGF8,GADD45A,GATA2,GDF11,GNAS,GPR4,GREM1,GRM1,GSK3B,HNF1B,HOXA11,HOXC10,HOXC11,HOXD10,HOXD11,JAG1,KIT,LAMC2,LHX1,LMX1B,MAF,MEF2C,MEGF8,MEIS1,NFIA,NR3C2,OSR1,OVOL1,PAX2,PAX8,PBX1,PLCB1,PTCH1,RARA,RARB,RARG,SALL1,SALL4,SIX1,SIX2,SLIT2,SLIT3,SOSTDC1,SOX4,TAL1,TBX6,TFAP2B,TGFB2,TSC22D1,TSHZ3,WNT7B
Age	positive	Mouse Phenotype	MP:0000633	abnormal pituitary gland morphology	213	1.07E-40	8.46E-37	3.97E-39	2.845688	54.11696	154	279	0.0385	0.5519713	22	45	115	BMP4,BMPR1A,CACNA2D2,CDKN2C,EGR1,EMX1,FGF8,GATA2,GLI2,GSX1,HES5,HHEX,ISL1,OTP,OTX2,PAX8,PITX1,PITX2,SIM1,SIX1,TCF7L2,THRA
Age	positive	Mouse Phenotype	MP:0003953	abnormal hormone level	214	1.11E-40	8.82E-37	4.12E-39	1.921403	188.9244	363	974	0.09075	0.3726899	74	231	840	ADRB1,BCL11A,BSX,CACNA1D,CACNA1E,CAMKK2,CDH13,CDKN2C,CRH,CYP17A1,CYP19A1,DMBX1,DRD3,EGR1,ENSG00000268643,FOXA2,FOXP2,GATA2,GATA3,GLP1R,GNAO1,GNAQ,GNAS,GPR3,GRIA1,GSK3A,GSK3B,HDAC3,IGFBP5,KIT,LCLAT1,LHX9,LIN28A,LMX1B,MAFA,MED13,MFN2,MIER1,MITF,MYF5,NEUROG3,NR3C2,NR4A2,NR6A1,NTF3,NTRK2,ONECUT1,OTX1,PAH,PAX8,PDK4,PHOX2B,PITX2,PLA2G1B,PLSCR3,POMC,PRKG1,PROX1,PTHLH,RASGRF1,SGK1,SIM1,SLC17A6,SLC32A1,SL…
Age	positive	Mouse Phenotype	MP:0004158	right aortic arch	215	1.31E-40	1.04E-36	4.82E-39	3.368651	34.1383	115	176	0.02875	0.6534091	11	21	42	FGF8,GBX2,ISL1,MEGF8,PITX2,RARA,RARB,RARG,SIX1,TFAP2A,ZIC3
Age	positive	Mouse Phenotype	MP:0004811	abnormal neuron physiology	216	1.34E-40	1.06E-36	4.92E-39	1.963453	174.1829	342	898	0.0855	0.3808463	72	167	581	ARX,ASCL1,CACNA1D,CACNA2D2,CASK,CDKN2C,CDON,CUX2,DLX1,DLX2,EGR2,ELAVL4,EMX1,EOMES,FEZF1,FGF8,GLI2,GRIA2,GRIA4,GSK3B,HCRTR2,HOXA3,HPCA,ID3,INSM1,ISL1,KCNMA1,LHX5,LHX6,MFN2,MPP5,NEUROD6,NOVA1,NPAS4,NR2E1,NR4A2,NRP2,NTRK2,OGG1,OLIG3,OTX1,OTX2,PAK4,PARL,PAX8,PHOX2B,PITX2,PLXNA2,POMC,POU4F2,PPP1R9A,PTCH1,RBFOX1,RELN,RHOA,SEMA3A,SEMA3F,SIM1,SIX1,SKOR2,SLC4A10,SLC6A5,SMARCC2,SRR,SYNGAP1,TAL1,TCF4,THRA,T…
Age	positive	Mouse Phenotype	MP:0002233	abnormal nose morphology	217	1.51E-40	1.20E-36	5.52E-39	2.735233	60.32393	165	311	0.04125	0.5305466	29	66	137	ALDH1A1,ALX1,ASCL1,BMP4,BMP7,CDON,CTGF,DLX5,DLX6,EBF2,EDA,FEZF1,FEZF2,GAS1,GDF11,HCN1,INSM1,LHX2,NRP2,OTX2,PAX3,PAX7,PBX1,RARB,RARG,SATB2,SIX1,TFAP2A,TRIM71
Age	positive	Mouse Phenotype	MP:0010030	abnormal orbit morphology	218	1.65E-40	1.30E-36	5.98E-39	4.004719	21.72437	87	112	0.02175	0.7767857	8	15	18	OTX1,OTX2,PITX2,RARB,RARG,SIX1,SIX4,TFAP2A
Age	positive	Mouse Phenotype	MP:0005240	abnormal amacrine cell morphology	219	1.87E-40	1.48E-36	6.76E-39	3.835692	24.24595	93	125	0.02325	0.744	10	15	39	ASCL1,BARHL2,DSCAM,DSCAML1,GDF11,ISL1,NTRK2,PLXNA4,POU4F2,POU4F3
Age	positive	Mouse Phenotype	MP:0003942	abnormal urinary system development	220	2.04E-40	1.61E-36	7.32E-39	2.388863	90.00097	215	464	0.05375	0.4633621	30	65	131	BMP4,BMP7,CYP26A1,FGF8,GATA2,GATA3,GDF11,GNAS,GREM1,HNF1B,HOXA11,HOXC11,HOXD11,LHX1,NFIA,OSR1,PAX2,PAX8,PBX1,RARA,RARB,RARG,SALL1,SEMA3A,SIX1,SIX2,SLIT2,SOX4,TSHZ3,WNT7B
Age	positive	Mouse Phenotype	MP:0010426	abnormal heart and great artery attachment	221	2.09E-40	1.65E-36	7.48E-39	2.544098	74.28959	189	383	0.04725	0.4934726	31	70	168	BMP4,BMPR1A,ECE2,FGF8,FOXP1,FZD2,FZD7,GATA4,GBX2,HAND1,HHEX,HOXA3,IRX3,IRX5,ISL1,JAG1,MEGF8,NKX2-5,NRP2,NTF3,PAX3,PITX2,RARA,RARB,RARG,SIX1,SMAD6,SOX4,TFAP2A,TGFB2,ZIC3
Age	positive	Mouse Phenotype	MP:0006108	abnormal hindbrain development	222	3.59E-40	2.84E-36	1.28E-38	2.303521	100.2813	231	517	0.05775	0.4468085	35	72	183	CACNA2D2,CDK5R2,CYP26A1,DCX,DSCAM,EGR2,FGF8,FOXP2,GAS1,GBX2,GLI2,HIRA,HOXA2,ID3,LGI1,LHX1,LHX5,LMX1A,LMX1B,MSX2,NFIA,NFIB,NKX2-2,NR1D1,NTF3,NTRK2,OTX1,OTX2,PAX5,PTCH1,RELN,SKOR2,THRA,ZBTB18,ZIC4
Age	positive	Mouse Phenotype	MP:0000272	abnormal aorta morphology	223	5.46E-40	4.32E-36	1.94E-38	2.672058	63.62138	170	328	0.0425	0.5182927	26	64	186	BMP4,CYP19A1,DLL4,FBLN5,FGF8,GATA4,GBX2,HOXA3,ISL1,JAG1,KLF2,LOX,MEGF8,NKX2-5,PAX3,PITX2,PRRX1,RARA,RARB,RARG,SIX1,SMAD6,SOX4,TFAP2A,TGFB2,ZIC3
Age	positive	Mouse Phenotype	MP:0005272	abnormal temporal bone morphology	224	5.87E-40	4.65E-36	2.07E-38	2.970247	47.13413	140	243	0.035	0.5761317	25	34	55	ALX1,BMP2,BMP4,BMP7,DLX1,DLX2,DLX5,DLX6,FGF9,FGFR3,GBX2,HOXA2,MN1,OTX2,PBX1,POU3F4,PRRX1,RARA,RARB,RARG,SATB2,SIX1,SIX4,TBX15,TGFB2
[truncated: 18,468 more rows]
