# Supplementary material for: DNA methylation clocks for dogs and humans
Source: Proc Natl Acad Sci U S A. 2022 May 17;119(21):e2120887119. doi: 10.1073/pnas.2120887119 (PMC9173771; doi:10.1073/pnas.2120887119)
Supplement: Supplementary File [file pnas.2120887119.sd04.csv]

CGid	Weight	Lifespan.median	is_highlight	SYMBOL	divergent	lifespanOnly	shared	weightOnly	is_annot_label	seqnames	CGstart	CGend	annotation	geneChr	geneStart	geneEnd	geneLength	geneStrand	transcriptId	distanceToTSS	flank_txIds	flank_geneIds	flank_gene_distances	main_Categories	ENTREZID
cg00038038	5.737979376	-3.870150895	hyper in axisX, hypo in axisY	PAPPA2	yes	NA	NA	NA	NA	7	22697717	22697718	Promoter (2-3kb)	7	22425481	22695475	269995	2	PAPPA2-201	-2291	PAPPA2-201;PAPPA2-202;PAPPA2-203	PAPPA2;PAPPA2;PAPPA2	0;0;0	Promoter	480058
cg00101675	3.657589693	-3.731742826	hyper in axisX, hypo in axisY	PPP2R5E	yes	NA	NA	NA	NA	8	37852801	37852802	Exon (PPP2R5E-201/PPP2R5E, exon 3 of 14)	8	37612692	37931533	318842	2	PPP2R5E-201	78683	PPP2R5E-201;PPP2R5E-202;PPP2R5E-203	PPP2R5E;PPP2R5E;PPP2R5E	0;0;0	Exon	480349
cg00116110	5.730715734	-4.139025587	hyper in axisX, hypo in axisY	FKBP5	yes	NA	NA	NA	NA	12	4750413	4750414	Intron (FKBP5-201/FKBP5, intron 5 of 10)	12	4725720	4831012	105293	2	FKBP5-201	80598	FKBP5-201	FKBP5	0	Intron	481759
cg00131490	4.613285788	-3.526839224	hyper in axisX, hypo in axisY	RBM39	yes	NA	NA	NA	NA	24	24624816	24624817	5' UTR	24	24598477	24626898	28422	2	RBM39-201	2081	RBM39-201;RBM39-202;RBM39-203;RBM39-204	RBM39;RBM39;RBM39;RBM39	0;0;0;0	fiveUTR	477216
cg00256784	3.558002394	-1.582616857	hyper in axisX, no change in axisY	LUC7L2	NA	NA	NA	yes	NA	16	9271451	9271452	Promoter (<=1kb)	16	9212708	9271496	58789	2	LUC7L2-205	0	LUC7L2-204;LUC7L2-205;LUC7L2-206;LUC7L2-207;LUC7L2-208	LUC7L2;LUC7L2;LUC7L2;LUC7L2;LUC7L2	0;0;0;0;0	fiveUTR	475529
cg00314427	-3.483340575	-0.245389049	hypo in axisX, no change in axisY	FOSB	NA	NA	NA	yes	NA	1	110297248	110297249	Exon (FOSB-201/FOSB, exon 4 of 4)	1	110297099	110301231	4133	2	FOSB-201	3934	FOSB-201;FOSB-202;FOSB-203;FOSB-204	FOSB;FOSB;FOSB;FOSB	0;0;0;0	Exon	484445
cg00324422	4.113210982	-3.567451601	hyper in axisX, hypo in axisY	FIGN	yes	NA	NA	NA	NA	36	9056727	9056728	Intron (NA, intron 1 of 1)	36	9064642	9067375	2734	2	FIGN-201	10648	NA	NA	NA	Intron	488374
cg00424624	4.225760495	-4.149480885	hyper in axisX, hypo in axisY	HNRNPL	yes	NA	NA	NA	NA	1	114435296	114435297	Exon (HNRNPL-201/HNRNPL, exon 8 of 13)	1	114427197	114438818	11622	1	HNRNPL-201	8099	HNRNPL-201	HNRNPL	0	Exon	100855936
cg00877778	4.75206705	-3.991153939	hyper in axisX, hypo in axisY	FAM53A	yes	NA	NA	NA	NA	3	62483000	62483001	Distal Intergenic	3	62382912	62409488	26577	1	FAM53A-201	100089	NA	NA	NA	Intergenic_downstream	610722
cg01028270	4.201128882	-3.886207023	hyper in axisX, hypo in axisY	DLG2	yes	NA	NA	NA	NA	21	14375075	14375076	Intron (DLG2-201/DLG2, intron 5 of 26)	21	13791509	15733693	1942185	1	DLG2-201	583518	DLG2-201;DLG2-202	DLG2;DLG2	0;0	Intron	485158
cg01052727	3.806562872	-3.378603525	hyper in axisX, hypo in axisY	BCL11A	yes	NA	NA	NA	NA	10	61399216	61399217	Promoter (4-5kb)	10	61295480	61394699	99220	2	BCL11A-201	-4518	BCL11A-201;BCL11A-203;BCL11A-206;BCL11A-207	BCL11A;BCL11A;BCL11A;BCL11A	0;0;0;0	Promoter	481381
cg01186017	-3.449409401	1.849834153	hypo in axisX, no change in axisY	FBXL4	NA	NA	NA	yes	NA	12	56984118	56984119	Distal Intergenic	12	57321110	57399071	77962	2	FBXL4-203	415001	NA	NA	NA	Intergenic_downstream	481932
cg01298452	-3.350610025	1.842440549	hypo in axisX, no change in axisY	ZNF703	NA	NA	NA	yes	NA	16	27930156	27930157	Distal Intergenic	16	27791477	27794326	2850	2	ZNF703-201	-135879	NA	NA	NA	Intergenic_upstream	482855
cg01322554	4.205192543	-3.789609794	hyper in axisX, hypo in axisY	MLLT3	yes	NA	NA	NA	NA	11	39817097	39817098	Intron (MLLT3-203/MLLT3, intron 1 of 10)	11	39561574	39836864	275291	2	MLLT3-201	19766	MLLT3-201;MLLT3-202;MLLT3-203;MLLT3-204;MLLT3-205	MLLT3;MLLT3;MLLT3;MLLT3;MLLT3	0;0;0;0;0	Intron	481556
cg01392943	6.156922385	-3.380381894	hyper in axisX, hypo in axisY	MBNL1	yes	NA	NA	NA	NA	23	47010777	47010778	Exon (MBNL1-201/MBNL1, exon 2 of 10)	23	46951402	47151390	199989	1	MBNL1-205	59375	MBNL1-205;MBNL1-206;MBNL1-202;MBNL1-203;MBNL1-204;MBNL1-201;MBNL1-210;MBNL1-207;MBNL1-208;MBNL1-209	MBNL1;MBNL1;MBNL1;MBNL1;MBNL1;MBNL1;MBNL1;MBNL1;MBNL1;MBNL1	0;0;0;0;0;0;0;0;0;0	Exon	477116
cg01434508	4.035915253	-3.528820666	hyper in axisX, hypo in axisY	TEAD1	yes	NA	NA	NA	NA	21	36004646	36004647	Intron (TEAD1-203/TEAD1, intron 3 of 10)	21	35833402	36071546	238145	1	TEAD1-203	171244	TEAD1-203;TEAD1-202;TEAD1-201;TEAD1-204;TEAD1-205;TEAD1-206;TEAD1-207;TEAD1-208	TEAD1;TEAD1;TEAD1;TEAD1;TEAD1;TEAD1;TEAD1;TEAD1	0;0;0;0;0;0;0;0	Intron	610713
cg01511856	5.179299054	-3.334648391	hyper in axisX, hypo in axisY	ZBTB16	yes	NA	NA	NA	NA	5	19255971	19255972	Intron (ZBTB16-201/ZBTB16, intron 3 of 6)	5	19148524	19353507	204984	2	ZBTB16-201	97535	ZBTB16-201;ZBTB16-202;ZBTB16-203	ZBTB16;ZBTB16;ZBTB16	0;0;0	Intron	489398
cg01846532	3.897354617	-1.504368287	hyper in axisX, no change in axisY	ARHGAP15	NA	NA	NA	yes	NA	19	45583896	45583897	Intron (ARHGAP15-201/ARHGAP15, intron 6 of 13)	19	45263570	45933237	669668	1	ARHGAP15-201	320326	ARHGAP15-201	ARHGAP15	0	Intron	476138
cg01882022	-4.058255768	-0.020520076	hypo in axisX, no change in axisY	FOSB	NA	NA	NA	yes	NA	1	110297245	110297246	Exon (FOSB-201/FOSB, exon 4 of 4)	1	110297099	110301231	4133	2	FOSB-201	3937	FOSB-201;FOSB-202;FOSB-203;FOSB-204	FOSB;FOSB;FOSB;FOSB	0;0;0;0	Exon	484445
cg01898872	3.969042961	-1.864281899	hyper in axisX, no change in axisY	TOX	NA	NA	NA	yes	NA	29	10351983	10351984	Distal Intergenic	29	9626950	9924166	297217	2	TOX-201	-427817	NA	NA	NA	Intergenic_upstream	486964
cg02105343	3.477362532	-1.70752913	hyper in axisX, no change in axisY	POU3F1	NA	NA	NA	yes	NA	15	4494228	4494229	Distal Intergenic	15	4535595	4538054	2460	1	POU3F1-201	-41367	NA	NA	NA	Intergenic_upstream	100855694
cg02135916	5.556852505	-3.916064038	hyper in axisX, hypo in axisY	OTX2	yes	NA	NA	NA	NA	8	32388043	32388044	Distal Intergenic	8	32289298	32304550	15253	2	OTX2-201	-83493	NA	NA	NA	Intergenic_upstream	490708
cg02142270	4.32554536	-3.569762469	hyper in axisX, hypo in axisY	FAM172A	yes	NA	NA	NA	NA	3	15292322	15292323	Intron (FAM172A-201/FAM172A, intron 5 of 9)	3	15121737	15533517	411781	1	FAM172A-201	170585	FAM172A-201;FAM172A-202;FAM172A-203;FAM172A-204;FAM172A-205	FAM172A;FAM172A;FAM172A;FAM172A;FAM172A	0;0;0;0;0	Intron	102157038
cg02230860	4.594690077	-3.589772859	hyper in axisX, hypo in axisY	FAM193B	yes	NA	NA	NA	NA	4	36012276	36012277	5' UTR	4	36011059	36044216	33158	1	FAM193B-201	1169	FAM193B-201;FAM193B-202;FAM193B-203	FAM193B;FAM193B;FAM193B	0;0;0	fiveUTR	479273
cg02404574	1.591824937	-3.427573165	no change in axisX, hypo in axisY	GRIN2B	NA	yes	NA	NA	NA	27	32670935	32670936	Promoter (<=1kb)	27	32669912	33078144	408233	1	GRIN2B-201	975	GRIN2B-201	GRIN2B	0	Promoter	494009
cg02471603	3.858323075	-1.454067866	hyper in axisX, no change in axisY	NEUROD2	NA	NA	NA	yes	NA	9	22470282	22470283	Distal Intergenic	9	22431981	22433129	1149	1	NEUROD2-201	38301	NA	NA	NA	Intergenic_downstream	491026
cg02729652	3.806454637	-4.441772114	hyper in axisX, hypo in axisY	TMEM53	yes	NA	NA	NA	NA	15	15622334	15622335	Intron (TMEM53-202/TMEM53, intron 3 of 4)	15	15593113	15631724	38612	1	TMEM53-204	29221	TMEM53-204;TMEM53-202;TMEM53-203;RNF220-201	TMEM53;TMEM53;TMEM53;RNF220	0;0;0;0	Intron	482522
cg02800396	4.882462463	-5.304209867	hyper in axisX, hypo in axisY	SF1	yes	NA	NA	NA	NA	18	52529091	52529092	Exon (SF1-203/SF1, exon 13 of 13)	18	52516367	52529137	12771	1	SF1-203	12724	SF1-201;SF1-202;SF1-203;SF1-204	SF1;SF1;SF1;SF1	0;0;0;0	Exon	476031
cg02860623	3.406276594	-3.674142738	hyper in axisX, hypo in axisY	ANXA6	yes	NA	NA	NA	NA	4	58374628	58374629	Exon (ANXA6-202/ANXA6, exon 15 of 27)	4	58346670	58395727	49058	1	ANXA6-201	27910	ANXA6-201;ANXA6-202;ANXA6-203;ANXA6-204;ANXA6-205;ANXA6-206	ANXA6;ANXA6;ANXA6;ANXA6;ANXA6;ANXA6	0;0;0;0;0;0	Exon	479325
cg02863179	3.854257962	-1.949273369	hyper in axisX, no change in axisY	ARID5B	NA	NA	NA	yes	NA	4	14283211	14283212	Intron (ARID5B-201/ARID5B, intron 5 of 10)	4	14178933	14353037	174105	1	ARID5B-201	104230	ARID5B-201;ARID5B-202;ARID5B-203;ARID5B-204	ARID5B;ARID5B;ARID5B;ARID5B	0;0;0;0	Intron	479217
cg02863784	3.695368925	-1.586722991	hyper in axisX, no change in axisY	FOSB	NA	NA	NA	yes	NA	1	110301295	110301296	Promoter (<=1kb)	1	110297099	110301231	4133	2	FOSB-201	-65	FOSB-201;FOSB-202;FOSB-203;FOSB-204	FOSB;FOSB;FOSB;FOSB	0;0;0;0	Promoter	484445
cg03012457	4.377584311	-3.659443834	hyper in axisX, hypo in axisY	FAM53A	yes	NA	NA	NA	NA	3	62482972	62482973	Distal Intergenic	3	62382912	62409488	26577	1	FAM53A-201	100060	NA	NA	NA	Intergenic_downstream	610722
cg03053914	3.987555257	-1.175433688	hyper in axisX, no change in axisY	ZBTB37	NA	NA	NA	yes	NA	7	25032660	25032661	Promoter (<=1kb)	7	25020063	25032090	12028	2	ZBTB37-201	-522	ZBTB37-201	ZBTB37	-522	Promoter	490336
cg03103218	4.318092621	-3.725629246	hyper in axisX, hypo in axisY	MACROD1	yes	NA	NA	NA	NA	18	53125117	53125118	Intron (MACROD1-202/MACROD1, intron 3 of 6)	18	53031141	53180495	149355	1	MACROD1-202	93976	MACROD1-202;MACROD1-201	MACROD1;MACROD1	0;0	Intron	612142
cg03250316	3.458280983	-1.036284357	hyper in axisX, no change in axisY	LRMDA	NA	NA	NA	yes	NA	4	26235793	26235794	Intron (LRMDA-201/LRMDA, intron 2 of 6)	4	25796472	26809637	1013166	1	LRMDA-201	439273	LRMDA-201;LRMDA-202	LRMDA;LRMDA	0;0	Intron	610244
cg03260240	4.961558314	-3.60278531	hyper in axisX, hypo in axisY	HOXB3	yes	NA	NA	NA	NA	9	24380223	24380224	5' UTR	9	24374756	24394294	19539	2	HOXB3-201	14070	HOXB3-201	HOXB3	0	fiveUTR	491054
cg03445006	5.61058628	-5.388925329	hyper in axisX, hypo in axisY	SF1	yes	NA	NA	NA	NA	18	52529223	52529224	Exon (SF1-204/SF1, exon 14 of 14)	18	52516367	52529202	12836	1	SF1-204	12808	PYGM-201;SF1-201;SF1-202;SF1-203;SF1-204	PYGM;SF1;SF1;SF1;SF1	-4982;0;0;0;0	Exon	476031
cg03459823	3.410164429	-1.780448555	hyper in axisX, no change in axisY	CSRNP3	NA	NA	NA	yes	NA	36	10873418	10873419	Promoter (6-7kb)	36	10880081	11069823	189743	1	CSRNP3-202	-6663	NA	NA	NA	Promoter	100682811
cg03460354	4.08295554	-3.94212604	hyper in axisX, hypo in axisY	PRMT9	yes	NA	NA	NA	NA	15	45962840	45962841	Exon (PRMT9-201/PRMT9, exon 2 of 12)	15	45898349	45965358	67010	2	PRMT9-201	2517	PRMT9-201;PRMT9-203;PRMT9-202	PRMT9;PRMT9;PRMT9	0;0;0	Exon	475460
cg03472204	3.75497624	-3.682490311	hyper in axisX, hypo in axisY	TRMT5	yes	NA	NA	NA	NA	8	35881531	35881532	Distal Intergenic	8	35796363	35804741	8379	2	TRMT5-201	-76742	NA	NA	NA	Intergenic_upstream	480347
cg03598181	4.902337621	-3.691224293	hyper in axisX, hypo in axisY	BCL11A	yes	NA	NA	NA	NA	10	61387456	61387457	Exon (BCL11A-202/BCL11A, exon 2 of 5)	10	61295480	61394699	99220	2	BCL11A-201	7194	BCL11A-201;BCL11A-202;BCL11A-203;BCL11A-204;BCL11A-205;BCL11A-206;BCL11A-207	BCL11A;BCL11A;BCL11A;BCL11A;BCL11A;BCL11A;BCL11A	0;0;0;0;0;0;0	Exon	481381
cg03624519	3.79590008	-4.416778361	hyper in axisX, hypo in axisY	NR1I2	yes	NA	NA	NA	NA	33	23503064	23503065	Distal Intergenic	33	23474502	23497294	22793	1	NR1I2-201	28563	GSK3B-201;GSK3B-202	GSK3B;GSK3B	0;0	Intergenic_downstream	403482
cg03834148	4.467811119	-3.861314478	hyper in axisX, hypo in axisY	PBX1	yes	NA	NA	NA	NA	38	18605419	18605420	Intron (PBX1-201/PBX1, intron 1 of 7)	38	18432127	18712496	280370	2	PBX1-201	107076	PBX1-201;PBX1-203;PBX1-204;PBX1-205;PBX1-206;PBX1-207;PBX1-208	PBX1;PBX1;PBX1;PBX1;PBX1;PBX1;PBX1	0;0;0;0;0;0;0	Intron	488669
cg03901389	-3.387365288	1.312222046	hypo in axisX, no change in axisY	SOX21	NA	NA	NA	yes	NA	22	45743162	45743163	Distal Intergenic	22	45592447	45593277	831	2	SOX21-201	-149885	NA	NA	NA	Intergenic_upstream	NA
cg03962019	4.806769357	-4.110460257	hyper in axisX, hypo in axisY	FOXO6	yes	NA	NA	NA	NA	15	1782460	1782461	Distal Intergenic	15	1746136	1766138	20003	2	FOXO6-201	-16274	NA	NA	NA	Intergenic_upstream	102155540
cg03962027	5.091454987	-4.517235253	hyper in axisX, hypo in axisY	ZFPM2	yes	NA	NA	NA	NA	13	6359143	6359144	Intron (ZFPM2-201/ZFPM2, intron 1 of 7)	13	6356343	6811875	455533	1	ZFPM2-201	2752	ZFPM2-201;ZFPM2-202;ZFPM2-203	ZFPM2;ZFPM2;ZFPM2	0;0;0	Intron	481997
cg04056615	4.100303664	-1.912105814	hyper in axisX, no change in axisY	CELF3	NA	NA	NA	yes	NA	17	60584379	60584380	Intron (CELF3-201/CELF3, intron 2 of 11)	17	60579271	60590240	10970	2	CELF3-201	5860	CELF3-201;CELF3-202	CELF3;CELF3	0;0	Intron	100856524
cg04104679	5.819060881	-4.475153454	hyper in axisX, hypo in axisY	MAST4	yes	NA	NA	NA	NA	2	49996252	49996253	Exon (MAST4-207/MAST4, exon 1 of 5)	2	49656736	50198245	541510	1	MAST4-201	339516	MAST4-201;MAST4-202;MAST4-203;MAST4-204;MAST4-205;MAST4-206;MAST4-207	MAST4;MAST4;MAST4;MAST4;MAST4;MAST4;MAST4	0;0;0;0;0;0;0	Exon	612904
cg04241940	1.80558442	-3.451792434	no change in axisX, hypo in axisY	ZFHX3	NA	yes	NA	NA	NA	5	78886009	78886010	Distal Intergenic	5	78714647	78869459	154813	2	ZFHX3-201	-16551	NA	NA	NA	Intergenic_upstream	489729
cg04279210	1.879650801	-4.133019039	no change in axisX, hypo in axisY	HNRNPA3	NA	yes	NA	NA	NA	36	21029131	21029132	Distal Intergenic	36	21189375	21194602	5228	1	HNRNPA3-201	-160243	NA	NA	NA	Intergenic_upstream	608074
cg04399625	3.620836661	-3.601966187	hyper in axisX, hypo in axisY	NDFIP2	yes	NA	NA	NA	NA	22	32961456	32961457	Distal Intergenic	22	32728710	32772637	43928	1	NDFIP2-203	232747	NA	NA	NA	Intergenic_downstream	476956
cg04483487	3.40913107	-3.811938421	hyper in axisX, hypo in axisY	ADAMTS6	yes	NA	NA	NA	NA	2	48794433	48794434	Promoter (6-7kb)	2	48500925	48787748	286824	2	ADAMTS6-201	-6637	NA	NA	NA	Promoter	478077
cg04805552	4.246168776	-4.753508573	hyper in axisX, hypo in axisY	TBC1D5	yes	NA	NA	NA	NA	23	25490843	25490844	Intron (TBC1D5-201/TBC1D5, intron 1 of 23)	23	25454920	25959595	504676	1	TBC1D5-201	35923	TBC1D5-201;TBC1D5-202;TBC1D5-203;TBC1D5-204;TBC1D5-205	TBC1D5;TBC1D5;TBC1D5;TBC1D5;TBC1D5	0;0;0;0;0	Intron	485651
cg04830409	3.530821346	-1.09976169	hyper in axisX, no change in axisY	C10H12orf66	NA	NA	NA	yes	NA	10	6973942	6973943	Promoter (<=1kb)	10	6956526	6974509	17984	2	C10H12orf66-201	518	C10H12orf66-201	C10H12orf66	0	Exon	474426
cg04902782	5.564244035	-4.052800266	hyper in axisX, hypo in axisY	MLLT3	yes	NA	NA	NA	NA	11	39590307	39590308	Intron (MLLT3-203/MLLT3, intron 5 of 10)	11	39561574	39836864	275291	2	MLLT3-201	246556	MLLT3-201;MLLT3-202;MLLT3-203;MLLT3-204;MLLT3-205	MLLT3;MLLT3;MLLT3;MLLT3;MLLT3	0;0;0;0;0	Intron	481556
cg04956792	3.98098976	-3.358257188	hyper in axisX, hypo in axisY	PMFBP1	yes	NA	NA	NA	NA	5	78251377	78251378	Distal Intergenic	5	78093885	78139542	45658	2	PMFBP1-203	-111787	NA	NA	NA	Intergenic_upstream	479670
cg05039938	5.318015135	-4.224992369	hyper in axisX, hypo in axisY	BHLHE41	yes	NA	NA	NA	NA	27	21326780	21326781	Distal Intergenic	27	21469068	21473810	4743	1	BHLHE41-201	-142288	NA	NA	NA	Intergenic_upstream	403457
cg05061107	5.387315038	-4.654019962	hyper in axisX, hypo in axisY	SF1	yes	NA	NA	NA	NA	18	52529187	52529188	Exon (SF1-204/SF1, exon 14 of 14)	18	52516367	52529202	12836	1	SF1-204	12820	PYGM-201;SF1-201;SF1-202;SF1-203;SF1-204	PYGM;SF1;SF1;SF1;SF1	-4970;0;0;0;0	Exon	476031
cg05111574	5.407016173	-5.757789331	hyper in axisX, hypo in axisY	MLLT3	yes	NA	NA	NA	NA	11	39834103	39834104	Intron (MLLT3-203/MLLT3, intron 1 of 10)	11	39561574	39836864	275291	2	MLLT3-201	2760	MLLT3-201;MLLT3-202;MLLT3-203;MLLT3-204;MLLT3-205	MLLT3;MLLT3;MLLT3;MLLT3;MLLT3	0;0;0;0;0	Intron	481556
cg05313144	1.805289356	-3.452810177	no change in axisX, hypo in axisY	ASXL1	NA	yes	NA	NA	NA	24	21764026	21764027	Exon (ASXL1-202/ASXL1, exon 11 of 13)	24	21689868	21767559	77692	1	ASXL1-202	74158	ASXL1-202;ASXL1-203;ASXL1-201;ASXL1-204	ASXL1;ASXL1;ASXL1;ASXL1	0;0;0;0	Exon	100688017
cg05314634	4.748392566	-5.413225364	hyper in axisX, hypo in axisY	HDAC7	yes	NA	NA	NA	NA	27	6934755	6934756	Promoter (1-2kb)	27	6935822	6972477	36656	1	HDAC7-202	-1067	HDAC7-201;HDAC7-202;HDAC7-203	HDAC7;HDAC7;HDAC7	0;0;0	Promoter	486589
cg05366673	3.644122591	-3.596676913	hyper in axisX, hypo in axisY	SMG6	yes	NA	NA	NA	NA	9	45901484	45901485	Intron (SMG6-201/SMG6, intron 10 of 19)	9	45762150	46003828	241679	2	SMG6-201	102295	SMG6-201;SMG6-203;SMG6-204;SMG6-205;SMG6-202	SMG6;SMG6;SMG6;SMG6;SMG6	0;0;0;0;0	Intron	491199
cg05446665	4.236126795	-4.599951246	hyper in axisX, hypo in axisY	CREB5	yes	NA	NA	NA	NA	14	41721684	41721685	Intron (CREB5-201/CREB5, intron 6 of 11)	14	41495449	41943713	448265	1	CREB5-201	226235	CREB5-201;CREB5-202;CREB5-203;CREB5-204	CREB5;CREB5;CREB5;CREB5	0;0;0;0	Intron	475266
cg05631094	5.142373549	-5.040445747	hyper in axisX, hypo in axisY	DNAH2	yes	NA	NA	NA	NA	5	32667866	32667867	Promoter (6-7kb)	5	32674408	32760383	85976	1	DNAH2-201	-6493	EFNB3-201	EFNB3	0	Promoter	489480
cg05692692	5.169799696	-4.525691222	hyper in axisX, hypo in axisY	MEIS2	yes	NA	NA	NA	NA	30	4632626	4632627	Intron (MEIS2-202/MEIS2, intron 7 of 11)	30	4471631	4676650	205020	2	MEIS2-201	43975	MEIS2-201;MEIS2-202;MEIS2-203;MEIS2-204	MEIS2;MEIS2;MEIS2;MEIS2	0;0;0;0	Intron	612759
cg05765137	3.485020298	-1.475865875	hyper in axisX, no change in axisY	LMO4	NA	NA	NA	yes	NA	6	60980834	60980835	Exon (LMO4-201/LMO4, exon 2 of 5)	6	60967661	60983966	16306	2	LMO4-201	3131	LMO4-201	LMO4	0	Exon	479962
cg05937313	3.849326845	-3.453456035	hyper in axisX, hypo in axisY	PRDM16	yes	NA	NA	NA	NA	5	58052497	58052498	Intron (PRDM16-206/PRDM16, intron 3 of 16)	5	57897370	58210102	312733	1	PRDM16-206	155127	PRDM16-206;PRDM16-204;PRDM16-205;PRDM16-202;PRDM16-203;PRDM16-201;PRDM16-207	PRDM16;PRDM16;PRDM16;PRDM16;PRDM16;PRDM16;PRDM16	0;0;0;0;0;0;0	Intron	479582
cg06031500	4.282467226	-3.545485001	hyper in axisX, hypo in axisY	CTDSP2	yes	NA	NA	NA	NA	10	1866955	1866956	Exon (cfa-mir-26a-2-201/cfa-mir-26a-2-201, exon 1 of 1)	10	1865635	1885058	19424	2	CTDSP2-201	18054	CTDSP2-201	CTDSP2	0	Exon	481135
cg06063479	3.415150479	-3.848830463	hyper in axisX, hypo in axisY	ZEB2	yes	NA	NA	NA	NA	19	46581440	46581441	Intron (ZEB2-202/ZEB2, intron 3 of 8)	19	46541756	46674765	133010	2	ZEB2-201	93324	ZEB2-201;ZEB2-202;ZEB2-203	ZEB2;ZEB2;ZEB2	0;0;0	Intron	483909
cg06166932	5.197019859	-4.62684454	hyper in axisX, hypo in axisY	ARC	yes	NA	NA	NA	NA	13	36729163	36729164	Distal Intergenic	13	36857344	36858534	1191	2	ARC-201	129370	NA	NA	NA	Intergenic_downstream	NA
cg06250511	5.943235686	-3.800373687	hyper in axisX, hypo in axisY	NSMCE2	yes	NA	NA	NA	NA	13	23228748	23228749	Intron (NSMCE2-201/NSMCE2, intron 4 of 6)	13	23140707	23355264	214558	1	NSMCE2-201	87993	NSMCE2-201	NSMCE2	0	Intron	475096
cg06260064	3.967886732	-1.302108643	hyper in axisX, no change in axisY	MRM1	NA	NA	NA	yes	NA	9	36121134	36121135	Distal Intergenic	9	36066888	36070183	3296	1	MRM1-201	54295	NA	NA	NA	Intergenic_downstream	610311
cg06579027	3.773949526	-3.514491657	hyper in axisX, hypo in axisY	CACNA1I	yes	NA	NA	NA	NA	10	25923368	25923369	Exon (CACNA1I-201/CACNA1I, exon 4 of 37)	10	25844863	25960831	115969	2	CACNA1I-201	37414	CACNA1I-201;CACNA1I-202	CACNA1I;CACNA1I	0;0	Exon	481243
cg06659440	3.533329383	-3.426555136	hyper in axisX, hypo in axisY	BCL11A	yes	NA	NA	NA	NA	10	61411231	61411232	Distal Intergenic	10	61383276	61394699	11424	2	BCL11A-207	-16532	NA	NA	NA	Intergenic_upstream	481381
cg06691921	3.847574358	-4.095914039	hyper in axisX, hypo in axisY	LDB2	yes	NA	NA	NA	NA	3	63773394	63773395	Intron (LDB2-201/LDB2, intron 3 of 8)	3	63476789	63851884	375096	1	LDB2-201	296557	LDB2-201;LDB2-202;LDB2-203	LDB2;LDB2;LDB2	0;0;0	Intron	479084
cg07097963	5.496490321	-3.712065	hyper in axisX, hypo in axisY	SKIDA1	yes	NA	NA	NA	NA	2	9179494	9179495	Exon (SKIDA1-201/SKIDA1, exon 3 of 3)	2	9176446	9179736	3291	1	SKIDA1-201	3048	SKIDA1-201	SKIDA1	0	Exon	487095
cg07141002	3.705790475	-3.858687914	hyper in axisX, hypo in axisY	H1-0	yes	NA	NA	NA	NA	10	27344060	27344061	Promoter (<=1kb)	10	27343615	27344199	585	2	H1-0-201	138	GCAT-201;H1-0-201	GCAT;H1-0	-2180;0	Exon	NA
cg07163137	3.462493874	-1.352596407	hyper in axisX, no change in axisY	LRMDA	NA	NA	NA	yes	NA	4	26235881	26235882	Intron (LRMDA-201/LRMDA, intron 2 of 6)	4	25796472	26809637	1013166	1	LRMDA-201	439361	LRMDA-201;LRMDA-202	LRMDA;LRMDA	0;0	Intron	610244
cg07189644	3.731328379	-3.905408661	hyper in axisX, hypo in axisY	UNCX	yes	NA	NA	NA	NA	6	15598206	15598207	Promoter (6-7kb)	6	15587232	15591996	4765	2	UNCX-202	-6210	NA	NA	NA	Promoter	491604
cg07264916	5.242374896	-5.960441009	hyper in axisX, hypo in axisY	NRP2	yes	NA	NA	NA	NA	37	14278099	14278100	Exon (NRP2-203/NRP2, exon 16 of 16)	37	14184293	14278303	94011	1	NRP2-203	93758	NRP2-203;NRP2-201;NRP2-202;NRP2-204	NRP2;NRP2;NRP2;NRP2	0;0;0;0	Exon	488487
cg07349648	3.546837191	-1.97126452	hyper in axisX, no change in axisY	BTRC	NA	NA	NA	yes	NA	28	13973975	13973976	Distal Intergenic	28	14001880	14179551	177672	1	BTRC-201	-27905	NA	NA	NA	Intergenic_upstream	486851
cg07429125	4.238401549	-3.964845444	hyper in axisX, hypo in axisY	MSI2	yes	NA	NA	NA	NA	9	31992555	31992556	Exon (MSI2-201/MSI2, exon 12 of 14)	9	31609993	31997325	387333	1	MSI2-201	382514	MSI2-201;MSI2-202;MSI2-203;MSI2-204;MSI2-205;MSI2-206;MSI2-207	MSI2;MSI2;MSI2;MSI2;MSI2;MSI2;MSI2	0;0;0;0;0;0;0	Exon	475148
cg07566172	3.540088008	-1.647496888	hyper in axisX, no change in axisY	KLF7	NA	NA	NA	yes	NA	37	15488227	15488228	Promoter (<=1kb)	37	15403992	15487742	83751	2	KLF7-201	-534	KLF7-201;KLF7-202	KLF7;KLF7	0;0	Promoter	478885
cg07745590	4.745340261	-4.2682332	hyper in axisX, hypo in axisY	SMAD2	yes	NA	NA	NA	NA	7	43610975	43610976	Distal Intergenic	7	43374250	43423986	49737	1	SMAD2-204	236677	NA	NA	NA	Intergenic_downstream	480144
cg08166272	-3.481633837	3.871104891	hypo in axisX, hyper in axisY	IRS1	yes	NA	NA	NA	yes	25	39872387	39872388	Promoter (<=1kb)	25	39868968	39872690	3723	2	IRS1-201	302	IRS1-201	IRS1	0	Exon	486148
cg08171000	5.504082256	-4.180575278	hyper in axisX, hypo in axisY	DNAH2	yes	NA	NA	NA	NA	5	32667892	32667893	Promoter (6-7kb)	5	32674408	32760383	85976	1	DNAH2-201	-6467	EFNB3-201	EFNB3	0	Promoter	489480
cg08332866	3.973885331	-1.165337165	hyper in axisX, no change in axisY	MRM1	NA	NA	NA	yes	NA	9	36121096	36121097	Distal Intergenic	9	36066888	36070183	3296	1	MRM1-201	54160	NA	NA	NA	Intergenic_downstream	610311
cg08476750	1.901454753	-4.650693589	no change in axisX, hypo in axisY	CXXC5	NA	yes	NA	NA	yes	2	32445371	32445372	Distal Intergenic	2	32442180	32445142	2963	1	CXXC5-201	3143	CXXC5-201	CXXC5	0	Intergenic_downstream	487156
cg08517780	4.3446475	-3.48475449	hyper in axisX, hypo in axisY	DNAH2	yes	NA	NA	NA	NA	5	32667880	32667881	Promoter (6-7kb)	5	32674408	32760383	85976	1	DNAH2-201	-6479	EFNB3-201	EFNB3	0	Promoter	489480
cg08884408	3.494032373	-3.449988201	hyper in axisX, hypo in axisY	IKZF2	yes	NA	NA	NA	NA	37	20415044	20415045	Exon (IKZF2-201/IKZF2, exon 9 of 9)	37	20415022	20559954	144933	2	IKZF2-201	144909	IKZF2-201;IKZF2-202;IKZF2-203	IKZF2;IKZF2;IKZF2	0;0;0	Exon	488510
cg08902250	3.60568508	-3.975270892	hyper in axisX, hypo in axisY	OGT	yes	NA	NA	NA	NA	X	54769375	54769376	Intron (OGT-201/OGT, intron 4 of 20)	39	54757815	54792070	34256	1	OGT-201	11560	OGT-201;OGT-202;OGT-203;OGT-204	OGT;OGT;OGT;OGT	0;0;0;0	Intron	480955
cg08920157	4.828497108	-1.846693262	hyper in axisX, no change in axisY	LRMDA	NA	NA	NA	yes	NA	4	26235820	26235821	Intron (LRMDA-201/LRMDA, intron 2 of 6)	4	25796472	26809637	1013166	1	LRMDA-201	439300	LRMDA-201;LRMDA-202	LRMDA;LRMDA	0;0	Intron	610244
cg09243281	5.778175316	-4.168554919	hyper in axisX, hypo in axisY	KIAA2026	yes	NA	NA	NA	NA	11	26616103	26616104	Promoter (7-8kb)	11	26493526	26608974	115449	2	KIAA2026-201	-7130	NA	NA	NA	Promoter	610633
cg09377007	4.536768389	-4.452510625	hyper in axisX, hypo in axisY	MLLT3	yes	NA	NA	NA	NA	11	39816955	39816956	Intron (MLLT3-203/MLLT3, intron 1 of 10)	11	39561574	39836864	275291	2	MLLT3-201	19908	MLLT3-201;MLLT3-202;MLLT3-203;MLLT3-204;MLLT3-205	MLLT3;MLLT3;MLLT3;MLLT3;MLLT3	0;0;0;0;0	Intron	481556
cg09446858	3.563753684	-1.413029139	hyper in axisX, no change in axisY	IER5L	NA	NA	NA	yes	NA	9	54193408	54193409	Promoter (<=1kb)	9	54192593	54193816	1224	1	IER5L-201	815	IER5L-201	IER5L	0	Exon	491302
cg09574770	3.879748885	-3.721954776	hyper in axisX, hypo in axisY	FAAH	yes	NA	NA	NA	NA	15	13944334	13944335	Distal Intergenic	15	13975105	13992012	16908	2	FAAH-201	47678	NA	NA	NA	Intergenic_downstream	482510
cg09637123	4.385490974	-3.405233179	hyper in axisX, hypo in axisY	IGF1R	yes	NA	NA	NA	NA	3	41782658	41782659	Exon (IGF1R-201/IGF1R, exon 2 of 22)	3	41728082	42023652	295571	1	IGF1R-201	54528	IGF1R-201;IGF1R-202;IGF1R-203	IGF1R;IGF1R;IGF1R	0;0;0	Exon	442951
cg09648917	3.544153945	-4.522763633	hyper in axisX, hypo in axisY	SF1	yes	NA	NA	NA	NA	18	52529125	52529126	Exon (SF1-203/SF1, exon 13 of 13)	18	52516367	52529137	12771	1	SF1-203	12758	SF1-201;SF1-202;SF1-203;SF1-204	SF1;SF1;SF1;SF1	0;0;0;0	Exon	476031
cg09684469	3.99305138	-3.901513111	hyper in axisX, hypo in axisY	UNCX	yes	NA	NA	NA	NA	6	15598126	15598127	Promoter (6-7kb)	6	15587232	15591996	4765	2	UNCX-201	-6179	NA	NA	NA	Promoter	491604
cg09697973	4.308151973	-3.340557147	hyper in axisX, hypo in axisY	SGK2	yes	NA	NA	NA	NA	24	31190045	31190046	Intron (NA, intron 2 of 1)	24	31243910	31265613	21704	1	SGK2-201	-53864	NA	NA	NA	Intron	610835
cg09833169	5.132268569	-3.752867238	hyper in axisX, hypo in axisY	BCL11A	yes	NA	NA	NA	NA	10	61387285	61387286	Exon (BCL11A-202/BCL11A, exon 2 of 5)	10	61295480	61394699	99220	2	BCL11A-201	7365	BCL11A-201;BCL11A-202;BCL11A-203;BCL11A-204;BCL11A-205;BCL11A-206;BCL11A-207	BCL11A;BCL11A;BCL11A;BCL11A;BCL11A;BCL11A;BCL11A	0;0;0;0;0;0;0	Exon	481381
cg09922950	-3.999233007	1.549575455	hypo in axisX, no change in axisY	SLC25A3	NA	NA	NA	yes	NA	15	37650288	37650289	Distal Intergenic	15	37927953	37934293	6341	1	SLC25A3-201	-277713	NA	NA	NA	Intergenic_upstream	475436
cg10007431	7.2787435	-5.157598829	hyper in axisX, hypo in axisY	TTC8	yes	NA	NA	NA	yes	8	60489482	60489483	Intron (NA, intron 2 of 1)	8	60031056	60066675	35620	1	TTC8-207	458427	NA	NA	NA	Intron	480413
cg10083251	4.240627349	-4.470055861	hyper in axisX, hypo in axisY	CFAP20	yes	NA	NA	NA	NA	2	55808285	55808286	Promoter (7-8kb)	2	55815963	55829784	13822	1	CFAP20-201	-7677	NA	NA	NA	Promoter	487256
cg10089091	3.370569894	-4.515181194	hyper in axisX, hypo in axisY	FBXL20	yes	NA	NA	NA	NA	9	22687486	22687487	Exon (FBXL20-201/FBXL20, exon 15 of 15)	9	22587375	22687558	100184	1	FBXL20-201	100063	FBXL20-201;FBXL20-202;FBXL20-203	FBXL20;FBXL20;FBXL20	0;0;0	Exon	612832
cg10220846	3.792170731	-3.930697882	hyper in axisX, hypo in axisY	BTBD8	yes	NA	NA	NA	NA	6	56829467	56829468	Exon (BTBD8-201/BTBD8, exon 12 of 18)	6	56814874	56909247	94374	2	BTBD8-201	79731	BTBD8-203;BTBD8-201;BTBD8-202	BTBD8;BTBD8;BTBD8	-12;0;0	Exon	NA
cg10233922	3.435032311	-1.383511469	hyper in axisX, no change in axisY	LRMDA	NA	NA	NA	yes	NA	4	26235826	26235827	Intron (LRMDA-201/LRMDA, intron 2 of 6)	4	25796472	26809637	1013166	1	LRMDA-201	439306	LRMDA-201;LRMDA-202	LRMDA;LRMDA	0;0	Intron	610244
cg10327870	4.814162396	-3.80898273	hyper in axisX, hypo in axisY	CDC5L	yes	NA	NA	NA	NA	12	12858795	12858796	Distal Intergenic	12	12791721	12834833	43113	1	CDC5L-201	67075	NA	NA	NA	Intergenic_downstream	474921
cg10471985	4.598232694	-4.268438888	hyper in axisX, hypo in axisY	SMAD2	yes	NA	NA	NA	NA	7	43611060	43611061	Distal Intergenic	7	43374250	43423986	49737	1	SMAD2-204	236762	NA	NA	NA	Intergenic_downstream	480144
cg10525355	4.632672336	-3.726000456	hyper in axisX, hypo in axisY	ARID5B	yes	NA	NA	NA	NA	4	14075960	14075961	Distal Intergenic	4	14178933	14353037	174105	1	ARID5B-201	-102924	NA	NA	NA	Intergenic_upstream	479217
cg10546888	4.550894113	-4.558159813	hyper in axisX, hypo in axisY	DDX17	yes	NA	NA	NA	NA	10	26804946	26804947	Exon (DDX17-201/DDX17, exon 8 of 13)	10	26794970	26812922	17953	1	DDX17-201	9976	DDX17-201	DDX17	0	Exon	474508
cg10623799	4.02176812	-4.359716853	hyper in axisX, hypo in axisY	YTHDF2	yes	NA	NA	NA	NA	2	69174373	69174374	Exon (YTHDF2-201/YTHDF2, exon 4 of 5)	2	69148058	69180314	32257	2	YTHDF2-201	5940	YTHDF2-201;YTHDF2-202	YTHDF2;YTHDF2	0;0	Exon	478161
cg10751387	6.129633192	-3.478672269	hyper in axisX, hypo in axisY	MBNL1	yes	NA	NA	NA	NA	23	47010837	47010838	Exon (MBNL1-201/MBNL1, exon 2 of 10)	23	46951402	47151390	199989	1	MBNL1-205	59387	MBNL1-205;MBNL1-206;MBNL1-202;MBNL1-203;MBNL1-204;MBNL1-201;MBNL1-210;MBNL1-207;MBNL1-208;MBNL1-209	MBNL1;MBNL1;MBNL1;MBNL1;MBNL1;MBNL1;MBNL1;MBNL1;MBNL1;MBNL1	0;0;0;0;0;0;0;0;0;0	Exon	477116
cg10853543	4.47434801	-4.291883875	hyper in axisX, hypo in axisY	BCL11A	yes	NA	NA	NA	NA	10	61377895	61377896	Intron (BCL11A-202/BCL11A, intron 2 of 4)	10	61295480	61394699	99220	2	BCL11A-201	16755	BCL11A-201;BCL11A-202;BCL11A-203;BCL11A-204;BCL11A-205;BCL11A-206	BCL11A;BCL11A;BCL11A;BCL11A;BCL11A;BCL11A	0;0;0;0;0;0	Intron	481381
cg11103841	-4.221285798	1.780353442	hypo in axisX, no change in axisY	GRHL3	NA	NA	NA	yes	NA	2	72704508	72704509	Promoter (<=1kb)	2	72673726	72704502	30777	2	GRHL3-202	0	GRHL3-203;GRHL3-202	GRHL3;GRHL3	0;0	Exon	487371
cg11146440	4.288269755	-4.086100815	hyper in axisX, hypo in axisY	CBFB	yes	NA	NA	NA	NA	5	82568185	82568186	Exon (CBFB-201/CBFB, exon 3 of 6)	5	82515879	82574190	58312	2	CBFB-201	5956	CBFB-201	CBFB	0	Exon	479690
cg11160393	-3.718192488	1.749082036	hypo in axisX, no change in axisY	TBCA	NA	NA	NA	yes	NA	3	28844175	28844176	Intron (TBCA-201/TBCA, intron 1 of 2)	3	28807730	28882913	75184	1	TBCA-201	36445	TBCA-201;TBCA-202;TBCA-203	TBCA;TBCA;TBCA	0;0;0	Intron	479173
cg11208494	5.05509318	-3.956129791	hyper in axisX, hypo in axisY	FAM193B	yes	NA	NA	NA	NA	4	36012252	36012253	Exon (FAM193B-203/FAM193B, exon 1 of 11)	4	36011059	36044216	33158	1	FAM193B-201	1193	FAM193B-201;FAM193B-202;FAM193B-203	FAM193B;FAM193B;FAM193B	0;0;0	Exon	479273
cg11251514	4.553145168	-1.683900401	hyper in axisX, no change in axisY	LMO1	NA	NA	NA	yes	NA	21	31927632	31927633	Distal Intergenic	21	31875089	31911364	36276	2	LMO1-203	-16220	NA	NA	NA	Intergenic_upstream	610473
cg11451100	3.583731104	-1.969505758	hyper in axisX, no change in axisY	RNF220	NA	NA	NA	yes	NA	15	15656105	15656106	Intron (RNF220-201/RNF220, intron 1 of 13)	15	15617626	15844650	227025	2	RNF220-201	188496	RNF220-201	RNF220	0	Intron	612846
cg11887397	3.956997908	-3.819435164	hyper in axisX, hypo in axisY	EIF4A1	yes	NA	NA	NA	NA	5	32566238	32566239	Promoter (1-2kb)	5	32567438	32573584	6147	1	EIF4A1-202	-1248	EIF4A1-201;EIF4A1-202	EIF4A1;EIF4A1	0;0	threeUTR	100688577
cg12046720	3.643547993	-3.518123352	hyper in axisX, hypo in axisY	CENPS	yes	NA	NA	NA	NA	2	82812510	82812511	Intron (CENPS-201/CENPS, intron 2 of 8)	2	82706692	82871454	164763	2	CENPS-202	58943	CENPS-202;CENPS-201;CENPS-203	CENPS;CENPS;CENPS	0;0;0	Intron	487450
cg12095022	4.934061706	-4.209914966	hyper in axisX, hypo in axisY	CYP26A1	yes	NA	NA	NA	NA	28	7487687	7487688	Distal Intergenic	28	7408999	7412584	3586	1	CYP26A1-201	78640	NA	NA	NA	Intergenic_downstream	486804
cg12156951	4.465887356	-4.234387832	hyper in axisX, hypo in axisY	SLC1A3	yes	NA	NA	NA	NA	4	72248275	72248276	Exon (SLC1A3-205/SLC1A3, exon 4 of 4)	4	72192174	72270091	77918	2	SLC1A3-202	21767	SLC1A3-202;SLC1A3-203;SLC1A3-201;SLC1A3-204;SLC1A3-205	SLC1A3;SLC1A3;SLC1A3;SLC1A3;SLC1A3	0;0;0;0;0	Exon	403748
cg12190012	3.461189573	-4.903478257	hyper in axisX, hypo in axisY	C7H18orf25	yes	NA	NA	NA	NA	7	44588917	44588918	Intron (C7H18orf25-201/C7H18orf25, intron 1 of 7)	7	44492876	44593198	100323	2	C7H18orf25-201	4280	C7H18orf25-201;C7H18orf25-202;C7H18orf25-203	C7H18orf25;C7H18orf25;C7H18orf25	0;0;0	Intron	612962
cg12249063	3.568828415	-3.551228836	hyper in axisX, hypo in axisY	BCL11B	yes	NA	NA	NA	NA	8	66646491	66646492	Distal Intergenic	8	67570820	67662374	91555	2	BCL11B-202	1015931	NA	NA	NA	Intergenic_downstream	612476
cg12340709	4.021355019	-1.757710254	hyper in axisX, no change in axisY	TENM2	NA	NA	NA	yes	NA	4	44505465	44505466	Intron (TENM2-201/TENM2, intron 3 of 30)	4	43644821	44762007	1117187	2	TENM2-201	256541	TENM2-201	TENM2	0	Intron	489135
cg12509499	3.881078199	-3.552521751	hyper in axisX, hypo in axisY	SMG6	yes	NA	NA	NA	NA	9	45901510	45901511	Intron (SMG6-201/SMG6, intron 10 of 19)	9	45762150	46003828	241679	2	SMG6-201	102269	SMG6-201;SMG6-203;SMG6-204;SMG6-205;SMG6-202	SMG6;SMG6;SMG6;SMG6;SMG6	0;0;0;0;0	Intron	491199
cg12519712	4.209914987	-3.377518723	hyper in axisX, hypo in axisY	ACACA	yes	NA	NA	NA	NA	9	36518998	36518999	Intron (ACACA-205/ACACA, intron 50 of 53)	9	36497723	36779411	281689	2	ACACA-201	260364	ACACA-201;ACACA-202;ACACA-203;ACACA-204;ACACA-205	ACACA;ACACA;ACACA;ACACA;ACACA	0;0;0;0;0	Intron	491130
cg12532350	5.140853067	-4.115006218	hyper in axisX, hypo in axisY	IPO13	yes	NA	NA	NA	NA	15	16266521	16266522	Promoter (<=1kb)	15	16246676	16266745	20070	2	IPO13-201	175	IPO13-201	IPO13	0	Exon	475388
cg12735070	3.939403374	-1.782511163	hyper in axisX, no change in axisY	AKAP6	NA	NA	NA	yes	NA	8	11575581	11575582	Intron (AKAP6-202/AKAP6, intron 10 of 12)	8	11188259	11660398	472140	1	AKAP6-201	387274	AKAP6-201;AKAP6-202;AKAP6-203	AKAP6;AKAP6;AKAP6	0;0;0	Intron	490644
cg12969847	3.427472588	-1.839134443	hyper in axisX, no change in axisY	NT5C2	NA	NA	NA	yes	NA	28	15599738	15599739	Exon (NT5C2-201/NT5C2, exon 3 of 20)	28	15551723	15644692	92970	2	NT5C2-201	44953	NT5C2-201;NT5C2-202;NT5C2-203	NT5C2;NT5C2;NT5C2	0;0;0	Exon	477809
cg12980091	3.716080529	-3.636448523	hyper in axisX, hypo in axisY	BCL11A	yes	NA	NA	NA	NA	10	61386582	61386583	Intron (BCL11A-202/BCL11A, intron 2 of 4)	10	61295480	61394699	99220	2	BCL11A-201	8116	BCL11A-201;BCL11A-202;BCL11A-203;BCL11A-204;BCL11A-205;BCL11A-206;BCL11A-207	BCL11A;BCL11A;BCL11A;BCL11A;BCL11A;BCL11A;BCL11A	0;0;0;0;0;0;0	Intron	481381
cg13230634	6.200124494	-4.143467418	hyper in axisX, hypo in axisY	ZBTB20	yes	NA	NA	NA	NA	33	18663190	18663191	Intron (ZBTB20-203/ZBTB20, intron 2 of 4)	33	18582350	18813893	231544	2	ZBTB20-203	150654	ZBTB20-203	ZBTB20	0	Intron	487987
cg13258110	4.133722899	-3.778986295	hyper in axisX, hypo in axisY	SP2	yes	NA	NA	NA	NA	9	23767498	23767499	Distal Intergenic	9	23785144	23808725	23582	1	SP2-201	-17597	LRRC46-202	LRRC46	0	Intergenic_upstream	100687491
cg13372169	4.144426444	-4.494543595	hyper in axisX, hypo in axisY	PTPRE	yes	NA	NA	NA	NA	28	37526022	37526023	Distal Intergenic	28	36949394	37013490	64097	1	PTPRE-206	576628	NA	NA	NA	Intergenic_downstream	609852
cg13471083	0.889845102	-3.353057953	no change in axisX, hypo in axisY	GTSF1L	NA	yes	NA	NA	NA	24	31391259	31391260	Distal Intergenic	24	31365503	31366635	1133	2	GTSF1L-201	-24673	NA	NA	NA	Intergenic_upstream	100856562
cg13652008.2	4.158642169	-1.956461806	hyper in axisX, no change in axisY	LTBP1	NA	NA	NA	yes	yes	17	26156256	26156257	Intron (LTBP1-201/LTBP1, intron 4 of 33)	17	25992248	26383478	391231	1	LTBP1-201	164008	LTBP1-201;LTBP1-202;LTBP1-203;LTBP1-204;LTBP1-205;LTBP1-206;LTBP1-207;LTBP1-208;LTBP1-209;LTBP1-210	LTBP1;LTBP1;LTBP1;LTBP1;LTBP1;LTBP1;LTBP1;LTBP1;LTBP1;LTBP1	0;0;0;0;0;0;0;0;0;0	Intron	475720
cg13787598	-3.48870857	0.247129745	hypo in axisX, no change in axisY	ARHGEF12	NA	NA	NA	yes	NA	5	13748325	13748326	Intron (ARHGEF12-201/ARHGEF12, intron 1 of 40)	5	13604741	13750838	146098	2	ARHGEF12-201	2512	ARHGEF12-201	ARHGEF12	0	Intron	479409
cg13838363	4.537043587	-3.945049554	hyper in axisX, hypo in axisY	FOXO6	yes	NA	NA	NA	NA	15	1782422	1782423	Distal Intergenic	15	1746136	1766138	20003	2	FOXO6-201	-16333	NA	NA	NA	Intergenic_upstream	102155540
cg13895439	4.113824223	-4.142581405	hyper in axisX, hypo in axisY	SMAD6	yes	NA	NA	NA	NA	30	31187086	31187087	Distal Intergenic	30	31065710	31139292	73583	1	SMAD6-203	121328	NA	NA	NA	Intergenic_downstream	487612
cg14009688	3.968436532	-3.558850166	hyper in axisX, hypo in axisY	CALD1	yes	NA	NA	NA	NA	16	13701818	13701819	Promoter (<=1kb)	16	13512243	13701642	189400	2	CALD1-201	-225	CALD1-201	CALD1	0	Promoter	608135
cg14153842	4.369568726	-3.744572481	hyper in axisX, hypo in axisY	FAAH	yes	NA	NA	NA	NA	15	13944322	13944323	Distal Intergenic	15	13975105	13992012	16908	2	FAAH-201	47641	NA	NA	NA	Intergenic_downstream	482510
cg14341524	1.654808135	-4.132181368	no change in axisX, hypo in axisY	CTNNA1	NA	yes	NA	NA	NA	11	25959548	25959549	Intron (CTNNA1-201/CTNNA1, intron 7 of 17)	11	25706862	26021976	315115	1	CTNNA1-201	252686	CTNNA1-201;CTNNA1-202;CTNNA1-203;CTNNA1-204;CTNNA1-205;LRRTM2-201	CTNNA1;CTNNA1;CTNNA1;CTNNA1;CTNNA1;LRRTM2	0;0;0;0;0;0	Intron	474698
cg14415959	5.912208291	-5.332943038	hyper in axisX, hypo in axisY	SZRD1	yes	NA	NA	NA	NA	2	78728851	78728852	Exon (SZRD1-207/SZRD1, exon 3 of 4)	2	78675211	78749509	74299	2	SZRD1-204	20657	SZRD1-204;SZRD1-208;SZRD1-207	SZRD1;SZRD1;SZRD1	0;0;0	Exon	608518
cg14458992	3.61602763	-1.702655576	hyper in axisX, no change in axisY	ZFPM2	NA	NA	NA	yes	NA	13	6613990	6613991	Intron (ZFPM2-201/ZFPM2, intron 4 of 7)	13	6356343	6811875	455533	1	ZFPM2-201	257647	ZFPM2-201;ZFPM2-202;ZFPM2-203;ZFPM2-204;ZFPM2-205	ZFPM2;ZFPM2;ZFPM2;ZFPM2;ZFPM2	0;0;0;0;0	Intron	481997
cg14553312	3.987490898	-3.872467902	hyper in axisX, hypo in axisY	NDFIP2	yes	NA	NA	NA	NA	22	32961377	32961378	Distal Intergenic	22	32728710	32772637	43928	1	NDFIP2-203	232619	NA	NA	NA	Intergenic_downstream	476956
cg14561952	3.79334226	-1.312340007	hyper in axisX, no change in axisY	RBM3	NA	NA	NA	yes	NA	X	41930761	41930762	Intron (RBM3-201/RBM3, intron 3 of 6)	39	41929210	41932508	3299	1	RBM3-201	1503	RBM3-201	RBM3	0	Intron	609457
cg14685498	5.231089069	-3.803273123	hyper in axisX, hypo in axisY	SLC30A5	yes	NA	NA	NA	NA	2	51492574	51492575	Distal Intergenic	2	51775885	51811991	36107	1	SLC30A5-201	-283311	NA	NA	NA	Intergenic_upstream	487237
cg14742326	6.82338441	-6.314311433	hyper in axisX, hypo in axisY	SF1	yes	NA	NA	NA	yes	18	52529230	52529231	Exon (SF1-204/SF1, exon 14 of 14)	18	52516367	52529202	12836	1	SF1-204	12815	PYGM-201;SF1-201;SF1-202;SF1-203;SF1-204	PYGM;SF1;SF1;SF1;SF1	-4975;0;0;0;0	Exon	476031
cg15146917	5.826806226	-3.913805893	hyper in axisX, hypo in axisY	RSBN1	yes	NA	NA	NA	NA	17	51495197	51495198	Exon (RSBN1-201/RSBN1, exon 2 of 7)	17	51466328	51507531	41204	2	RSBN1-201	12333	RSBN1-201	RSBN1	0	Exon	475802
cg15228986	4.164839154	-3.880109238	hyper in axisX, hypo in axisY	USP25	yes	NA	NA	NA	NA	31	13149097	13149098	Distal Intergenic	31	12554070	12689291	135222	1	USP25-208	595027	NA	NA	NA	Intergenic_downstream	478387
cg15271917	6.217142731	-4.199505917	hyper in axisX, hypo in axisY	CREB5	yes	NA	NA	NA	NA	14	41718600	41718601	Intron (CREB5-201/CREB5, intron 6 of 11)	14	41495449	41943713	448265	1	CREB5-201	223151	CREB5-201;CREB5-202;CREB5-203;CREB5-204	CREB5;CREB5;CREB5;CREB5	0;0;0;0	Intron	475266
cg15284809	3.743995596	-4.268698747	hyper in axisX, hypo in axisY	SLC8A1	yes	NA	NA	NA	NA	17	32260431	32260432	Distal Intergenic	17	31887553	32186887	299335	2	SLC8A1-204	-73496	NA	NA	NA	Intergenic_upstream	475738
cg15463769	5.382310141	-4.811892751	hyper in axisX, hypo in axisY	NDUFAF3	yes	NA	NA	NA	NA	20	39867973	39867974	Exon (MIR191-201/MIR191-201, exon 1 of 1)	20	39865333	39896453	31121	2	NDUFAF3-201	28479	DALRD3-201;IMPDH2-201;NDUFAF3-201;WDR6-201	DALRD3;IMPDH2;NDUFAF3;WDR6	-1507;7988;0;0	Exon	476631
cg15474809	4.466174695	-1.777210275	hyper in axisX, no change in axisY	LRMDA	NA	NA	NA	yes	NA	4	26235939	26235940	Intron (LRMDA-201/LRMDA, intron 2 of 6)	4	25796472	26809637	1013166	1	LRMDA-201	439419	LRMDA-201;LRMDA-202	LRMDA;LRMDA	0;0	Intron	610244
cg15515451	4.36262183	-3.574817334	hyper in axisX, hypo in axisY	SKIDA1	yes	NA	NA	NA	NA	2	9184120	9184121	Distal Intergenic	2	9176446	9179736	3291	1	SKIDA1-201	7675	SKIDA1-201	SKIDA1	0	Intergenic_downstream	487095
cg15667750	3.873064412	-1.860929503	hyper in axisX, no change in axisY	LTBP1	NA	NA	NA	yes	NA	17	26156282	26156283	Intron (LTBP1-201/LTBP1, intron 4 of 33)	17	25992248	26383478	391231	1	LTBP1-201	163986	LTBP1-201;LTBP1-202;LTBP1-203;LTBP1-204;LTBP1-205;LTBP1-206;LTBP1-207;LTBP1-208;LTBP1-209;LTBP1-210	LTBP1;LTBP1;LTBP1;LTBP1;LTBP1;LTBP1;LTBP1;LTBP1;LTBP1;LTBP1	0;0;0;0;0;0;0;0;0;0	Intron	475720
cg15772090	4.01993954	-3.770270747	hyper in axisX, hypo in axisY	TNPO3	yes	NA	NA	NA	NA	14	7659589	7659590	Exon (TNPO3-201/TNPO3, exon 10 of 23)	14	7610403	7693328	82926	1	TNPO3-201	49186	TNPO3-201;TNPO3-202	TNPO3;TNPO3	0;0	Exon	482263
cg16015033	-3.795901098	1.43128843	hypo in axisX, no change in axisY	IZUMO3	NA	NA	NA	yes	NA	11	43328181	43328182	Distal Intergenic	11	42802497	42806362	3866	2	IZUMO3-202	-521771	NA	NA	NA	Intergenic_upstream	102153917
cg16049333	5.577822945	-3.626545882	hyper in axisX, hypo in axisY	RSBN1	yes	NA	NA	NA	NA	17	51495170	51495171	Exon (RSBN1-201/RSBN1, exon 2 of 7)	17	51466328	51507531	41204	2	RSBN1-201	12360	RSBN1-201	RSBN1	0	Exon	475802
cg16117415	5.197446224	-3.343888568	hyper in axisX, hypo in axisY	ZMIZ1	yes	NA	NA	NA	NA	4	28615699	28615700	Distal Intergenic	4	29027276	29205916	178641	1	ZMIZ1-201	-411576	NA	NA	NA	Intergenic_upstream	489063
cg16157644	-3.602063321	1.84186563	hypo in axisX, no change in axisY	LRMDA	NA	NA	NA	yes	NA	4	26253418	26253419	Intron (LRMDA-201/LRMDA, intron 2 of 6)	4	25796472	26809637	1013166	1	LRMDA-201	456946	LRMDA-201;LRMDA-202	LRMDA;LRMDA	0;0	Intron	610244
cg16159306	4.261579184	-3.671059657	hyper in axisX, hypo in axisY	ZDHHC17	yes	NA	NA	NA	NA	15	19634080	19634081	Intron (ZDHHC17-201/ZDHHC17, intron 7 of 16)	15	19577112	19663192	86081	1	ZDHHC17-201	56920	ZDHHC17-201	ZDHHC17	0	Intron	482574
cg16184782	4.638198213	-4.174184421	hyper in axisX, hypo in axisY	HOXC5	yes	NA	NA	NA	NA	27	1250750	1250751	Promoter (<=1kb)	27	1249521	1250908	1388	2	HOXC5-201	157	SMUG1-203;HOXC5-201;HOXC6-201	SMUG1;HOXC5;HOXC6	0;0;0	Exon	102152615
cg16255164	4.107909594	-4.293700456	hyper in axisX, hypo in axisY	CBFB	yes	NA	NA	NA	NA	5	82568162	82568163	Exon (CBFB-201/CBFB, exon 3 of 6)	5	82515879	82574190	58312	2	CBFB-201	5979	CBFB-201	CBFB	0	Exon	479690
cg16274762	3.426341187	-1.910743545	hyper in axisX, no change in axisY	BRSK2	NA	NA	NA	yes	NA	18	45817358	45817359	Exon (BRSK2-202/BRSK2, exon 21 of 21)	18	45758146	45817532	59387	1	BRSK2-202	59164	BRSK2-206;BRSK2-202;BRSK2-203;BRSK2-204;BRSK2-205;BRSK2-201;BRSK2-207	BRSK2;BRSK2;BRSK2;BRSK2;BRSK2;BRSK2;BRSK2	0;0;0;0;0;0;31431	Exon	483658
cg16396341	3.465033032	-1.589127028	hyper in axisX, no change in axisY	TERF2	NA	NA	NA	yes	NA	5	80540665	80540666	Exon (TERF2-201/TERF2, exon 3 of 10)	5	80539376	80567402	28027	1	TERF2-201	1289	TERF2-201;TERF2-202	TERF2;TERF2	0;0	Exon	489736
cg16519707	3.639546896	-3.989915506	hyper in axisX, hypo in axisY	CDC5L	yes	NA	NA	NA	NA	12	12858739	12858740	Distal Intergenic	12	12791721	12834833	43113	1	CDC5L-201	67067	NA	NA	NA	Intergenic_downstream	474921
cg16702105	4.203323282	-3.648830629	hyper in axisX, hypo in axisY	FAAH	yes	NA	NA	NA	NA	15	13944392	13944393	Distal Intergenic	15	13975105	13992012	16908	2	FAAH-201	47668	NA	NA	NA	Intergenic_downstream	482510
cg16747460	5.003619718	-3.850084956	hyper in axisX, hypo in axisY	DLGAP3	yes	NA	NA	NA	NA	15	7073659	7073660	Intron (DLGAP3-201/DLGAP3, intron 1 of 10)	15	7067635	7123233	55599	1	DLGAP3-201	6024	DLGAP3-201	DLGAP3	0	Intron	475342
cg16777413	1.582869472	-4.150185755	no change in axisX, hypo in axisY	CTNNA1	NA	yes	NA	NA	NA	11	25959555	25959556	Intron (CTNNA1-201/CTNNA1, intron 7 of 17)	11	25706862	26021976	315115	1	CTNNA1-201	252693	CTNNA1-201;CTNNA1-202;CTNNA1-203;CTNNA1-204;CTNNA1-205;LRRTM2-201	CTNNA1;CTNNA1;CTNNA1;CTNNA1;CTNNA1;LRRTM2	0;0;0;0;0;0	Intron	474698
cg16961544	5.868276171	-5.4467697	hyper in axisX, hypo in axisY	NR5A2	yes	NA	NA	NA	NA	7	2648761	2648762	Intron (NR5A2-201/NR5A2, intron 4 of 6)	7	2558379	2678826	120448	2	NR5A2-201	30016	NR5A2-201;NR5A2-202;NR5A2-203	NR5A2;NR5A2;NR5A2	0;0;0	Intron	490252
cg17035315	-3.474664997	1.206837858	hypo in axisX, no change in axisY	ABCA1	NA	NA	NA	yes	NA	11	60449390	60449391	Exon (ABCA1-201/ABCA1, exon 24 of 49)	11	60416573	60524644	108072	2	ABCA1-201	75205	ABCA1-201;ABCA1-202	ABCA1;ABCA1	0;0	Exon	481651
cg17050868	4.932236822	-5.391027773	hyper in axisX, hypo in axisY	SF1	yes	NA	NA	NA	NA	18	52529164	52529165	Exon (SF1-204/SF1, exon 14 of 14)	18	52516367	52529202	12836	1	SF1-204	12797	PYGM-201;SF1-201;SF1-202;SF1-203;SF1-204	PYGM;SF1;SF1;SF1;SF1	-4993;0;0;0;0	Exon	476031
cg17064345	3.852406025	-3.58278619	hyper in axisX, hypo in axisY	PHC2	yes	NA	NA	NA	NA	2	65477118	65477119	5' UTR	2	65367063	65490194	123132	1	PHC2-201	110007	PHC2-201;PHC2-202;PHC2-203	PHC2;PHC2;PHC2	0;0;0	fiveUTR	487297
cg17109871	4.450730496	-3.711573667	hyper in axisX, hypo in axisY	USP25	yes	NA	NA	NA	NA	31	13149101	13149102	Distal Intergenic	31	12554070	12689291	135222	1	USP25-208	595080	NA	NA	NA	Intergenic_downstream	478387
cg17114556	3.779233391	-1.895547089	hyper in axisX, no change in axisY	IRF2BPL	NA	NA	NA	yes	NA	8	49758297	49758298	Downstream (<1kb)	8	49758976	49761338	2363	2	IRF2BPL-201	3040	IRF2BPL-201	IRF2BPL	3040	Intergenic_downstream	100685860
cg17119557	4.303930191	-4.294601018	hyper in axisX, hypo in axisY	ZBTB20	yes	NA	NA	NA	NA	33	18619765	18619766	Intron (ZBTB20-202/ZBTB20, intron 2 of 3)	33	18582350	18624517	42168	2	ZBTB20-202	4751	ZBTB20-202;ZBTB20-203	ZBTB20;ZBTB20	0;0	Intron	487987
cg17165193	4.549409431	-3.946274538	hyper in axisX, hypo in axisY	NXPH1	yes	NA	NA	NA	NA	14	23930054	23930055	Distal Intergenic	14	24096015	24215002	118988	1	NXPH1-201	-165912	NA	NA	NA	Intergenic_upstream	610361
cg17199753	4.811084562	-3.807441426	hyper in axisX, hypo in axisY	RFTN2	yes	NA	NA	NA	NA	37	7029244	7029245	Promoter (<=1kb)	37	6964643	7028928	64286	2	RFTN2-201	-268	RFTN2-201	RFTN2	-268	Promoter	100686808
cg17199893	4.416061616	-3.934960818	hyper in axisX, hypo in axisY	HOXB5	yes	NA	NA	NA	NA	9	24411579	24411580	Distal Intergenic	9	24417351	24418995	1645	2	HOXB5-201	7464	NA	NA	NA	Intergenic_downstream	100686000
cg17548238	-3.392243295	1.867322799	hypo in axisX, no change in axisY	GLP1R	NA	NA	NA	yes	yes	12	8008285	8008286	Intron (GLP1R-201/GLP1R, intron 3 of 13)	12	7996974	8030270	33297	1	GLP1R-201	11263	GLP1R-201	GLP1R	0	Intron	481778
cg17571666	3.726847485	-1.828950364	hyper in axisX, no change in axisY	CDAN1	NA	NA	NA	yes	NA	30	9721157	9721158	Exon (CDAN1-201/CDAN1, exon 4 of 29)	30	9710290	9722164	11875	2	CDAN1-201	1006	CDAN1-201	CDAN1	0	Exon	608886
cg17611384	4.434460302	-3.718962532	hyper in axisX, hypo in axisY	HOXB3	yes	NA	NA	NA	NA	9	24380494	24380495	Intron (HOXB3-201/HOXB3, intron 1 of 3)	9	24374756	24394294	19539	2	HOXB3-201	13751	HOXB3-201	HOXB3	0	Intron	491054
cg17659647	3.424322328	-3.777985421	hyper in axisX, hypo in axisY	ADAMTS6	yes	NA	NA	NA	NA	2	48794376	48794377	Promoter (6-7kb)	2	48500925	48787748	286824	2	ADAMTS6-201	-6628	NA	NA	NA	Promoter	478077
cg17865528	1.78346587	-4.005221927	no change in axisX, hypo in axisY	CTNNA1	NA	yes	NA	NA	NA	11	25959173	25959174	Intron (CTNNA1-201/CTNNA1, intron 7 of 17)	11	25706862	26021976	315115	1	CTNNA1-201	252311	CTNNA1-201;CTNNA1-202;CTNNA1-203;CTNNA1-204;CTNNA1-205;LRRTM2-201	CTNNA1;CTNNA1;CTNNA1;CTNNA1;CTNNA1;LRRTM2	0;0;0;0;0;0	Intron	474698
cg18081760	4.183934424	-4.086544996	hyper in axisX, hypo in axisY	HIPK1	yes	NA	NA	NA	NA	17	51629283	51629284	Exon (HIPK1-201/HIPK1, exon 2 of 16)	17	51617588	51666501	48914	1	HIPK1-201	11647	HIPK1-201;HIPK1-205;HIPK1-203;HIPK1-204;HIPK1-202	HIPK1;HIPK1;HIPK1;HIPK1;HIPK1	0;0;0;0;0	Exon	475803
cg18277399	5.67394507	-3.886965484	hyper in axisX, hypo in axisY	GPC5	yes	NA	NA	NA	NA	22	42562487	42562488	Exon (NA, exon 1 of 2)	22	42609959	43955158	1345200	1	GPC5-201	-47472	NA	NA	NA	Exon	485518
cg18285835	4.919265214	-3.610827165	hyper in axisX, hypo in axisY	FOXO6	yes	NA	NA	NA	NA	15	1782406	1782407	Distal Intergenic	15	1746136	1766138	20003	2	FOXO6-201	-16269	NA	NA	NA	Intergenic_upstream	102155540
cg18349527	5.091963644	-5.109799449	hyper in axisX, hypo in axisY	HDAC7	yes	NA	NA	NA	NA	27	6934785	6934786	Promoter (1-2kb)	27	6935822	6972477	36656	1	HDAC7-202	-1037	HDAC7-201;HDAC7-202;HDAC7-203	HDAC7;HDAC7;HDAC7	0;0;0	Promoter	486589
cg18485081	3.940034833	-1.861754235	hyper in axisX, no change in axisY	LRMDA	NA	NA	NA	yes	NA	4	26235872	26235873	Intron (LRMDA-201/LRMDA, intron 2 of 6)	4	25796472	26809637	1013166	1	LRMDA-201	439352	LRMDA-201;LRMDA-202	LRMDA;LRMDA	0;0	Intron	610244
cg18485153	3.525274352	-1.930657387	hyper in axisX, no change in axisY	RNF220	NA	NA	NA	yes	NA	15	15844769	15844770	Promoter (<=1kb)	15	15617626	15844650	227025	2	RNF220-201	-168	RNF220-201	RNF220	0	Promoter	612846
cg18689020	5.249482538	-5.590097295	hyper in axisX, hypo in axisY	SF1	yes	NA	NA	NA	NA	18	52529099	52529100	Exon (SF1-203/SF1, exon 13 of 13)	18	52516367	52529137	12771	1	SF1-203	12732	SF1-201;SF1-202;SF1-203;SF1-204	SF1;SF1;SF1;SF1	0;0;0;0	Exon	476031
cg18693313	-3.367376548	-0.411666658	hypo in axisX, no change in axisY	PSMD7	NA	NA	NA	yes	NA	5	79521709	79521710	Distal Intergenic	5	80044044	80052179	8136	1	PSMD7-201	-522334	NA	NA	NA	Intergenic_upstream	479671
cg18714784	4.205035935	-4.704660589	hyper in axisX, hypo in axisY	SLC39A5	yes	NA	NA	NA	NA	10	548149	548150	Intron (NA, intron 4 of 1)	10	538797	543309	4513	1	SLC39A5-201	9304	SLC39A5-201;ANKRD52-201	SLC39A5;ANKRD52	9304;0	Intron	481108
cg18843288	3.475196747	-3.348390066	hyper in axisX, hypo in axisY	GRK2	yes	NA	NA	NA	NA	18	50283586	50283587	Exon (GRK2-201/GRK2, exon 16 of 16)	18	50283552	50302352	18801	2	GRK2-201	18765	ANKRD13D-201;ANKRD13D-202;GRK2-201;GRK2-202	ANKRD13D;ANKRD13D;GRK2;GRK2	-3023;-2737;0;0	Exon	483701
cg18850418	3.823724354	-1.744699309	hyper in axisX, no change in axisY	LTBP1	NA	NA	NA	yes	NA	17	26156189	26156190	Intron (LTBP1-201/LTBP1, intron 4 of 33)	17	25992248	26383478	391231	1	LTBP1-201	163941	LTBP1-201;LTBP1-202;LTBP1-203;LTBP1-204;LTBP1-205;LTBP1-206;LTBP1-207;LTBP1-208;LTBP1-209;LTBP1-210	LTBP1;LTBP1;LTBP1;LTBP1;LTBP1;LTBP1;LTBP1;LTBP1;LTBP1;LTBP1	0;0;0;0;0;0;0;0;0;0	Intron	475720
cg18992104	3.497378618	-3.472128787	hyper in axisX, hypo in axisY	CDK6	yes	NA	NA	NA	NA	14	18457857	18457858	Distal Intergenic	14	18155543	18387910	232368	2	CDK6-201	-69948	NA	NA	NA	Intergenic_upstream	609920
cg19068864	5.396667892	-3.762826003	hyper in axisX, hypo in axisY	DACH1	yes	NA	NA	NA	NA	22	26087407	26087408	Promoter (5-6kb)	22	25660167	26082065	421899	2	DACH1-201	-5294	NA	NA	NA	Promoter	485489
cg19152887	3.67100158	-3.586486979	hyper in axisX, hypo in axisY	BCL6	yes	NA	NA	NA	NA	34	20081423	20081424	Promoter (8-9kb)	34	20039773	20073337	33565	2	BCL6-202	-8087	NA	NA	NA	Promoter	488124
cg19234231	4.47408096	-3.759280578	hyper in axisX, hypo in axisY	UNCX	yes	NA	NA	NA	NA	6	15543608	15543609	Distal Intergenic	6	15587232	15591996	4765	2	UNCX-202	48388	NA	NA	NA	Intergenic_downstream	491604
cg19427611	3.893207925	-1.683239928	hyper in axisX, no change in axisY	TRIM8	NA	NA	NA	yes	NA	28	15143630	15143631	Promoter (<=1kb)	28	15142662	15156054	13393	1	TRIM8-202	968	TRIM8-202;TRIM8-201	TRIM8;TRIM8	0;0	Promoter	486863
cg19471843	-3.340441168	1.485636201	hypo in axisX, no change in axisY	CCDC171	NA	NA	NA	yes	NA	11	35744354	35744355	Intron (CCDC171-205/CCDC171, intron 23 of 23)	11	35450155	35762259	312105	1	CCDC171-205	294151	CCDC171-201;CCDC171-202;CCDC171-203;CCDC171-205	CCDC171;CCDC171;CCDC171;CCDC171	0;0;0;0	Intron	474713
cg19482025	3.389575103	-3.35064886	hyper in axisX, hypo in axisY	FLI1	yes	NA	NA	NA	NA	5	5973996	5973997	Intron (FLI1-205/FLI1, intron 1 of 8)	5	5859914	5979492	119579	2	FLI1-205	5495	FLI1-203;FLI1-204;FLI1-205	FLI1;FLI1;FLI1	0;0;0	Intron	489286
cg19568897	3.5859174	-3.981817637	hyper in axisX, hypo in axisY	ARID1A	yes	NA	NA	NA	NA	2	70735782	70735783	Exon (ARID1A-201/ARID1A, exon 8 of 21)	2	70720671	70789176	68506	2	ARID1A-201	53345	ARID1A-201;ARID1A-202;ARID1A-203	ARID1A;ARID1A;ARID1A	0;0;0	Exon	487352
cg19723657	4.701052994	-3.478678204	hyper in axisX, hypo in axisY	GPC5	yes	NA	NA	NA	NA	22	42561814	42561815	Exon (MIR17-201/MIR17-201, exon 1 of 1)	22	42609959	43955158	1345200	1	GPC5-201	-48144	NA	NA	NA	Exon	485518
cg19826361	6.365715176	-5.313007953	hyper in axisX, hypo in axisY	HOXB3	yes	NA	NA	NA	NA	9	24397647	24397648	Promoter (3-4kb)	9	24374756	24394294	19539	2	HOXB3-201	-3305	HOXB3-201;HOXB4-201	HOXB3;HOXB4	0;0	Promoter	491054
cg19893145	4.467964721	-3.771926534	hyper in axisX, hypo in axisY	PDE4D	yes	NA	NA	NA	NA	2	44091295	44091296	Intron (PDE4D-206/PDE4D, intron 1 of 14)	2	43377536	44491138	1113603	2	PDE4D-208	399794	PDE4D-208;PDE4D-207;PDE4D-206	PDE4D;PDE4D;PDE4D	0;0;0	Intron	487221
cg19916874	-3.621438402	1.13528786	hypo in axisX, no change in axisY	BTRC	NA	NA	NA	yes	NA	28	14123219	14123220	Intron (BTRC-201/BTRC, intron 2 of 11)	28	14001880	14179551	177672	1	BTRC-201	121339	BTRC-201;BTRC-203;BTRC-204;BTRC-202	BTRC;BTRC;BTRC;BTRC	0;0;0;0	Intron	486851
cg20016595	3.525033257	-3.944303609	hyper in axisX, hypo in axisY	ZEB2	yes	NA	NA	NA	NA	19	46581388	46581389	Intron (ZEB2-202/ZEB2, intron 3 of 8)	19	46541756	46674765	133010	2	ZEB2-201	93328	ZEB2-201;ZEB2-202;ZEB2-203	ZEB2;ZEB2;ZEB2	0;0;0	Intron	483909
cg20041729	4.573910588	-3.874171239	hyper in axisX, hypo in axisY	SPRY2	yes	NA	NA	NA	NA	22	33370544	33370545	Distal Intergenic	22	33353564	33354511	948	2	SPRY2-201	-16034	NA	NA	NA	Intergenic_upstream	485504
cg20049845	-4.820128185	1.944349494	hypo in axisX, no change in axisY	LRMDA	NA	NA	NA	yes	yes	4	26052821	26052822	Intron (LRMDA-201/LRMDA, intron 2 of 6)	4	25796472	26809637	1013166	1	LRMDA-201	256349	LRMDA-201	LRMDA	0	Intron	610244
cg20109856	4.682136644	-3.972858117	hyper in axisX, hypo in axisY	DLX6	yes	NA	NA	NA	NA	14	22037752	22037753	Intron (DLX6-202/DLX6, intron 3 of 4)	14	22029510	22049709	20200	1	DLX6-201	8194	DLX6-201;DLX6-202;DLX6-203	DLX6;DLX6;DLX6	0;0;0	Intron	482312
cg20163753	3.508835034	-1.607523313	hyper in axisX, no change in axisY	LMO4	NA	NA	NA	yes	NA	6	60980829	60980830	Exon (LMO4-201/LMO4, exon 2 of 5)	6	60967661	60983966	16306	2	LMO4-201	3136	LMO4-201	LMO4	0	Exon	479962
cg20275043	3.966942897	-1.918620338	hyper in axisX, no change in axisY	ARHGAP15	NA	NA	NA	yes	yes	19	45359707	45359708	Intron (ARHGAP15-202/ARHGAP15, intron 2 of 5)	19	45263570	45933237	669668	1	ARHGAP15-201	96089	ARHGAP15-201;ARHGAP15-202	ARHGAP15;ARHGAP15	0;0	Intron	476138
cg20374928	5.376288058	-3.841872803	hyper in axisX, hypo in axisY	SGK2	yes	NA	NA	NA	NA	24	31190009	31190010	Intron (NA, intron 2 of 1)	24	31243910	31265613	21704	1	SGK2-201	-53900	NA	NA	NA	Intron	610835
cg20477233	5.000403641	-4.657571899	hyper in axisX, hypo in axisY	SOX6	yes	NA	NA	NA	NA	21	39258848	39258849	Intron (SOX6-201/SOX6, intron 2 of 17)	21	38849936	39431782	581847	2	SOX6-201	172933	SOX6-203;SOX6-201;SOX6-202	SOX6;SOX6;SOX6	0;0;0	Intron	476871
cg20528934	3.660576091	-3.517778021	hyper in axisX, hypo in axisY	SMAD2	yes	NA	NA	NA	NA	7	43611005	43611006	Distal Intergenic	7	43374250	43420138	45889	1	SMAD2-202	236804	NA	NA	NA	Intergenic_downstream	480144
cg20615601	3.583271051	-3.5466783	hyper in axisX, hypo in axisY	PURA	yes	NA	NA	NA	NA	2	32840835	32840836	Distal Intergenic	2	32838518	32840450	1933	1	PURA-201	2269	PURA-201	PURA	0	Intergenic_downstream	487159
cg20855763	-1.709798509	3.72037213	no change in axisX, hyper in axisY	RETREG3	NA	yes	NA	NA	yes	9	19868786	19868787	Promoter (<=1kb)	9	19868640	19888623	19984	1	RETREG3-201	98	TUBG1-201;TUBG1-203;TUBG1-204;RETREG3-201	TUBG1;TUBG1;TUBG1;RETREG3	0;0;-466;0	Exon	490964
cg20870942	3.989975782	-4.144964889	hyper in axisX, hypo in axisY	SMAD2	yes	NA	NA	NA	NA	7	43611046	43611047	Distal Intergenic	7	43374250	43423986	49737	1	SMAD2-204	236748	NA	NA	NA	Intergenic_downstream	480144
cg20918588	6.404799655	-4.544717345	hyper in axisX, hypo in axisY	CHRDL1	yes	NA	NA	NA	NA	X	83027522	83027523	Intron (CHRDL1-201/CHRDL1, intron 3 of 10)	39	82956734	83072262	115529	2	CHRDL1-201	44739	CHRDL1-201;CHRDL1-202;CHRDL1-203	CHRDL1;CHRDL1;CHRDL1	0;0;0	Intron	492066
cg20970598	3.932754992	-3.396921574	hyper in axisX, hypo in axisY	DMRTA2	yes	NA	NA	NA	NA	15	10506030	10506031	Intron (NA, intron 12 of 1)	15	10644365	10647172	2808	1	DMRTA2-201	-138335	NA	NA	NA	Intron	100856321
cg21090817	3.539769744	-1.77362447	hyper in axisX, no change in axisY	TMEM161B	NA	NA	NA	yes	NA	3	20128202	20128203	Distal Intergenic	3	20223405	20282586	59182	1	TMEM161B-204	-95154	NA	NA	NA	Intergenic_upstream	488916
cg21166041	4.040449766	-3.670057782	hyper in axisX, hypo in axisY	ZCCHC7	yes	NA	NA	NA	NA	11	53280526	53280527	Intron (ZCCHC7-201/ZCCHC7, intron 5 of 7)	11	53047644	53293891	246248	1	ZCCHC7-201	232882	ZCCHC7-201	ZCCHC7	0	Intron	481611
cg21209951	4.187441034	-3.342864424	hyper in axisX, hypo in axisY	HOXA11	yes	NA	NA	NA	NA	14	40407439	40407440	Downstream (2-3kb)	14	40410092	40412557	2466	2	HOXA11-201	5117	HOXA11-201	HOXA11	0	Intergenic_downstream	100683897
cg21307150	5.465647938	-3.558131157	hyper in axisX, hypo in axisY	SHC3	yes	NA	NA	NA	NA	1	97230739	97230740	Promoter (1-2kb)	1	97232083	97334522	102440	1	SHC3-201	-1344	SHC3-201	SHC3	0	Promoter	476352
cg21526212	3.779219752	-0.957351935	hyper in axisX, no change in axisY	PTCH1	NA	NA	NA	yes	NA	1	71362348	71362349	Intron (PTCH1-201/PTCH1, intron 1 of 23)	1	71354856	71423380	68525	1	PTCH1-201	7444	PTCH1-201;PTCH1-203;PTCH1-204;PTCH1-202;PTCH1-205;PTCH1-206;PTCH1-209;PTCH1-207;PTCH1-208	PTCH1;PTCH1;PTCH1;PTCH1;PTCH1;PTCH1;PTCH1;PTCH1;PTCH1	0;0;0;0;0;0;0;0;0	Intron	484137
cg21532847	4.085808019	-3.674817782	hyper in axisX, hypo in axisY	ESRRG	yes	NA	NA	NA	NA	38	11966893	11966894	Intron (ESRRG-201/ESRRG, intron 1 of 4)	38	11862521	12040768	178248	2	ESRRG-201	73826	ESRRG-201;ESRRG-202;ESRRG-203;ESRRG-204;ESRRG-205	ESRRG;ESRRG;ESRRG;ESRRG;ESRRG	0;0;0;0;0	Intron	478961
cg21610620	5.120864742	-3.392861536	hyper in axisX, hypo in axisY	PGS1	yes	NA	NA	NA	NA	9	3490942	3490943	Exon (PGS1-201/PGS1, exon 9 of 11)	9	3482479	3519856	37378	2	PGS1-201	28865	PGS1-201;PGS1-202;PGS1-203;PGS1-204	PGS1;PGS1;PGS1;PGS1	0;0;0;0	Exon	475920
cg21730656	4.67121969	-3.595215794	hyper in axisX, hypo in axisY	TCOF1	yes	NA	NA	NA	NA	4	58972423	58972424	Intron (TCOF1-201/TCOF1, intron 24 of 27)	4	58968475	59007898	39424	2	TCOF1-201	35426	CD74-201;TCOF1-201;TCOF1-202;TCOF1-203;TCOF1-204;TCOF1-205;TCOF1-206	CD74;TCOF1;TCOF1;TCOF1;TCOF1;TCOF1;TCOF1	13264;0;0;0;0;0;0	Intron	403592
cg21750779	3.920616252	-1.480460961	hyper in axisX, no change in axisY	LAG3	NA	NA	NA	yes	NA	27	38501470	38501471	Promoter (8-9kb)	27	38487432	38493202	5771	2	LAG3-201	-8220	NA	NA	NA	Promoter	486720
cg21908378	5.407531721	-4.201106542	hyper in axisX, hypo in axisY	ZBTB16	yes	NA	NA	NA	NA	5	19255867	19255868	Intron (ZBTB16-201/ZBTB16, intron 3 of 6)	5	19148524	19353507	204984	2	ZBTB16-201	97639	ZBTB16-201;ZBTB16-202;ZBTB16-203	ZBTB16;ZBTB16;ZBTB16	0;0;0	Intron	489398
cg22018180	3.518941554	-1.913153376	hyper in axisX, no change in axisY	MAP11	NA	NA	NA	yes	NA	6	9155039	9155040	Promoter (<=1kb)	6	9154187	9158176	3990	1	MAP11-201	804	GAL3ST4-201;GAL3ST4-202;LAMTOR4-201;LAMTOR4-202;MAP11-201	GAL3ST4;GAL3ST4;LAMTOR4;LAMTOR4;MAP11	0;0;7024;7073;0	Exon	608066
cg22094235	4.2132971	-1.683110877	hyper in axisX, no change in axisY	RUNX1	NA	NA	NA	yes	NA	31	29427359	29427360	Exon (RUNX1-201/RUNX1, exon 3 of 8)	31	29338010	29586404	248395	2	RUNX1-201	159044	RUNX1-201;RUNX1-202;RUNX1-203;RUNX1-204	RUNX1;RUNX1;RUNX1;RUNX1	0;0;0;0	Exon	487746
cg22102944	5.119763314	-4.279378903	hyper in axisX, hypo in axisY	RSBN1	yes	NA	NA	NA	NA	17	51495116	51495117	Exon (RSBN1-201/RSBN1, exon 2 of 7)	17	51466328	51507531	41204	2	RSBN1-201	12366	RSBN1-201	RSBN1	0	Exon	475802
cg22110794	5.289328136	-3.611955289	hyper in axisX, hypo in axisY	MAST4	yes	NA	NA	NA	NA	2	49996271	49996272	Exon (MAST4-207/MAST4, exon 1 of 5)	2	49656736	50198245	541510	1	MAST4-201	339535	MAST4-201;MAST4-202;MAST4-203;MAST4-204;MAST4-205;MAST4-206;MAST4-207	MAST4;MAST4;MAST4;MAST4;MAST4;MAST4;MAST4	0;0;0;0;0;0;0	Exon	612904
cg22159903	3.407397808	-3.49150236	hyper in axisX, hypo in axisY	TCF7L2	yes	NA	NA	NA	NA	28	24208352	24208353	Intron (TCF7L2-209/TCF7L2, intron 4 of 13)	28	24055004	24253092	198089	1	TCF7L2-201	153300	TCF7L2-201;TCF7L2-202;TCF7L2-203;TCF7L2-204;TCF7L2-205;TCF7L2-206;TCF7L2-207;TCF7L2-208;TCF7L2-209	TCF7L2;TCF7L2;TCF7L2;TCF7L2;TCF7L2;TCF7L2;TCF7L2;TCF7L2;TCF7L2	0;0;0;0;0;0;0;0;0	Intron	486894
cg22180158	3.572529931	-3.826629618	hyper in axisX, hypo in axisY	ZBTB20	yes	NA	NA	NA	NA	33	18696624	18696625	Intron (ZBTB20-203/ZBTB20, intron 2 of 4)	33	18582350	18813893	231544	2	ZBTB20-203	117220	ZBTB20-203	ZBTB20	0	Intron	487987
cg22201026	3.67790387	-3.83624847	hyper in axisX, hypo in axisY	RSBN1	yes	NA	NA	NA	NA	17	51495293	51495294	Exon (RSBN1-201/RSBN1, exon 2 of 7)	17	51466328	51507531	41204	2	RSBN1-201	12189	RSBN1-201	RSBN1	0	Exon	475802
cg22208523	4.03659658	-3.737528212	hyper in axisX, hypo in axisY	PHC2	yes	NA	NA	NA	NA	2	65477103	65477104	5' UTR	2	65367063	65490194	123132	1	PHC2-201	110040	PHC2-201;PHC2-202;PHC2-203	PHC2;PHC2;PHC2	0;0;0	fiveUTR	487297
cg22368239	5.417517153	-3.896662086	hyper in axisX, hypo in axisY	ITSN2	yes	NA	NA	NA	NA	17	18676933	18676934	Intron (SF3B6-201/SF3B6, intron 1 of 4)	17	18638698	18740346	101649	2	ITSN2-201	63364	ITSN2-201;ITSN2-202;ITSN2-203;SF3B6-201	ITSN2;ITSN2;ITSN2;SF3B6	0;0;0;0	Intron	475683
cg22728816	5.207208427	-4.139981965	hyper in axisX, hypo in axisY	GPC5	yes	NA	NA	NA	NA	22	42562446	42562447	Exon (NA, exon 1 of 2)	22	42609959	43955158	1345200	1	GPC5-201	-47513	NA	NA	NA	Exon	485518
cg22789469	3.666488357	-3.968861357	hyper in axisX, hypo in axisY	RABGAP1L	yes	NA	NA	NA	NA	7	24213413	24213414	Promoter (<=1kb)	7	24055205	24213588	158384	2	RABGAP1L-202	126	RABGAP1L-202;RABGAP1L-201;RABGAP1L-205	RABGAP1L;RABGAP1L;RABGAP1L	0;0;0	Exon	100855946
cg23184518	1.544169817	-3.406193712	no change in axisX, hypo in axisY	CTNNA1	NA	yes	NA	NA	NA	11	25959613	25959614	Intron (CTNNA1-201/CTNNA1, intron 7 of 17)	11	25706862	26021976	315115	1	CTNNA1-201	252703	CTNNA1-201;CTNNA1-202;CTNNA1-203;CTNNA1-204;CTNNA1-205;LRRTM2-201	CTNNA1;CTNNA1;CTNNA1;CTNNA1;CTNNA1;LRRTM2	0;0;0;0;0;0	Intron	474698
cg23186510	-3.732498718	1.203872752	hypo in axisX, no change in axisY	TSHZ2	NA	NA	NA	yes	NA	24	39125409	39125410	Distal Intergenic	24	39048511	39119329	70819	1	TSHZ2-202	76899	NA	NA	NA	Intergenic_downstream	106557707
cg23257821	3.83748525	-3.720144326	hyper in axisX, hypo in axisY	TRMT5	yes	NA	NA	NA	NA	8	35881542	35881543	Distal Intergenic	8	35796363	35804741	8379	2	TRMT5-201	-76753	NA	NA	NA	Intergenic_upstream	480347
cg23449274	3.442360543	-3.82609249	hyper in axisX, hypo in axisY	AMBRA1	yes	NA	NA	NA	NA	18	43078123	43078124	Exon (AMBRA1-201/AMBRA1, exon 6 of 18)	18	43073777	43214001	140225	1	AMBRA1-201	4346	AMBRA1-201;AMBRA1-202;AMBRA1-203;AMBRA1-204	AMBRA1;AMBRA1;AMBRA1;AMBRA1	0;0;0;0	Exon	483634
cg23486454	5.442819141	-4.620771459	hyper in axisX, hypo in axisY	ZFPM2	yes	NA	NA	NA	NA	13	6359136	6359137	Intron (ZFPM2-201/ZFPM2, intron 1 of 7)	13	6356343	6811875	455533	1	ZFPM2-201	2745	ZFPM2-201;ZFPM2-202;ZFPM2-203	ZFPM2;ZFPM2;ZFPM2	0;0;0	Intron	481997
cg23505448	4.848784557	-3.361612728	hyper in axisX, hypo in axisY	LINGO1	yes	NA	NA	NA	NA	30	38948845	38948846	Distal Intergenic	30	38886545	38891501	4957	1	LINGO1-203	62300	NA	NA	NA	Intergenic_downstream	487660
cg23713764	1.962009283	-3.337582975	no change in axisX, hypo in axisY	RPRD1A	NA	yes	NA	NA	yes	7	53802736	53802737	Exon (RPRD1A-201/RPRD1A, exon 6 of 7)	7	53759143	53804172	45030	1	RPRD1A-201	43593	RPRD1A-201;RPRD1A-202	RPRD1A;RPRD1A	0;0	Exon	100856476
cg23939037	3.543530151	-1.38827357	hyper in axisX, no change in axisY	BHLHE22	NA	NA	NA	yes	NA	29	14541090	14541091	Promoter (<=1kb)	29	14541624	14543048	1425	1	BHLHE22-201	-534	BHLHE22-201	BHLHE22	-485	Promoter	NA
cg24063039	3.776073937	-1.729283289	hyper in axisX, no change in axisY	CBX4	NA	NA	NA	yes	NA	9	2458011	2458012	Intron (CBX4-201/CBX4, intron 2 of 4)	9	2456920	2462294	5375	1	CBX4-201	1091	CBX4-201	CBX4	0	Intron	608556
cg24230340	3.366059085	-3.40691848	hyper in axisX, hypo in axisY	HTRA2	yes	NA	NA	NA	NA	17	48489052	48489053	Promoter (<=1kb)	17	48487009	48490000	2992	2	HTRA2-201	947	AUP1-201;HTRA2-201;HTRA2-202;LOXL3-201;LOXL3-202;LOXL3-203;LOXL3-204;LOXL3-205	AUP1;HTRA2;HTRA2;LOXL3;LOXL3;LOXL3;LOXL3;LOXL3	-1273;0;0;0;0;0;0;0	Exon	475782
cg24273108	3.902456127	-1.785927531	hyper in axisX, no change in axisY	FOXB1	NA	NA	NA	yes	NA	30	25137581	25137582	Distal Intergenic	30	24918019	24918996	978	1	FOXB1-201	219514	NA	NA	NA	Intergenic_downstream	100685913
cg24389103	3.98961553	-1.084968717	hyper in axisX, no change in axisY	TRNAU1AP	NA	NA	NA	yes	NA	2	69330697	69330698	Promoter (<=1kb)	2	69306434	69331308	24875	2	TRNAU1AP-201	610	TRNAU1AP-201;RCC1-202;RCC1-201	TRNAU1AP;RCC1;RCC1	0;20812;12219	Exon	478164
cg24403549	1.746234757	-3.780423211	no change in axisX, hypo in axisY	ESM1	NA	yes	NA	NA	NA	4	60861258	60861259	Promoter (<=1kb)	4	60861317	60891463	30147	1	ESM1-202	-107	ESM1-202;ESM1-201	ESM1;ESM1	0;0	Promoter	489201
cg24501398	3.615980366	-3.480949842	hyper in axisX, hypo in axisY	JARID2	yes	NA	NA	NA	NA	35	14481358	14481359	Intron (JARID2-201/JARID2, intron 1 of 17)	35	14368155	14658350	290196	1	JARID2-201	113203	JARID2-201;JARID2-202;JARID2-203	JARID2;JARID2;JARID2	0;0;0	Intron	478729
cg24560445	4.893731962	-3.61697433	hyper in axisX, hypo in axisY	SGK2	yes	NA	NA	NA	NA	24	31190021	31190022	Intron (NA, intron 2 of 1)	24	31243910	31265613	21704	1	SGK2-201	-53840	NA	NA	NA	Intron	610835
cg24866378	6.047247451	-3.54595325	hyper in axisX, hypo in axisY	gene:ENSCAFG00040024666	yes	NA	NA	NA	NA	30	29025301	29025302	Distal Intergenic	30	29043053	29043895	843	2	transcript:ENSCAFT00040045936	18594	NA	NA	NA	Intergenic_downstream	NA
cg25101569	-3.867247741	1.614560748	hypo in axisX, no change in axisY	TSHZ2	NA	NA	NA	yes	NA	24	39125374	39125375	Distal Intergenic	24	39048511	39119329	70819	1	TSHZ2-202	76815	NA	NA	NA	Intergenic_downstream	106557707
cg25128794	3.718744151	-4.14271879	hyper in axisX, hypo in axisY	POU4F3	yes	NA	NA	NA	NA	2	38238345	38238346	Distal Intergenic	2	38292275	38295020	2746	1	POU4F3-201	-53930	NA	NA	NA	Intergenic_upstream	487200
cg25244901	3.634697318	-3.69820898	hyper in axisX, hypo in axisY	ACVR2A	yes	NA	NA	NA	NA	19	49762766	49762767	Intron (ACVR2A-201/ACVR2A, intron 2 of 8)	19	49759827	49841901	82075	1	ACVR2A-201	2939	ACVR2A-201;ACVR2A-202;ACVR2A-203	ACVR2A;ACVR2A;ACVR2A	0;0;0	Intron	476140
cg25296072	3.693242772	-1.634684911	hyper in axisX, no change in axisY	NLGN2	NA	NA	NA	yes	NA	5	32411092	32411093	Promoter (1-2kb)	5	32412828	32422338	9511	1	NLGN2-201	-1735	NLGN2-201;TMEM256-201	NLGN2;TMEM256	0;-2459	Promoter	479482
cg25326740	4.431296463	-1.825442295	hyper in axisX, no change in axisY	PTCH1	NA	NA	NA	yes	NA	1	71362337	71362338	Intron (PTCH1-201/PTCH1, intron 1 of 23)	1	71354856	71423380	68525	1	PTCH1-201	7433	PTCH1-201;PTCH1-203;PTCH1-204;PTCH1-202;PTCH1-205;PTCH1-206;PTCH1-209;PTCH1-207;PTCH1-208	PTCH1;PTCH1;PTCH1;PTCH1;PTCH1;PTCH1;PTCH1;PTCH1;PTCH1	0;0;0;0;0;0;0;0;0	Intron	484137
cg25332315	5.363769376	-3.708226982	hyper in axisX, hypo in axisY	ZBTB20	yes	NA	NA	NA	NA	33	18663197	18663198	Intron (ZBTB20-203/ZBTB20, intron 2 of 4)	33	18582350	18813893	231544	2	ZBTB20-203	150647	ZBTB20-203	ZBTB20	0	Intron	487987
cg25383995	4.409824624	-3.612265238	hyper in axisX, hypo in axisY	MIDN	yes	NA	NA	NA	NA	20	57337782	57337783	Exon (MIDN-202/MIDN, exon 2 of 6)	20	57335624	57340424	4801	2	MIDN-202	2641	MIDN-202;MIDN-203;MIDN-201	MIDN;MIDN;MIDN	0;0;0	Exon	485087
cg25555461	-3.443951837	1.126126983	hypo in axisX, no change in axisY	C4orf54	NA	NA	NA	yes	NA	32	21854850	21854851	Exon (C4orf54-201/C4orf54, exon 1 of 1)	32	21851098	21856512	5415	2	C4orf54-201	1613	C4orf54-201	C4orf54	0	Exon	NA
cg25609640	3.774183152	-4.275740525	hyper in axisX, hypo in axisY	TCF4	yes	NA	NA	NA	NA	1	20160533	20160534	Intron (TCF4-201/TCF4, intron 4 of 18)	1	20000058	20356859	356802	1	TCF4-201	160475	TCF4-201;TCF4-202;TCF4-203;TCF4-204;TCF4-205;TCF4-206;TCF4-207	TCF4;TCF4;TCF4;TCF4;TCF4;TCF4;TCF4	0;0;0;0;0;0;0	Intron	403949
cg25656168	3.817572184	-1.672385515	hyper in axisX, no change in axisY	PSMD2	NA	NA	NA	yes	NA	34	17140515	17140516	Intron (PSMD2-202/PSMD2, intron 20 of 20)	34	17124893	17206348	81456	1	PSMD2-202	15574	PSMD2-202;EIF4G1-201;EIF4G1-202;EIF4G1-203;EIF4G1-204	PSMD2;EIF4G1;EIF4G1;EIF4G1;EIF4G1	0;0;0;0;0	Intron	478654
cg25946283	3.756531183	-3.393271149	hyper in axisX, hypo in axisY	ZBTB20	yes	NA	NA	NA	NA	33	18696677	18696678	Intron (ZBTB20-203/ZBTB20, intron 2 of 4)	33	18582350	18813893	231544	2	ZBTB20-203	117215	ZBTB20-203	ZBTB20	0	Intron	487987
cg26072749	4.440047075	-4.780040321	hyper in axisX, hypo in axisY	HOXB4	yes	NA	NA	NA	NA	9	24404790	24404791	Promoter (1-2kb)	9	24401599	24403219	1621	2	HOXB4-201	-1523	HOXB4-201	HOXB4	0	Exon	608915
cg26114029	4.286608417	-3.408091129	hyper in axisX, hypo in axisY	ZCCHC7	yes	NA	NA	NA	NA	11	53280558	53280559	Intron (ZCCHC7-201/ZCCHC7, intron 5 of 7)	11	53047644	53293891	246248	1	ZCCHC7-201	232914	ZCCHC7-201	ZCCHC7	0	Intron	481611
cg26132310	4.66881351	-3.542048139	hyper in axisX, hypo in axisY	BCL11A	yes	NA	NA	NA	NA	10	61387238	61387239	Exon (BCL11A-202/BCL11A, exon 2 of 5)	10	61295480	61394699	99220	2	BCL11A-201	7460	BCL11A-201;BCL11A-202;BCL11A-203;BCL11A-204;BCL11A-205;BCL11A-206;BCL11A-207	BCL11A;BCL11A;BCL11A;BCL11A;BCL11A;BCL11A;BCL11A	0;0;0;0;0;0;0	Exon	481381
cg26257324	5.730202346	-3.542918058	hyper in axisX, hypo in axisY	ZBTB20	yes	NA	NA	NA	NA	33	18663554	18663555	Intron (ZBTB20-203/ZBTB20, intron 2 of 4)	33	18582350	18813893	231544	2	ZBTB20-203	150290	ZBTB20-203	ZBTB20	0	Intron	487987
cg26285771	4.289353347	-3.463744368	hyper in axisX, hypo in axisY	NAA30	yes	NA	NA	NA	NA	8	32799497	32799498	Exon (NAA30-201A30, exon 3 of 5)	8	32793016	32810620	17605	1	NAA30-201	6481	NAA30-201;NAA30-202	NAA30;NAA30	0;0	Exon	612880
cg26290885	4.248024552	-4.538389615	hyper in axisX, hypo in axisY	CBFB	yes	NA	NA	NA	NA	5	82568490	82568491	Intron (CBFB-201/CBFB, intron 2 of 5)	5	82515879	82574190	58312	2	CBFB-201	5699	CBFB-201	CBFB	0	Intron	479690
cg26495931	4.51998509	-3.519800597	hyper in axisX, hypo in axisY	BCL11A	yes	NA	NA	NA	NA	10	61387225	61387226	Exon (BCL11A-202/BCL11A, exon 2 of 5)	10	61295480	61394699	99220	2	BCL11A-201	7473	BCL11A-201;BCL11A-202;BCL11A-203;BCL11A-204;BCL11A-205;BCL11A-206;BCL11A-207	BCL11A;BCL11A;BCL11A;BCL11A;BCL11A;BCL11A;BCL11A	0;0;0;0;0;0;0	Exon	481381
cg26698347	4.622544193	-5.331079189	hyper in axisX, hypo in axisY	HDAC7	yes	NA	NA	NA	NA	27	6934744	6934745	Promoter (1-2kb)	27	6935822	6972477	36656	1	HDAC7-202	-1078	HDAC7-201;HDAC7-202;HDAC7-203	HDAC7;HDAC7;HDAC7	0;0;0	Promoter	486589
cg26811530	4.189459162	-3.781640224	hyper in axisX, hypo in axisY	MLLT3	yes	NA	NA	NA	NA	11	39571886	39571887	Intron (MLLT3-203/MLLT3, intron 8 of 10)	11	39561574	39836864	275291	2	MLLT3-201	264929	MLLT3-201;MLLT3-202;MLLT3-203;MLLT3-204;MLLT3-205	MLLT3;MLLT3;MLLT3;MLLT3;MLLT3	0;0;0;0;0	Intron	481556
cg27124812	4.051486034	-4.062393068	hyper in axisX, hypo in axisY	RSBN1	yes	NA	NA	NA	NA	17	51495344	51495345	Exon (RSBN1-201/RSBN1, exon 2 of 7)	17	51466328	51507531	41204	2	RSBN1-201	12186	RSBN1-201	RSBN1	0	Exon	475802
cg27520705	4.207930172	-3.401012485	hyper in axisX, hypo in axisY	DPYD	yes	NA	NA	NA	NA	6	52288465	52288466	Intron (DPYD-208/DPYD, intron 13 of 23)	6	51820213	52624395	804183	1	DPYD-208	468204	DPYD-208;DPYD-201;DPYD-202;DPYD-203;DPYD-204;DPYD-205;DPYD-206;DPYD-207;DPYD-209	DPYD;DPYD;DPYD;DPYD;DPYD;DPYD;DPYD;DPYD;DPYD	0;0;0;0;0;0;0;0;0	Intron	479935
cg27521327	5.586129289	-5.019975576	hyper in axisX, hypo in axisY	SZRD1	yes	NA	NA	NA	NA	2	78728831	78728832	Exon (SZRD1-207/SZRD1, exon 3 of 4)	2	78675211	78749509	74299	2	SZRD1-204	20677	SZRD1-204;SZRD1-208;SZRD1-207	SZRD1;SZRD1;SZRD1	0;0;0	Exon	608518
cg27605062	5.372214778	-4.047677189	hyper in axisX, hypo in axisY	ETAA1	yes	NA	NA	NA	NA	10	67028146	67028147	Distal Intergenic	10	67334223	67346420	12198	1	ETAA1-201	-306125	NA	NA	NA	Intergenic_upstream	474621
cg27643609	3.859958775	-3.862171034	hyper in axisX, hypo in axisY	BCL11A	yes	NA	NA	NA	NA	10	61411239	61411240	Distal Intergenic	10	61295480	61394699	99220	2	BCL11A-201	-16589	NA	NA	NA	Intergenic_upstream	481381
cg27702990	4.625570962	-3.76866469	hyper in axisX, hypo in axisY	MYCN	yes	NA	NA	NA	NA	17	11887261	11887262	Distal Intergenic	17	11709118	11713771	4654	1	MYCN-201	178144	NA	NA	NA	Intergenic_downstream	482978
cg27704491	4.56621454	-3.422958474	hyper in axisX, hypo in axisY	MYCN	yes	NA	NA	NA	NA	17	11887278	11887279	Distal Intergenic	17	11709118	11713771	4654	1	MYCN-201	178209	NA	NA	NA	Intergenic_downstream	482978
