# Supplementary material for: DNA methylation clocks for dogs and humans
Source: Proc Natl Acad Sci U S A. 2022 May 17;119(21):e2120887119. doi: 10.1073/pnas.2120887119 (PMC9173771; doi:10.1073/pnas.2120887119)
Supplement: Supplementary File [file pnas.2120887119.sd05.csv]

EWAS	index	Category	trait	population	Gender	PMID	note	class	cutoff	GWAS	Overlap	P	OverlapGenes	OverlapGenes.CpG
Age	1	Neurodegenerative disorder	Age-related Macular degeneration (AMD)	EUR+ASN	All	23455636		pos	0.025	AMD	39/624	1.10E-05	PAX6;SFTA3;C1orf61;CNNM2;JAG1;LHX9	cg03143781;cg21777070;cg08811838;cg21767196;cg13245152;cg05798256;cg17531339;cg04567783;cg04638311;cg08766215;cg01351663;cg23281380;cg06839075;cg16184756;cg26912563;cg02770983;cg22627187;cg16573309;cg25957641;cg23541754;cg27533327;cg01752792;cg24181917;cg00953859;cg25764105;cg15344031;cg22942788;cg13192313;cg12434982;cg10945917;cg02865068;cg19718154;cg24727366;cg05399218;cg05303018;cg11827910;cg0…
Age	2	Neurodegenerative disorder	AMD Geographic Atrophy	EUR+ASN	All	23455636		pos	0.025	AMD GA	50/589	3.12E-11	UNCX;LHFPL4;BMP4;EVX1;NR4A3;LHX9;SFRP1	cg01037009;cg11084334;cg11436350;cg10260267;cg01930645;cg20407055;cg06677854;cg11656502;cg04918691;cg00860838;cg05825073;cg03450918;cg05589845;cg10125423;cg08256909;cg21197193;cg13151303;cg13433256;cg21423577;cg21187101;cg20168281;cg09367901;cg08406509;cg00090184;cg13078884;cg15846956;cg09397298;cg22756866;cg01027323;cg03286705;cg00703091;cg02632077;cg16547543;cg14139150;cg27145074;cg23213342;cg2…
Age	3	Neurodegenerative disorder	AMD Neovascular	EUR+ASN	All	23455636		pos	0.025	AMD NEO	30/463	5.76E-05	SLC12A5;SFTA3;LOC645323;CNNM2;PPFIA3;JAG1;LHX9;IGSF9B	cg07547549;cg09075088;cg15298164;cg21777070;cg03682073;cg06173875;cg12620743;cg21508838;cg11339341;cg11636414;cg26722693;cg08766215;cg01351663;cg23281380;cg16184756;cg16198067;cg22627187;cg10452170;cg15503346;cg16573309;cg15287882;cg25957641;cg27533327;cg25657187;cg15344031;cg02466947;cg13192313;cg12434982;cg20277230;cg06132693
Age	9	Inflammatory diseases	IBD	EUR	All	26192919		neg	0.025	IBD	29/494	0.000391647	EBF1;NKX2-3;BSN;CYLD;ARIH2;GALC;ZBTB7B;REV3L	cg08933507;cg19090691;cg24396269;cg26226211;cg23698708;cg05601676;cg08305575;cg08049977;cg00203745;cg18701104;cg02918319;cg10815820;cg15219744;cg10382585;cg18207715;cg19690914;cg24290201;cg05347832;cg00013189;cg12942661;cg03998126;cg03144319;cg14015269;cg15397234;cg09140290;cg06931807;cg05372452;cg24322955;cg11368968
Age	11	Inflammatory diseases	IBD Ulcerative colitis	EUR	All	26192919		neg	0.025	IBD.UC	35/624	0.00024604	HTA;EBF1;NKX2-3;ZFHX3;NR5A2;BSN;ARIH2;RNF165;REV3L	cg08378313;cg08933507;cg19090691;cg24396269;cg26226211;cg23698708;cg06055418;cg04241940;cg05601676;cg08305575;cg08049977;cg00203745;cg18701104;cg02918319;cg10815820;cg16961544;cg15219744;cg10382585;cg19690914;cg24290201;cg15188056;cg05347832;cg00013189;cg12942661;cg26497004;cg01733991;cg03998126;cg03144319;cg07232817;cg17744986;cg14015269;cg15397234;cg09140290;cg06931807;cg11368968
Age	13	Neuropsychiatric disorder	ADHD	All	All	20732625		pos	0.025	ADHD	48/991	0.005970162	PAX5;NR2F2;TBR1;COX8C;PPFIA3;KCNN2	cg11551236;cg16861303;cg06561106;cg19826364;cg14609865;cg21115959;cg01153166;cg26616428;cg12879445;cg06997801;cg08373745;cg19107290;cg02119111;cg03934905;cg13424698;cg20766695;cg12460473;cg00154486;cg19583211;cg04879029;cg12974733;cg05757789;cg11235379;cg10452170;cg19818696;cg23925685;cg13853159;cg15456301;cg00535482;cg17454263;cg03571891;cg01961426;cg23042706;cg16071226;cg00672555;cg22446589;cg0…
Age	28	GIANT Body fat distribution	HipadjBMI AllAncestries(Females)	ALL	F	25673412		pos	0.025	HIPadjBMI_FEMALES_AllAncestries	32/679	0.030342342	HOXC9;SIX1;LIN28B;IGF2BP3;PRRX1;PITX1;HOXC13;HOXC11;TBX5;HOXC10;HOXC12;SCUBE3;FAM53A;PTCH1;RARA	cg16083580;cg26595493;cg04560456;cg00764339;cg23088328;cg16725383;cg25636884;cg16443764;cg09499172;cg07892422;cg12017700;cg15304357;cg00612925;cg06695854;cg21907579;cg03591776;cg14679255;cg14679255;cg19884962;cg19884962;cg18633980;cg10810799;cg05897263;cg04166812;cg22044564;cg21599094;cg25845698;cg05879189;cg01640606;cg15147429;cg24399485;cg25140691
Age	29	GIANT Body fat distribution	HipadjBMI EUR (Females)	EUR	F	25673412		pos	0.025	HIPadjBMI_FEMALES_EUR	36/706	0.0075351	HOXC9;SIX1;LIN28B;IGF2BP3;PRRX1;PITX1;SGSM2;HOXC13;HOXC11;TBX5;HOXC10;SMG6;HOXC12;SCUBE3;FAM53A;PTCH1;RARA	cg16083580;cg26595493;cg04560456;cg00764339;cg23088328;cg16725383;cg25636884;cg16443764;cg24357465;cg09499172;cg09775837;cg07892422;cg12017700;cg01928647;cg15304357;cg00612925;cg06695854;cg21907579;cg03591776;cg14679255;cg14679255;cg19884962;cg19884962;cg06569016;cg18633980;cg10810799;cg05897263;cg04166812;cg22044564;cg21599094;cg25845698;cg05879189;cg01640606;cg15147429;cg24399485;cg25140691
Age	31	GIANT Body fat distribution	Waist circumference EUR	EUR	M & F	25673412		pos	0.025	WC_COMBINED_EUR	70/1470	0.001578179	ONECUT1;HOXC9;CADM1;HOXC4;CNNM2;BDNF;LMX1B;HOXC11;TFAP2B;HOXC10;NPAS1;SYPL2;IGSF9B	cg00362487;cg24265558;cg25577821;cg16083580;cg01049455;cg12285768;cg01161204;cg05296643;cg08275605;cg16492924;cg25656918;cg13082504;cg09062456;cg17026220;cg22746470;cg22627187;cg27201382;cg17547334;cg21487207;cg25957641;cg15304357;cg04585017;cg05731702;cg27533327;cg01342051;cg17267699;cg05420466;cg05960393;cg06280003;cg15436708;cg01262663;cg16675758;cg03553364;cg19615848;cg14679255;cg14679255;cg1…
Age	36	GIANT Body fat distribution	Waist circumferenceadjBMI AllAncestries	ALL	M & F	25673412		pos	0.025	WCadjBMI_COMBINED_AllAncestries	75/1218	2.19E-07	HOXA13;MEIS2;POLG;HOXC9;EVX1;LIN28B;NPAS4;HOXC4;HOXA11;TBX18;HOXC13;TBX4;HOXC11;HOXC10;TBX15;HOXC12;SCUBE3;PTCH1	cg26512254;cg09890636;cg20397004;cg16083580;cg11656502;cg04560456;cg22251797;cg05825073;cg16725383;cg25636884;cg10752869;cg04211240;cg05589845;cg05296643;cg16492924;cg24504442;cg13433256;cg25473942;cg20168281;cg09062456;cg09817427;cg09499172;cg07892422;cg08406509;cg17026220;cg11686722;cg13078884;cg07869780;cg16848740;cg17866805;cg00703091;cg18026558;cg21487207;cg15304357;cg05847769;cg01342051;cg1…
Age	37	GIANT Body fat distribution	Waist circumferenceadjBMI EUR	EUR	M & F	25673412		pos	0.025	WCadjBMI_COMBINED_EUR	78/1246	6.33E-08	HOXA13;MEIS2;POLG;HOXC9;EVX1;LIN28B;NPAS4;HOXC4;HOXA11;TBX18;HOXC13;NOG;TBX4;HOXC11;HOXC10;TBX15;HOXC12;SCUBE3;PTCH1	cg26512254;cg09890636;cg20397004;cg16083580;cg11656502;cg04560456;cg22251797;cg05825073;cg16725383;cg25636884;cg10752869;cg04211240;cg05589845;cg05296643;cg16492924;cg24504442;cg13433256;cg25473942;cg20168281;cg09062456;cg09817427;cg09499172;cg07892422;cg08406509;cg20265593;cg17026220;cg11686722;cg13078884;cg07869780;cg16848740;cg17866805;cg00703091;cg18026558;cg21487207;cg15304357;cg05847769;cg0…
Age	38	GIANT Body fat distribution	Waist circumferenceadjBMI AllAncestries(Males)	ALL	M	25673412		pos	0.025	WCadjBMI_MALES_AllAncestries	64/1118	1.76E-05	HOXA13;HOXC9;EVX1;LIN28B;PRRX1;HOXC4;HOXA11;HOXC13;TBX4;KCNJ4;HOXC11;BSX;HOXC10;TBX15;HOXC12;WNT3;PTCH1	cg26512254;cg16083580;cg11656502;cg04560456;cg23088328;cg05825073;cg16725383;cg25636884;cg05589845;cg05296643;cg16492924;cg13433256;cg25473942;cg20168281;cg09062456;cg09499172;cg07892422;cg08406509;cg17026220;cg13078884;cg07869780;cg16848740;cg17866805;cg00703091;cg06488465;cg18026558;cg21487207;cg15304357;cg12783911;cg01342051;cg17267699;cg14503550;cg06280003;cg15436708;cg08479590;cg03553364;cg2…
Age	39	GIANT Body fat distribution	Waist circumferenceadjBMI EUR (Males)	EUR	M	25673412		pos	0.025	WCadjBMI_MALES_EUR	62/1036	6.20E-06	HOXA13;HOXC9;EVX1;LIN28B;PRRX1;HOXC4;HOXA11;HOXC13;TBX4;HOXC11;BSX;HOXC10;TBX15;HOXC12;PTCH1	cg26512254;cg16083580;cg11656502;cg04560456;cg23088328;cg05825073;cg16725383;cg25636884;cg05589845;cg05296643;cg16492924;cg13433256;cg25473942;cg20168281;cg09062456;cg09499172;cg07892422;cg08406509;cg17026220;cg13078884;cg07869780;cg16848740;cg17866805;cg00703091;cg18026558;cg21487207;cg15304357;cg12783911;cg01342051;cg17267699;cg14503550;cg06280003;cg15436708;cg08479590;cg03553364;cg20953704;cg2…
Age	40	GIANT Body fat distribution	Waist circumferenceadjBMI AllAncestries(Females)	ALL	F	25673412		pos	0.025	WCadjBMI_FEMALES_AllAncestries	60/1073	6.22E-05	HOXA13;HOXC9;LIN28B;HOXC4;HOXA11;HOXC13;NOG;TBX4;CNNM2;HOXC11;HOXC10;TBX15;PPP2R2A;HOXC12;WNT3;PTCH1	cg26512254;cg16083580;cg04560456;cg16725383;cg25636884;cg05296643;cg16492924;cg25473942;cg09062456;cg09499172;cg07892422;cg20265593;cg17026220;cg07869780;cg22627187;cg16848740;cg17866805;cg18026558;cg21487207;cg25957641;cg15304357;cg27533327;cg01342051;cg17267699;cg14503550;cg06280003;cg15436708;cg08479590;cg03553364;cg20953704;cg27060443;cg19615848;cg14679255;cg14679255;cg01134518;cg19884962;cg1…
Age	41	GIANT Body fat distribution	Waist circumferenceadjBMI EUR (Females)	EUR	F	25673412		pos	0.025	WCadjBMI_FEMALES_EUR	60/1077	6.89E-05	HOXA13;HOXC9;LIN28B;HOXC4;HOXA11;HOXC13;NOG;TBX4;CNNM2;HOXC11;HOXC10;TBX15;PPP2R2A;HOXC12;WNT3;PTCH1	cg26512254;cg16083580;cg04560456;cg16725383;cg25636884;cg05296643;cg16492924;cg25473942;cg09062456;cg09499172;cg07892422;cg20265593;cg17026220;cg07869780;cg22627187;cg16848740;cg17866805;cg18026558;cg21487207;cg25957641;cg15304357;cg27533327;cg01342051;cg17267699;cg14503550;cg06280003;cg15436708;cg08479590;cg03553364;cg20953704;cg27060443;cg19615848;cg14679255;cg14679255;cg01134518;cg19884962;cg1…
Age	42	GIANT Body fat distribution	Waist to hip ratio AllAncestries	ALL	M & F	25673412		pos	0.025	WHR_COMBINED_AllAncestries	101/1585	2.40E-10	HOXA13;ONECUT1;HOXC9;BARHL2;MSI1;EVX1;HOXC4;H2AFY;NR4A3;HOXA11;HOXC13;SOBP;BDNF;HOXC11;TFAP2B;HOXC10;NPAS1;TBX15;HOXC12;NEUROG1	cg26512254;cg00362487;cg24265558;cg25577821;cg16083580;cg18459384;cg09879581;cg11656502;cg01329059;cg01049455;cg05825073;cg12285768;cg09176054;cg13486820;cg05589845;cg05296643;cg08275605;cg16443764;cg16492924;cg08256909;cg13433256;cg25473942;cg20168281;cg09062456;cg09499172;cg07892422;cg08406509;cg17026220;cg19354346;cg22746470;cg07158747;cg13078884;cg24879798;cg16848740;cg17866805;cg27201382;cg2…
Age	43	GIANT Body fat distribution	Waist to hip ratio EUR	EUR	M & F	25673412		pos	0.025	WHR_COMBINED_EUR	100/1664	6.42E-09	HOXA13;ONECUT1;HOXC9;BARHL2;MSI1;EVX1;HOXC4;H2AFY;HOXA11;HOXC13;SOBP;BDNF;HOXC11;TFAP2B;HOXC10;NPAS1;TBX15;HOXC12;NEUROG1	cg26512254;cg00362487;cg24265558;cg25577821;cg16083580;cg18459384;cg09879581;cg11656502;cg01329059;cg01049455;cg05825073;cg12285768;cg09176054;cg13486820;cg05589845;cg05296643;cg08275605;cg16443764;cg16492924;cg13433256;cg25473942;cg20168281;cg09062456;cg09499172;cg07892422;cg08406509;cg17026220;cg19354346;cg22746470;cg07158747;cg13078884;cg24879798;cg16848740;cg17866805;cg27201382;cg24970974;cg0…
Age	44	GIANT Body fat distribution	Waist to hip ratio AllAncestries(Males)	ALL	M	25673412		pos	0.025	WHR_MALES_AllAncestries	80/1360	5.46E-07	HOXA13;ONECUT1;HOXC9;BARHL2;MSI1;HOXC4;HOXA11;SEZ6;BDNF;HOXC11;TFAP2B;HOXC10;TBX15;SLC17A6	cg26512254;cg00362487;cg24265558;cg25577821;cg16083580;cg18459384;cg09879581;cg01329059;cg01049455;cg12285768;cg09176054;cg13486820;cg05296643;cg08275605;cg16492924;cg25473942;cg09062456;cg17026220;cg22746470;cg07158747;cg13272546;cg16848740;cg17866805;cg27201382;cg24970974;cg18026558;cg21487207;cg15304357;cg04585017;cg05731702;cg01342051;cg17267699;cg25854701;cg14503550;cg02845962;cg00793219;cg0…
Age	45	GIANT Body fat distribution	Waist to hip ratio EUR (Males)	EUR	M	25673412		pos	0.025	WHR_MALES_EUR	79/1369	1.35E-06	HOXA13;ONECUT1;HOXC9;BARHL2;MSI1;HOXC4;HOXA11;SEZ6;BDNF;HOXC11;TFAP2B;HOXC10;TBX15	cg26512254;cg00362487;cg24265558;cg25577821;cg16083580;cg18459384;cg09879581;cg01329059;cg01049455;cg12285768;cg09176054;cg13486820;cg05296643;cg08275605;cg16492924;cg25473942;cg09062456;cg17026220;cg22746470;cg07158747;cg13272546;cg16848740;cg17866805;cg27201382;cg24970974;cg18026558;cg21487207;cg15304357;cg04585017;cg05731702;cg01342051;cg17267699;cg25854701;cg14503550;cg02845962;cg00793219;cg0…
Age	46	GIANT Body fat distribution	Waist to hip ratio AllAncestries(Females)	ALL	F	25673412		pos	0.025	WHR_FEMALES_AllAncestries	102/1363	1.40E-14	UNCX;RCN1;HOXC9;HOXC4;H2AFY;HOXC13;SOBP;NRG2;CNNM2;BDNF;LMX1B;HOXC11;HOXC10;NPAS1;TBX15;HOXC12;WNT3;PTCH1	cg01037009;cg03143781;cg11436350;cg16083580;cg10260267;cg06677854;cg05296643;cg10125423;cg16443764;cg16492924;cg21197193;cg13151303;cg04638311;cg21423577;cg21187101;cg09062456;cg09499172;cg07892422;cg26912563;cg17026220;cg19354346;cg22515103;cg00090184;cg15846956;cg09397298;cg22756866;cg24879798;cg01027323;cg03286705;cg22627187;cg27201382;cg17547334;cg02632077;cg21487207;cg25957641;cg15304357;cg2…
Age	47	GIANT Body fat distribution	Waist to hip ratio EUR (Females)	EUR	F	25673412		pos	0.025	WHR_FEMALES_EUR	120/1442	4.44E-16	UNCX;RCN1;HOXC9;BARHL2;HOXC4;VSX2;H2AFY;HOXC13;SOBP;NRG2;CNNM2;LMX1B;HOXC11;HOXC10;NPAS1;TBX15;PPP2R2A;HOXC12;PTCH1	cg01037009;cg03143781;cg11436350;cg16083580;cg10260267;cg18459384;cg06677854;cg13486820;cg05296643;cg23118730;cg10125423;cg16443764;cg16492924;cg21197193;cg13151303;cg04638311;cg21423577;cg21187101;cg09062456;cg09499172;cg07892422;cg26912563;cg17026220;cg19354346;cg22515103;cg07158747;cg00090184;cg15846956;cg09397298;cg22756866;cg24879798;cg01027323;cg03286705;cg22627187;cg17547334;cg10707128;cg2…
Age	48	GIANT Body fat distribution	Waist to hip ratioadjBMI AllAncestries	ALL	M & F	25673412		pos	0.025	WHRadjBMI_COMBINED_AllAncestries	75/1179	6.04E-08	HOXA13;HOXC9;BARHL2;EVX1;HOXC4;H2AFY;HOXA11;HOXC13;HOXC11;HOXC10;TBX15;HOXC12;NEUROG1	cg26512254;cg16083580;cg18459384;cg11656502;cg05825073;cg13486820;cg05589845;cg05296643;cg16443764;cg16492924;cg13433256;cg25473942;cg20168281;cg09062456;cg09499172;cg07892422;cg08406509;cg17026220;cg07158747;cg13078884;cg16848740;cg17866805;cg24970974;cg00703091;cg18026558;cg21487207;cg15304357;cg01342051;cg17267699;cg25854701;cg14503550;cg02845962;cg00793219;cg06280003;cg15436708;cg08479590;cg0…
Age	49	GIANT Body fat distribution	Waist to hip ratioadjBMI EUR	EUR	M & F	25673412		pos	0.025	WHRadjBMI_COMBINED_EUR	59/1210	0.002132348	HOXA13;HOXC9;EVX1;HOXC4;H2AFY;HOXA11;HOXC13;TBX4;HOXC11;HOXC10;TBX15;HOXC12;NEUROG1	cg26512254;cg16083580;cg11656502;cg05825073;cg05589845;cg05296643;cg16443764;cg16492924;cg13433256;cg25473942;cg20168281;cg09062456;cg09499172;cg07892422;cg08406509;cg17026220;cg13078884;cg07869780;cg16848740;cg17866805;cg00703091;cg18026558;cg21487207;cg15304357;cg01342051;cg17267699;cg14503550;cg06280003;cg15436708;cg08479590;cg03553364;cg20953704;cg27060443;cg03591776;cg19615848;cg14679255;cg1…
Age	50	GIANT Body fat distribution	Waist to hip ratioadjBMI AllAncestries(Males)	ALL	M	25673412		pos	0.025	WHRadjBMI_MALES_AllAncestries	64/967	1.46E-07	HOXA13;EBF3;HOXC9;EVX1;HOXC4;HOXA11;HOXC13;HOXC11;TFAP2B;CDK5R2;HOXC10;TBX15;HOXC12	cg26512254;cg14283980;cg16083580;cg11656502;cg05825073;cg05589845;cg05296643;cg16492924;cg13433256;cg25473942;cg20168281;cg09062456;cg09499172;cg07892422;cg08406509;cg17026220;cg13078884;cg16789680;cg16848740;cg17866805;cg00703091;cg18026558;cg21487207;cg15304357;cg05731702;cg01342051;cg16831573;cg17267699;cg14503550;cg06280003;cg15436708;cg08479590;cg03553364;cg20953704;cg27060443;cg19615848;cg1…
Age	51	GIANT Body fat distribution	Waist to hip ratioadjBMI EUR (Males)	EUR	M	25673412		pos	0.025	WHRadjBMI_MALES_EUR	61/959	1.08E-06	HOXA13;EBF3;HOXC9;EVX1;HOXC4;HOXA11;HOXC13;HOXC11;CDK5R2;HOXC10;TBX15;HOXC12;MKI67	cg26512254;cg14283980;cg16083580;cg11656502;cg05825073;cg05589845;cg05296643;cg16492924;cg13433256;cg25473942;cg20168281;cg09062456;cg09499172;cg07892422;cg08406509;cg17026220;cg13078884;cg16789680;cg16848740;cg17866805;cg00703091;cg18026558;cg21487207;cg15304357;cg01342051;cg16831573;cg17267699;cg14503550;cg06280003;cg15436708;cg08479590;cg03553364;cg20953704;cg27060443;cg19615848;cg14679255;cg1…
Age	52	GIANT Body fat distribution	Waist to hip ratioadjBMI AllAncestries(Females)	ALL	F	25673412		pos	0.025	WHRadjBMI_FEMALES_AllAncestries	87/1198	6.86E-12	HOXA13;UNCX;HOXC9;HOXC4;H2AFY;HOXA11;HOXC13;SOBP;CNNM2;HOXC11;HOXC10;TBX15;HOXC12	cg26512254;cg01037009;cg11436350;cg16083580;cg10260267;cg06677854;cg05296643;cg10125423;cg16443764;cg16492924;cg21197193;cg13151303;cg21423577;cg25473942;cg21187101;cg09062456;cg09499172;cg07892422;cg17026220;cg19354346;cg00090184;cg15846956;cg09397298;cg22756866;cg24879798;cg01027323;cg03286705;cg22627187;cg16848740;cg17866805;cg18026558;cg02632077;cg21487207;cg25957641;cg15304357;cg27533327;cg0…
Age	53	GIANT Body fat distribution	Waist to hip ratioadjBMI EUR (Females)	EUR	F	25673412		pos	0.025	WHRadjBMI_FEMALES_EUR	87/1174	2.34E-12	HOXA13;UNCX;HOXC9;HOXC4;H2AFY;HOXA11;HOXC13;SOBP;CNNM2;HOXC11;HOXC10;TBX15;HOXC12	cg26512254;cg01037009;cg11436350;cg16083580;cg10260267;cg06677854;cg05296643;cg10125423;cg16443764;cg16492924;cg21197193;cg13151303;cg21423577;cg25473942;cg21187101;cg09062456;cg09499172;cg07892422;cg17026220;cg19354346;cg00090184;cg15846956;cg09397298;cg22756866;cg24879798;cg01027323;cg03286705;cg22627187;cg16848740;cg17866805;cg18026558;cg02632077;cg21487207;cg25957641;cg15304357;cg27533327;cg0…
Age	54	GIANT BMI & Height	BMI	EUR	All	25673413		pos	0.025	BMI	53/1183	0.016825508	OSR2;ZNF536;KCNG3;SIX3;CADM1;CNNM2;BDNF;LMX1B;TFAP2B;NPAS1;HES5;PSD2	cg15131523;cg24765252;cg09082380;cg04388989;cg13868888;cg27553955;cg16337006;cg18120675;cg25283972;cg20271991;cg01161204;cg13163729;cg25656918;cg24059119;cg13082504;cg03399957;cg22627187;cg21846055;cg27201382;cg17547334;cg00634704;cg23567910;cg11156581;cg25957641;cg16869898;cg05731702;cg27533327;cg05420466;cg07221146;cg05960393;cg01262663;cg16675758;cg15734784;cg02839060;cg08776208;cg26491213;cg1…
Age	58	Neurodegenerative disorder	FTD with motor neuron disease	EUR	All	24943344		neg	0.025	FTD_MND	39/960	0.029116556	ZNF521;HDGFL1;ARRDC3;RPL23P8;CDH23;CADM1;LOC647946;ARID5B;PMFBP1;EWSR1;ZNF703;PANK1;C1orf100;TSHZ2;GALC	cg14855956;cg22320967;cg13608832;cg21636615;cg20527060;cg23392153;cg15580396;cg23432399;cg23916454;cg16870887;cg01528388;cg13247135;cg18649537;cg10525355;cg19277827;cg04956792;cg15746205;cg07493173;cg21598466;cg03882802;cg13359227;cg14362113;cg22250678;cg14703691;cg12935781;cg01602213;cg24301614;cg14416589;cg21836885;cg02670721;cg18669384;cg25723577;cg03152557;cg01001431;cg01718371;cg05372452;cg2…
Age	59	Neurodegenerative disorder	FTD progressive non-fluent aphasia	EUR	All	24943344		pos	0.025	FTD_PNFA	79/964	-2.22E-16	UNCX;XKR6;PAX6;EBF3;POU3F3;LIN28B;IGF2BP3;C14orf179;TBX18;PBX3;NPAS1;NXPH1;RBMS3	cg01037009;cg17136263;cg03143781;cg14283980;cg18141557;cg08811838;cg11436350;cg10260267;cg20291049;cg06677854;cg21767196;cg04560456;cg00764339;cg13245152;cg16725383;cg25636884;cg10125423;cg05798256;cg21197193;cg04567783;cg16636772;cg05506365;cg13151303;cg24664689;cg04638311;cg06405929;cg21423577;cg21187101;cg13529847;cg09817427;cg06839075;cg26912563;cg02770983;cg21447090;cg00090184;cg15846956;cg1…
Age	60	Neurodegenerative disorder	FTD semantic dementia	EUR	All	24943344		neg	0.025	FTD_SD	61/1392	0.001514202	SATB1;MEIS2;HDAC7;NFIB;ZEB2;GSK3B;RNF220;LOC441204;SMG7;CETN3;CDC5L;CCNH;KIAA1267;ISL1;DCDC1;FBXO8;ELAVL4;KIAA0087;PCDH10;FMNL2;PEBP4	cg23418942;cg23108415;cg00183899;cg05692692;cg16184138;cg26457089;cg05314634;cg26698347;cg02929405;cg21674989;cg18349527;cg03624519;cg15343900;cg03625898;cg06003573;cg26075933;cg17149286;cg27313903;cg19816294;cg09865624;cg00857814;cg02939577;cg07592240;cg04547147;cg12376071;cg11104864;cg24066382;cg20717900;cg14027184;cg14431257;cg21193679;cg27482461;cg10965341;cg01079466;cg19067187;cg09624128;cg2…
Age	62	Behavioural phenotype	Educational attainment	EUR	All	27225129		neg	0.025	EDU	83/2116	0.004953128	BCL11A;ACIN1;KCNJ3;CELF4;NFIB;PCDH17;ZEB2;MEF2C;CACNA2D2;DPYD;BSN;NAA11;NFIX;MGEA5;ARIH2;EIF4G1;MPDZ;NEGR1;KIAA1267;NR2F2;DUSP10;FAM125B;CACNA1D;FGF8;GBF1;DBC1;MAPT;APBA1;CACNA1I	cg04696116;cg24805210;cg04019442;cg14383729;cg17710501;cg14870509;cg03163633;cg03214473;cg02929405;cg12980091;cg07629125;cg21674989;cg02913140;cg03625898;cg25176170;cg11345132;cg12453993;cg04547147;cg25644033;cg12376071;cg15219744;cg03182466;cg17283699;cg22655206;cg19619227;cg09833169;cg24066382;cg16781658;cg18649537;cg27643609;cg14431257;cg26385817;cg14822418;cg01865313;cg11493105;cg19690914;cg0…
Age	65	Reproductive aging	Age at menarche	EUR	All	25231870	2014 Nature	pos	0.025	AgeAtMenarche	67/1125	3.07E-06	SATB2;PRDM13;NKX2-2;BARHL2;SIX1;WNT10B;LIN28B;CADM1;C1orf61;SIM1;INSM1;BDNF;BSX;WNT1	cg23743304;cg25273233;cg10437271;cg26440026;cg18459384;cg26507427;cg26595493;cg16524928;cg20009013;cg04560456;cg16725383;cg25636884;cg01161204;cg13486820;cg17531339;cg25656918;cg13082504;cg17879189;cg14464958;cg09881550;cg22527167;cg04342828;cg07158747;cg07670450;cg27201382;cg24970974;cg12783911;cg00612925;cg17387264;cg02481736;cg25854701;cg02845962;cg00793219;cg02107949;cg06695854;cg24181917;cg2…
Age	72	DNAm biomarkers	AgeAccelGrim EUR	EUR	All	NA		neg	0.025	GrimAge_EUR	50/1011	0.0002894	CYP7B1;EBF1;NKX2-3;RNF220;CDC5L;PPARGC1B;CNR1;SATB2;DCDC1;MORF4;GFRA2;POU5F1B;FMNL2;BAZ2B	cg15303324;cg08933507;cg19090691;cg24396269;cg26226211;cg23698708;cg05601676;cg01369969;cg19816294;cg08305575;cg02939577;cg08049977;cg00203745;cg18701104;cg02918319;cg10815820;cg10382585;cg20717900;cg19097042;cg22810609;cg01022174;cg02917874;cg27482461;cg08521601;cg05347832;cg00013189;cg18485153;cg12942661;cg25579241;cg16625559;cg23194111;cg25843844;cg04512256;cg03724450;cg10235290;cg03998126;cg2…
Age	73	DNAm biomarkers	DNAmGranAdjustedAge EUR	EUR	All	NA		pos	0.025	Gran_EUR	42/839	0.000677314	EN1;TLX3;FOXB1;KCNG3;MSI1;BUD13	cg18093372;cg03726556;cg08486684;cg02676375;cg22562422;cg06933499;cg27553955;cg09879581;cg01329059;cg13400013;cg09176054;cg01161204;cg16697952;cg03581876;cg07060006;cg04060219;cg27519177;cg25656918;cg17030233;cg24451908;cg05454653;cg13082504;cg09058243;cg22548438;cg23146717;cg07357026;cg08946665;cg25275715;cg26844246;cg15712135;cg12389511;cg01262663;cg16675758;cg08294816;cg12288032;cg16882430;cg2…
Age	75	DNAm biomarkers	DNAmPAI1AdjAge EUR	EUR	All	NA		pos	0.025	PAI1_EUR	44/676	1.04E-06	OSR2;MRPS33;HIF1AN;FOXD3;RALGAPA2;DMBX1;BUD13;PITX1;CECR6	cg15131523;cg24765252;cg14001847;cg09082380;cg12092528;cg14022646;cg19437021;cg16337006;cg22044223;cg05119060;cg05817477;cg05454558;cg01161204;cg16443764;cg27275164;cg06804258;cg25656918;cg03311232;cg13082504;cg11065059;cg12373771;cg15867942;cg22862899;cg26718996;cg01965931;cg00634704;cg15471501;cg16029936;cg20375994;cg01262663;cg16675758;cg11429732;cg03591776;cg12288032;cg12237679;cg21897172;cg1…
Age	77	DNAm biomarkers	AgeaccelPhenoAge EUR	EUR	All	NA		neg	0.025	PhenoAge_EUR	42/818	0.000408817	LCORL;ZNF462;ZNF521;PMP22;NKX2-3;MSI2;CDC5L;ZFP64;TMEM182;SETBP1;MET;SRSF11;APC;PPFIA2;HLX	cg08978517;cg13804575;cg14855956;cg08343834;cg19090691;cg13608832;cg15580396;cg10668795;cg05601676;cg23916454;cg16870887;cg02918319;cg13247135;cg20717900;cg08760632;cg03183633;cg07493173;cg21502132;cg19226790;cg21598466;cg00013189;cg16544686;cg03882802;cg16269798;cg25973483;cg22250678;cg18637807;cg06361797;cg01602213;cg20378129;cg25569421;cg18010408;cg02670721;cg07421911;cg25723577;cg25285936;cg1…
Age	91	Longevity	Mother's attained age	EUR	All	29227965	UKBiobank	pos	0.025	MotherAttainedAge	38/797	0.0045727	NR2F2;PHOX2B;TFAP2A;MYF6;ABCC4;KCNJ3	cg16861303;cg01153166;cg26616428;cg18331800;cg06997801;cg20242875;cg02119111;cg13424698;cg04243635;cg14457603;cg24670086;cg09782540;cg00154486;cg20370622;cg26976705;cg25140607;cg10612820;cg19818696;cg09421985;cg27123709;cg15456301;cg12807557;cg17454263;cg26711820;cg11830277;cg08659076;cg01961426;cg20621276;cg23042706;cg04500460;cg00906973;cg18802184;cg10238972;cg02380426;cg27589485;cg13480742;cg0…
Age	95	Cognitive related	Intelligence	EUR	All	29942086		neg	0.025	IQ	71/1957	0.022340484	POU3F2;BCL11A;KCNJ3;ARPP21;LCORL;RUNX1T1;MEF2C;TSHZ3;CACNA2D2;FOXP1;NOVA1;CHD9;BSN;NFIX;AKAP6;MGEA5;SATB2;ELAVL2;ARIH2;TNRC6A;NEGR1;FGF8;GBF1;DCC;NTRK3;DYSF;CACNA1I	cg23899560;cg04696116;cg26743713;cg04019442;cg19568989;cg08978517;cg14383729;cg17710501;cg14870509;cg12980091;cg19095868;cg02913140;cg04165624;cg25176170;cg12453993;cg11525588;cg25706027;cg24830580;cg16820522;cg01875032;cg18215648;cg24949915;cg02365170;cg15219744;cg17283699;cg22655206;cg00809149;cg19619227;cg09833169;cg24066382;cg01022174;cg27643609;cg26726842;cg14822418;cg24971189;cg19690914;cg0…
Age	97	Neurodegenerative disorder	Huntington's disease motor progression	EUR	All	28642124		neg	0.025	HDprogression	49/1280	0.038535161	TOX3;BCL11A;HTA;CUX2;MKI67;ODZ2;EIF4A2;SMG7;LOC285501;TMEM182;RRAGC;PELO;FAM125B;EFNA5;ZNF238;FLRT2;REV3L	cg03247467;cg04696116;cg08378313;cg22814095;cg14870509;cg13372169;cg12980091;cg23739193;cg13714451;cg06055418;cg12453993;cg00623160;cg00857814;cg01875032;cg22655206;cg09833169;cg27643609;cg05395442;cg14822418;cg03598181;cg25832403;cg03183633;cg16545804;cg00038872;cg05200513;cg25603344;cg24879461;cg07302051;cg19067187;cg06134368;cg17243237;cg15185840;cg26497004;cg01733991;cg06659440;cg06057308;cg1…
Lifespan.upper	2	Neurodegenerative disorder	AMD Geographic Atrophy	EUR+ASN	All	23455636		neg	0.025	AMD GA	16/589	0.025324263	HDAC7;CYP26A1;UNCX;MEMO1;MICALL2;NFIX;MIB1;MEPCE	cg26698347;cg05314634;cg18349527;cg12095022;cg09684469;cg19234231;cg08673909;cg23183090;cg11694987;cg24558834;cg19611364;cg11246106;cg16946265;cg06197482;cg24641105;cg18234517
Lifespan.upper	17	Metabolic outcomes and diseases	Fasting insulin	EUR	All	22581228		neg	0.025	Insulin	30/1212	0.011836297	SCMH1;DMBX1;HOXA10;SHC3;SULF1;SNX17;HOXA2;HOXA4;CNOT1;ZNF513;RRP15	cg03962019;cg13838363;cg18285835;cg14153842;cg21209951;cg14258341;cg21307150;cg00613562;cg15292174;cg16702105;cg09574770;cg08741098;cg11276096;cg04317399;cg24239752;cg23979631;cg16995119;cg09871315;cg14171314;cg01912337;cg20747380;cg06045699;cg04737131;cg10277837;cg06176348;cg22943986;cg19362725;cg04481096;cg08725967;cg11318267
Lifespan.upper	24	GIANT Body fat distribution	HipadjBMI AllAncestries	ALL	M & F	25673412		neg	0.025	HIPadjBMI_COMBINED_AllAncestries	19/771	0.041197887	FAM53A;RBM39;SSPN;SUPT3H;IGF1R;SMAD6;FAF1;PCBD2;LTBP1;CDK6	cg00877778;cg00131490;cg05039938;cg03012457;cg10327870;cg09637123;cg13895439;cg04300684;cg03824676;cg20970598;cg24782168;cg16519707;cg27503226;cg13652008.2;cg02192654;cg13652008.1;cg23889185;cg15667750;cg13182287
Lifespan.upper	25	GIANT Body fat distribution	HipadjBMI EUR	EUR	M & F	25673412		neg	0.025	HIPadjBMI_COMBINED_EUR	22/884	0.027007451	FAM53A;RBM39;SUPT3H;IGF1R;SMAD6;SPTBN1;MYH7B;SMG6;FAF1;PCBD2;LTBP1;CDK6;RRP15	cg00877778;cg00131490;cg03012457;cg10327870;cg09637123;cg13895439;cg13618372;cg00556573;cg04300684;cg03824676;cg25974818;cg20970598;cg24782168;cg16519707;cg27503226;cg13652008.2;cg02192654;cg13652008.1;cg23889185;cg15667750;cg13182287;cg11318267
Lifespan.upper	26	GIANT Body fat distribution	HipadjBMI AllAncestries(Males)	ALL	M	25673412		neg	0.025	HIPadjBMI_MALES_AllAncestries	21/751	0.009629993	DNAH2;FAM53A;RBM39;DDX17;SMAD6;MYH7B;FAF1;LTBP1;CDK6	cg05631094;cg08171000;cg00877778;cg19604048;cg00131490;cg08517780;cg03012457;cg10546888;cg13895439;cg00556573;cg04300684;cg12581465;cg03824676;cg20970598;cg24782168;cg13652008.2;cg02192654;cg13652008.1;cg23889185;cg15667750;cg13182287
Lifespan.upper	27	GIANT Body fat distribution	HipadjBMI EUR (Males)	EUR	M	25673412		neg	0.025	HIPadjBMI_MALES_EUR	27/817	0.000324231	DNAH2;SF1;FAM53A;RBM39;DDX17;SMAD6;MYH7B;FAF1;LTBP1;CDK6	cg05631094;cg08171000;cg03445006;cg14742326;cg00877778;cg05061107;cg17050868;cg19604048;cg00131490;cg08517780;cg18689020;cg03012457;cg10546888;cg02800396;cg13895439;cg00556573;cg04300684;cg12581465;cg03824676;cg20970598;cg24782168;cg13652008.2;cg02192654;cg13652008.1;cg23889185;cg15667750;cg13182287
Lifespan.upper	28	GIANT Body fat distribution	HipadjBMI AllAncestries(Females)	ALL	F	25673412		neg	0.025	HIPadjBMI_FEMALES_AllAncestries	24/679	0.000263722	FAM53A;RBM39;ETAA1;SKAP1;TTBK1;MACROD1;PPM1A;PCBD2;LTBP1;CDK6	cg00877778;cg00131490;cg03012457;cg27605062;cg24513785;cg10064809;cg18757062;cg02351188;cg23146472;cg10222826;cg18262844;cg01611780;cg03103218;cg04300684;cg03824676;cg07601212;cg24782168;cg27503226;cg13652008.2;cg02192654;cg13652008.1;cg23889185;cg15667750;cg13182287
Lifespan.upper	29	GIANT Body fat distribution	HipadjBMI EUR (Females)	EUR	F	25673412		neg	0.025	HIPadjBMI_FEMALES_EUR	25/706	0.000192182	FAM53A;RBM39;ETAA1;SPTBN1;SKAP1;MACROD1;PPM1A;SMG6;PCBD2;LTBP1;CDK6	cg00877778;cg00131490;cg03012457;cg27605062;cg13618372;cg24513785;cg10064809;cg18757062;cg02351188;cg10222826;cg18262844;cg01611780;cg03103218;cg04300684;cg03824676;cg07601212;cg25974818;cg24782168;cg27503226;cg13652008.2;cg02192654;cg13652008.1;cg23889185;cg15667750;cg13182287
Lifespan.upper	35	GIANT Body fat distribution	Waist circumference EUR (Females)	EUR	F	25673412		neg	0.025	WC_FEMALES_EUR	27/1071	0.013260782	HOXB5;HOXB4;HOXB3;SKAP1;HOXB6;LMX1B;HOXB8;HOXB7	cg26072749;cg26072749;cg19826361;cg17199893;cg24513785;cg03260240;cg10064809;cg18757062;cg02351188;cg10222826;cg18262844;cg00295657;cg01611780;cg18684142;cg18936678;cg10906729;cg27294582;cg07026794;cg16848873;cg19828220;cg19828220;cg04588674;cg04588674;cg17611384;cg02574073;cg02574073;cg18064215
Lifespan.upper	54	GIANT BMI & Height	BMI	EUR	All	25673413		neg	0.025	BMI	31/1183	0.004877356	MLLT3;HOXB3;SLC1A3;NT5C2;SKAP1;EIF4G1;LMX1B;ZFP64;CADM1;URM1;CERCAM;IQCH;ZNF536	cg05111574;cg19826361;cg09377007;cg17199893;cg12156951;cg01322554;cg12969847;cg24513785;cg03260240;cg10064809;cg18757062;cg02351188;cg10222826;cg18262844;cg01611780;cg26811530;cg23024952;cg18936678;cg19223856;cg11910717;cg20331456;cg07445154;cg11201611;cg11201611;cg10404717;cg10404717;cg09540833;cg17611384;cg18577444;cg02865946;cg02865946
Lifespan.upper	59	Neurodegenerative disorder	FTD progressive non-fluent aphasia	EUR	All	24943344		neg	0.025	FTD_PNFA	26/964	0.0059449	PBX3;NXPH1;UNCX;EBF3;SULF1;SNX17;C6orf168;SFRS18;GSK3B;SRRM3;LOXL4;THSD4;PURA;ZNF513;C6orf62;SPATA17	cg20283446;cg17165193;cg09684469;cg16184345;cg19234231;cg00613562;cg15292174;cg08673909;cg11066411;cg19150413;cg06992355;cg13153497;cg03624519;cg24558834;cg23280583;cg24263594;cg21686577;cg25790333;cg15256758;cg17882807;cg23895839;cg20615601;cg08725967;cg19854621;cg18234517;cg11318267
Lifespan.upper	71	Reproductive aging	Leukocyte telomere length	EUR	All	23535734		neg	0.025	LTL	21/738	0.00798799	RBM39;RSBN1;DDX17;SUPT3H;ZEB2;DPF3;ZNF423;HIPK1;ADRBK1;CXXC5	cg00131490;cg15146917;cg16049333;cg27124812;cg10546888;cg10327870;cg22102944;cg19872161;cg22201026;cg16771805;cg03824676;cg17687173;cg15549480;cg18081760;cg13645593;cg18843288;cg16519707;cg20016595;cg06063479;cg08476750;cg13182287
Lifespan.upper	76	DNAm biomarkers	IEAA EUR	EUR	All	NA		neg	0.025	IEAA_EUR	34/959	1.10E-05	HOXB5;HOXB4;HOXB3;SPRY2;ETAA1;MECOM;PRDM16;HOXB6;NFIX;PBX1;PCBD2;FLI1;CDK6	cg26072749;cg26072749;cg19826361;cg20041729;cg17199893;cg27605062;cg05035791;cg03260240;cg08293152;cg23626248;cg13509839;cg05937313;cg00295657;cg12285520;cg26589958;cg18684142;cg24960230;cg19611364;cg14426987;cg10906729;cg06197482;cg03834148;cg26423680;cg27503226;cg16619085;cg19482025;cg16848873;cg19828220;cg04588674;cg17611384;cg14720152;cg02192654;cg02574073;cg18064215
Lifespan.upper	78	DNAm biomarkers	AgeAccelGrim AFR	AFR	All	NA		neg	0.025	GrimAge_AFR	24/941	0.014630451	NR5A2;C10orf140;HOXA2;C10orf114;MIB1;TRAPPC8;ACACA;RRP15	cg16961544;cg07097963;cg22875856;cg08741098;cg24239752;cg23979631;cg16995119;cg22746319;cg22746319;cg09871315;cg16946265;cg14171314;cg01912337;cg20747380;cg06045699;cg04737131;cg24837930;cg15515451;cg15515451;cg06176348;cg22943986;cg12519712;cg04481096;cg11318267
Lifespan.upper	88	DNAm biomarkers	IEAA All	EUR+AFR	All	NA		neg	0.025	IEAA_All	23/961	0.031504435	C1QL1;ZBTB16;MECOM;PRDM16;BARHL2;FLI1;PRKCH	cg18660511;cg21908378;cg05035791;cg08293152;cg23626248;cg01511856;cg09816441;cg13509839;cg05937313;cg07610938;cg12285520;cg26589958;cg24960230;cg11164048;cg14426987;cg08933909;cg20215112;cg26423680;cg22386201;cg16619085;cg19482025;cg14720152;cg01329995
Weight	2	Neurodegenerative disorder	AMD Geographic Atrophy	EUR+ASN	All	23455636		pos	0.025	AMD GA	18/589	0.01549707	HDAC7;CYP26A1;UNCX;SYBU;NFIX;HHEX;MICALL2;C12orf66;MIB1;MEPCE	cg18349527;cg12095022;cg05314634;cg26698347;cg19234231;cg27571988;cg09684469;cg24558834;cg10144148;cg23526147;cg07189644;cg15880053;cg06197482;cg09916026;cg11246106;cg04830409;cg16946265;cg24641105
Weight	17	Metabolic outcomes and diseases	Fasting insulin	EUR	All	22581228		pos	0.025	Insulin	29/1212	0.03693201	SHC3;AKAP6;SCMH1;ZNF521;DMBX1;HOXA10;PPM1G;ZNF462;SENP3;TRIM8;SULF1;CACNA1I;TNRC6B;SNX17;HOXA13;HOXA2;TCF7L2	cg21307150;cg01334218;cg18285835;cg09227751;cg03962019;cg13838363;cg10342649;cg14153842;cg13299972;cg16702105;cg21209951;cg14258341;cg20872072;cg17246436;cg11887397;cg12735070;cg19427611;cg09574770;cg00613562;cg06579027;cg19497322;cg15292174;cg15580396;cg08608749;cg08741098;cg11276096;cg22159903;cg23916454;cg20844373
Weight	20	GIANT Body fat distribution	Hip AllAncestries(Males)	ALL	M	25673412		pos	0.025	HIP_MALES_AllAncestries	31/1243	0.01947069	CSNK2B;SCMH1;ZEB2;FAM53A;PTCH1;PPM1G;HMGA2;FAF1;ZNF536;SNX17;LMX1B;NT5C2;TCF7L2	cg10970124;cg18285835;cg13645593;cg03962019;cg00877778;cg13838363;cg25326740;cg03012457;cg16771805;cg23771703;cg20872072;cg13200550;cg20970598;cg03062698;cg20073354;cg21526212;cg00166579;cg01740609;cg07512021;cg15292174;cg18577444;cg05991704;cg20016595;cg08268848;cg18936678;cg12336777;cg12969847;cg06063479;cg22159903;cg17762816;cg17594003.2
Weight	21	GIANT Body fat distribution	Hip EUR (Males)	EUR	M	25673412		pos	0.025	HIP_MALES_EUR	31/1242	0.019279433	CSNK2B;SCMH1;ZEB2;FAM53A;PTCH1;PPM1G;HMGA2;FAF1;ZNF536;SNX17;LMX1B;NT5C2;TCF7L2	cg10970124;cg18285835;cg13645593;cg03962019;cg00877778;cg13838363;cg25326740;cg03012457;cg16771805;cg23771703;cg20872072;cg13200550;cg20970598;cg03062698;cg20073354;cg21526212;cg00166579;cg01740609;cg07512021;cg15292174;cg18577444;cg05991704;cg20016595;cg08268848;cg18936678;cg12336777;cg12969847;cg06063479;cg22159903;cg17762816;cg17594003.2
Weight	24	GIANT Body fat distribution	HipadjBMI AllAncestries	ALL	M & F	25673412		pos	0.025	HIPadjBMI_COMBINED_AllAncestries	25/771	0.001495342	SSPN;SUPT3H;FAM53A;RBM39;PTCH1;IGF1R;LTBP1;SMAD6;HMGA2;FAF1;CDK6;RBM12	cg05039938;cg10327870;cg00877778;cg00131490;cg25326740;cg09637123;cg03012457;cg13652008.1;cg13652008.2;cg13895439;cg02063736;cg13200550;cg20970598;cg15667750;cg18850418;cg03824676;cg21526212;cg00166579;cg13182287;cg08161081;cg16519707;cg18992104;cg26021945;cg11741181;cg17762816
Weight	25	GIANT Body fat distribution	HipadjBMI EUR	EUR	M & F	25673412		pos	0.025	HIPadjBMI_COMBINED_EUR	30/884	0.000247975	SUPT3H;FAM53A;RBM39;PTCH1;IGF1R;LTBP1;SMAD6;SMG6;HMGA2;FAF1;CDK6;RBM12	cg10327870;cg00877778;cg00131490;cg25326740;cg09637123;cg03012457;cg13652008.1;cg13652008.2;cg13895439;cg02063736;cg24015091;cg13200550;cg06569016;cg20970598;cg12509499;cg15667750;cg18850418;cg03824676;cg21526212;cg00166579;cg13182287;cg08161081;cg05366673;cg16519707;cg18992104;cg24826280;cg26021945;cg11741181;cg17762816;cg07213500
Weight	26	GIANT Body fat distribution	HipadjBMI AllAncestries(Males)	ALL	M	25673412		pos	0.025	HIPadjBMI_MALES_AllAncestries	29/751	3.46E-05	CSNK2B;DNAH2;FAM53A;RBM39;DDX17;PTCH1;LTBP1;SMAD6;HMGA2;FAF1;CDK6;RBM12;GLIS1	cg10970124;cg08171000;cg05631094;cg19604048;cg00877778;cg00131490;cg10546888;cg25326740;cg03012457;cg08517780;cg13652008.1;cg13652008.2;cg13895439;cg02063736;cg13200550;cg20970598;cg15667750;cg18850418;cg03824676;cg21526212;cg00166579;cg13182287;cg08161081;cg12581465;cg18992104;cg26021945;cg11741181;cg17762816;cg07320797
Weight	27	GIANT Body fat distribution	HipadjBMI EUR (Males)	EUR	M	25673412		pos	0.025	HIPadjBMI_MALES_EUR	37/817	6.29E-08	SF1;CSNK2B;DNAH2;FAM53A;RBM39;DDX17;PTCH1;LTBP1;SMAD6;ZNF462;HMGA2;FAF1;CDK6;RBM12;GLIS1	cg14742326;cg10970124;cg03445006;cg08171000;cg05061107;cg18689020;cg05631094;cg19604048;cg17050868;cg02800396;cg00877778;cg00131490;cg10546888;cg25326740;cg03012457;cg08517780;cg13652008.1;cg13652008.2;cg13895439;cg02063736;cg17246436;cg13200550;cg20970598;cg15667750;cg18850418;cg03824676;cg21526212;cg00166579;cg13182287;cg08161081;cg09648917;cg12581465;cg18992104;cg26021945;cg11741181;cg17762816…
Weight	28	GIANT Body fat distribution	HipadjBMI AllAncestries(Females)	ALL	F	25673412		pos	0.025	HIPadjBMI_FEMALES_AllAncestries	23/679	0.00130469	ETAA1;FAM53A;RBM39;PTCH1;MACROD1;LTBP1;HMGA2;CDK6;TTBK1;RBM12;SKAP1	cg27605062;cg00877778;cg00131490;cg25326740;cg03012457;cg03103218;cg13652008.1;cg13652008.2;cg02063736;cg13200550;cg15667750;cg18850418;cg03824676;cg21526212;cg00166579;cg13182287;cg08161081;cg18992104;cg23146472;cg26021945;cg11741181;cg17762816;cg10064809
Weight	29	GIANT Body fat distribution	HipadjBMI EUR (Females)	EUR	F	25673412		pos	0.025	HIPadjBMI_FEMALES_EUR	28/706	2.94E-05	ETAA1;FAM53A;RBM39;PTCH1;MACROD1;LTBP1;SMG6;HMGA2;CDK6;RBM12;SKAP1	cg27605062;cg00877778;cg00131490;cg25326740;cg03012457;cg03103218;cg13652008.1;cg13652008.2;cg02063736;cg24015091;cg13200550;cg06569016;cg12509499;cg15667750;cg18850418;cg03824676;cg21526212;cg00166579;cg13182287;cg08161081;cg05366673;cg18992104;cg24826280;cg26021945;cg11741181;cg17762816;cg10064809;cg07213500
Weight	46	GIANT Body fat distribution	Waist to hip ratio AllAncestries(Females)	ALL	F	25673412		pos	0.025	WHR_FEMALES_AllAncestries	36/1363	0.005311204	NR5A2;MLLT3;ETAA1;MEIS1;SSPN;H2AFY;HOXC4;ARID5B;UNCX;PTCH1;MACROD1;SMAD6;MRM1;SNX10;ARID1A;TTBK1;LMX1B;NT5C2	cg16961544;cg04902782;cg05111574;cg27605062;cg27605062;cg05039938;cg23345269;cg16184782;cg10525355;cg09377007;cg19234231;cg25326740;cg03103218;cg01322554;cg26811530;cg13895439;cg09684469;cg24558834;cg08332866;cg06260064;cg19223856;cg21112359;cg24300934;cg02863179;cg10144148;cg21526212;cg00166579;cg20331456;cg07189644;cg15880053;cg19568897;cg23146472;cg04699040;cg18936678;cg12969847;cg17762816
Weight	47	GIANT Body fat distribution	Waist to hip ratio EUR (Females)	EUR	F	25673412		pos	0.025	WHR_FEMALES_EUR	39/1442	0.002539707	NR5A2;MLLT3;ETAA1;MEIS1;SSPN;H2AFY;HOXC4;ARID5B;UNCX;PTCH1;MACROD1;SMAD6;MRM1;SNX10;TRIM8;BARHL2;ARID1A;TTBK1;LMX1B;NT5C2	cg16961544;cg04902782;cg05111574;cg27605062;cg27605062;cg05039938;cg23345269;cg16184782;cg10525355;cg09377007;cg19234231;cg25326740;cg03103218;cg01322554;cg26811530;cg13895439;cg09684469;cg24558834;cg08332866;cg06260064;cg19223856;cg21112359;cg24300934;cg19427611;cg03755582;cg02863179;cg10144148;cg21526212;cg00166579;cg20331456;cg07610938;cg07189644;cg15880053;cg19568897;cg23146472;cg04699040;cg1…
Weight	55	GIANT BMI & Height	Height	EUR	All	20881960		pos	0.025	Height	19/551	0.009238004	CSNK2B;RBM39;PTCH1;IGF1R;ANKRD52;NHEJ1;ZNF462;HMGA2;FUBP3;CDK6;RBM12	cg10970124;cg00131490;cg25326740;cg09637123;cg18714784;cg18418523;cg02063736;cg17246436;cg13200550;cg03824676;cg21526212;cg00166579;cg13182287;cg08161081;cg06444905;cg18992104;cg26021945;cg11741181;cg17762816
Weight	58	Neurodegenerative disorder	FTD with motor neuron disease	EUR	All	24943344		neg	0.025	FTD_MND	4/960	0.022075518	ZNF703;TSHZ2	cg22699121;cg25101569;cg23186510;cg01298452
Weight	59	Neurodegenerative disorder	FTD progressive non-fluent aphasia	EUR	All	24943344		pos	0.025	FTD_PNFA	30/964	0.001705613	NXPH1;EBF3;UNCX;PBX3;PPM1G;PRDM1;TRNAU1AP;SULF1;GSK3B;HNRNPH3;INPP5J;PAX6;SNX17;PURA;C6orf62;CPSF6	cg17165193;cg16184345;cg19234231;cg17882807;cg20872072;cg26949871;cg09684469;cg24389103;cg24558834;cg20283446;cg20001705;cg00954258;cg24263594;cg00613562;cg13982956;cg10144148;cg03624519;cg18974733;cg07189644;cg15880053;cg24217623;cg26373518;cg08005992;cg15292174;cg01426713;cg20615601;cg19854621;cg24810654;cg06791405;cg13241746
Weight	60	Neurodegenerative disorder	FTD semantic dementia	EUR	All	24943344		pos	0.025	FTD_SD	34/1392	0.029937939	OTX2;H2AFY;MEIS2;HDAC7;ZEB2;CDC5L;RNF220;TRNAU1AP;MRM1;GSK3B;ZBTB44;ERCC1;PPP2R5E;PEBP4;SMG7	cg02135916;cg23345269;cg05692692;cg18349527;cg13645593;cg10327870;cg05314634;cg26698347;cg27230947;cg16771805;cg23771703;cg24389103;cg08332866;cg06260064;cg02939577;cg03062698;cg02729652;cg03624519;cg20041510;cg01740609;cg02863784;cg00101675;cg07512021;cg16519707;cg27407249;cg11451100;cg18485153;cg20016595;cg19816294;cg00857814;cg08268848;cg12336777;cg06063479;cg17594003.2
Weight	62	Behavioural phenotype	Educational attainment	EUR	All	27225129		pos	0.025	EDU	52/2116	0.007312569	FOXN3;DALRD3;IPO13;BCL11A;ZEB2;EIF4G1;CELF4;DPYD;CACNA1D;CHERP;ARHGAP15;FAM125B;BARHL2;CACNA1I;NFIX;IER3IP1;LOC645323;TTLL11;MEPCE;MEF2C	cg10007431;cg15463769;cg12532350;cg09833169;cg03598181;cg13645593;cg26132310;cg23024952;cg26495931;cg10853543;cg19741372;cg27520705;cg16771805;cg24858848;cg23771703;cg21122529;cg20275043;cg20283446;cg15063099;cg01846532;cg24263594;cg03062698;cg27643609;cg03755582;cg25656168;cg01052727;cg06579027;cg01740609;cg23526147;cg19040195;cg14834629;cg07610938;cg12980091;cg01374899;cg06197482;cg07512021;cg1…
Weight	63	Behavioural phenotype	Educational attainment (Males)	EUR	All	27225129		pos	0.025	EDU_male	52/2128	0.008129323	ZBTB20;DALRD3;IPO13;BCL11A;ZEB2;DLX6-AS1;CELF4;TCF4;TEAD1;CHERP;ARHGAP15;BARHL2;LOC645323;NT5C2;GATC;MEF2C	cg13230634;cg26257324;cg15463769;cg25332315;cg12532350;cg09833169;cg03598181;cg13645593;cg20109856;cg26132310;cg26495931;cg10853543;cg17119557;cg19741372;cg16771805;cg17942018;cg23771703;cg01434508;cg21122529;cg20275043;cg15063099;cg01846532;cg03062698;cg27643609;cg03755582;cg01052727;cg25609640;cg01740609;cg25946283;cg19040195;cg12906435;cg07610938;cg12980091;cg01374899;cg10718793;cg05992809;cg0…
Weight	64	Behavioural phenotype	Educational attainment (Females)	EUR	All	27225129		pos	0.025	EDU_female	51/1745	0.000208594	DNAH2;DALRD3;BAI1;IPO13;BCL11A;ZEB2;CELF4;SYBU;PMFBP1;ARHGAP15;BARHL2;NFIX;IER3IP1;LOC645323;C7orf43;TTLL11;MEPCE;MEF2C	cg08171000;cg15463769;cg06166932;cg05631094;cg12532350;cg09833169;cg19604048;cg03598181;cg13645593;cg26132310;cg26495931;cg10853543;cg08517780;cg19741372;cg16771805;cg23771703;cg27571988;cg04956792;cg20275043;cg15063099;cg01846532;cg03062698;cg27643609;cg03755582;cg01052727;cg01740609;cg23526147;cg19040195;cg14834629;cg07610938;cg12980091;cg01374899;cg06197482;cg07512021;cg13556544;cg21090817;cg0…
Weight	66	Reproductive aging	Age at menopause	EUR	All	26414677		pos	0.025	AgeAtMenopause	22/836	0.026767748	CSNK2B;ETAA1;RBM39;DDX17;EBF3;FAAH;PPM1G;NEUROD2;SNX17;RRAGC;RBM12;DERL2;C16orf72	cg10970124;cg27605062;cg00131490;cg10546888;cg16184345;cg14153842;cg16702105;cg14258341;cg20872072;cg02063736;cg09574770;cg02471603;cg03824676;cg13182287;cg08161081;cg15292174;cg02105343;cg11276096;cg26021945;cg11741181;cg20738648;cg18461859
Weight	71	Reproductive aging	Leukocyte telomere length	EUR	All	23535734		pos	0.025	LTL	32/738	1.26E-06	RSBN1;ZEB2;SUPT3H;RBM39;DDX17;HIPK1;KLF4;ADRBK1;TERF2;RBM12;GATC;GLIS1	cg15146917;cg16049333;cg22102944;cg13645593;cg10327870;cg00131490;cg10546888;cg16771805;cg18081760;cg23771703;cg02063736;cg27124812;cg03558754;cg03062698;cg03824676;cg01740609;cg13182287;cg22201026;cg08161081;cg07512021;cg16519707;cg20016595;cg18843288;cg16396341;cg08268848;cg12336777;cg26021945;cg06063479;cg11741181;cg02473887;cg07320797;cg17594003.2
Weight	72	DNAm biomarkers	AgeAccelGrim EUR	EUR	All	NA		pos	0.025	GrimAge_EUR	25/1011	0.049366254	CSNK2B;C10orf140;CDC5L;RNF220;C10orf114;C15orf53;TRIM41;HNRNPA1;RIMS4;GPD2	cg10970124;cg07097963;cg10327870;cg13570084;cg27230947;cg01705898;cg01705898;cg15515451;cg15515451;cg22746319;cg22746319;cg22875856;cg04802182;cg19843353;cg02939577;cg02729652;cg16519707;cg11451100;cg13475493;cg18485153;cg19816294;cg03896934;cg13782143;cg25179576;cg15298624
Weight	76	DNAm biomarkers	IEAA EUR	EUR	All	NA		pos	0.025	IEAA_EUR	34/959	7.87E-05	HOXB3;BACH2;ETAA1;H2AFY;SPRY2;PBX1;HOXB5;HOXB4;MECOM;HMGA2;TOX;USP15;PRDM16;NFIX;PRR7;CDK6;ETV4;FLI1	cg19826361;cg25236972;cg27605062;cg23345269;cg03260240;cg20041729;cg03834148;cg26072749;cg26072749;cg17611384;cg17199893;cg23626248;cg12285520;cg14426987;cg13200550;cg01898872;cg19219050;cg13509839;cg10861326;cg12502231;cg05937313;cg08293152;cg24960230;cg23526147;cg06197482;cg26589958;cg05035791;cg26423680;cg21885042;cg18992104;cg16619085;cg17468331;cg19482025;cg05462592
Weight	79	DNAm biomarkers	DNAmGranAdjustedAge AFR	AFR	All	NA		pos	0.025	Gran_AFR	15/427	0.008159675	RSBN1;PBX1;CELF3;HIPK1;ZBTB37;KIAA1107;POU2F1;BCL9	cg15146917;cg16049333;cg22102944;cg03834148;cg20778642;cg18081760;cg04056615;cg27124812;cg03053914;cg09690890;cg10220846;cg22201026;cg07352145;cg00720992;cg00263654
Weight	80	DNAm biomarkers	AgeAccelHannum AFR	AFR	All	NA		pos	0.025	Hannum_AFR	23/735	0.005129861	RANBP6;C10orf140;RPS24;LOC283050;H2AFY;C10orf114;CBFB;CAMK2D;TNRC6B	cg09243281;cg07097963;cg16677609;cg16677609;cg23345269;cg16117415;cg16117415;cg13570084;cg01705898;cg01705898;cg15515451;cg15515451;cg22746319;cg22746319;cg11146440;cg22875856;cg26290885;cg16255164;cg17025741;cg19497322;cg04844460;cg04844460;cg20844373
Weight	88	DNAm biomarkers	IEAA All	EUR+AFR	All	NA		pos	0.025	IEAA_All	24/961	0.048763822	ZBTB16;H2AFY;NFIA;MECOM;SNX10;BARHL2;PRDM16;C1QL1;FLI1;SP8	cg21908378;cg23345269;cg01511856;cg22598794;cg23626248;cg12285520;cg14426987;cg13509839;cg21112359;cg11164048;cg03755582;cg05937313;cg08293152;cg24960230;cg07610938;cg22386201;cg26589958;cg05035791;cg26423680;cg16619085;cg18660511;cg19482025;cg05804723;cg05462592
Weight	93	Age related phenotype	Atrial fibrillation	EUR	All	30061737	UKBiobank	neg	0.025	AF	6/1499	0.006017082	C10orf11;SCMH1;HTA	cg00207813;cg20049845;cg19008877;cg16157644;cg22222486;cg18693313
Weight	95	Cognitive related	Intelligence	EUR	All	29942086		pos	0.025	IQ	46/1957	0.013490881	DALRD3;RUNX1T1;TSNARE1;AKAP6;IPO13;BCL11A;FAM193B;SCMH1;CTDSP2;MRM1;ARHGAP15;CACNA1I;NFIX;ARPP21;PURA;IER5L;ARID1B;LOC645323;PRR7;TSHZ3;RBM12;FOXP1;MEF2C;GPD2	cg15463769;cg13028739;cg06166932;cg01334218;cg12532350;cg09833169;cg11208494;cg02053792;cg18285835;cg03598181;cg03962019;cg26132310;cg02230860;cg13838363;cg26495931;cg10853543;cg06031500;cg08332866;cg06260064;cg20275043;cg12735070;cg15063099;cg01846532;cg27643609;cg01052727;cg06579027;cg23526147;cg19040195;cg12980091;cg01374899;cg06197482;cg02979539;cg19568989;cg13556544;cg20615601;cg09446858;cg2…
Height	7	Neurodegenerative disorder	Parkinson's disease	EUR	All	19915575		pos	0.025	Parkinson	10/709	0.036964348	RUNX1T1;C1orf144;NT5C2;HDAC7;SFTA3;DDX17	cg13028739;cg14415959;cg02053792;cg12969847;cg18349527;cg27521327;cg05314634;cg26698347;cg12249575;cg10546888
Height	16	Metabolic outcomes and diseases	Fasting glucose	EUR	All	22581228		pos	0.025	Glucose	12/854	0.017537944	FOXN3;MBNL1;ACACA;LMO1;PPP2R5E;HOXB9;FOXD2;DACH1	cg10007431;cg10751387;cg01392943;cg12519712;cg21768236;cg11251514;cg00101675;cg13643585;cg16314644;cg09041336;cg19068864;cg19182173
Height	26	GIANT Body fat distribution	HipadjBMI AllAncestries(Males)	ALL	M	25673412		pos	0.025	HIPadjBMI_MALES_AllAncestries	11/751	0.017163841	CSNK2B;DNAH2;FAM53A;HMGA2;FAF1;DDX17;RBM12	cg10970124;cg19604048;cg03012457;cg00877778;cg08171000;cg13200550;cg08517780;cg05631094;cg20970598;cg10546888;cg26021945
Height	27	GIANT Body fat distribution	HipadjBMI EUR (Males)	EUR	M	25673412		pos	0.025	HIPadjBMI_MALES_EUR	16/817	0.00022216	CSNK2B;SF1;DNAH2;FAM53A;HMGA2;FAF1;NPAS4;DDX17;RBM12	cg10970124;cg14742326;cg19604048;cg03012457;cg00877778;cg08171000;cg13200550;cg08517780;cg05631094;cg03445006;cg20970598;cg22251797;cg10546888;cg26021945;cg02800396;cg05061107
Height	47	GIANT Body fat distribution	Waist to hip ratio EUR (Females)	EUR	F	25673412		pos	0.025	WHR_FEMALES_EUR	16/1442	0.046794723	MLLT3;SSPN;NT5C2;UNCX;HOXC4;ETAA1;MEIS1;NR5A2;SNX10;BARHL2;MRM1	cg04902782;cg05039938;cg12969847;cg24558834;cg04699040;cg27605062;cg27605062;cg08673909;cg19234231;cg16961544;cg21112359;cg07610938;cg16184782;cg06260064;cg26811530;cg03755582
Height	58	Neurodegenerative disorder	FTD with motor neuron disease	EUR	All	24943344		neg	0.025	FTD_MND	4/960	0.049791425	TSHZ2;ZNF703	cg25101569;cg23186510;cg01298452;cg22699121
Height	60	Neurodegenerative disorder	FTD semantic dementia	EUR	All	24943344		neg	0.025	FTD_SD	6/1392	0.014759699	ERCC1;ZEB2;BIRC6	cg01882022;cg20498943;cg00314427;cg06378297;cg17452667;cg14728913
Height	64	Behavioural phenotype	Educational attainment (Females)	EUR	All	27225129		pos	0.025	EDU_female	21/1745	0.017705165	BCL11A;DALRD3;ZEB2;DNAH2;FZD7;IPO13;BARHL2;BAI1;NFIX	cg09833169;cg15463769;cg13645593;cg26495931;cg19604048;cg03598181;cg26132310;cg19040195;cg08171000;cg23677945;cg08517780;cg12532350;cg05631094;cg07610938;cg01374899;cg12980091;cg10853543;cg13556544;cg03755582;cg06166932;cg07843451
Height	72	DNAm biomarkers	AgeAccelGrim EUR	EUR	All	NA		pos	0.025	GrimAge_EUR	13/1011	0.035765997	CSNK2B;C10orf140;C10orf114;C15orf53;CDC5L;RNF220	cg10970124;cg07097963;cg13570084;cg15515451;cg15515451;cg22875856;cg01705898;cg01705898;cg22746319;cg22746319;cg04802182;cg10327870;cg18485153
Height	76	DNAm biomarkers	IEAA EUR	EUR	All	NA		pos	0.025	IEAA_EUR	15/959	0.004916088	HOXB3;HMGA2;ETAA1;MECOM;BACH2;HOXB5;HOXB4;NFIX	cg19826361;cg17611384;cg13200550;cg03260240;cg27605062;cg14426987;cg12285520;cg25236972;cg23626248;cg13509839;cg08293152;cg26072749;cg26072749;cg10861326;cg07843451
Height	78	DNAm biomarkers	AgeAccelGrim AFR	AFR	All	NA		pos	0.025	GrimAge_AFR	15/941	0.004141304	C10orf140;ACACA;AKAP6;C10orf114;PPP2R5E;NR5A2;HOXA2	cg07097963;cg13570084;cg12519712;cg01334218;cg15515451;cg15515451;cg22875856;cg01705898;cg01705898;cg22746319;cg22746319;cg00101675;cg16961544;cg08741098;cg12735070
Height	80	DNAm biomarkers	AgeAccelHannum AFR	AFR	All	NA		pos	0.025	Hannum_AFR	18/735	9.09E-06	C10orf140;C10orf114;RPS24;LOC283050;RANBP6;CBFB	cg07097963;cg13570084;cg15515451;cg15515451;cg16677609;cg16677609;cg22875856;cg09243281;cg01705898;cg01705898;cg22746319;cg22746319;cg04844460;cg04844460;cg16117415;cg16117415;cg16255164;cg26290885
Height	92	Longevity	Parental attained age	EUR	All	29227965	UKBiobank	pos	0.025	ParentalAttainedAge	13/917	0.022515621	CSNK2B;BCL11A;PGS1;FIGN;HIPK1	cg10970124;cg09833169;cg21610620;cg26495931;cg03598181;cg26132310;cg19040195;cg00324422;cg18081760;cg01374899;cg12980091;cg10853543;cg13556544
Height	93	Age related phenotype	Atrial fibrillation	EUR	All	30061737	UKBiobank	pos	0.025	AF	22/1499	0.001582522	IGF1R;SRSF3;C10orf11;AKAP6;SSPN;SCMH1;CREB5;FAF1	cg09637123;cg25322213;cg16916973;cg02284095;cg08920157;cg08145628;cg18487756;cg15474809;cg19234378;cg01334218;cg05039938;cg03962019;cg18485081;cg18285835;cg13838363;cg10233922;cg15271917;cg20970598;cg07163137;cg27065597;cg06222302;cg12735070
Height	93	Age related phenotype	Atrial fibrillation	EUR	All	30061737	UKBiobank	neg	0.025	AF	9/1499	0.000258476	C10orf11;SCMH1;ABCB9;SOX5;SLK	cg00207813;cg19008877;cg22222486;cg20049845;cg04711590;cg17715941;cg08971707;cg24238772;cg25742646
Height	95	Cognitive related	Intelligence	EUR	All	29942086		pos	0.025	IQ	28/1957	0.000324142	RUNX1T1;BCL11A;CTDSP2;DALRD3;AKAP6;SCMH1;CACNA1I;IPO13;TNRC6A;MRM1;ZNF800;SFTA3;RBM12;POU3F2;TSNARE1;NFIX	cg13028739;cg09833169;cg06031500;cg15463769;cg02053792;cg26495931;cg01334218;cg03598181;cg03962019;cg26132310;cg19040195;cg06579027;cg12532350;cg18285835;cg13838363;cg19591642;cg06260064;cg01374899;cg12980091;cg14935662;cg10853543;cg13556544;cg12249575;cg26021945;cg12735070;cg25349135;cg06166932;cg07843451
Lifespan.median	8	Neuropsychiatric disorder	Schizophrenia	All	All	25056061		neg	0.025	SCZ	15/962	0.029883443	TSNARE1;TCF4;AMBRA1;RFTN2;ZNF536;SMG6;CACNA1I;SYNGAP1;DPYD	cg06166932;cg25609640;cg06981817;cg03510941;cg23449274;cg17199753;cg25555481;cg20052563;cg20613357;cg05366673;cg12509499;cg06579027;cg06472065;cg27520705;cg16371518
Lifespan.median	27	GIANT Body fat distribution	HipadjBMI EUR (Males)	EUR	M	25673412		neg	0.025	HIPadjBMI_MALES_EUR	18/817	0.000879019	SF1;DNAH2;DDX17;SMAD6;FAM53A;RBM39;CDK6;FAF1	cg14742326;cg18689020;cg17050868;cg03445006;cg02800396;cg05631094;cg05061107;cg10546888;cg09648917;cg08171000;cg13895439;cg00877778;cg03012457;cg00131490;cg08517780;cg18992104;cg04300684;cg20970598
Lifespan.median	46	GIANT Body fat distribution	Waist to hip ratio AllAncestries(Females)	ALL	F	25673412		neg	0.025	WHR_FEMALES_AllAncestries	20/1363	0.03617158	MLLT3;NR5A2;SSPN;HOXC4;SMAD6;ETAA1;MEIS1;ARID1A;UNCX;ARID5B;MACROD1;PPP2R5A	cg05111574;cg16961544;cg09377007;cg05039938;cg16184782;cg13895439;cg04902782;cg27605062;cg27605062;cg19568897;cg07189644;cg09684469;cg01322554;cg26811530;cg19234231;cg10525355;cg03103218;cg03668274;cg12393036;cg08673909
Lifespan.median	49	GIANT Body fat distribution	Waist to hip ratioadjBMI EUR	EUR	M & F	25673412		neg	0.025	WHRadjBMI_COMBINED_EUR	18/1210	0.040658698	SF1;NR5A2;DALRD3;SSPN;HOXC4;SMAD6;MEIS1;MACROD1;PPP2R5A;HOXA10;TOX	cg14742326;cg18689020;cg16961544;cg17050868;cg03445006;cg02800396;cg15463769;cg05061107;cg09648917;cg05039938;cg16184782;cg13895439;cg27605062;cg03103218;cg03668274;cg12393036;cg21209951;cg17170242
Lifespan.median	57	Neurodegenerative disorder	FTD behavioural variant	EUR	All	24943344		neg	0.025	FTD_BV	17/1042	0.014965643	HOXB3;HOXB5;HOXB4;CXXC5;SATB1;PPP3R1;MGMT;SENP3;MYCN;SHC3;CDK6;PPP2R5A	cg19826361;cg26072749;cg26072749;cg08476750;cg23418942;cg27306958;cg17199893;cg09075048;cg11887397;cg27702990;cg17611384;cg24431884;cg03260240;cg21307150;cg18992104;cg27704491;cg12393036
Lifespan.median	63	Behavioural phenotype	Educational attainment (Males)	EUR	All	27225129		neg	0.025	EDU_male	29/2128	0.018585008	DALRD3;ZBTB20;BCL11A;TCF4;IPO13;DLX6-AS1;ZEB2;GBF1;TEAD1;MEF2C	cg15463769;cg17119557;cg10853543;cg25609640;cg13230634;cg06981817;cg12532350;cg20109856;cg20016595;cg20367883;cg27643609;cg03510941;cg06063479;cg22180158;cg20052563;cg09833169;cg20613357;cg25332315;cg03598181;cg12980091;cg26257324;cg26132310;cg01434508;cg26495931;cg21344068;cg03466638;cg06659440;cg25946283;cg01052727
Lifespan.median	64	Behavioural phenotype	Educational attainment (Females)	EUR	All	27225129		neg	0.025	EDU_female	25/1745	0.016275625	DNAH2;DALRD3;BAI1;BCL11A;IPO13;ZEB2;GBF1;MGEA5;MEF2C;FZD7;PMFBP1;PPP2R5A;NFIX	cg05631094;cg15463769;cg06166932;cg10853543;cg08171000;cg12532350;cg20016595;cg20367883;cg27643609;cg06063479;cg19619227;cg09833169;cg03598181;cg12980091;cg26132310;cg26495931;cg21344068;cg03466638;cg08517780;cg06659440;cg23677945;cg01052727;cg04956792;cg12393036;cg19611364
Lifespan.median	71	Reproductive aging	Leukocyte telomere length	EUR	All	23535734		neg	0.025	LTL	16/738	0.001968648	CXXC5;DDX17;RSBN1;HIPK1;SUPT3H;ZEB2;RBM39;ADRBK1	cg08476750;cg10546888;cg22102944;cg18081760;cg27124812;cg16519707;cg20016595;cg15146917;cg06063479;cg22201026;cg10327870;cg16049333;cg19872161;cg00131490;cg21344068;cg18843288
Lifespan.median	76	DNAm biomarkers	IEAA EUR	EUR	All	NA		pos	0.025	IEAA_EUR	2/959	0.011091508	IRS1	cg08166272;cg08464821
Lifespan.median	76	DNAm biomarkers	IEAA EUR	EUR	All	NA		neg	0.025	IEAA_EUR	20/959	0.000517874	HOXB3;HOXB5;HOXB4;ETAA1;HTA;SPRY2;PBX1;CDK6;PRDM16;ZFHX3;RIC8B;C12orf23;HOXB6;FLI1;NFIX;RPRD1A;TOX	cg19826361;cg26072749;cg26072749;cg27605062;cg08378313;cg17199893;cg20041729;cg03834148;cg17611384;cg03260240;cg18992104;cg05937313;cg04241940;cg12416489;cg12416489;cg00295657;cg19482025;cg19611364;cg23713764;cg17170242
Lifespan.median	79	DNAm biomarkers	DNAmGranAdjustedAge AFR	AFR	All	NA		neg	0.025	Gran_AFR	9/427	0.016395901	RSBN1;HIPK1;KIAA1107;PBX1	cg22102944;cg18081760;cg27124812;cg10220846;cg15146917;cg03834148;cg22201026;cg16049333;cg19872161
Lifespan.median	81	DNAm biomarkers	DNAmPAI1AdjAge AFR	AFR	All	NA		pos	0.025	PAI1_AFR	2/726	0.00647275	IRS1	cg08166272;cg08464821
Lifespan.median	88	DNAm biomarkers	IEAA All	EUR+AFR	All	NA		pos	0.025	IEAA_All	2/961	0.011139861	IRS1	cg08166272;cg08464821
Lifespan.median	90	Longevity	Father's attained age	EUR	All	29227965	UKBiobank	pos	0.025	FatherAttainedAge	2/729	0.006928352	TUBG1;FAM134C	cg20855763;cg20855763
Lifespan.median	92	Longevity	Parental attained age	EUR	All	29227965	UKBiobank	pos	0.025	ParentalAttainedAge	2/917	0.010798187	TUBG1;FAM134C	cg20855763;cg20855763
Lifespan.median	92	Longevity	Parental attained age	EUR	All	29227965	UKBiobank	neg	0.025	ParentalAttainedAge	17/917	0.006007976	BCL11A;PRPF40B;HIPK1;DYNLRB2;FIGN;PGS1;TOX	cg10853543;cg06431050;cg27179109;cg23190295;cg18081760;cg27643609;cg09833169;cg10661056;cg03598181;cg12980091;cg00324422;cg26132310;cg26495931;cg06659440;cg21610620;cg01052727;cg17170242
Lifespan.median	95	Cognitive related	Intelligence	EUR	All	29942086		neg	0.025	IQ	26/1957	0.022964154	DALRD3;TSNARE1;BCL11A;IPO13;SCMH1;FAM193B;GBF1;MGEA5;CHD9;FOXP1;PURA;CTDSP2;CACNA1I;MEF2C;NFIX	cg15463769;cg06166932;cg10853543;cg12532350;cg03962019;cg11208494;cg13838363;cg20367883;cg27643609;cg19619227;cg09833169;cg03598181;cg01875032;cg12980091;cg18285835;cg15446847;cg02230860;cg20615601;cg06031500;cg26132310;cg26495931;cg06579027;cg03466638;cg06659440;cg01052727;cg19611364
Lifespan.median.adjW	7	Neurodegenerative disorder	Parkinson's disease	EUR	All	19915575		neg	0.025	Parkinson	3/709	0.011827861	NPTN;HDAC7	cg08435157;cg05314634;cg26698347
Lifespan.median.adjW	9	Inflammatory diseases	IBD	EUR	All	26192919		pos	0.025	IBD	1/494	0.02888356	FAM134C	cg20855763
Lifespan.median.adjW	10	Inflammatory diseases	IBD Crohn's disease	EUR	All	26192919		pos	0.025	IBD.CD	1/503	0.02941273	FAM134C	cg20855763
Lifespan.median.adjW	54	GIANT BMI & Height	BMI	EUR	All	25673413		neg	0.025	BMI	3/1183	0.047229702	MRM1;MLLT3	cg06543116;cg05111574;cg15343023
Lifespan.median.adjW	60	Neurodegenerative disorder	FTD semantic dementia	EUR	All	24943344		neg	0.025	FTD_SD	6/1392	0.000263631	RNF220;MRM1;SATB1;HDAC7	cg03724450;cg06543116;cg23418942;cg15343023;cg05314634;cg26698347
Lifespan.median.adjW	90	Longevity	Father's attained age	EUR	All	29227965	UKBiobank	pos	0.025	FatherAttainedAge	2/729	0.000490053	TUBG1;FAM134C	cg20855763;cg20855763
Lifespan.median.adjW	92	Longevity	Parental attained age	EUR	All	29227965	UKBiobank	pos	0.025	ParentalAttainedAge	2/917	0.000775619	TUBG1;FAM134C	cg20855763;cg20855763
Lifespan.median.adjW	92	Longevity	Parental attained age	EUR	All	29227965	UKBiobank	neg	0.025	ParentalAttainedAge	3/917	0.025215197	PRPF40B	cg06431050;cg27179109;cg23190295
Lifespan.upper.adjW	10	Inflammatory diseases	IBD Crohn's disease	EUR	All	26192919		pos	0.025	IBD.CD	2/503	0.001288764	CCNI2;SEPT8	cg16525542;cg16525542
Lifespan.upper.adjW	47	GIANT Body fat distribution	Waist to hip ratio EUR (Females)	EUR	F	25673412		neg	0.025	WHR_FEMALES_EUR	5/1442	0.033562381	NR6A1;MRM1;PPP2R2A	cg25651791;cg15343023;cg08865644;cg20867091;cg06543116
Lifespan.upper.adjW	54	GIANT BMI & Height	BMI	EUR	All	25673413		neg	0.025	BMI	10/1183	1.43E-06	URM1;CERCAM;SKAP1;MRM1	cg02865946;cg02865946;cg10404717;cg10404717;cg26729133;cg15343023;cg11201611;cg11201611;cg20867091;cg06543116
Lifespan.upper.adjW	57	Neurodegenerative disorder	FTD behavioural variant	EUR	All	24943344		neg	0.025	FTD_BV	4/1042	0.039599518	SATB1;HOXB5;HOXB4;CDK6	cg23108415;cg26072749;cg26072749;cg15948787
Lifespan.upper.adjW	72	DNAm biomarkers	AgeAccelGrim EUR	EUR	All	NA		neg	0.025	GrimAge_EUR	7/1011	0.000221108	CERCAM;URM1;PTBP2	cg02865946;cg02865946;cg10404717;cg10404717;cg25071551;cg11201611;cg11201611
Lifespan.upper.adjW	76	DNAm biomarkers	IEAA EUR	EUR	All	NA		neg	0.025	IEAA_EUR	4/959	0.030331797	SPRY2;HOXB5;HOXB4;CDK6	cg23331127;cg26072749;cg26072749;cg15948787
Lifespan.median.AdjPhylo	2	Neurodegenerative disorder	AMD Geographic Atrophy	EUR+ASN	All	23455636		neg	0.025	AMD GA	4/589	0.045190294	HDAC7;SYBU	cg05314634;cg26698347;cg18349527;cg27571988
Lifespan.median.AdjPhylo	7	Neurodegenerative disorder	Parkinson's disease	EUR	All	19915575		neg	0.025	Parkinson	6/709	0.005544459	HDAC7;C1orf144;DDX17	cg05314634;cg26698347;cg14415959;cg18349527;cg27521327;cg10546888
Lifespan.median.AdjPhylo	27	GIANT Body fat distribution	HipadjBMI EUR (Males)	EUR	M	25673412		neg	0.025	HIPadjBMI_MALES_EUR	11/817	3.13E-06	SF1;DNAH2;DDX17;SMAD6	cg03445006;cg14742326;cg17050868;cg05631094;cg05061107;cg02800396;cg18689020;cg09648917;cg10546888;cg08171000;cg13895439
Lifespan.median.AdjPhylo	43	GIANT Body fat distribution	Waist to hip ratio EUR	EUR	M & F	25673412		neg	0.025	WHR_COMBINED_EUR	11/1664	0.001676517	SF1;NR5A2;HOXC4;SMAD6	cg03445006;cg16961544;cg14742326;cg17050868;cg05061107;cg02800396;cg18689020;cg09648917;cg16184782;cg03668274;cg13895439
Lifespan.median.AdjPhylo	46	GIANT Body fat distribution	Waist to hip ratio AllAncestries(Females)	ALL	F	25673412		neg	0.025	WHR_FEMALES_AllAncestries	7/1363	0.040942436	MLLT3;NR5A2;MACROD1;HOXC4;SMAD6	cg05111574;cg16961544;cg09377007;cg03103218;cg16184782;cg03668274;cg13895439
Lifespan.median.AdjPhylo	49	GIANT Body fat distribution	Waist to hip ratioadjBMI EUR	EUR	M & F	25673412		neg	0.025	WHRadjBMI_COMBINED_EUR	12/1210	2.35E-05	SF1;NR5A2;MACROD1;HOXC4;SMAD6	cg03445006;cg16961544;cg14742326;cg17050868;cg05061107;cg02800396;cg18689020;cg03103218;cg09648917;cg16184782;cg03668274;cg13895439
Lifespan.upper.AdjPhylo	27	GIANT Body fat distribution	HipadjBMI EUR (Males)	EUR	M	25673412		neg	0.025	HIPadjBMI_MALES_EUR	15/817	0.00175884	DNAH2;SF1;FAM53A;ZNF462;DDX17;RBM39	cg05631094;cg03445006;cg08171000;cg00877778;cg17246436;cg05061107;cg10546888;cg12581465;cg14742326;cg23889185;cg17050868;cg03012457;cg00131490;cg18689020;cg08517780
Lifespan.upper.AdjPhylo	28	GIANT Body fat distribution	HipadjBMI AllAncestries(Females)	ALL	F	25673412		neg	0.025	HIPadjBMI_FEMALES_AllAncestries	13/679	0.002452365	TTBK1;FAM53A;MACROD1;SKAP1;RBM39;ILF3	cg23146472;cg00877778;cg03103218;cg23889185;cg24513785;cg01611780;cg02351188;cg03012457;cg18262844;cg00131490;cg04490547;cg18757062;cg10222826
Lifespan.upper.AdjPhylo	29	GIANT Body fat distribution	HipadjBMI EUR (Females)	EUR	F	25673412		neg	0.025	HIPadjBMI_FEMALES_EUR	13/706	0.00341444	FAM53A;MACROD1;SKAP1;SPTBN1;RBM39;ILF3	cg00877778;cg03103218;cg23889185;cg24513785;cg13618372;cg01611780;cg02351188;cg03012457;cg18262844;cg00131490;cg04490547;cg18757062;cg10222826
Lifespan.upper.AdjPhylo	54	GIANT BMI & Height	BMI	EUR	All	25673413		neg	0.025	BMI	22/1183	0.000130187	MLLT3;HOXB3;URM1;CERCAM;SKAP1;DENND1A;NT5C2;MRM1;CADM1	cg05111574;cg17199893;cg19826361;cg03260240;cg02865946;cg02865946;cg24513785;cg01611780;cg09377007;cg02351188;cg16764258;cg12969847;cg18262844;cg10404717;cg10404717;cg20867091;cg18757062;cg06282832;cg11201611;cg11201611;cg07445154;cg10222826
Lifespan.upper.AdjPhylo	76	DNAm biomarkers	IEAA EUR	EUR	All	NA		neg	0.025	IEAA_EUR	12/959	0.047992047	HOXB3;PRDM16;SPRY2;MECOM;HOXB5;HOXB4;GATA2;HOXB6;RIC8B	cg17199893;cg05937313;cg20041729;cg19826361;cg03260240;cg05035791;cg26072749;cg26072749;cg20653333;cg18684142;cg13810425;cg00775910
Lifespan.upper.AdjPhylo	77	DNAm biomarkers	AgeaccelPhenoAge EUR	EUR	All	NA		neg	0.025	PhenoAge_EUR	11/818	0.037242115	DNAH2;MSI2;ZNF462;GATA2;CDC5L;LOC157627	cg05631094;cg08171000;cg07429125;cg17246436;cg12581465;cg20653333;cg09855500;cg10327870;cg08517780;cg00775910;cg20531262
Lifespan.median.adjW.AdjPhylo	9	Inflammatory diseases	IBD	EUR	All	26192919		pos	0.025	IBD	1/494	0.02888356	PAPOLG	cg11627683
Lifespan.median.adjW.AdjPhylo	10	Inflammatory diseases	IBD Crohn's disease	EUR	All	26192919		pos	0.025	IBD.CD	1/503	0.02941273	PAPOLG	cg11627683
Lifespan.median.adjW.AdjPhylo	11	Inflammatory diseases	IBD Ulcerative colitis	EUR	All	26192919		pos	0.025	IBD.UC	1/624	0.036414148	PAPOLG	cg11627683
Lifespan.median.adjW.AdjPhylo	80	DNAm biomarkers	AgeAccelHannum AFR	AFR	All	NA		pos	0.025	Hannum_AFR	1/735	0.042840878	DOK6	cg11758048
Lifespan.median.adjW.AdjPhylo	83	DNAm biomarkers	AgeaccelPhenoAge AFR	AFR	All	NA		pos	0.025	PhenoAge_AFR	1/534	0.031218379	DOK6	cg11758048
Lifespan.median.adjW.AdjPhylo	83	DNAm biomarkers	AgeaccelPhenoAge AFR	AFR	All	NA		neg	0.025	PhenoAge_AFR	4/534	9.49E-05	VRK1	cg02409454;cg13219590;cg12144888;cg01319039
Lifespan.upper.adjW.AdjPhylo	10	Inflammatory diseases	IBD Crohn's disease	EUR	All	26192919		pos	0.025	IBD.CD	3/503	0.048138976	CCNI2;SEPT8;TCTA	cg16525542;cg16525542;cg10365409
Lifespan.upper.adjW.AdjPhylo	15	Metabolic outcomes and diseases	Type 2 diabetes	EUR	All	22885922		pos	0.025	T2D	4/684	0.028251639	HNF1B;ATXN7L1;RREB1;WFS1	cg23861251;cg21703143;cg05284834;cg17876895
Lifespan.upper.adjW.AdjPhylo	24	GIANT Body fat distribution	HipadjBMI AllAncestries	ALL	M & F	25673412		pos	0.025	HIPadjBMI_COMBINED_AllAncestries	4/771	0.041062419	SSPN;HOXC10;RREB1;ST7L	cg13909661;cg22267551;cg05284834;cg10111629
Lifespan.upper.adjW.AdjPhylo	42	GIANT Body fat distribution	Waist to hip ratio AllAncestries	ALL	M & F	25673412		pos	0.025	WHR_COMBINED_AllAncestries	7/1585	0.016669084	ARID4A;SSPN;ABCA1;HMGB1;HOXC10;RREB1;ALKBH3	cg26429530;cg13909661;cg10775893;cg04700737;cg22267551;cg05284834;cg16486408
Lifespan.upper.adjW.AdjPhylo	43	GIANT Body fat distribution	Waist to hip ratio EUR	EUR	M & F	25673412		pos	0.025	WHR_COMBINED_EUR	8/1664	0.006438556	ATP5G2;SSPN;ABCA1;HMGB1;HOXC10;RREB1;ALKBH3	cg16264705;cg13909661;cg10775893;cg04700737;cg10749945;cg22267551;cg05284834;cg16486408
Lifespan.upper.adjW.AdjPhylo	47	GIANT Body fat distribution	Waist to hip ratio EUR (Females)	EUR	F	25673412		neg	0.025	WHR_FEMALES_EUR	10/1442	0.042014699	NR6A1;MRM1;PBRM1;PPP2R2A;HOXC12;TMCC2;MEIS1;HOXC4	cg25651791;cg06543116;cg15343023;cg20867091;cg06992077;cg08865644;cg00862376;cg19646671;cg11885593;cg03668274
Lifespan.upper.adjW.AdjPhylo	54	GIANT BMI & Height	BMI	EUR	All	25673413		neg	0.025	BMI	16/1183	7.79E-06	URM1;CERCAM;DENND1A;MRM1;KIAA0174;CADM1;DLG1;SKAP1	cg02865946;cg02865946;cg16764258;cg06543116;cg15343023;cg20867091;cg11201611;cg11201611;cg10404717;cg10404717;cg14525247;cg14525247;cg24144787;cg06282832;cg15679186;cg26729133
Lifespan.upper.adjW.AdjPhylo	68	Lipid panel outcomes	LDL		All	24097068		neg	0.025	LDL	6/675	0.040188358	BUD13;ILF3;ATG4C;PMFBP1;KIAA0174;AP1G1	cg03358759;cg04490547;cg02551294;cg14649051;cg24144787;cg00765068
Lifespan.upper.adjW.AdjPhylo	69	Lipid panel outcomes	Total cholesterol		All	24097068		neg	0.025	TC	6/579	0.021116875	BUD13;ILF3;ATG4C;PMFBP1;KIAA0174;AP1G1	cg03358759;cg04490547;cg02551294;cg14649051;cg24144787;cg00765068
Lifespan.upper.adjW.AdjPhylo	72	DNAm biomarkers	AgeAccelGrim EUR	EUR	All	NA		neg	0.025	GrimAge_EUR	13/1011	8.05E-05	CERCAM;URM1;PTBP2;C14orf118;C14orf179;RNF220;GPD2	cg02865946;cg02865946;cg25071551;cg11201611;cg11201611;cg10404717;cg10404717;cg14525247;cg14525247;cg22980065;cg22980065;cg06116392;cg08467352
