# Supplementary material for: DNA methylation clocks for dogs and humans
Source: Proc Natl Acad Sci U S A. 2022 May 17;119(21):e2120887119. doi: 10.1073/pnas.2120887119 (PMC9173771; doi:10.1073/pnas.2120887119)
Supplement: Supplementary File [file pnas.2120887119.sd06.csv]

Table S6 Characters of full-stack states in ChromHMM
The table presents characteristics of a universal chromatin state annotation of 100 chromatin states from (Vu & Ernst 2020)*. This universal chromatin state annotation is single annotation of the genome that is not specific to any cell or tissue type, and was based on appying ChromHMM model in stacked mode using data from 1032 experiments that profile 32 chromatin marks in 127 cell types. The cha…
Group	State	State Description	chromatin marks of 5 experiments with highest emissions (signals) in each state					RefSeqExon	RefSeqGene	RefSeqTES	CpGIsland	RefSeqTSS	RefSeqTSS2kb	median_gene_exp across_tissues
others	GapArtf1	No signal; unmappable - assembly gaps	H3K9me3	H4K91ac	H3K9me3	H3K79me1	H2BK5ac	0.18506	0.27014	0.31368	0.25999	0.24865	0.26917	0.5863465
	GapArtf2	satellite repeats/artifacts; H3K9me3, DNase I, and some signal from many others	H3K9me3	H3K9me3	H3K9me3	H3K9me3	H3K9me3	0.3344	0.15382	0.41706	1.25381	1.59505	0.80297	1.174102
	GapArtf3	rRNA, satellite repeats; artifacts; High signal most experiments; satellite repeats	H3K9me3	H3K9me3	H3K9me3	H3K9me3	H3K9me3	0.9104	0.29798	2.03318	5.00661	4.87066	2.2263	1.729081
quescient	Quies1	quescient; H3K9me3 very weak; broad domain; Cell lines; ENCODE2012, Epithelial, IMR90, Myostat	H3K9me3	H3K9me3	H3K9me3	H3K9me3	H2BK5ac	0.08665	0.54135	0.19246	0.01705	0.06242	0.12756	0.2861231
	Quies2	quescient; H3K9me3 weak inIMR90, Epithelial, ENCODE2012, Myostat	H3K9me3	H3K9me3	H3K9me3	H3K9me3	H3K9me3	0.16821	0.55907	0.22083	0.03539	0.18891	0.1677	0.19375432
	Quies3	quescient (very low non-specific signal)	H2BK5ac	H4K91ac	H3K9ac	H3K4me1	H3K27me3	0.3893	1.01022	0.76478	0.07235	0.13605	0.44251	1.0031522
	Quies4	H3K9me3 very weak; LINE repeats; 25_ques in most ct. 21_Het in ESC-related	H3K9me3	H3K9me3	H3K9me3	H3K9me3	H3K9me3	0.11587	0.58904	0.27649	0.08852	0.11029	0.20638	0.6781574
	Quies5	quescient (H3K9me3/H3K27me3 very weak)	H3K9me3	H3K9me3	H3K27me3	H3K27me3	H3K27me3	0.32597	0.70392	0.61862	0.05888	0.16507	0.40832	0.5855047
HET	HET1	H3K9me3. Het in epithelial, IM90, adipose, HSC&B-cell, thymus. LTR repeats Mix of Het and quescient in other.	H3K9me3	H3K9me3	H3K9me3	H3K9me3	H3K9me3	0.33941	0.54965	0.19692	0.28579	0.53442	0.27931	0.10453545
	HET2	H3K9me3+H3K27me3; Quescient: Mesench, blood & T-cell, Brain. PolyRep in Sm.Muscle, muscle. Het in Epithelial, IM90, Myostat	H3K9me3	H3K27me3	H3K9me3	H3K9me3	H3K9me3	0.78806	0.79297	0.41701	1.24716	0.54099	0.52292	0.17839801
	HET3	H3K9me3 weak; LINE repeats	H3K9me3	H3K9me3	H3K9me3	H3K9me3	H3K9me3	0.16241	0.79115	0.3761	0	0.06323	0.17084	0.9924238
	HET4	H3K9me3; LTR/LINE/satellite repeats; Stronger in Adipose, Mesench, Neurosph, ESC, HSC &Bcells	H3K9me3	H3K9me3	H3K9me3	H3K9me3	H3K9me3	0.46538	0.56531	0.74054	0.00032	0.0817	0.20839	0.8915554
	HET5	H3K9me3 strong; LTR repeats	H3K9me3	H3K9me3	H3K9me3	H3K9me3	H3K9me3	1.95305	0.80299	1.42451	1.28173	0.65328	0.85991	0.9200676
	HET6	H3K9me3 weak; LTR and Other class repeats	H3K9me3	H3K9me3	H3K9me3	H3K9me3	H3K9me3	0.6667	0.48384	0.62856	1.28145	0.85592	0.6541	0.2298635
	HET7	H3K9me3 very weak; LTR and Other class repeats	H3K9me3	H3K9me3	H3K9me3	H3K9me3	H3K9me3	0.35169	0.67655	0.39757	0.63719	0.42586	0.41143	0.6839149
	HET8	H3K9me3 and some H3K27me3; LTR, RNA repeats	H3K9me3	H3K9me3	H3K9me3	H3K9me3	H3K9me3	0.72387	0.64143	0.60005	0.47103	0.70613	0.9062	0.4099287
	HET9	H3K9me3 - ESC/iPSC; LTR, Satellite repeats	H3K9me3	H3K9me3	H3K9me3	H3K9me3	H3K9me3	0.37022	0.41959	0.74919	0.02131	0.43979	0.60131	0.1355332
polycomb repressed	ReprPC1	ReprPC (except: PromBiv in ESC); H3K27me3 strong and H3K4me1 weak	H3K27me3	H3K27me3	H3K27me3	H3K27me3	H3K27me3	3.07054	1.05397	3.67567	8.85803	3.03531	8.50874	0.4851474
	ReprPC2	polycomb repressed (H3K27me3)	H3K27me3	H3K27me3	H3K27me3	H3K27me3	H3K27me3	1.40475	0.8653	2.71868	0.51733	0.77463	5.49939	0.5242254
	ReprPC3	weak polycomb repressed (H3K27me3 weak)	H3K27me3	H3K27me3	H3K27me3	H3K27me3	H3K27me3	0.67963	0.70664	1.05521	0.00464	0.40468	1.13986	0.4222628
	ReprPC4	very weak polycomb repressed (H3K27me3 very weak)	H3K27me3	H3K27me3	H3K27me3	H3K27me3	H3K27me3	0.41408	0.69151	0.77058	0.02585	0.2098	0.5467	0.3742431
	ReprPC5	polycomb repressed (H3K27me3 in most cell types and some class1 acetylation in ESC and ESC-derived)	H3K27me3	H3K27me3	H3K27me3	H3K27me3	H3K27me3	1.77456	0.84314	1.25681	1.01581	1.23629	1.44514	0.3450912
	ReprPC6	24_ReprPC (H3K27me3) in Brain, Epithelial, muscles, Mesench, Neurosph, Mystat, IM90, Adipose. Others quescient	H3K27me3	H3K27me3	H3K27me3	H3K27me3	H3K27me3	1.1751	0.85163	1.21841	0.29823	0.62289	0.77444	0.3484587
	ReprPC7	17_EnhW: brain, HSC&B-cell, Neurosph, ESC, iPSC, Heart. 24_ReprPC: Epithelial, Mesench, Mystat, IM90, Adipose. H3K27me3 IMR90, Epithelial, Myostat, Mesench with some class 1 acetylations and H3K4me1	H3K27me3	H3K27me3	H3K27me3	H3K18ac	H3K27me3	2.85401	1.21071	1.53594	1.55571	1.63572	1.54148	0.5709823
	ReprPC8	H3K27me3/H3K9me3 weak. Mixed 25_Ques and 24_ReprPC	H3K27me3	H3K27me3	H3K27me3	H3K9me3	H3K27me3	0.94269	0.79537	0.77259	0.07245	0.57252	0.72616	0.511125
	ReprPC9	H3k27me3 in es/ipsc; Weak H3K27me3 in others; 24_ReprPC in all ct	H3K27me3	H3K27me3	H3K27me3	H3K27me3	H3K27me3	0.78487	0.78971	1.64132	0.43742	0.3601	3.0266	0.7599404
acetylations	Acet1	H3K9me3 + class1 epigenome acetylations +simple repeats	H3K9me3	H4K91ac	H3K23ac	H3K9me3	H3K14ac	1.68481	1.09318	0.47129	3.22771	1.747	1.09754	0.6396773
	Acet2	class1 epigenome acetylations weak; highest emissions in ES & iPSC. 19_DNase in ESC, iPSC and ES-deriv. Mixes of quescient in other cell types	H2BK12ac	H4K91ac	H4K8ac	H4K91ac	H3K14ac	0.59256	0.8286	0.25222	0.11062	0.52419	0.54798	0.519861
	Acet3	class1 epigenome acetylations very weak; universal quescient	H4K91ac	H2BK12ac	H2BK12ac	H4K8ac	H3K4ac	0.3619	0.82596	0.33999	0.04882	0.24214	0.45045	0.6855019
	Acet4	class 1 epigenome acetylations and IMR90 enhancers. 17_EnhW2 in most cell types	H2BK12ac	H3K4ac	H2AK5ac	H2BK120ac	H3K18ac	0.80735	0.98526	0.56139	0.09775	0.66318	0.93068	0.7852934
	Acet5	class 1 epigenome acetylations and IMR90 enhancers weak.	H2BK12ac	H2BK120ac	H3K18ac	H2BK20ac	H2BK15ac	0.39966	0.89129	0.47735	0.01028	0.27849	0.48076	0.7065265
	Acet6	IMR90 class 1 acetylations. 18_EnhAc in Myostat, IMR90, Mesench	H2BK12ac	H2BK120ac	H3K18ac	H2BK20ac	H3K4ac	0.56318	1.03769	0.75537	0.00407	0.46596	0.63013	1.0179587
	Acet7	Enhancers in IMR90, Myostat, Mesench, Epithelial, ENCODE2012 . IMR90 class 1 acetylations	H3K4me1	H3K4ac	H2BK12ac	H2BK120ac	H3K18ac	0.88514	1.13284	0.61025	0.13118	0.98024	1.2933	1.1407246
	Acet8	acetylations marks + enhancers in ESC-derived (H1_BMP4_Derived_Trophoblast_Cultured_Cells)	H2BK12ac	H2BK120ac	H3K14ac	H4K91ac	H2AK5ac	0.58382	0.76363	0.53224	0.20561	0.57899	0.805	0.714331
weak enhancers	EnhWk1	weak enhancers acetylation in mesench & myostat. DNase in brain, IM90, Adipose, Epithelial, Neurosph, muscle	H3K4me1	H3K4me1	H3K4me1	H3K4me1	H3K4me1	0.3919	0.95426	0.76297	0.00669	0.1554	0.375	0.9716248
	EnhWk2	Enhancers in muscle, adipose, heart, brain (13_ENhA, 15_EnhAF) (H3M4me1 and acetylations, weak). 18_EnhAc and 17_EnhW2 in other	H3K4me1	H3K4me1	H3K4me1	H3K4me1	H3K4me1	2.0312	1.63738	1.75822	0.77061	1.84818	2.20647	1.3769846
	EnhWk3	enhancers (H3K4me1, H3K27ac) in muscle, heart, adipose (weak emissions). Weak Enh, DNase signals in others	H3K4me1	H3K4me1	H3K4me1	H3K4me1	H3K27ac	0.73418	1.24647	1.03099	0.06515	0.688	1.15461	0.9294037
	EnhWk4	weak enhancers (H3K4me1 weak, no H3K27ac) brain and neurosph	DNase	DNase	H3K4me1	H3K4me1	H3K4me1	0.37665	1.1228	0.67783	0.01537	0.21603	0.45119	0.9086745
	EnhWk5	weak enhancers blood* and thymus (H3K4me1, very weak H3K27ac in thymus)	H3K4me1	H3K4me1	H3K4me1	H3K4me1	H3K4me1	0.53851	1.03871	0.99007	0.05135	0.27481	1.11466	0.9657119
	EnhWk6	weak enhancer blood* (T-cell preferential) and thymus (H3K4me1 and H3K27ac). Very weak enhancers + transcription in others	H3K4me1	H3K4me1	H3K4me1	H3K4me1	H3K4me1	0.87311	1.45708	1.58406	0.04344	0.4069	1.57887	1.277183
	EnhWk7	HSC-Bcells weak enhancers (HSC H3K4me1*)	H3K4me1	H3K4me1	H3K27ac	H3K4me2	H3K4me1	0.54774	1.12109	0.99063	0.05018	0.32312	0.97055	1.0271
	EnhWk8	17_EnhW2, 18_EnhAC in ES_derived, ESC, iPSC (K4me1, very weak K27ac). 25_Ques in others.	H3K4me1	H3K4me1	H3K4me1	H3K4me1	H3K4me1	0.35237	0.93684	0.6097	0.01412	0.21749	0.34643	0.9137872
enhancers	EnhA1	enhancers in most cell types, weaker in blood. EnhA1 in Digestive, Other, ES_deriv, Epithelial, Heart, Muscle, Thymus and Neurosph	H3K4me1	H3K4me1	H3K4me1	H3K4me1	H3K4me1	1.89742	1.67311	2.09618	0.69318	3.71723	3.302	2.032083
	EnhA2	enhancers in mesenchymal, muscle, heart, neurosph, adipose. DNase in ESC and iPSC	H3K4me1	H3K4me1	H3K4me1	H3K4me1	DNase	0.93941	1.30971	1.19822	0.13287	1.97468	1.71964	1.3113966
	EnhA3	strong enhancers in most cells, weaker in blood and ESC&iPSC	H3K4me1	H3K4me1	H3K4me1	H3K4me2	H3K4me2	0.87046	1.60705	1.39982	0.01127	1.9799	2.21881	2.034672
	EnhA4	strong enhancers in myostat, mesench, lung, epithelial	H3K4me1	H3K4me1	H3K4me2	H3K4me1	H3K4me1	0.68413	1.1391	1.05212	0.00102	0.90818	0.91275	1.2893698
	EnhA5	enhancers in mesenchymal, myosat. DNase (weaker emission) in most other	H3K4me1	H3K4me1	H3K4me1	H3K4me1	H3K4me1	0.57509	1.08654	1.16428	0.01139	0.42565	0.62098	1.0911274
	EnhA6	Brain* enhancers (Brain_H3K4me1*, Brain_H3K4me3*)	H3K27ac	H3K27ac	H3K27ac	H3K27ac	H3K4me1	1.0055	1.61096	1.19251	0.14038	0.92707	1.30873	1.1260109
	EnhA7	blood_enhancer* (Blood H3K4me1, H3K4me3). 13_EnhA1, 15_EnhAF in Blood&Tcell, HSC&B-cell. Mixed 24_ReprPC, 22_PromP, 17_EnhW2 in others. H3K4me1 &H3K27me3 weak.	H3K4me1	H3K4me1	H3K4me1	H3K4me1	H3K4me1	1.8326	1.07444	1.31982	0.581	1.97009	2.47967	0.7815455
	EnhA8	active enhancers in blood* and thymus (H3K4me1, H3K27ac, H3K4me2, H3K4me3)	H3K4me1	H3K27ac	H3K4me1	H3K27ac	H3K4me1	1.78128	1.44768	1.76248	0.56512	4.94396	5.54022	1.0613516
	EnhA9	Blood* and thymus enhancer strongest. 9_TxReg and 10_TxReg5p in other ct	H3K4me1	H3K4me1	H3K4me1	H3K4me1	H3K4me1	1.78032	1.85543	2.12402	0.39318	2.78353	4.23918	2.126382
	EnhA10	HSC&B-cell* enhancers (K4me1, K27ac, DNase) --not as strong as 64; weaker enhancers in other cell types	H3K4me1	H3K4me1	H3K4me1	H3K4me1	H3K4me1	0.89458	1.19036	1.39246	0.21385	1.40786	4.57724	1.484291
	EnhA11	Monoctyes, neutrophils, HSC&Bcells * enhancers	H3K4me1	H3K4me1	H3K4me1	H3K27ac	H3K4me2	0.66977	0.97816	1.1474	0.03295	0.57928	1.30577	1.0293859
	EnhA12	Epithelial enhancers (H3K4me1 & DNase); ES_derived weaker acetylations + H3K4me1	H3K4me1	H3K4me1	H3K4me1	H3K4me1	H3K4me1	1.07811	0.91679	0.90084	0.2221	1.75655	1.61238	0.7106975
	EnhA13	enhancers (H3K4me1) - epithelial, weak signals	H3K4me1	H3K4me1	H3K4me1	H3K4me1	H3K4me1	0.42093	0.87557	0.68699	0.01047	0.43366	0.72434	0.7924323
	EnhA14	Liver/Intestine/Digestive* enhancers (H3K4me1, H3K27ac, DNase); weak others	H3K4me1	H3K4me1	H3K27ac	H3K27ac	H3K4me1	1.22001	1.1442	1.28268	0.17678	2.84276	3.01529	0.8770763
	EnhA15	Liver/Intestine/Digestive enhancers weak	H3K4me1	H3K4me1	H3K4me1	H3K27ac	H3K27ac	0.60461	1.01708	1.05643	0.02799	0.71513	1.42351	0.7617185
	EnhA16	ENCODE cell line specific positions; H2A.Z, H3K4me1, H3K27ac, DNase	H2A.Z	H3K4me1	DNase	H3K4me1	H3K27ac	0.58941	0.90886	1.00778	0.36697	0.8942	2.08966	0.8436475
	EnhA17	ESC, iPSC, Neurosph enhancers and some differentiated	H3K4me1	H3K4me1	H3K4me1	H3K4me1	H3K4me1	0.65466	1.35618	0.99888	0.05375	0.82321	1.15422	1.3257887
	EnhA18	ESC/iPSC enhancers (13_EnhA1) strong and some ESC-derived (ESC H3K4me1*); ERV1 repeats	H3K4me1	H3K4me1	H3K4me1	H3K4me1	H3K4me1	0.5438	0.84755	0.60862	0.13574	0.83931	0.84926	0.7971403
	EnhA19	ES/iPSC/ES-derived enhancers strong (H3K4me1, DNase, acetylations)	H3K4me1	H3K4me1	H3K4me1	H3K4me1	H3K4me1	1.27454	1.32331	0.90734	0.42895	2.24702	1.99164	1.4183544
	EnhA20	HUVEC enhancers	H3K4me1	H3K4me2	H3K27ac	DNase	H2A.Z	0.48831	1.08439	0.96378	0.00628	0.19493	0.51917	1.0970279
transcribed and enhancer	TxEnh1	H3K79me2 and enhancers Mesench, Myostat, ENCODE, Epithelial	H3K79me2	H3K79me2	H3K79me2	H3K79me2	H3K79me2	0.59965	2.30183	0.69358	0.0048	0.35316	1.19838	2.240676
	TxEnh2	H3K79me2 and blood enhancers (Blood_H3K4me1*)	H3K79me2	H3K79me2	H3K79me2	H3K79me2	H3K79me2	0.44638	2.30474	0.49775	0.01022	0.43146	2.7435	2.835654
	TxEnh3	H3K79me2 strong, H3K79me1, H4K20me1, H3K36me3, some enhancers. 6_Tx in ESC, ES-deriv and iPSC. 12_TxEnhW in Blood &T-cell, sm. Muscle, myostat and adipose	H3K79me2	H3K79me2	H3K79me2	H3K79me2	H3K79me2	1.14262	2.30719	0.65471	0.57506	0.68849	1.26877	2.864925
	TxEnh4	H3K36me3 strong and some enhancers (H3K27ac, H3K4me1); exons; near TES; 11_TxEnh3p all cell types	H3K36me3	H3K36me3	H3K36me3	H3K36me3	H3K36me3	10.42786	2.25918	6.14981	2.57737	1.29943	1.62363	2.851751
	TxEnh5	H3K36me3 (weaker). 11_TxEnh3p in most cell types. 7_Tx3p in a few	H3K36me3	H3K36me3	H3K36me3	H3K36me3	H3K36me3	7.16542	2.18407	3.79318	2.76411	1.02962	1.17221	2.038717
	TxEnh6	H3K36me3 + enhancers blood preference (H3K4me1*, H3K4me3*, H3K27ac*). 11_TxEnh3p in all cell types	H3K4me1	H3K4me1	H3K4me1	H3K4me1	H3K4me1	5.96305	2.21451	5.84335	0.69693	0.94063	1.48559	2.312373
	TxEnh7	H3K79me2 and enhancers; 10_TxEnh5p, 12_TxEnhW in all cell types	H3K79me2	H3K79me2	H3K79me2	H3K79me1	H3K79me2	0.99254	2.28311	0.73363	0.41601	1.09051	1.61783	2.50334
	TxEnh8	Transcribed enhancers 3'; enhancers Myostat, IMR90, Mesench, Epithelial	H3K4me1	H3K4me1	H3K4me1	H3K4me1	H3K4me1	4.95587	2.22419	4.27153	0.22839	0.82231	0.80738	2.440705
weak transcription	TxWk1	H3K36me3 weak; weak transcription; 8_TxWk	H3K36me3	H3K36me3	H3K36me3	H3K36me3	H3K36me3	2.27807	2.14631	3.09298	0.08422	0.17863	0.34862	1.843286
	TxWk2	H3K36me3 weak; 8_TxW in all cell types; some acetylations	H3K36me3	H3K36me3	H3K36me3	H3K36me3	H3K36me3	4.80259	2.11067	2.51364	1.58107	0.714	0.71525	1.39016
transcription	Tx1	H3K79me2. Mostly Tx5p, some TxEnhW in Blood & T-cell (Blood_H3K4me1*)	H3K79me2	H3K79me2	H3K79me2	H3K79me2	H3K79me2	0.21139	2.31227	0.29556	0.01168	0.17888	0.66926	2.651817
	Tx2	weak H3K79me2, 5_Tx5p	H3K79me2	H3K79me2	H3K79me2	H3K79me2	H3K79me2	0.24892	2.27053	0.35203	0.03905	0.14758	0.47601	2.154468
	Tx3	H3K79m2 and H3K79me1, 5_Tx5p,	H3K79me2	H3K79me1	H3K79me2	H3K79me2	H3K79me1	0.35541	2.26282	0.29439	0.19428	0.38671	0.62636	2.161456
	Tx4	H3K79me2 and H3K36me3 (weaker). 6_Tx, few 5_Tx5p	H3K79me2	H3K79me2	H3K79me2	H3K79me2	H3K79me2	2.14949	2.31382	1.37654	0.04488	0.39191	0.64883	2.709089
	Tx5	H3K36me3; SINE repeats strongest; 7_Tx3p in all most all cell types	H3K36me3	H3K36me3	H3K36me3	H3K36me3	H3K36me3	2.87133	2.21019	2.65484	0.47772	0.23464	0.44658	2.333535
	Tx6	H3K36me3 - HSC&B-cell and Mesench preference. 7_Tx3p in blood, mesench, ESC, iPsc, Myostat, adipose, thymus.	H3K36me3	H3K36me3	H3K36me3	H3K36me3	H3K36me3	4.38837	2.27139	4.91357	0.00043	0.13561	0.24789	2.32512
transcription	Tx7	H3K36me3 strong, HSC&B-cell and Mesench preference; 7_Tx3p in all cell types	H3K36me3	H3K36me3	H3K36me3	H3K36me3	H3K36me3	5.82125	2.2931	4.91939	0.00066	0.28096	0.36804	2.668907
	Tx8	H3K36me3 (weaker); Mix of 7_Tx3p and 8_TxWk	H3K36me3	H3K36me3	H3K36me3	H3K36me3	H3K36me3	3.51001	2.19764	4.02817	0.01662	0.33795	0.5694	1.943044
exon	TxEx1	H3K79me2 and H3K36me3; exon; 6_Tx	H3K36me3	H3K36me3	H3K36me3	H3K36me3	H3K36me3	6.46763	2.31734	3.87844	0.60087	1.27208	1.29834	3.299763
	TxEx2	H3K36me3 strongest; exons; Tx3p	H3K36me3	H3K36me3	H3K36me3	H3K36me3	H3K36me3	9.97257	2.31512	4.104	1.18585	0.73436	0.76096	2.882567
	TxEx3	H3K36me3 strong; exon; Tx3p	H3K36me3	H3K36me3	H3K36me3	H3K36me3	H3K36me3	7.03809	2.24996	4.25581	2.73452	0.60135	0.78223	2.47914
	TxEx4	TES and some promoter flanking; 9_TxReg; very high avg_gene_exp; H3K36me3, H3K79me2, H3K79me1, H3K27ac, H3K4me1, H3K4me2, H3K9ac	H3K79me2	H3K79me2	H3K4me1	H3K79me2	H3K79me2	7.83304	2.26236	9.27953	1.99192	4.0012	8.09743	3.418511
znf	znf1	H3K36me3+H3K9me3; ZNF genes	H3K9me3	H3K36me3	H3K9me3	H3K9me3	H3K9me3	1.22174	2.1278	1.38829	0.30223	0.23447	0.399	1.781154
	znf2	H3K36me3+H3K9me3 strong; ZNF genes (~80 folds)	H3K36me3	H3K9me3	H3K9me3	H3K36me3	H3K9me3	7.13363	2.14418	3.27829	0.92361	0.93073	0.84414	1.791832
DNase	DNase1	DNase I only; CTCF in various cell types, Candidate Insulator	DNase	DNase	DNase	DNase	DNase	1.51034	1.06642	2.42415	3.59462	5.5933	1.8774	1.45608
weak promoters	BivProm1	bivalent promoter- more balanced H3K4me3/ H3K27me3	H3K4me3	H3K4me2	H3K4me2	H3K4me3	H3K4me2	8.49111	1.42665	2.56566	76.97165	28.71778	19.29143	0.9102023
	BivProm2	bivalent promoter- stronger on H3K27me3	H3K27me3	H3K27me3	H3K27me3	H3K27me3	H3K27me3	6.41322	1.32454	4.02729	54.50116	14.83586	14.88611	0.6935782
	BivProm3	24_ReprPC in ENCODE, Blood & Tcell, Digestive, HSC &B-cell, Sm.Muscle. 23_PromBiv flanking in other cell types. H3K27me3 and H3K4me1	H3K27me3	H3K27me3	H3K27me3	H3K27me3	H3K27me3	2.79882	1.15694	2.2286	7.18684	6.18023	7.01712	0.9885237
	BivProm4	bivalent promoter in Blood & T-cells, HSC & B-cell, ESC. Prom_D2 in Brain, muscle, sm. Muscle, mesench, neurosph, myosate and adipose. A mix of Prom_D2, bivalent promoter and 22_prom_p in ESC_derived, ENCODE 2012, iPSC, Digestive, Epithelia, Heath and other cell types	H3K4me2	H3K4me2	H3K4me2	H3K4me3	H3K4me2	3.38969	1.73721	2.99259	3.74751	8.1123	14.53436	1.5774452
promoters	PromF1	H3K4me1 strongest, all ct; some promoter flank; other marks: H3K4me2, DNase, H2A.Z, weaker in H3K4me3, H3K27ac, H3K9ac, class1 acetylation	H3K4me1	H3K4me1	H3K4me1	H3K4me1	DNase	2.40568	1.00497	2.3533	2.60456	6.50584	6.46338	1.1824893
	PromF2	H3K4me1, H3K4me2, H3K4me3, DNase, acetylations promoter flank upstream bias	H3K4me1	H3K4me1	H3K4me2	H3K4me2	H3K4me2	3.21082	1.38041	4.35463	3.8781	8.10876	13.86326	2.269623
	PromF3	H3K4me2, H3K4me3, H3K4me1(weaker than me3), DNase, acetylations - flanking tss upstream and downstream	H3K4me2	H3K4me3	H3K4me2	H3K4me2	H3K4me2	5.08714	1.51789	4.37386	25.27478	13.28988	25.73745	2.550209
	PromF4	H3K4me2, H3K4me3 limited H3K4me1, heavily acetylated - flanking tss downstream bias	H3K4me3	H3K4me3	H3K4me3	H3K4me3	H3K4me3	13.4764	1.88894	2.5221	96.66267	62.21413	28.03006	2.806799
	PromF5	flanking promoter; 2_PromU in most cell types; stronger on H3K4me3	H3K4me2	H3K4me3	H3K4me2	H3K4me3	H3K4me3	8.49214	1.55741	2.42055	70.99291	31.93149	22.43217	1.7195744
	PromF6	active downstream promoter (3_PromD1, 4_PromD2 all ct);	H3K4me2	H3K4me3	H3K4me2	H3K4me2	H3K4me2	3.25033	2.10224	3.63949	1.54911	2.73628	26.44853	3.009556
	PromF7	Prom further downstream (neighborhood enrichment); 4_PromD2 all ct; H3K4me1, H3K4me2, H3K4me3, H3K79me2, H3K9ac, H3K27ac	H3K4me2	H3K4me2	H3K4me2	H3K4me2	H3K4me2	2.03948	2.08269	2.49746	0.08778	1.05419	20.37877	2.661653
TSS	TSS1	TSS more acetylated and active; 1_TssA in all cell types	H3K4me3	H3K4me3	H3K4me3	H3K4me3	H3K4me3	12.56581	1.44256	2.63039	100.89222	151.57436	25.94693	2.482597
	TSS2	TSS (22_PromP in iPSC)	H3K4me3	H3K4me3	H3K4me3	H3K4me3	H3K4me3	8.11606	1.15024	2.44406	75.35115	105.61645	20.05039	1.837875
