# Supplementary material for: DNA methylation clocks for dogs and humans
Source: Proc Natl Acad Sci U S A. 2022 May 17;119(21):e2120887119. doi: 10.1073/pnas.2120887119 (PMC9173771; doi:10.1073/pnas.2120887119)
Supplement: Supplementary File [file pnas.2120887119.sd07.csv]

The tables summarizes the annotation analysis results based on a total of 97 states from chromatin hidden Markov model (ChromHMM) analysis and overlap with PRC1 and PRC2 binding region analysis. For each state annotation (or PRC), we analyzed up to the top 500 CpGs provided P<0.01 with postive (pos) or negative (neg) Z Scores from EWAS of age , the median lifespan at breed level (LifespanMedian),…
EWAS trait	state	group	TopNum	N.overlap	OddsRatio	Hyper.P	log10P
Age	ReprPC1	pos	500	155	16.86119224	1.39E-109	108.8570861
Age	EnhA2	pos	500	0	0	0.000211667	-3.67434626
Age	TSS1	pos	500	1	0.081631038	8.16E-05	-4.088148177
Age	PromF3	pos	500	2	0.383572753	0.111958727	-0.950942048
Age	Acet7	pos	500	0	0	0.402078853	-0.395688768
Age	TxEx2	pos	500	0	0	4.66E-13	-12.33170695
Age	EnhWk4	pos	500	0	0	1.80E-08	-7.743861724
Age	EnhA12	pos	500	0	0	0.338352986	-0.470629986
Age	Tx6	pos	500	0	0	0.000131548	-3.880915468
Age	ReprPC8	pos	500	0	0	0.271006057	-0.567021002
Age	EnhWk2	pos	500	1	0.257534424	0.104322727	-0.981621069
Age	BivProm1	pos	500	64	4.864507271	1.11E-21	20.95660317
Age	Acet5	pos	500	0	0	0.39228972	-0.406393073
Age	ReprPC2	pos	500	13	2.397994927	0.004942061	2.306091935
Age	ReprPC9	pos	500	1	0.507216966	0.417582791	-0.379257407
Age	TxWk2	pos	500	0	0	8.35E-07	-6.078321463
Age	TxEx3	pos	500	0	0	1.92E-07	-6.716555157
Age	EnhA6	pos	500	1	0.117723542	0.002231111	-2.651478881
Age	HET1	pos	500	0	0	0.477778491	-0.320773405
Age	TxWk1	pos	500	0	0	1.56E-05	-4.807454593
Age	TxEnh7	pos	500	0	0	0.046887487	-1.328943041
Age	TxEnh5	pos	500	0	0	2.41E-06	-5.617320527
Age	Tx4	pos	500	0	0	0.006446702	-2.190662373
Age	BivProm3	pos	500	25	2.582097388	4.99E-05	4.30150583
Age	EnhA20	pos	500	0	0	0.277773764	-0.556308776
Age	Tx5	pos	500	0	0	0.000228167	-3.641748026
Age	PromF2	pos	500	0	0	0.011413856	-1.942567606
Age	PromF5	pos	500	20	1.498695519	0.059268765	1.227174122
Age	Quies2	pos	500	0	0	0.09606996	-1.017412388
Age	BivProm2	pos	500	177	15.58148952	4.20E-118	117.3762972
Age	EnhA13	pos	500	0	0	0.330112534	-0.481337986
Age	PromF4	pos	500	0	0	2.51E-08	-7.59996718
Age	BivProm4	pos	500	13	1.2491542	0.256837278	0.590341941
Age	EnhWk8	pos	500	0	0	0.000533773	-3.272643
Age	TxEnh3	pos	500	0	0	0.024624823	-1.608626889
Age	Tx7	pos	500	0	0	1.13E-07	-6.948103135
Age	ReprPC3	pos	500	2	0.378062011	0.106390757	-0.973096099
Age	EnhA17	pos	500	2	0.131249832	4.38E-05	-4.358971563
Age	EnhA16	pos	500	0	0	0.330112534	-0.481337986
Age	Quies1	pos	500	0	0	0.058585039	-1.232213274
Age	HET2	pos	500	0	0	0.182604496	-0.738488534
Age	EnhA19	pos	500	2	0.438942584	0.17207406	-0.764284593
Age	TxEnh4	pos	500	0	0	1.49E-06	-5.825747343
Age	TxEnh8	pos	500	0	0	0.005154421	-2.287820149
Age	ReprPC7	pos	500	0	0	0.004440009	-2.35261616
Age	ReprPC6	pos	500	2	0.405214768	0.134659813	-0.870761993
Age	Tx8	pos	500	0	0	0.000177653	-3.750427844
Age	EnhWk6	pos	500	0	0	0.206590152	-0.684890384
Age	EnhWk1	pos	500	0	0	0.093724388	-1.028147388
Age	TxEnh6	pos	500	0	0	0.015373073	-1.813239301
Age	TxEx4	pos	500	0	0	0.011413856	-1.942567606
Age	PromF6	pos	500	0	0	0.048062553	-1.318193161
Age	Tx3	pos	500	0	0	0.061556849	-1.210723621
Age	ReprPC5	pos	500	4	0.711433692	0.34315419	-0.464510694
Age	Quies5	pos	500	0	0	0.477778491	-0.320773405
Age	TxEx1	pos	500	0	0	4.87E-08	-7.312463853
Age	Tx1	pos	500	0	0	0.330112534	-0.481337986
Age	ReprPC4	pos	500	1	0.157001751	0.013762073	-1.861316137
Age	EnhA8	pos	500	0	0	0.284710131	-0.545597078
Age	TxEnh1	pos	500	1	0.333233133	0.203621052	-0.691177324
Age	Acet2	pos	500	0	0	0.043531549	-1.361195875
Age	EnhA7	pos	500	1	0.646842071	0.545061587	-0.263554423
Age	Tx2	pos	500	0	0	0.028572453	-1.54405248
Age	EnhA10	pos	500	1	0.534375418	0.44551676	-0.351135953
Age	Acet3	pos	500	0	0	0.055756428	-1.253705054
Age	EnhA11	pos	500	0	0	0.34679872	-0.459922514
Age	TxEnh2	pos	500	0	0	0.222465237	-0.652737843
Age	TSS2	pos	500	5	0.572564728	0.138344414	-0.859038371
Age	Quies3	pos	500	0	0	0.000520607	-3.283490079
Age	EnhA14	pos	500	1	0.691590077	0.57817965	-0.237937198
Age	Acet6	pos	500	0	0	0.432933289	-0.363579019
Age	znf2	pos	500	0	0	0.781858525	-0.106871824
Age	EnhWk3	pos	500	0	0	0.001073632	-2.969144567
Age	EnhA15	pos	500	2	0.96729085	0.658666023	-0.181334739
Age	DNase1	pos	500	0	0	0.178151814	-0.749209752
Age	PromF1	pos	500	0	0	0.117070778	-0.931551496
Age	EnhA1	pos	500	2	0.548165264	0.298822397	-0.524586855
Age	Acet1	pos	500	0	0	0.299105729	-0.524175268
Age	EnhA3	pos	500	0	0	0.023433871	-1.63015596
Age	EnhWk5	pos	500	0	0	0.277773764	-0.556308776
Age	EnhA4	pos	500	1	0.716361294	0.59512338	-0.225392988
Age	PromF7	pos	500	0	0	0.373419277	-0.427803266
Age	HET7	pos	500	0	0	0.611228681	-0.213796275
Age	Acet4	pos	500	0	0	0.477778491	-0.320773405
Age	EnhWk7	pos	500	0	0	0.39228972	-0.406393073
Age	znf1	pos	500	0	0	0.50191045	-0.299373762
Age	EnhA18	pos	500	0	0	0.030777088	-1.511772476
Age	EnhA5	pos	500	0	0	0.067959364	-1.167750694
Age	EnhA9	pos	500	0	0	0.402078853	-0.395688768
Age	Acet8	pos	500	0	0	0.514428793	-0.288674732
Age	HET5	pos	500	0	0	0.906269955	-0.042742418
Age	HET4	pos	500	0	0	0.975697482	-0.010684816
Age	GapArtf1	pos	500	0	0	0.841773494	-0.074804753
Age	HET6	pos	500	0	0	0.975697482	-0.010684816
Age	HET8	pos	500	0	0	0.928846557	-0.032056025
Age	GapArtf3	pos	500	0	0	0.928846557	-0.032056025
Age	Quies4	pos	500	0	0	0.862746523	-0.064116782
Age	PRC1	pos	500	12	1.522817205	0.110697558	0.955861959
Age	PRC2	pos	500	391	31.16601431	2.13E-266	265.6707236
Age	ReprPC1	neg	500	2	0.115595915	7.66E-06	-5.115990688
Age	EnhA2	neg	500	23	2.995582981	1.14E-05	4.941895653
Age	TSS1	neg	500	0	0	6.14E-06	-5.212009984
Age	PromF3	neg	500	7	1.389872001	0.250730889	0.600792159
Age	Acet7	neg	500	2	2.299368904	0.226703522	0.644541733
Age	TxEx2	neg	500	11	0.383951892	0.000238208	-3.623043595
Age	EnhWk4	neg	500	40	2.510610766	8.60E-07	6.065573383
Age	EnhA12	neg	500	1	0.933541502	0.709965272	-0.148762894
Age	Tx6	neg	500	2	0.221175204	0.006788999	-2.168194265
Age	ReprPC8	neg	500	0	0	0.271006057	-0.567021002
Age	EnhWk2	neg	500	6	1.613279352	0.180239301	0.744150506
Age	BivProm1	neg	500	2	0.120012357	1.31E-05	-4.881499791
Age	Acet5	neg	500	5	6.134374043	0.002151526	2.667253375
Age	ReprPC2	neg	500	5	0.87534736	0.495138179	-0.305273585
Age	ReprPC9	neg	500	2	1.029554114	0.582417209	0.234765801
Age	TxWk2	neg	500	9	0.648255557	0.121457287	-0.915576423
Age	TxEx3	neg	500	3	0.190669994	0.000154907	-3.80992966
Age	EnhA6	neg	500	15	1.897163348	0.018459111	1.733789215
Age	HET1	neg	500	2	2.875215146	0.164692081	0.783327282
Age	TxWk1	neg	500	11	1.017971408	0.520081972	0.2839282
Age	TxEnh7	neg	500	3	0.995377222	0.644186466	-0.190988404
Age	TxEnh5	neg	500	9	0.703150833	0.186231121	-0.729947743
Age	Tx4	neg	500	0	0	0.006446702	-2.190662373
Age	BivProm3	neg	500	5	0.471532426	0.051085951	-1.29169852
Age	EnhA20	neg	500	2	1.608353414	0.361535138	0.441849487
Age	Tx5	neg	500	8	0.972850456	0.562087064	-0.25019641
Age	PromF2	neg	500	7	1.623883798	0.152857574	0.815713037
Age	PromF5	neg	500	4	0.28153673	0.001887498	-2.724113476
Age	Quies2	neg	500	2	0.862849246	0.592546058	-0.227277887
Age	BivProm2	neg	500	5	0.227331867	2.40E-05	-4.619294985
Age	EnhA13	neg	500	3	2.878988215	0.0958388	1.018458634
Age	PromF4	neg	500	0	0	2.51E-08	-7.59996718
Age	BivProm4	neg	500	22	2.201926111	0.000990692	3.004061162
Age	EnhWk8	neg	500	11	1.518673618	0.124046936	0.906413957
Age	TxEnh3	neg	500	3	0.818256478	0.503453039	-0.298041033
Age	Tx7	neg	500	6	0.372418549	0.004487292	-2.348015665
Age	ReprPC3	neg	500	5	0.96474359	0.584520792	-0.233200036
Age	EnhA17	neg	500	32	2.356679049	2.87E-05	4.542695731
Age	EnhA16	neg	500	2	1.870832166	0.299067097	0.524231365
Age	Quies1	neg	500	13	5.226798728	4.52E-06	5.345313097
Age	HET2	neg	500	1	0.589590947	0.497502781	-0.303204487
Age	EnhA19	neg	500	10	2.334037063	0.0147831	1.830234484
Age	TxEnh4	neg	500	7	0.52257404	0.047841621	-1.320194112
Age	TxEnh8	neg	500	1	0.187752864	0.032792412	-1.484226635
Age	ReprPC7	neg	500	4	0.744898725	0.38207139	-0.417855481
Age	ReprPC6	neg	500	3	0.612183304	0.284068557	-0.546576835
Age	Tx8	neg	500	10	1.191643521	0.339968754	0.468560997
Age	EnhWk6	neg	500	1	0.636542927	0.536952697	-0.270063972
Age	EnhWk1	neg	500	5	2.218115218	0.084725634	1.071985173
Age	TxEnh6	neg	500	4	0.973069404	0.607602381	-0.216380533
Age	TxEx4	neg	500	10	2.37534312	0.013306536	1.875934995
Age	PromF6	neg	500	1	0.327737442	0.19621046	-0.707277844
Age	Tx3	neg	500	2	0.722276493	0.479670112	-0.319057341
Age	ReprPC5	neg	500	1	0.174436592	0.023436851	-1.630100746
Age	Quies5	neg	500	0	0	0.477778491	-0.320773405
Age	TxEx1	neg	500	4	0.233919186	0.000229828	-3.638596413
Age	Tx1	neg	500	0	0	0.330112534	-0.481337986
Age	ReprPC4	neg	500	10	1.658581465	0.092419955	1.034234249
Age	EnhA8	neg	500	1	0.80256513	0.647280464	-0.1889075
Age	TxEnh1	neg	500	6	2.107973948	0.075004817	1.124910847
Age	Acet2	neg	500	9	3.099934413	0.003885106	2.410597179
Age	EnhA7	neg	500	2	1.317598262	0.454938413	0.342047392
Age	Tx2	neg	500	6	1.754620665	0.139164569	0.85647132
Age	EnhA10	neg	500	6	3.470908039	0.010426208	1.981873615
Age	Acet3	neg	500	7	2.576950028	0.024209576	1.616012811
Age	EnhA11	neg	500	2	1.962288177	0.280988197	0.551311922
Age	TxEnh2	neg	500	7	5.264067313	0.000673903	3.171402363
Age	TSS2	neg	500	3	0.340166715	0.026259174	-1.580718933
Age	Quies3	neg	500	11	1.513431548	0.126059705	0.899423715
Age	EnhA14	neg	500	2	1.410343127	0.42182035	0.374872472
Age	Acet6	neg	500	2	2.515311245	0.199826257	0.699347445
Age	znf2	neg	500	0	0	0.781858525	-0.106871824
Age	EnhWk3	neg	500	19	3.045883657	4.96E-05	4.304163957
Age	EnhA15	neg	500	1	0.476906193	0.384508685	-0.415093847
Age	DNase1	neg	500	2	1.181549728	0.510160435	0.292293226
Age	PromF1	neg	500	3	1.436475999	0.354654325	0.45019474
Age	EnhA1	neg	500	11	3.273580822	0.001005767	2.997502758
Age	Acet1	neg	500	0	0	0.299105729	-0.524175268
Age	EnhA3	neg	500	6	1.657811547	0.166037221	0.779794545
Age	EnhWk5	neg	500	6	5.288153494	0.001578787	2.801676348
Age	EnhA4	neg	500	6	4.768516313	0.002541779	2.594862264
Age	PromF7	neg	500	1	1.029494887	0.626580723	0.203022971
Age	HET7	neg	500	1	2.115283198	0.388771319	0.410305782
Age	Acet4	neg	500	0	0	0.477778491	-0.320773405
Age	EnhWk7	neg	500	3	3.455993101	0.064348907	1.191458822
Age	znf1	neg	500	0	0	0.50191045	-0.299373762
Age	EnhA18	neg	500	4	1.173593125	0.448906587	0.347844022
Age	EnhA5	neg	500	8	3.215487402	0.00513822	2.289187337
Age	EnhA9	neg	500	1	1.115453128	0.597921147	0.223356086
Age	Acet8	neg	500	0	0	0.514428793	-0.288674732
Age	HET5	neg	500	0	0	0.906269955	-0.042742418
Age	HET4	neg	500	0	0	0.975697482	-0.010684816
Age	GapArtf1	neg	500	0	0	0.841773494	-0.074804753
Age	HET6	neg	500	0	0	0.975697482	-0.010684816
Age	HET8	neg	500	0	0	0.928846557	-0.032056025
Age	GapArtf3	neg	500	0	0	0.928846557	-0.032056025
Age	Quies4	neg	500	0	0	0.862746523	-0.064116782
Age	PRC1	neg	500	5	0.611885728	0.18165318	-0.740756996
Age	PRC2	neg	500	10	0.146600997	7.13E-17	-16.14706662
LifespanMedian	ReprPC1	pos	16	0	0	0.585821027	-0.232235044
LifespanMedian	EnhA2	pos	16	2	8.520438264	0.028198941	1.549767203
LifespanMedian	TSS1	pos	16	0	0	0.684242657	-0.164789854
LifespanMedian	PromF3	pos	16	0	0	0.848561866	-0.071316489
LifespanMedian	Acet7	pos	16	0	0	0.971600469	-0.012512284
LifespanMedian	TxEx2	pos	16	0	0	0.407551243	-0.389817778
LifespanMedian	EnhWk4	pos	16	0	0	0.569084848	-0.244822977
LifespanMedian	EnhA12	pos	16	1	31.80620155	0.033686626	1.472542486
LifespanMedian	Tx6	pos	16	0	0	0.753861004	-0.122708722
LifespanMedian	ReprPC8	pos	16	0	0	0.959555309	-0.017929988
LifespanMedian	EnhWk2	pos	16	0	0	0.885303254	-0.05290794
LifespanMedian	BivProm1	pos	16	0	0	0.597233638	-0.223855739
LifespanMedian	Acet5	pos	16	0	0	0.970843513	-0.012850767
LifespanMedian	ReprPC2	pos	16	2	12.51600985	0.013916377	1.856473801
LifespanMedian	ReprPC9	pos	16	0	0	0.939546002	-0.027081951
LifespanMedian	TxWk2	pos	16	0	0	0.642427784	-0.192175685
LifespanMedian	TxEx3	pos	16	0	0	0.613266625	-0.212350669
LifespanMedian	EnhA6	pos	16	1	4.012301587	0.232291878	0.633965975
LifespanMedian	HET1	pos	16	0	0	0.976914675	-0.010143367
LifespanMedian	TxWk1	pos	16	0	0	0.704692098	-0.152000598
LifespanMedian	TxEnh7	pos	16	0	0	0.907774256	-0.042022138
LifespanMedian	TxEnh5	pos	16	0	0	0.664350562	-0.177602693
LifespanMedian	Tx4	pos	16	0	0	0.85257249	-0.069268685
LifespanMedian	BivProm3	pos	16	1	3.158117647	0.284585527	0.54578719
LifespanMedian	EnhA20	pos	16	0	0	0.960304011	-0.017591257
LifespanMedian	Tx5	pos	16	0	0	0.767101148	-0.115147367
LifespanMedian	PromF2	pos	16	0	0	0.868111773	-0.061424354
LifespanMedian	PromF5	pos	16	1	2.372004745	0.358599048	0.445390868
LifespanMedian	Quies2	pos	16	0	0	0.928599427	-0.032171589
LifespanMedian	BivProm2	pos	16	1	1.530691531	0.494712785	0.305646866
LifespanMedian	EnhA13	pos	16	0	0	0.96556028	-0.015220608
LifespanMedian	PromF4	pos	16	1	1.896848138	0.42492393	0.371688811
LifespanMedian	BivProm4	pos	16	0	0	0.711446453	-0.147857781
LifespanMedian	EnhWk8	pos	16	1	4.456545655	0.212007286	0.673649214
LifespanMedian	TxEnh3	pos	16	0	0	0.889476437	-0.050865552
LifespanMedian	Tx7	pos	16	0	0	0.603017793	-0.219669873
LifespanMedian	ReprPC3	pos	16	0	0	0.846563193	-0.072340618
LifespanMedian	EnhA17	pos	16	1	2.229034059	0.376321414	0.424441069
LifespanMedian	EnhA16	pos	16	0	0	0.96556028	-0.015220608
LifespanMedian	Quies1	pos	16	0	0	0.914189911	-0.038963576
LifespanMedian	HET2	pos	16	0	0	0.947650251	-0.023351918
LifespanMedian	EnhA19	pos	16	0	0	0.866069959	-0.062447026
LifespanMedian	TxEnh4	pos	16	0	0	0.654347652	-0.184191451
LifespanMedian	TxEnh8	pos	16	0	0	0.846563193	-0.072340618
LifespanMedian	ReprPC7	pos	16	1	6.220183486	0.157420919	0.802937556
LifespanMedian	ReprPC6	pos	16	1	6.855218855	0.144071755	0.841421153
LifespanMedian	Tx8	pos	16	0	0	0.761056104	-0.118583326
LifespanMedian	EnhWk6	pos	16	0	0	0.951355624	-0.02165711
LifespanMedian	EnhWk1	pos	16	0	0	0.927873924	-0.03251103
LifespanMedian	TxEnh6	pos	16	0	0	0.876324245	-0.057335172
LifespanMedian	TxEx4	pos	16	0	0	0.868111773	-0.061424354
LifespanMedian	PromF6	pos	16	0	0	0.908485017	-0.041682231
LifespanMedian	Tx3	pos	16	0	0	0.915621373	-0.038284078
LifespanMedian	ReprPC5	pos	16	1	5.944444444	0.164022069	0.785097715
LifespanMedian	Quies5	pos	16	0	0	0.976914675	-0.010143367
LifespanMedian	TxEx1	pos	16	1	1.97281746	0.412763662	0.384298543
LifespanMedian	Tx1	pos	16	0	0	0.96556028	-0.015220608
LifespanMedian	ReprPC4	pos	16	0	0	0.819686553	-0.08635219
LifespanMedian	EnhA8	pos	16	0	0	0.96105326	-0.017252544
LifespanMedian	TxEnh1	pos	16	0	0	0.909908103	-0.041002468
LifespanMedian	Acet2	pos	16	0	0	0.905645102	-0.043041957
LifespanMedian	EnhA7	pos	16	0	0	0.952098326	-0.021318198
LifespanMedian	Tx2	pos	16	0	0	0.893668057	-0.048823765
LifespanMedian	EnhA10	pos	16	0	0	0.942485454	-0.025725344
LifespanMedian	Acet3	pos	16	0	0	0.912760547	-0.03964314
LifespanMedian	EnhA11	pos	16	0	0	0.967067018	-0.014543428
LifespanMedian	TxEnh2	pos	16	0	0	0.953585362	-0.020640424
LifespanMedian	TSS2	pos	16	0	0	0.758050357	-0.120301943
LifespanMedian	Quies3	pos	16	0	0	0.787370717	-0.103820741
LifespanMedian	EnhA14	pos	16	0	0	0.955074576	-0.019962716
LifespanMedian	Acet6	pos	16	0	0	0.973874659	-0.011496935
LifespanMedian	znf2	pos	16	0	0	0.992248664	-0.003379477
LifespanMedian	EnhWk3	pos	16	0	0	0.805596818	-0.093882258
LifespanMedian	EnhA15	pos	16	0	0	0.935883773	-0.028778083
LifespanMedian	DNase1	pos	16	0	0	0.946910802	-0.023690929
LifespanMedian	PromF1	pos	16	0	0	0.934422632	-0.029456651
LifespanMedian	EnhA1	pos	16	0	0	0.890871591	-0.05018489
LifespanMedian	Acet1	pos	16	0	0	0.962553404	-0.016575166
LifespanMedian	EnhA3	pos	16	0	0	0.888083331	-0.051546281
LifespanMedian	EnhWk5	pos	16	0	0	0.960304011	-0.017591257
LifespanMedian	EnhA4	pos	16	0	0	0.956565969	-0.019285074
LifespanMedian	PromF7	pos	16	0	0	0.969331259	-0.013527782
LifespanMedian	HET7	pos	16	0	0	0.984553683	-0.006760599
LifespanMedian	Acet4	pos	16	0	0	0.976914675	-0.010143367
LifespanMedian	EnhWk7	pos	16	0	0	0.970843513	-0.012850767
LifespanMedian	znf1	pos	16	0	0	0.978438017	-0.009466681
LifespanMedian	EnhA18	pos	16	0	0	0.895770804	-0.047803096
LifespanMedian	EnhA5	pos	16	0	0	0.918490603	-0.036925283
LifespanMedian	EnhA9	pos	16	0	0	0.971600469	-0.012512284
LifespanMedian	Acet8	pos	16	0	0	0.979200523	-0.009128363
LifespanMedian	HET5	pos	16	0	0	0.996892678	-0.001351594
LifespanMedian	HET4	pos	16	0	0	0.999222319	-0.000337874
LifespanMedian	GapArtf1	pos	16	0	0	0.99456813	-0.002365462
LifespanMedian	HET6	pos	16	0	0	0.999222319	-0.000337874
LifespanMedian	HET8	pos	16	0	0	0.997668659	-0.001013671
LifespanMedian	GapArtf3	pos	16	0	0	0.997668659	-0.001013671
LifespanMedian	Quies4	pos	16	0	0	0.995342414	-0.002027489
LifespanMedian	PRC1	pos	16	0	0	0.771359431	-0.112743206
LifespanMedian	PRC2	pos	16	1	0.490008123	0.412809725	-0.38425008
LifespanMedian	ReprPC1	neg	500	12	0.718817895	0.158731385	-0.799337195
LifespanMedian	EnhA2	neg	500	16	2.008798474	0.009646542	2.015628343
LifespanMedian	TSS1	neg	500	2	0.16393909	0.00054401	-3.264393151
LifespanMedian	PromF3	neg	500	11	2.246662762	0.014012632	1.853480269
LifespanMedian	Acet7	neg	500	0	0	0.402078853	-0.395688768
LifespanMedian	TxEx2	neg	500	18	0.641687714	0.034518882	-1.461943278
LifespanMedian	EnhWk4	neg	500	6	0.333199527	0.001329485	-2.876316494
LifespanMedian	EnhA12	neg	500	2	1.915471409	0.290034728	0.537549998
LifespanMedian	Tx6	neg	500	1	0.110052975	0.001332596	-2.875301565
LifespanMedian	ReprPC8	neg	500	0	0	0.271006057	-0.567021002
LifespanMedian	EnhWk2	neg	500	5	1.332731286	0.329756987	0.481805993
LifespanMedian	BivProm1	neg	500	9	0.55391764	0.042403438	-1.37259893
LifespanMedian	Acet5	neg	500	0	0	0.39228972	-0.406393073
LifespanMedian	ReprPC2	neg	500	4	0.695792426	0.324675699	-0.488550215
LifespanMedian	ReprPC9	neg	500	2	1.029554114	0.582417209	0.234765801
LifespanMedian	TxWk2	neg	500	10	0.723100856	0.194303775	-0.711518761
LifespanMedian	TxEx3	neg	500	9	0.584875296	0.063265984	-1.19882973
LifespanMedian	EnhA6	neg	500	4	0.478082922	0.084839654	-1.071401113
LifespanMedian	HET1	neg	500	0	0	0.477778491	-0.320773405
LifespanMedian	TxWk1	neg	500	3	0.268106376	0.004921257	-2.307923971
LifespanMedian	TxEnh7	neg	500	4	1.340994624	0.355813534	0.448777536
LifespanMedian	TxEnh5	neg	500	10	0.784451305	0.280261178	-0.552437057
LifespanMedian	Tx4	neg	500	3	0.596804709	0.266191378	-0.574806015
LifespanMedian	BivProm3	neg	500	18	1.800036612	0.017011842	1.769248652
LifespanMedian	EnhA20	neg	500	0	0	0.277773764	-0.556308776
LifespanMedian	Tx5	neg	500	6	0.722233062	0.282650327	-0.548750508
LifespanMedian	PromF2	neg	500	17	4.272963692	2.18E-06	5.661520606
LifespanMedian	PromF5	neg	500	17	1.258829507	0.212164648	0.673326978
LifespanMedian	Quies2	neg	500	0	0	0.09606996	-1.017412388
LifespanMedian	BivProm2	neg	500	16	0.754134682	0.160746676	-0.793857998
LifespanMedian	EnhA13	neg	500	1	0.912279104	0.700932903	-0.154323553
LifespanMedian	PromF4	neg	500	2	0.111648891	4.55E-06	-5.341922819
LifespanMedian	BivProm4	neg	500	46	5.154310237	3.90E-17	16.40853897
LifespanMedian	EnhWk8	neg	500	1	0.130763177	0.004637439	-2.333721792
LifespanMedian	TxEnh3	neg	500	6	1.681005398	0.159121719	0.798270537
LifespanMedian	Tx7	neg	500	10	0.629867185	0.087772334	-1.056642351
LifespanMedian	ReprPC3	neg	500	1	0.187752864	0.032792412	-1.484226635
LifespanMedian	EnhA17	neg	500	18	1.255158106	0.207529132	0.682920931
LifespanMedian	EnhA16	neg	500	1	0.912279104	0.700932903	-0.154323553
LifespanMedian	Quies1	neg	500	0	0	0.058585039	-1.232213274
LifespanMedian	HET2	neg	500	0	0	0.182604496	-0.738488534
LifespanMedian	EnhA19	neg	500	6	1.357594505	0.290684636	0.536577922
LifespanMedian	TxEnh4	neg	500	19	1.488329147	0.067751583	1.169080555
LifespanMedian	TxEnh8	neg	500	3	0.570968669	0.236166011	-0.626782606
LifespanMedian	ReprPC7	neg	500	4	0.744898725	0.38207139	-0.417855481
LifespanMedian	ReprPC6	neg	500	1	0.201170017	0.0438413	-1.358116575
LifespanMedian	Tx8	neg	500	6	0.700759997	0.255242583	-0.593046869
LifespanMedian	EnhWk6	neg	500	2	1.296281902	0.463047303	0.334374641
LifespanMedian	EnhWk1	neg	500	0	0	0.093724388	-1.028147388
LifespanMedian	TxEnh6	neg	500	12	3.119505064	0.000901818	3.044881042
LifespanMedian	TxEx4	neg	500	19	4.855214189	9.70E-08	7.013021755
LifespanMedian	PromF6	neg	500	14	5.276361989	1.79E-06	5.746499682
LifespanMedian	Tx3	neg	500	4	1.477138207	0.295234266	0.529833238
LifespanMedian	ReprPC5	neg	500	2	0.351131398	0.080688833	-1.093186566
LifespanMedian	Quies5	neg	500	0	0	0.477778491	-0.320773405
LifespanMedian	TxEx1	neg	500	15	0.912606148	0.428105083	-0.368449615
LifespanMedian	Tx1	neg	500	0	0	0.330112534	-0.481337986
LifespanMedian	ReprPC4	neg	500	0	0	0.001857895	-2.730978753
LifespanMedian	EnhA8	neg	500	1	0.80256513	0.647280464	-0.1889075
LifespanMedian	TxEnh1	neg	500	3	1.020836886	0.566642198	0.246691087
LifespanMedian	Acet2	neg	500	1	0.31726946	0.182104509	-0.739679302
LifespanMedian	EnhA7	neg	500	1	0.646842071	0.545061587	-0.263554423
LifespanMedian	Tx2	neg	500	3	0.853332763	0.535038234	-0.271615182
LifespanMedian	EnhA10	neg	500	7	4.116618162	0.00247364	2.606663442
LifespanMedian	Acet3	neg	500	1	0.344793034	0.219187186	-0.659184839
LifespanMedian	EnhA11	neg	500	2	1.962288177	0.280988197	0.551311922
LifespanMedian	TxEnh2	neg	500	5	3.610750361	0.016203102	1.790401822
LifespanMedian	TSS2	neg	500	3	0.340166715	0.026259174	-1.580718933
LifespanMedian	Quies3	neg	500	1	0.130326442	0.004536416	-2.343287095
LifespanMedian	EnhA14	neg	500	2	1.410343127	0.42182035	0.374872472
LifespanMedian	Acet6	neg	500	1	1.217040141	0.567066711	0.246365847
LifespanMedian	znf2	neg	500	0	0	0.781858525	-0.106871824
LifespanMedian	EnhWk3	neg	500	7	1.045378798	0.507928967	0.294197018
LifespanMedian	EnhA15	neg	500	3	1.471659224	0.341333977	0.46682048
LifespanMedian	DNase1	neg	500	8	5.248360871	0.000289756	3.53796801
LifespanMedian	PromF1	neg	500	7	3.548630832	0.005268636	2.27830179
LifespanMedian	EnhA1	neg	500	20	6.492838542	5.44E-10	9.264361834
LifespanMedian	Acet1	neg	500	0	0	0.299105729	-0.524175268
LifespanMedian	EnhA3	neg	500	9	2.554783302	0.012144404	1.915623802
LifespanMedian	EnhWk5	neg	500	3	2.466841868	0.13232949	0.87834336
LifespanMedian	EnhA4	neg	500	1	0.716361294	0.59512338	-0.225392988
LifespanMedian	PromF7	neg	500	5	5.783261183	0.00271067	2.566923295
LifespanMedian	HET7	neg	500	0	0	0.611228681	-0.213796275
LifespanMedian	Acet4	neg	500	0	0	0.477778491	-0.320773405
LifespanMedian	EnhWk7	neg	500	2	2.235385988	0.235723222	0.627597631
LifespanMedian	znf1	neg	500	0	0	0.50191045	-0.299373762
LifespanMedian	EnhA18	neg	500	0	0	0.030777088	-1.511772476
LifespanMedian	EnhA5	neg	500	3	1.137086671	0.496192563	0.304349749
LifespanMedian	EnhA9	neg	500	3	3.557817493	0.060314145	1.219580822
LifespanMedian	Acet8	neg	500	0	0	0.514428793	-0.288674732
LifespanMedian	HET5	neg	500	0	0	0.906269955	-0.042742418
LifespanMedian	HET4	neg	500	0	0	0.975697482	-0.010684816
LifespanMedian	GapArtf1	neg	500	0	0	0.841773494	-0.074804753
LifespanMedian	HET6	neg	500	0	0	0.975697482	-0.010684816
LifespanMedian	HET8	neg	500	0	0	0.928846557	-0.032056025
LifespanMedian	GapArtf3	neg	500	0	0	0.928846557	-0.032056025
LifespanMedian	Quies4	neg	500	0	0	0.862746523	-0.064116782
LifespanMedian	PRC1	neg	500	5	0.611885728	0.18165318	-0.740756996
LifespanMedian	PRC2	neg	500	43	0.686404326	0.009058348	-2.042950984
Weight	ReprPC1	pos	500	13	0.781535612	0.233616803	-0.631495924
Weight	EnhA2	pos	500	11	1.345875937	0.209799484	0.678195585
Weight	TSS1	pos	500	12	1.025671434	0.507306153	0.29472987
Weight	PromF3	pos	500	19	4.112037531	9.81E-07	6.008171791
Weight	Acet7	pos	500	0	0	0.402078853	-0.395688768
Weight	TxEx2	pos	500	12	0.420115197	0.000599998	-3.221849982
Weight	EnhWk4	pos	500	9	0.505077164	0.019520162	-1.709516575
Weight	EnhA12	pos	500	1	0.933541502	0.709965272	-0.148762894
Weight	Tx6	pos	500	1	0.110052975	0.001332596	-2.875301565
Weight	ReprPC8	pos	500	1	0.771620163	0.629694525	-0.200870083
Weight	EnhWk2	pos	500	2	0.519480519	0.265654341	-0.575683084
Weight	BivProm1	pos	500	9	0.55391764	0.042403438	-1.37259893
Weight	Acet5	pos	500	0	0	0.39228972	-0.406393073
Weight	ReprPC2	pos	500	5	0.87534736	0.495138179	-0.305273585
Weight	ReprPC9	pos	500	1	0.507216966	0.417582791	-0.379257407
Weight	TxWk2	pos	500	1	0.069832522	1.28E-05	-4.891526242
Weight	TxEx3	pos	500	5	0.320139506	0.002227753	-2.652132953
Weight	EnhA6	pos	500	5	0.600645004	0.168890604	-0.772394512
Weight	HET1	pos	500	0	0	0.477778491	-0.320773405
Weight	TxWk1	pos	500	2	0.177966947	0.001188639	-2.92494991
Weight	TxEnh7	pos	500	1	0.325056617	0.192595683	-0.715353452
Weight	TxEnh5	pos	500	4	0.306279361	0.00421932	-2.374757544
Weight	Tx4	pos	500	3	0.596804709	0.266191378	-0.574806015
Weight	BivProm3	pos	500	30	3.171824629	2.16E-07	6.666395876
Weight	EnhA20	pos	500	0	0	0.277773764	-0.556308776
Weight	Tx5	pos	500	0	0	0.000228167	-3.641748026
Weight	PromF2	pos	500	14	3.433848353	0.000143278	3.843820923
Weight	PromF5	pos	500	26	1.995623443	0.001436273	2.842763034
Weight	Quies2	pos	500	0	0	0.09606996	-1.017412388
Weight	BivProm2	pos	500	18	0.854036639	0.303658322	-0.517614812
Weight	EnhA13	pos	500	1	0.912279104	0.700932903	-0.154323553
Weight	PromF4	pos	500	7	0.397689034	0.004541179	-2.342831337
Weight	BivProm4	pos	500	25	2.536893705	6.49E-05	4.187636172
Weight	EnhWk8	pos	500	2	0.262932525	0.020327858	-1.691908392
Weight	TxEnh3	pos	500	6	1.681005398	0.159121719	0.798270537
Weight	Tx7	pos	500	4	0.246474944	0.000437806	-3.358718768
Weight	ReprPC3	pos	500	0	0	0.005154421	-2.287820149
Weight	EnhA17	pos	500	15	1.033987021	0.487341405	0.312166689
Weight	EnhA16	pos	500	1	0.912279104	0.700932903	-0.154323553
Weight	Quies1	pos	500	0	0	0.058585039	-1.232213274
Weight	HET2	pos	500	0	0	0.182604496	-0.738488534
Weight	EnhA19	pos	500	4	0.891308244	0.536000838	-0.270834531
Weight	TxEnh4	pos	500	13	0.993984551	0.564661741	-0.248211637
Weight	TxEnh8	pos	500	4	0.766514894	0.406624647	-0.390806301
Weight	ReprPC7	pos	500	7	1.330265223	0.284401612	0.546067947
Weight	ReprPC6	pos	500	0	0	0.007299538	-2.136704609
Weight	Tx8	pos	500	8	0.943758967	0.527699119	-0.277613631
Weight	EnhWk6	pos	500	2	1.296281902	0.463047303	0.334374641
Weight	EnhWk1	pos	500	0	0	0.093724388	-1.028147388
Weight	TxEnh6	pos	500	9	2.28139002	0.022656713	1.644803101
Weight	TxEx4	pos	500	36	10.66355529	1.04E-22	21.98220159
Weight	PromF6	pos	500	15	5.717640321	3.12E-07	6.505306405
Weight	Tx3	pos	500	1	0.357178643	0.235785982	-0.627482018
Weight	ReprPC5	pos	500	5	0.895111833	0.516059211	-0.287300466
Weight	Quies5	pos	500	0	0	0.477778491	-0.320773405
Weight	TxEx1	pos	500	20	1.239216437	0.207640129	0.68268871
Weight	Tx1	pos	500	1	0.912279104	0.700932903	-0.154323553
Weight	ReprPC4	pos	500	1	0.157001751	0.013762073	-1.861316137
Weight	EnhA8	pos	500	1	0.80256513	0.647280464	-0.1889075
Weight	TxEnh1	pos	500	4	1.375585884	0.339230905	0.469504589
Weight	Acet2	pos	500	5	1.651929127	0.196994194	0.705546574
Weight	EnhA7	pos	500	1	0.646842071	0.545061587	-0.263554423
Weight	Tx2	pos	500	3	0.853332763	0.535038234	-0.271615182
Weight	EnhA10	pos	500	5	2.845781761	0.037585092	1.424984381
Weight	Acet3	pos	500	0	0	0.055756428	-1.253705054
Weight	EnhA11	pos	500	2	1.962288177	0.280988197	0.551311922
Weight	TxEnh2	pos	500	6	4.4208318	0.003585746	2.445420431
Weight	TSS2	pos	500	7	0.80957685	0.371251603	-0.430331662
Weight	Quies3	pos	500	0	0	0.000520607	-3.283490079
Weight	EnhA14	pos	500	1	0.691590077	0.57817965	-0.237937198
Weight	Acet6	pos	500	1	1.217040141	0.567066711	0.246365847
Weight	znf2	pos	500	0	0	0.781858525	-0.106871824
Weight	EnhWk3	pos	500	4	0.587108634	0.196090221	-0.707544065
Weight	EnhA15	pos	500	3	1.471659224	0.341333977	0.46682048
Weight	DNase1	pos	500	9	6.013722413	4.80E-05	4.318771132
Weight	PromF1	pos	500	6	2.997900735	0.019313745	1.714133518
Weight	EnhA1	pos	500	15	4.637082397	3.36E-06	5.473522045
Weight	Acet1	pos	500	0	0	0.299105729	-0.524175268
Weight	EnhA3	pos	500	17	5.198420367	1.83E-07	6.73647335
Weight	EnhWk5	pos	500	1	0.786789265	0.638464862	-0.194862999
Weight	EnhA4	pos	500	3	2.237871674	0.160890467	0.793469688
Weight	PromF7	pos	500	6	7.158847345	0.000380421	3.419735429
Weight	HET7	pos	500	0	0	0.611228681	-0.213796275
Weight	Acet4	pos	500	0	0	0.477778491	-0.320773405
Weight	EnhWk7	pos	500	2	2.235385988	0.235723222	0.627597631
Weight	znf1	pos	500	0	0	0.50191045	-0.299373762
Weight	EnhA18	pos	500	3	0.872014697	0.551093413	-0.25877478
Weight	EnhA5	pos	500	1	0.370481704	0.253463989	-0.596083735
Weight	EnhA9	pos	500	2	2.299368904	0.226703522	0.644541733
Weight	Acet8	pos	500	0	0	0.514428793	-0.288674732
Weight	HET5	pos	500	0	0	0.906269955	-0.042742418
Weight	HET4	pos	500	0	0	0.975697482	-0.010684816
Weight	GapArtf1	pos	500	0	0	0.841773494	-0.074804753
Weight	HET6	pos	500	0	0	0.975697482	-0.010684816
Weight	HET8	pos	500	0	0	0.928846557	-0.032056025
Weight	GapArtf3	pos	500	0	0	0.928846557	-0.032056025
Weight	Quies4	pos	500	0	0	0.862746523	-0.064116782
Weight	PRC1	pos	500	8	0.99428629	0.586298042	-0.231881556
Weight	PRC2	pos	500	52	0.85033996	0.152104746	-0.817857234
Weight	ReprPC1	neg	92	1	0.322458282	0.190161418	-0.720877594
Weight	EnhA2	neg	92	13	10.1112226	3.90E-09	8.408726751
Weight	TSS1	neg	92	0	0	0.112378123	-0.949318225
Weight	PromF3	neg	92	0	0	0.388299225	-0.410833476
Weight	Acet7	neg	92	0	0	0.847073218	-0.072079049
Weight	TxEx2	neg	92	3	0.583275597	0.254127463	-0.5949484
Weight	EnhWk4	neg	92	5	1.607488335	0.213578601	0.670442262
Weight	EnhA12	neg	92	2	10.81481481	0.016564974	1.780809254
Weight	Tx6	neg	92	0	0	0.196383946	-0.706894019
Weight	ReprPC8	neg	92	0	0	0.788335919	-0.103288685
Weight	EnhWk2	neg	92	1	1.44112017	0.504306119	0.297305762
Weight	BivProm1	neg	92	1	0.33475127	0.206607322	-0.684854291
Weight	Acet5	neg	92	0	0	0.843278568	-0.074028937
Weight	ReprPC2	neg	92	2	1.939655172	0.281415773	0.550651564
Weight	ReprPC9	neg	92	2	5.813105413	0.049915848	1.301761548
Weight	TxWk2	neg	92	0	0	0.078147285	-1.107086104
Weight	TxEx3	neg	92	2	0.715469116	0.47389879	-0.3243144
Weight	EnhA6	neg	92	6	4.247382843	0.004047239	2.392841111
Weight	HET1	neg	92	0	0	0.87411285	-0.058432495
Weight	TxWk1	neg	92	0	0	0.133155587	-0.875640606
Weight	TxEnh7	neg	92	2	3.70856102	0.106399417	0.973060751
Weight	TxEnh5	neg	92	3	1.304285341	0.410722684	0.38645131
Weight	Tx4	neg	92	0	0	0.39899131	-0.399036563
Weight	BivProm3	neg	92	1	0.518603749	0.42909768	-0.367443833
Weight	EnhA20	neg	92	0	0	0.791885939	-0.101337369
Weight	Tx5	neg	92	0	0	0.217102945	-0.663334285
Weight	PromF2	neg	92	2	2.520546245	0.194110815	0.711950267
Weight	PromF5	neg	92	3	1.199157303	0.462797632	0.334608871
Weight	Quies2	neg	92	0	0	0.652634221	-0.185330158
Weight	BivProm2	neg	92	1	0.251338405	0.098500146	-1.006563125
Weight	EnhA13	neg	92	0	0	0.817182731	-0.08768082
Weight	PromF4	neg	92	0	0	0.041287244	-1.384184109
Weight	BivProm4	neg	92	1	0.510022385	0.420181203	-0.37656338
Weight	EnhWk8	neg	92	1	0.731839118	0.604730153	-0.218438376
Weight	TxEnh3	neg	92	1	1.499594365	0.490693515	0.309189681
Weight	Tx7	neg	92	1	0.341244045	0.215285551	-0.666985118
Weight	ReprPC3	neg	92	0	0	0.383059962	-0.416733239
Weight	EnhA17	neg	92	3	1.126635823	0.502812376	0.298594042
Weight	EnhA16	neg	92	0	0	0.817182731	-0.08768082
Weight	Quies1	neg	92	0	0	0.596407624	-0.224456814
Weight	HET2	neg	92	0	0	0.733630335	-0.134522719
Weight	EnhA19	neg	92	1	1.21893953	0.563221409	0.249320845
Weight	TxEnh4	neg	92	3	1.256767825	0.433417893	0.363093163
Weight	TxEnh8	neg	92	2	2.134913112	0.246617246	0.607976557
Weight	ReprPC7	neg	92	0	0	0.372790315	-0.428535379
Weight	ReprPC6	neg	92	2	2.28821207	0.223511154	0.650700799
Weight	Tx8	neg	92	2	1.293256262	0.4627422	0.334660893
Weight	EnhWk6	neg	92	0	0	0.750309663	-0.12475946
Weight	EnhWk1	neg	92	0	0	0.649702323	-0.187285581
Weight	TxEnh6	neg	92	6	8.69696105	0.000111805	3.951537374
Weight	TxEx4	neg	92	0	0	0.442744012	-0.353847304
Weight	PromF6	neg	92	0	0	0.575283329	-0.240118211
Weight	Tx3	neg	92	1	1.998626374	0.398192527	0.399906895
Weight	ReprPC5	neg	92	1	0.976190476	0.726870704	-0.138542835
Weight	Quies5	neg	92	0	0	0.87411285	-0.058432495
Weight	TxEx1	neg	92	3	0.996746604	0.64511674	-0.190361689
Weight	Tx1	neg	92	0	0	0.817182731	-0.08768082
Weight	ReprPC4	neg	92	1	0.878643096	0.685537834	-0.163968572
Weight	EnhA8	neg	92	0	0	0.79545177	-0.099386147
Weight	TxEnh1	neg	92	0	0	0.580493972	-0.236202286
Weight	Acet2	neg	92	1	1.775335775	0.434999558	0.361511185
Weight	EnhA7	neg	92	3	11.47303371	0.002830441	2.548145876
Weight	Tx2	neg	92	0	0	0.52328874	-0.28125861
Weight	EnhA10	neg	92	1	2.99003663	0.289106228	0.538942553
Weight	Acet3	neg	92	1	1.929329291	0.408944297	0.388335844
Weight	EnhA11	neg	92	0	0	0.824556072	-0.083779806
Weight	TxEnh2	neg	92	0	0	0.760496728	-0.11890265
Weight	TSS2	neg	92	2	1.274517252	0.470138269	0.327774396
Weight	Quies3	neg	92	0	0	0.252299507	-0.598083599
Weight	EnhA14	neg	92	0	0	0.767363986	-0.114998587
Weight	Acet6	neg	92	0	0	0.858558801	-0.066229955
Weight	znf2	neg	92	0	0	0.956163134	-0.019468005
Weight	EnhWk3	neg	92	1	0.807472527	0.649566401	-0.187376447
Weight	EnhA15	neg	92	2	5.461579652	0.055596793	1.254950259
Weight	DNase1	neg	92	1	3.250995381	0.269661252	0.569181454
Weight	PromF1	neg	92	0	0	0.676565398	-0.169690217
Weight	EnhA1	neg	92	0	0	0.513925679	-0.289099681
Weight	Acet1	neg	92	0	0	0.802631148	-0.09548399
Weight	EnhA3	neg	92	0	0	0.50472836	-0.296942292
Weight	EnhWk5	neg	92	0	0	0.791885939	-0.101337369
Weight	EnhA4	neg	92	1	4.008241758	0.225707424	0.646454155
Weight	PromF7	neg	92	0	0	0.835739638	-0.077928999
Weight	HET7	neg	92	0	0	0.914227961	-0.0389455
Weight	Acet4	neg	92	0	0	0.87411285	-0.058432495
Weight	EnhWk7	neg	92	0	0	0.843278568	-0.074028937
Weight	znf1	neg	92	0	0	0.881994068	-0.054534336
Weight	EnhA18	neg	92	0	0	0.530421579	-0.275378816
Weight	EnhA5	neg	92	0	0	0.612752662	-0.212714793
Weight	EnhA9	neg	92	0	0	0.847073218	-0.072079049
Weight	Acet8	neg	92	0	0	0.885960993	-0.052585399
Weight	HET5	neg	92	0	0	0.982231678	-0.007786064
Weight	HET4	neg	92	0	0	0.995528337	-0.001946374
Weight	GapArtf1	neg	92	0	0	0.969110709	-0.013626607
Weight	HET6	neg	92	0	0	0.995528337	-0.001946374
Weight	HET8	neg	92	0	0	0.986644262	-0.005839406
Weight	GapArtf3	neg	92	0	0	0.986644262	-0.005839406
Weight	Quies4	neg	92	0	0	0.973464986	-0.011679665
Weight	PRC1	neg	92	2	1.361229314	0.43716335	0.359356255
Weight	PRC2	neg	92	7	0.604435716	0.125691331	-0.900694675
Height	ReprPC1	pos	500	27	1.708515622	0.008329772	2.079366861
Height	EnhA2	pos	500	6	0.715656535	0.274226043	-0.561891303
Height	TSS1	pos	500	7	0.585856731	0.097249466	-1.012112773
Height	PromF3	pos	500	10	2.027959184	0.033110982	1.480027944
Height	Acet7	pos	500	0	0	0.402078853	-0.395688768
Height	TxEx2	pos	500	13	0.45649465	0.001394882	-2.855462596
Height	EnhWk4	pos	500	5	0.276699098	0.000410976	-3.386183539
Height	EnhA12	pos	500	0	0	0.338352986	-0.470629986
Height	Tx6	pos	500	1	0.110052975	0.001332596	-2.875301565
Height	ReprPC8	pos	500	0	0	0.271006057	-0.567021002
Height	EnhWk2	pos	500	1	0.257534424	0.104322727	-0.981621069
Height	BivProm1	pos	500	15	0.943711664	0.479786235	-0.318952216
Height	Acet5	pos	500	0	0	0.39228972	-0.406393073
Height	ReprPC2	pos	500	6	1.05721287	0.504861821	0.296827471
Height	ReprPC9	pos	500	1	0.507216966	0.417582791	-0.379257407
Height	TxWk2	pos	500	1	0.069832522	1.28E-05	-4.891526242
Height	TxEx3	pos	500	5	0.320139506	0.002227753	-2.652132953
Height	EnhA6	pos	500	2	0.236636097	0.010713113	-1.970084299
Height	HET1	pos	500	0	0	0.477778491	-0.320773405
Height	TxWk1	pos	500	3	0.268106376	0.004921257	-2.307923971
Height	TxEnh7	pos	500	1	0.325056617	0.192595683	-0.715353452
Height	TxEnh5	pos	500	7	0.542493344	0.061310881	-1.212462444
Height	Tx4	pos	500	3	0.596804709	0.266191378	-0.574806015
Height	BivProm3	pos	500	25	2.582097388	4.99E-05	4.30150583
Height	EnhA20	pos	500	0	0	0.277773764	-0.556308776
Height	Tx5	pos	500	0	0	0.000228167	-3.641748026
Height	PromF2	pos	500	13	3.162926567	0.000501832	3.299442041
Height	PromF5	pos	500	26	1.995623443	0.001436273	2.842763034
Height	Quies2	pos	500	0	0	0.09606996	-1.017412388
Height	BivProm2	pos	500	42	2.161475844	1.47E-05	4.831911102
Height	EnhA13	pos	500	1	0.912279104	0.700932903	-0.154323553
Height	PromF4	pos	500	5	0.282071435	0.000523389	-3.281175106
Height	BivProm4	pos	500	34	3.597782009	2.17E-09	8.66318613
Height	EnhWk8	pos	500	2	0.262932525	0.020327858	-1.691908392
Height	TxEnh3	pos	500	8	2.28237719	0.030419858	1.516842823
Height	Tx7	pos	500	7	0.436079841	0.011284592	-1.947514131
Height	ReprPC3	pos	500	0	0	0.005154421	-2.287820149
Height	EnhA17	pos	500	12	0.81776982	0.301892109	-0.520148238
Height	EnhA16	pos	500	0	0	0.330112534	-0.481337986
Height	Quies1	pos	500	0	0	0.058585039	-1.232213274
Height	HET2	pos	500	0	0	0.182604496	-0.738488534
Height	EnhA19	pos	500	4	0.891308244	0.536000838	-0.270834531
Height	TxEnh4	pos	500	18	1.40429301	0.108048304	0.966382046
Height	TxEnh8	pos	500	2	0.378062011	0.106390757	-0.973096099
Height	ReprPC7	pos	500	7	1.330265223	0.284401612	0.546067947
Height	ReprPC6	pos	500	0	0	0.007299538	-2.136704609
Height	Tx8	pos	500	8	0.943758967	0.527699119	-0.277613631
Height	EnhWk6	pos	500	3	1.980374048	0.203562811	0.691301561
Height	EnhWk1	pos	500	0	0	0.093724388	-1.028147388
Height	TxEnh6	pos	500	10	2.556154537	0.008481966	2.071503491
Height	TxEx4	pos	500	36	10.66355529	1.04E-22	21.98220159
Height	PromF6	pos	500	16	6.168842203	5.06E-08	7.296243799
Height	Tx3	pos	500	1	0.357178643	0.235785982	-0.627482018
Height	ReprPC5	pos	500	5	0.895111833	0.516059211	-0.287300466
Height	Quies5	pos	500	0	0	0.477778491	-0.320773405
Height	TxEx1	pos	500	21	1.305960782	0.146136541	0.835241176
Height	Tx1	pos	500	1	0.912279104	0.700932903	-0.154323553
Height	ReprPC4	pos	500	0	0	0.001857895	-2.730978753
Height	EnhA8	pos	500	1	0.80256513	0.647280464	-0.1889075
Height	TxEnh1	pos	500	3	1.020836886	0.566642198	0.246691087
Height	Acet2	pos	500	2	0.640931727	0.400477265	-0.397422134
Height	EnhA7	pos	500	0	0	0.211752067	-0.674172341
Height	Tx2	pos	500	1	0.279313873	0.13178938	-0.880119585
Height	EnhA10	pos	500	4	2.240367384	0.113646242	0.94444492
Height	Acet3	pos	500	2	0.697014144	0.456173657	-0.340869797
Height	EnhA11	pos	500	2	1.962288177	0.280988197	0.551311922
Height	TxEnh2	pos	500	4	2.832059989	0.06087172	1.215584423
Height	TSS2	pos	500	4	0.45579536	0.066942222	-1.174299878
Height	Quies3	pos	500	1	0.130326442	0.004536416	-2.343287095
Height	EnhA14	pos	500	2	1.410343127	0.42182035	0.374872472
Height	Acet6	pos	500	0	0	0.432933289	-0.363579019
Height	znf2	pos	500	0	0	0.781858525	-0.106871824
Height	EnhWk3	pos	500	1	0.14428129	0.008556899	-2.067683576
Height	EnhA15	pos	500	2	0.96729085	0.658666023	-0.181334739
Height	DNase1	pos	500	10	6.807482993	7.06E-06	5.151473349
Height	PromF1	pos	500	6	2.997900735	0.019313745	1.714133518
Height	EnhA1	pos	500	12	3.604990357	0.000273326	3.563318488
Height	Acet1	pos	500	0	0	0.299105729	-0.524175268
Height	EnhA3	pos	500	7	1.951500315	0.078038481	1.107691195
Height	EnhWk5	pos	500	0	0	0.277773764	-0.556308776
Height	EnhA4	pos	500	2	1.46177437	0.40487662	0.392677301
Height	PromF7	pos	500	5	5.783261183	0.00271067	2.566923295
Height	HET7	pos	500	0	0	0.611228681	-0.213796275
Height	Acet4	pos	500	0	0	0.477778491	-0.320773405
Height	EnhWk7	pos	500	2	2.235385988	0.235723222	0.627597631
Height	znf1	pos	500	0	0	0.50191045	-0.299373762
Height	EnhA18	pos	500	3	0.872014697	0.551093413	-0.25877478
Height	EnhA5	pos	500	1	0.370481704	0.253463989	-0.596083735
Height	EnhA9	pos	500	2	2.299368904	0.226703522	0.644541733
Height	Acet8	pos	500	0	0	0.514428793	-0.288674732
Height	HET5	pos	500	0	0	0.906269955	-0.042742418
Height	HET4	pos	500	0	0	0.975697482	-0.010684816
Height	GapArtf1	pos	500	0	0	0.841773494	-0.074804753
Height	HET6	pos	500	0	0	0.975697482	-0.010684816
Height	HET8	pos	500	0	0	0.928846557	-0.032056025
Height	GapArtf3	pos	500	0	0	0.928846557	-0.032056025
Height	Quies4	pos	500	0	0	0.862746523	-0.064116782
Height	PRC1	pos	500	8	0.99428629	0.586298042	-0.231881556
Height	PRC2	pos	500	88	1.591734287	0.000125411	3.901664183
Height	ReprPC1	neg	108	0	0	0.026843323	-1.571163731
Height	EnhA2	neg	108	5	2.908287101	0.033967013	1.468942645
Height	TSS1	neg	108	0	0	0.076761343	-1.114857435
Height	PromF3	neg	108	1	0.905826589	0.697886011	-0.156215507
Height	Acet7	neg	108	0	0	0.822910101	-0.084647607
Height	TxEx2	neg	108	4	0.665611669	0.292042018	-0.53455466
Height	EnhWk4	neg	108	7	1.942658521	0.081018307	1.091416837
Height	EnhA12	neg	108	1	4.438817648	0.206913089	0.684212035
Height	Tx6	neg	108	2	1.059765996	0.566239508	0.246999832
Height	ReprPC8	neg	108	0	0	0.756311417	-0.121299344
Height	EnhWk2	neg	108	2	2.488605734	0.197583811	0.704248643
Height	BivProm1	neg	108	0	0	0.030586356	-1.514472259
Height	Acet5	neg	108	0	0	0.81858258	-0.086937501
Height	ReprPC2	neg	108	1	0.811559905	0.651733062	-0.185930247
Height	ReprPC9	neg	108	0	0	0.655821773	-0.183214169
Height	TxWk2	neg	108	4	1.374741058	0.340185341	0.468284404
Height	TxEx3	neg	108	2	0.606984496	0.365124126	-0.437559469
Height	EnhA6	neg	108	6	3.578283277	0.008749542	2.058014659
Height	HET1	neg	108	0	0	0.853843991	-0.068621474
Height	TxWk1	neg	108	3	1.294376212	0.414659333	0.382308555
Height	TxEnh7	neg	108	1	1.545703214	0.480348544	0.318443521
Height	TxEnh5	neg	108	2	0.728039123	0.484956903	-0.314296854
Height	Tx4	neg	108	0	0	0.339924085	-0.468618063
Height	BivProm3	neg	108	0	0	0.103762013	-0.98396161
Height	EnhA20	neg	108	0	0	0.760312672	-0.119007771
Height	Tx5	neg	108	0	0	0.166339968	-0.779003385
Height	PromF2	neg	108	3	3.256500803	0.070064198	1.154503842
Height	PromF5	neg	108	1	0.330994113	0.200973438	-0.696861339
Height	Quies2	neg	108	0	0	0.605833602	-0.217646643
Height	BivProm2	neg	108	1	0.213580812	0.05656548	-1.247448522
Height	EnhA13	neg	108	0	0	0.788914802	-0.102969895
Height	PromF4	neg	108	0	0	0.023683319	-1.625557432
Height	BivProm4	neg	108	1	0.433411215	0.333190158	-0.477307835
Height	EnhWk8	neg	108	2	1.259777583	0.475644873	0.32271718
Height	TxEnh3	neg	108	0	0	0.45277689	-0.344115748
Height	Tx7	neg	108	3	0.88939224	0.565780468	-0.24735205
Height	ReprPC3	neg	108	0	0	0.324040566	-0.489400617
Height	EnhA17	neg	108	7	2.33075338	0.038181839	1.418143154
Height	EnhA16	neg	108	0	0	0.788914802	-0.102969895
Height	Quies1	neg	108	0	0	0.545009456	-0.263595963
Height	HET2	neg	108	0	0	0.695056735	-0.157979744
Height	EnhA19	neg	108	2	2.102840556	0.251589473	0.599307534
Height	TxEnh4	neg	108	9	3.426190067	0.00211502	2.674685532
Height	TxEnh8	neg	108	2	1.811231333	0.307922049	0.511559212
Height	ReprPC7	neg	108	4	3.622719141	0.02838449	1.546918902
Height	ReprPC6	neg	108	1	0.956669499	0.719239312	-0.143126583
Height	Tx8	neg	108	4	2.249776386	0.110890802	0.955104475
Height	EnhWk6	neg	108	0	0	0.713651138	-0.146514037
Height	EnhWk1	neg	108	0	0	0.60263862	-0.21994304
Height	TxEnh6	neg	108	5	6.00935354	0.001988413	2.701493335
Height	TxEx4	neg	108	0	0	0.384106016	-0.41554889
Height	PromF6	neg	108	0	0	0.52241026	-0.281988302
Height	Tx3	neg	108	1	1.698431242	0.449191041	0.347568914
Height	ReprPC5	neg	108	1	0.829562223	0.661279658	-0.179614837
Height	Quies5	neg	108	0	0	0.853843991	-0.068621474
Height	TxEx1	neg	108	4	1.138151087	0.472617397	0.325490296
Height	Tx1	neg	108	0	0	0.788914802	-0.102969895
Height	ReprPC4	neg	108	0	0	0.260499324	-0.584193399
Height	EnhA8	neg	108	2	7.861763573	0.02945641	1.530820184
Height	TxEnh1	neg	108	0	0	0.527971475	-0.277389541
Height	Acet2	neg	108	0	0	0.511461353	-0.291187177
Height	EnhA7	neg	108	1	3.075670787	0.282571264	0.548872005
Height	Tx2	neg	108	0	0	0.467409424	-0.330302535
Height	EnhA10	neg	108	2	5.199388067	0.060545222	1.217920124
Height	Acet3	neg	108	1	1.639542378	0.460729543	0.336553939
Height	EnhA11	neg	108	0	0	0.797280878	-0.098388652
Height	TxEnh2	neg	108	1	3.178504673	0.274956536	0.560735952
Height	TSS2	neg	108	0	0	0.153505455	-0.813876187
Height	Quies3	neg	108	0	0	0.198438362	-0.702374366
Height	EnhA14	neg	108	0	0	0.732738258	-0.135051133
Height	Acet6	neg	108	0	0	0.836029124	-0.077778593
Height	znf2	neg	108	0	0	0.948718411	-0.022862671
Height	EnhWk3	neg	108	1	0.686185217	0.573675869	-0.241333418
Height	EnhA15	neg	108	1	2.267690254	0.361279069	0.442157199
Height	DNase1	neg	108	0	0	0.691395866	-0.160273222
Height	PromF1	neg	108	1	2.214735927	0.367995037	0.434158039
Height	EnhA1	neg	108	1	1.291817662	0.542396742	0.265682928
Height	Acet1	neg	108	0	0	0.772442705	-0.112133724
Height	EnhA3	neg	108	0	0	0.448000959	-0.348721056
Height	EnhWk5	neg	108	0	0	0.760312672	-0.119007771
Height	EnhA4	neg	108	0	0	0.740513951	-0.130466755
Height	PromF7	neg	108	0	0	0.809995067	-0.091517626
Height	HET7	neg	108	0	0	0.900043517	-0.045736492
Height	Acet4	neg	108	0	0	0.853843991	-0.068621474
Height	EnhWk7	neg	108	2	10.70754717	0.016971636	1.77027629
Height	znf1	neg	108	0	0	0.862891947	-0.064043584
Height	EnhA18	neg	108	1	1.356875834	0.525099589	0.279758322
Height	EnhA5	neg	108	0	0	0.562592011	-0.249806439
Height	EnhA9	neg	108	1	5.303738318	0.177089899	0.75180621
Height	Acet8	neg	108	1	7.347232207	0.132548518	0.877625124
Height	HET5	neg	108	0	0	0.979165873	-0.009143731
Height	HET4	neg	108	0	0	0.994750656	-0.002285766
Height	GapArtf1	neg	108	0	0	0.963823032	-0.0160027
Height	HET6	neg	108	0	0	0.994750656	-0.002285766
Height	HET8	neg	108	0	0	0.984333733	-0.006857631
Height	GapArtf3	neg	108	0	0	0.984333733	-0.006857631
Height	Quies4	neg	108	0	0	0.968910661	-0.013716265
Height	PRC1	neg	108	1	0.570263381	0.479265317	-0.319423999
Height	PRC2	neg	108	2	0.13804022	0.000124636	-3.904357581
