# Supplementary material for: DNA methylation clocks for dogs and humans
Source: Proc Natl Acad Sci U S A. 2022 May 17;119(21):e2120887119. doi: 10.1073/pnas.2120887119 (PMC9173771; doi:10.1073/pnas.2120887119)
Supplement: Supplementary File [file pnas.2120887119.sd08.csv]

Covariate	Coef.DogBlood	Coef.HumanDogAgeLogLinear	Coef.HumanDogRelativeAge	Coef.DogAverageTimeToDeath	Genome	CGid	SYMBOL	GeneRegionID	seqnames	probeStart	probeEnd	width	strand	CGstart	CGend	seq	annotation	geneChr	geneStart	geneEnd	geneLength	geneStrand	transcriptId	distanceToTSS	flank_txIds	flank_geneIds	flank_gene_distances	main_Categories	CpG_number_on_geneRegion	CpGs_number_on_gene	ENTREZID	ENSEMBL	conservationInHuman	CpGislandseqnames	CpGislandstart	CpGislandend	CpGislandwidth	CpGislandstrand	CpGislandlen	CpGislandcount	CpGislandgc	CpGislandoe	CpGislandden	CpGislandpvalue	CpGisland	Genome	CGid.1	SYMBOL.1	GeneRegionID.1
(Intercept)	10.38722778	11.11103847	1.298885786	24.32415943	GreatDane.UMICH_Zoey_3.1.100	NA	NA	NA	NA	NA	NA	NA	NA	NA	NA	NA	NA	NA	NA	NA	NA	NA	NA	NA	NA	NA	NA	NA	NA	NA	NA	NA	NA	NA	NA	NA	NA	NA	NA	NA	NA	NA	NA	NA	NA	CanFam3.1	NA	NA	NA
cg00295657	-3.506256539	-0.452300136	-0.080181399	2.812552559	GreatDane.UMICH_Zoey_3.1.100	cg00295657	HOXB6	HOXB6_Promoter	9	24423509	24423558	50	-	24423557	24423558	ACTGACCAATGGCAGAGGCAGGAATTGTCAAATAGCACCCAGGAGGAGCG	Promoter (<=1kb)	9	24421617	24423337	1721	2	HOXB6-201	-221	HOXB5-201;HOXB6-201	HOXB5;HOXB6	0;0	Promoter	8	9	491056	ENSCAFG00000016854	conserved gene but different region	9	24423557	24423580	24	*	24	6	0.875	1.309090909	0.25	9.44E-07	CpGisland	CanFam3.1	cg00295657	HOXB6	HOXB6_Promoter
cg03214473	-1.827374626	-0.582525709	-0.091506506	0.157656404	GreatDane.UMICH_Zoey_3.1.100	cg03214473	ACIN1	ACIN1_Intron	8	3178179	3178228	50	+	3178227	3178228	AGACACCTGGATAGCAGACTTGGCTCTGATTGGGCAGCTCAGTAGCAGCG	Intron (ACIN1-201/ACIN1, intron 9 of 19)	8	3169667	3204845	35179	2	ACIN1-201	26617	ACIN1-201;ACIN1-202;ACIN1-203;ACIN1-204	ACIN1;ACIN1;ACIN1;ACIN1	0;0;0;0	Intron	12	31	480247	ENSCAFG00000011427	conserved gene but different region	NA	NA	NA	NA	NA	NA	NA	NA	NA	NA	NA	NA	CanFam3.1	cg03214473	LRP10	LRP10_Intron
cg05039938	-1.922064448	-0.395928457	-0.057808047	1.298146374	GreatDane.UMICH_Zoey_3.1.100	cg05039938	BHLHE41	BHLHE41_Intergenic_upstream	27	21326780	21326829	50	-	21326780	21326781	CGGAATTTCGTTTTCAAATAAACCACAAGCTTGGATGAGCTAATGTTGTT	Distal Intergenic	27	21469068	21473810	4743	1	BHLHE41-201	-142288	NA	NA	NA	Intergenic_upstream	1	9	403457	NA	mapped to different genes	NA	NA	NA	NA	NA	NA	NA	NA	NA	NA	NA	NA	CanFam3.1	cg05039938	ITPR2	ITPR2_Intron
cg07547549	4.480540497	2.349670538	0.303540837	-5.271767202	GreatDane.UMICH_Zoey_3.1.100	cg07547549	SLC12A5	SLC12A5_Intron	24	33262314	33262363	50	-	33262362	33262363	GCTCAGCTCCATTGGAATGCTCCGGGCGCTGTCCAAGGTGCTGGAATGCG	Intron (SLC12A5-201/SLC12A5, intron 1 of 26)	24	33254428	33288534	34107	1	SLC12A5-201	7886	SLC12A5-201;SLC12A5-203;SLC12A5-202	SLC12A5;SLC12A5;SLC12A5	0;0;0	Intron	6	10	485905	ENSCAFG00000009931	conserved gene and region	24	33262284	33262450	167	*	167	17	0.754491018	0.747105263	0.101796407	1.67E-11	CpGisland	CanFam3.1	cg07547549	SLC12A5	SLC12A5_Intron
cg09173346	-1.901397103	-0.399501765	-0.045917059	1.064270995	GreatDane.UMICH_Zoey_3.1.100	cg09173346	PKDCC	PKDCC_Intron	17	33556036	33556085	50	-	33556084	33556085	GTCTTTTTATTTTTTCCTGAGGGGTGTTGATTAATACCTCGTTAACAGCG	Intron (PKDCC-201/PKDCC, intron 1 of 6)	17	33552679	33562320	9642	1	PKDCC-201	3357	PKDCC-201	PKDCC	0	Intron	3	13	611604	ENSCAFG00000006479	conserved gene and region	NA	NA	NA	NA	NA	NA	NA	NA	NA	NA	NA	NA	CanFam3.1	cg09173346	PKDCC	PKDCC_Intron
cg12373771	4.283142245	3.144691124	0.416951269	-4.306798682	GreatDane.UMICH_Zoey_3.1.100	cg12373771	IL17RA	IL17RA_Exon	27	45120346	45120395	50	-	45120394	45120395	AGCACCAGTACAGGTCGGTGACGGCGATGAGGTACAGGTCCAGCAGGCCG	Exon (TMEM121B-201/TMEM121B, exon 1 of 1)	27	45088940	45153229	64290	1	IL17RA-201	31406	IL17RA-201;IL17RA-202;IL17RA-203;TMEM121B-201	IL17RA;IL17RA;IL17RA;TMEM121B	0;0;0;0	Exon	1	3	486759	ENSCAFG00000016076	mapped to different genes	27	45120251	45120904	654	*	654	106	0.80733945	0.995362327	0.162079511	3.60E-93	CpGisland	CanFam3.1	cg12373771	TMEM121B	TMEM121B_Promoter
cg12879445	0.469048798	0.473795044	0.074578616	-4.214671086	GreatDane.UMICH_Zoey_3.1.100	cg12879445	UNC79	UNC79_Exon	8	62542917	62542966	50	+	62542965	62542966	AACTGGACAGCACCATGTCCACCAAAGCGGAGCAGTGTAAGTAGCAGCCG	Promoter (<=1kb)	8	62542931	62780042	237112	1	UNC79-201	0	UNC79-201;UNC79-202	UNC79;UNC79	0;0	Exon	5	23	612347	ENSCAFG00000017606	conserved gene but different region	8	62542944	62543214	271	*	271	25	0.675276753	0.91802168	0.092250923	1.34E-15	CpGisland	CanFam3.1	cg12879445	UNC79	UNC79_Exon
cg14484649	5.064727848	0.860981862	0.170771549	-5.285485267	GreatDane.UMICH_Zoey_3.1.100	cg14484649	FAM181B	FAM181B_Exon	21	16319107	16319156	50	+	16319155	16319156	GAAGGTGAACCACCGCAAGTACCTGCAGAAGCAGATCAAGCGCTGCAGCG	Promoter (<=1kb)	21	16318841	16320142	1302	1	FAM181B-201	266	FAM181B-201	FAM181B	0	Exon	1	3	608651	ENSCAFG00000028722	conserved gene and region	21	16319147	16320215	1069	*	1069	190	0.828811974	1.035488328	0.177736202	3.58E-176	CpGisland	CanFam3.1	cg14484649	FAM181B	FAM181B_Exon
cg18304538	0.832290087	0.122593508	0.01568896	-0.871142295	GreatDane.UMICH_Zoey_3.1.100	cg18304538	TBCA	TBCA_Intergenic_upstream	3	28751069	28751118	50	+	28751117	28751118	AATATTTGTGACAGATACAACAAATTCTTGCACAAATTACATTTCATTCG	Distal Intergenic	3	28807730	28882913	75184	1	TBCA-201	-56612	NA	NA	NA	Intergenic_upstream	70	79	479173	NA	mapped to different genes	NA	NA	NA	NA	NA	NA	NA	NA	NA	NA	NA	NA	CanFam3.1	cg18304538	TBCA	TBCA_Intergenic_upstream
cg26512254	5.29547094	0.594113509	0.09598984	-4.855988481	GreatDane.UMICH_Zoey_3.1.100	cg26512254	HOXA13	HOXA13_Exon	14	40427809	40427858	50	+	40427857	40427858	AAGACCCCAGTGGCGCTGTTTTAAAAAGCCCCCAAGAAGTGAAGAGCGCG	Promoter (<=1kb)	14	40424668	40427929	3262	2	HOXA13-201	71	HOXA13-201	HOXA13	0	Exon	7	12	482375	ENSCAFG00000002970	mapped to different genes	14	40427855	40428105	251	*	251	48	0.856573705	1.050758765	0.19123506	7.16E-47	CpGisland	CanFam3.1	cg26512254	HOXA13	HOXA13_fiveUTR
cg04414148	NA	-0.280550799	-0.039989486	1.490926102	GreatDane.UMICH_Zoey_3.1.100	cg04414148	HOXB8	HOXB8_Exon	9	24439940	24439989	50	-	24439940	24439941	CGAAGCCGCAGTCATAATAATTGGGGCGCAGGGACTCCCCGGTTTTGTAT	Promoter (<=1kb)	9	24438337	24440024	1688	2	HOXB8-201	35	HOXB7-201;HOXB8-201	HOXB7;HOXB8	0;0	Exon	6	23	491059	ENSCAFG00000016860	mapped to different genes	9	24439517	24439980	464	*	464	50	0.713362069	0.84721005	0.107758621	4.47E-34	CpGisland	CanFam3.1	cg04414148	HOXB8	HOXB8_Exon
cg12195149	NA	0.278941961	0.023436091	-0.175708971	GreatDane.UMICH_Zoey_3.1.100	cg12195149	NR1H3	NR1H3_Exon	18	42474065	42474114	50	+	42474113	42474114	TATGTGTGCTGCAGCCTCTCTACCTGGAGCTGGTCCTGCACGTTGGGCCG	Exon (NR1H3-201/NR1H3, exon 10 of 11)	18	42473572	42481605	8034	2	NR1H3-201	7491	NR1H3-201;NR1H3-202	NR1H3;NR1H3	0;0	Exon	1	1	483625	ENSCAFG00000008824	conserved gene and region	NA	NA	NA	NA	NA	NA	NA	NA	NA	NA	NA	NA	CanFam3.1	cg12195149	NR1H3	NR1H3_Exon
cg13802429	NA	0.119613689	0.015905704	-0.423739566	GreatDane.UMICH_Zoey_3.1.100	cg13802429	TFRC	TFRC_Intergenic_downstream	33	29228612	29228661	50	-	29228612	29228613	CGACAGTATAACTGTCATAATTATGGAAGGCACTGCTTCCGATAATTATA	Distal Intergenic	33	29229397	29258117	28721	2	TFRC-201	29505	TFRC-201	TFRC	29456	Intergenic_downstream	1	1	403703	ENSCAFG00000012941	conserved gene but different region	NA	NA	NA	NA	NA	NA	NA	NA	NA	NA	NA	NA	CanFam3.1	cg13802429	TNK2	TNK2_Intergenic_upstream
cg19965314	NA	-0.207457822	-0.019258654	3.615219257	GreatDane.UMICH_Zoey_3.1.100	cg19965314	POU3F3	POU3F3_Intergenic_upstream	10	39496672	39496721	50	+	39496720	39496721	CTCCTAGGAGCTCACAGCTCCAAACATCAATTACCATGATTATCTACCCG	Distal Intergenic	10	39093856	39096468	2613	2	POU3F3-201	-400204	NA	NA	NA	Intergenic_upstream	40	53	106557511	NA	mapped to different genes	NA	NA	NA	NA	NA	NA	NA	NA	NA	NA	NA	NA	CanFam3.1	cg19965314	MRPS9	MRPS9_Intergenic_upstream
cg15917885	NA	-0.332910347	-0.047509732	3.782684333	GreatDane.UMICH_Zoey_3.1.100	cg15917885	NEUROD2	NEUROD2_Intergenic_downstream	9	22442813	22442862	50	+	22442861	22442862	GCTGGGAAATGTCCATGTGGTTGCTACTTAAAAACTGATTTATGAGGCCG	Distal Intergenic	9	22431981	22433129	1149	1	NEUROD2-201	10832	NA	NA	NA	Intergenic_downstream	33	42	491026	ENSCAFG00000016407	conserved gene and region	NA	NA	NA	NA	NA	NA	NA	NA	NA	NA	NA	NA	CanFam3.1	cg15917885	NEUROD2	NEUROD2_Intergenic_downstream
cg16286672	NA	-0.005375968	-0.000332717	0.18097483	GreatDane.UMICH_Zoey_3.1.100	cg16286672	FIGN	FIGN_Intron	36	9186330	9186379	50	-	9186330	9186331	CGGACCTAACTTTTAGAGGATCAATGTGACAAGGCAGTCCCTGATAGATG	Intron (NA, intron 1 of 1)	36	9064642	9067375	2734	2	FIGN-201	-119004	NA	NA	NA	Intron	42	102	488374	NA	mapped to different genes	NA	NA	NA	NA	NA	NA	NA	NA	NA	NA	NA	NA	CanFam3.1	cg16286672	FIGN	FIGN_Intron
cg16781658	NA	-0.106536782	-0.018063786	0.598054847	GreatDane.UMICH_Zoey_3.1.100	cg16781658	ACIN1	ACIN1_Intron	8	3178336	3178385	50	-	3178384	3178385	AGAAGGACCTTGTAATAAATAATATTCTGCACATCAAATCACTTTCACCG	Intron (ACIN1-201/ACIN1, intron 9 of 19)	8	3169667	3204845	35179	2	ACIN1-201	26460	ACIN1-201;ACIN1-202;ACIN1-203;ACIN1-204	ACIN1;ACIN1;ACIN1;ACIN1	0;0;0;0	Intron	12	31	480247	ENSCAFG00000011427	conserved gene and region	NA	NA	NA	NA	NA	NA	NA	NA	NA	NA	NA	NA	CanFam3.1	cg16781658	LRP10	LRP10_Intron
cg18174316	NA	0.186506125	0.03453411	-1.153297199	GreatDane.UMICH_Zoey_3.1.100	cg18174316	CDK2	CDK2_Exon	10	289486	289535	50	-	289534	289535	GCCCTATTCCCTGGAGATTCTGAGATTGACCAGCTCTTCCGGATCTTTCG	Exon (CDK2-201/CDK2, exon 7 of 8)	10	285522	290063	4542	1	CDK2-201	3964	PMEL-201;PMEL-202;PMEL-203;CDK2-201;CDK2-202;CDK2-203;CDK2-204	PMEL;PMEL;PMEL;CDK2;CDK2;CDK2;CDK2	-4769;-4774;-4774;0;0;0;0	Exon	1	3	100855704	ENSCAFG00000000082	conserved gene but different region	NA	NA	NA	NA	NA	NA	NA	NA	NA	NA	NA	NA	CanFam3.1	cg18174316	CDK2	CDK2_Exon
cg19104072	NA	-0.002517793	-0.008246651	4.707752984	GreatDane.UMICH_Zoey_3.1.100	cg19104072	B4GAT1	B4GAT1_Exon	18	51103727	51103776	50	-	51103727	51103728	CGTCTACAGGGGCCTGCTGAAGACCACCATGGACCCCAACGATGTGATCC	Promoter (<=1kb)	18	51102837	51104970	2134	1	B4GAT1-201	890	B4GAT1-201	B4GAT1	0	Exon	1	1	476013	ENSCAFG00000012776	conserved gene and region	18	51103625	51103728	104	*	104	13	0.701923077	1.030487805	0.125	4.42E-10	CpGisland	CanFam3.1	cg19104072	B4GAT1	B4GAT1_Exon
cg20315976	NA	-0.007681973	-0.007961654	0.091896187	GreatDane.UMICH_Zoey_3.1.100	cg20315976	ETV1	ETV1_Intron	14	28760947	28760996	50	+	28760995	28760996	CACTGAAAGGTAAGCTCATTTTGAAGACTGGGCTTCTAGAAGCAGAGTCG	Intron (ETV1-202/ETV1, intron 3 of 12)	14	28671233	28762826	91594	2	ETV1-201	1830	ETV1-201;ETV1-202;ETV1-203;ETV1-204	ETV1;ETV1;ETV1;ETV1	0;0;0;0	Intron	2	19	475246	ENSCAFG00000002342	conserved gene but different region	NA	NA	NA	NA	NA	NA	NA	NA	NA	NA	NA	NA	CanFam3.1	cg20315976	ETV1	ETV1_Intron
cg14435444	4.80147332	NA	NA	-6.011411313	GreatDane.UMICH_Zoey_3.1.100	cg14435444	4-Mar	MARCH4_Promoter	37	23243729	23243778	50	+	23243777	23243778	AAGCAAATCAGATTCCAGGCTGCTGCCAGGTGTTGTCTCGTCTTCCGCCG	Promoter (1-2kb)	37	23130630	23241852	111223	2	MARCH4-201	-1877	MARCH4-201	4-Mar	0	Promoter	2	3	NA	NA	mapped to different genes	37	23243767	23243820	54	*	54	8	0.759259259	1.142857143	0.148148148	6.61E-07	CpGisland	CanFam3.1	cg14435444	MARCHF4	MARCHF4_Exon
cg24664689	4.288614976	NA	NA	-4.496073826	GreatDane.UMICH_Zoey_3.1.100	cg24664689	MTMR9	MTMR9_Exon	25	26823238	26823287	50	+	26823238	26823239	CGATGCACATCTGCCACTGCTGCAACACCTCCTCGTGCTACTGGGGCTGC	Exon (NA, exon 2 of 2)	25	26684085	26732314	48230	2	MTMR9-201	-90924	NA	NA	NA	Exon	3	4	607147	ENSCAFG00000008058	mapped to different genes	25	26823038	26823239	202	*	202	26	0.752475248	0.946135831	0.128712871	3.65E-20	CpGisland	CanFam3.1	cg24664689	MTMR9	MTMR9_Exon
cg02393105	-0.877040316	NA	NA	0.832832194	GreatDane.UMICH_Zoey_3.1.100	cg02393105	PBX1	PBX1_Intergenic_upstream	38	18797796	18797845	50	-	18797796	18797797	CGAGTTCATGCAGAATAAAGCAATTACCACACATGAGCTCGAGTTAAGGT	Distal Intergenic	38	18469653	18754850	285198	2	PBX1-206	-42995	NA	NA	NA	Intergenic_upstream	18	84	488669	ENSCAFG00000013289	conserved gene and region	NA	NA	NA	NA	NA	NA	NA	NA	NA	NA	NA	NA	CanFam3.1	cg02393105	PBX1	PBX1_Intergenic_upstream
cg12735070	-0.066171062	NA	NA	0.271684619	GreatDane.UMICH_Zoey_3.1.100	cg12735070	AKAP6	AKAP6_Intron	8	11575533	11575582	50	-	11575581	11575582	AGTTTGAATTCCATCCTACATTAAGACTTCTTTCACAGCTATTTAGCTCG	Intron (AKAP6-202/AKAP6, intron 10 of 12)	8	11188259	11660398	472140	1	AKAP6-201	387274	AKAP6-201;AKAP6-202;AKAP6-203	AKAP6;AKAP6;AKAP6	0;0;0	Intron	15	16	490644	ENSCAFG00000013167	conserved gene and region	NA	NA	NA	NA	NA	NA	NA	NA	NA	NA	NA	NA	CanFam3.1	cg12735070	AKAP6	AKAP6_Intron
cg05779610	-1.207414613	NA	NA	6.241063617	GreatDane.UMICH_Zoey_3.1.100	cg05779610	TCF7L2	TCF7L2_Intergenic_upstream	28	23935161	23935210	50	+	23935209	23935210	TGACAAGGAAATAATTGCGCATTGCCAGCAACTTGGCGCCTGTTTAGACG	Distal Intergenic	28	24055004	24246830	191827	1	TCF7L2-209	-119794	VTI1A-201	VTI1A	0	Intergenic_upstream	16	105	486894	ENSCAFG00000011005	mapped to different genes	NA	NA	NA	NA	NA	NA	NA	NA	NA	NA	NA	NA	CanFam3.1	cg05779610	TCF7L2	TCF7L2_Intergenic_upstream
cg13804575	-1.103135811	NA	NA	2.571554973	GreatDane.UMICH_Zoey_3.1.100	cg13804575	ZNF462	ZNF462_Intron	11	62067727	62067776	50	+	62067727	62067728	CGTCTGGGATGGGGAAAGACCAACCAGTTGGGGCTTTCTCCCAGGGCTCC	Intron (ZNF462-201/ZNF462, intron 1 of 13)	11	62066148	62199152	133005	1	ZNF462-203	1579	ZNF462-203;ZNF462-201;ZNF462-202	ZNF462;ZNF462;ZNF462	0;0;0	Intron	10	28	481655	ENSCAFG00000002774	conserved gene and region	NA	NA	NA	NA	NA	NA	NA	NA	NA	NA	NA	NA	CanFam3.1	cg13804575	ZNF462	ZNF462_Intergenic_upstream
cg21921063	2.934107966	NA	NA	-0.51725961	GreatDane.UMICH_Zoey_3.1.100	cg21921063	DPYD	DPYD_Exon	6	51687371	51687420	50	-	51687371	51687372	CGGGTATTCTTGGGTGGATAATACGGATTACGTTGTTATTGCTTAAGAAT	Exon (MIR137-201/MIR137-201, exon 1 of 1)	6	51820213	52627108	806896	1	DPYD-207	-132842	NA	NA	NA	Exon	9	29	479935	ENSCAFG00000020062	mapped to different genes	6	51687365	51687464	100	*	100	11	0.55	1.651651652	0.11	5.96E-08	CpGisland	CanFam3.1	cg21921063	DPYD	DPYD_Exon
cg05866783	NA	0.073912427	NA	-1.473042373	GreatDane.UMICH_Zoey_3.1.100	cg05866783	ZNF512B	ZNF512B_Exon	24	47414764	47414813	50	-	47414812	47414813	GCTCACTCCGATGGGCTTGCTGACCCCAACAGGCCGGCTGATGGTGACCG	Exon (ZNF512B-201/ZNF512B, exon 2 of 15)	24	47407087	47416026	8940	2	ZNF512B-201	1213	PRPF6-201;ZNF512B-201;ZNF512B-202;ZNF512B-203	PRPF6;ZNF512B;ZNF512B;ZNF512B	-1698;0;0;0	Exon	1	1	485983	ENSCAFG00000013120	conserved gene and region	NA	NA	NA	NA	NA	NA	NA	NA	NA	NA	NA	NA	CanFam3.1	cg05866783	ZNF512B	ZNF512B_Exon
cg05361761	NA	NA	-0.006279122	1.990328977	GreatDane.UMICH_Zoey_3.1.100	cg05361761	DOC2A	DOC2A_Exon	6	17979175	17979224	50	-	17979223	17979224	GGCACACGTTGATGGCCATGTGCTCCTGGATGTTGATGGTCATGCGATCG	Promoter (<=1kb)	6	17975352	17979241	3890	2	DOC2A-201	17	DOC2A-201;INO80E-201;INO80E-202	DOC2A;INO80E;INO80E	0;12451;12451	Exon	3	3	489945	ENSCAFG00000017075	conserved gene and region	NA	NA	NA	NA	NA	NA	NA	NA	NA	NA	NA	NA	CanFam3.1	cg05361761	DOC2A	DOC2A_Exon
cg08026135	NA	0.30944764	0.032429453	NA	GreatDane.UMICH_Zoey_3.1.100	cg08026135	CHD4	CHD4_Exon	27	38657958	38658007	50	-	38658006	38658007	GAGAAATTGCTGCGGCACCATTATGAGCAGCAGCAAGAAGATCTAGCCCG	Exon (CHD4-201/CHD4, exon 26 of 39)	27	38637693	38666457	28765	1	CHD4-201	20265	CHD4-201;CHD4-202	CHD4;CHD4	0;0	Exon	10	16	477714	ENSCAFG00000014929	conserved gene but different region	NA	NA	NA	NA	NA	NA	NA	NA	NA	NA	NA	NA	CanFam3.1	cg08026135	CHD4	CHD4_Exon
cg08035723	NA	0.221565228	0.013251135	NA	GreatDane.UMICH_Zoey_3.1.100	cg08035723	CENPS	CENPS_Intron	2	82729972	82730021	50	+	82729972	82729973	CGCAGACAATGCCTCAGTGATAAGCATGCAGATTGTGCACCTAGTTCAGA	Intron (CENPS-201/CENPS, intron 4 of 8)	2	82706692	82871454	164763	2	CENPS-202	141433	CENPS-202;CENPS-201;CENPS-203;transcript:ENSCAFT00040015290	CENPS;CENPS;CENPS;gene:ENSCAFG00040008183	0;0;0;-3587	Intron	40	40	487450	ENSCAFG00000016789	conserved gene and region	NA	NA	NA	NA	NA	NA	NA	NA	NA	NA	NA	NA	CanFam3.1	cg08035723	PEX14	PEX14_Intron
cg03199779	0.472299904	0.089119687	0.018307256	NA	GreatDane.UMICH_Zoey_3.1.100	cg03199779	gene:ENSCAFG00040007100	gene:ENSCAFG00040007100_Exon	22	60067382	60067431	50	-	60067382	60067383	CGTGCACTCAATGGCTTCACAAAGCTGATTACAAGCTTCAGCGCATTCCT	Exon (NA, exon 1 of 2)	22	60265052	60265213	162	2	transcript:ENSCAFT00040013148	197831	NA	NA	NA	Exon	9	17	NA	NA	mapped to different genes	NA	NA	NA	NA	NA	NA	NA	NA	NA	NA	NA	NA	CanFam3.1	cg03199779	SPACA7	SPACA7_Exon
cg08437267	NA	-0.610735031	-0.076303175	NA	GreatDane.UMICH_Zoey_3.1.100	cg08437267	IDH3B	IDH3B_Exon	24	18578025	18578074	50	+	18578025	18578026	CGCACCGCTTCCCCAATTAGGGCTGACAGGCTGGGGGCTACTTGGCTCAT	Exon (NOP56-201/NOP56, exon 7 of 12)	24	18570474	18688498	118025	1	IDH3B-203	7551	IDH3B-201;IDH3B-202;IDH3B-203;NOP56-201	IDH3B;IDH3B;IDH3B;NOP56	7551;7551;0;0	Exon	4	4	477177	ENSCAFG00000006639	mapped to different genes	NA	NA	NA	NA	NA	NA	NA	NA	NA	NA	NA	NA	CanFam3.1	cg08437267	NOP56	NOP56_Exon
cg08464821	NA	0.02576505	0.011914222	NA	GreatDane.UMICH_Zoey_3.1.100	cg08464821	IRS1	IRS1_Exon	25	39872495	39872544	50	-	39872543	39872544	GGGGGATCGAGCGTTTGGGGGCGCTCGACTTGTGCCGCCACTTCTTCTCG	Promoter (<=1kb)	25	39868968	39872690	3723	2	IRS1-201	146	IRS1-201	IRS1	0	Exon	5	5	486148	NA	mapped to different genes	25	39872463	39873128	666	*	666	102	0.756756757	1.073039742	0.153153153	1.37E-86	CpGisland	CanFam3.1	cg08464821	IRS1	IRS1_Exon
cg07026794	-0.908843543	-0.641269583	-0.091165554	NA	GreatDane.UMICH_Zoey_3.1.100	cg07026794	HOXB8	HOXB8_Promoter	9	24440369	24440418	50	-	24440369	24440370	CGCTTTACATTTCGAAGAAGGGATGCCAGTTCATAAACAGTTTTCGGTGA	Promoter (<=1kb)	9	24438337	24440024	1688	2	HOXB8-201	-394	HOXB7-201;HOXB8-201	HOXB7;HOXB8	0;0	Promoter	16	23	491059	ENSCAFG00000016860	mapped to different genes	NA	NA	NA	NA	NA	NA	NA	NA	NA	NA	NA	NA	CanFam3.1	cg07026794	HOXB9	HOXB9_Intron
cg08587692	NA	-0.110618241	-0.002831454	NA	GreatDane.UMICH_Zoey_3.1.100	cg08587692	SLITRK1	SLITRK1_Exon	22	36335262	36335311	50	-	36335262	36335263	CGAGTGAGGGAATTGCCATGCAGAAATAAATGGTAAAACTGGGAAGTCGG	Promoter (<=1kb)	22	36333710	36335476	1767	2	SLITRK1-201	165	SLITRK1-201	SLITRK1	0	Exon	8	19	485509	ENSCAFG00000023840	conserved gene and region	NA	NA	NA	NA	NA	NA	NA	NA	NA	NA	NA	NA	CanFam3.1	cg08587692	SLITRK1	SLITRK1_Exon
cg08707435	NA	-2.098559316	-0.269683538	NA	GreatDane.UMICH_Zoey_3.1.100	cg08707435	SF1	SF1_threeUTR	18	52528401	52528450	50	+	52528401	52528402	CGCGTGTGACCTTGGGCTTCTTTACCACCCCAGATACGACGACTACCACC	3' UTR	18	52516367	52528771	12405	1	SF1-201	12034	SF1-201;SF1-202;SF1-203;SF1-204	SF1;SF1;SF1;SF1	0;0;0;0	threeUTR	12	26	476031	ENSCAFG00000014239	conserved gene but different region	18	52528296	52528404	109	*	109	13	0.779816514	0.858787879	0.119266055	8.37E-10	CpGisland	CanFam3.1	cg08707435	SF1	SF1_threeUTR
cg10501210	-1.834198277	-1.145617504	-0.144348137	NA	GreatDane.UMICH_Zoey_3.1.100	cg10501210	CD34	CD34_Intergenic_downstream	7	6294399	6294448	50	+	6294399	6294400	CGCCTGCGCAGACCCAAATCTTGGTCCCGCCGTAAGGTGCCGCAGTCCCG	Distal Intergenic	7	6355774	6369980	14207	2	CD34-201	75532	NA	NA	NA	Intergenic_downstream	4	4	415130	ENSCAFG00000011722	mapped to different genes	NA	NA	NA	NA	NA	NA	NA	NA	NA	NA	NA	NA	CanFam3.1	cg10501210	CD34	CD34_Intergenic_downstream
cg11065059	2.292081411	0.567564154	0.103497401	NA	GreatDane.UMICH_Zoey_3.1.100	cg11065059	TMEM178B	TMEM178B_Promoter	16	7915038	7915087	50	-	7915038	7915039	CGCAGCCAAAAGCTAGTGATGTCATCCGTGCAACGTGAGCCTCATCTCTT	Promoter (1-2kb)	16	7580431	7913724	333294	2	TMEM178B-201	-1363	TMEM178B-201	TMEM178B	0	Promoter	2	6	482765	ENSCAFG00000028628	conserved gene and region	NA	NA	NA	NA	NA	NA	NA	NA	NA	NA	NA	NA	CanFam3.1	cg11065059	TMEM178B	TMEM178B_Promoter
cg08864609	NA	-0.065466328	-0.004164492	NA	GreatDane.UMICH_Zoey_3.1.100	cg08864609	DLGAP4	DLGAP4_Exon	24	25222847	25222896	50	-	25222847	25222848	CGGCCCTCATGGCTTTGTGTCTGGAGCTCTTGAAGCAATGTGAGTGGTGG	Promoter (<=1kb)	24	25222855	25286521	63667	1	DLGAP4-203	0	DLGAP4-201;DLGAP4-202;DLGAP4-203	DLGAP4;DLGAP4;DLGAP4	0;0;0	Exon	15	18	477219	ENSCAFG00000008491	conserved gene but different region	NA	NA	NA	NA	NA	NA	NA	NA	NA	NA	NA	NA	CanFam3.1	cg08864609	DLGAP4	DLGAP4_Exon
cg08868548	NA	-0.02303588	-0.00233893	NA	GreatDane.UMICH_Zoey_3.1.100	cg08868548	CENPS	CENPS_Intron	2	82805623	82805672	50	-	82805623	82805624	CGCTGCCCTGTACATTTACAGAAAAGTACCTCTGATATAATAAAGGCTCA	Intron (CENPS-201/CENPS, intron 2 of 8)	2	82706692	82871454	164763	2	CENPS-202	65782	CENPS-202;CENPS-201;CENPS-203	CENPS;CENPS;CENPS	0;0;0	Intron	40	40	487450	ENSCAFG00000016789	conserved gene and region	NA	NA	NA	NA	NA	NA	NA	NA	NA	NA	NA	NA	CanFam3.1	cg08868548	PEX14	PEX14_Intron
cg08885324	NA	-0.448994271	-0.020442343	NA	GreatDane.UMICH_Zoey_3.1.100	cg08885324	SLC44A1	SLC44A1_Exon	11	60886492	60886541	50	+	60886492	60886493	CGCTGTGCTCCTGTGAACATTTCCTGCTATGCCAAGTTTGCAGAGGCCCT	Exon (SLC44A1-203/SLC44A1, exon 6 of 17)	11	60775116	60967676	192561	1	SLC44A1-201	111376	SLC44A1-201;SLC44A1-202;SLC44A1-203	SLC44A1;SLC44A1;SLC44A1	0;0;0	Exon	1	3	474792	ENSCAFG00000002758	conserved gene and region	NA	NA	NA	NA	NA	NA	NA	NA	NA	NA	NA	NA	CanFam3.1	cg08885324	SLC44A1	SLC44A1_Exon
cg17136263	9.824354227	0.779949258	0.163707903	NA	GreatDane.UMICH_Zoey_3.1.100	cg17136263	MTMR9	MTMR9_Exon	25	26823227	26823276	50	+	26823227	26823228	CGAGAGCAGCTCGATGCACATCTGCCACTGCTGCAACACCTCCTCGTGCT	Exon (NA, exon 2 of 2)	25	26684085	26732314	48230	2	MTMR9-201	-90913	NA	NA	NA	Exon	3	4	607147	ENSCAFG00000008058	mapped to different genes	25	26823038	26823239	202	*	202	26	0.752475248	0.946135831	0.128712871	3.65E-20	CpGisland	CanFam3.1	cg17136263	MTMR9	MTMR9_Exon
cg09227056	NA	0.556053946	0.076013966	NA	GreatDane.UMICH_Zoey_3.1.100	cg09227056	EVX2	EVX2_Intergenic_downstream	36	20098129	20098178	50	+	20098177	20098178	AGTCAGCTAAATGAAACATTATTCTAAACATATGCATCGTAATCAGTTCG	Downstream (2-3kb)	36	20100310	20106351	6042	2	EVX2-201	8173	EVX2-201	EVX2	0	Intergenic_downstream	18	36	609915	ENSCAFG00000013402	conserved gene and region	NA	NA	NA	NA	NA	NA	NA	NA	NA	NA	NA	NA	CanFam3.1	cg09227056	EVX2	EVX2_Intergenic_downstream
cg19826361	-3.664642529	-0.653799244	-0.069780439	NA	GreatDane.UMICH_Zoey_3.1.100	cg19826361	HOXB3	HOXB3_Promoter	9	24397599	24397648	50	+	24397647	24397648	GGTCAAGGGGCTTCCGAGGTCATTTTGTGGTTCTAATACTGAGCTAATCG	Promoter (3-4kb)	9	24374756	24394294	19539	2	HOXB3-201	-3305	HOXB3-201;HOXB4-201	HOXB3;HOXB4	0;0	Promoter	2	18	491054	ENSCAFG00000028513	conserved gene but different region	NA	NA	NA	NA	NA	NA	NA	NA	NA	NA	NA	NA	CanFam3.1	cg19826361	HOXB3	HOXB3_Intron
cg19848879	1.30409923	0.01683907	0.014003048	NA	GreatDane.UMICH_Zoey_3.1.100	cg19848879	KIZ	KIZ_Intergenic_upstream	24	2337889	2337938	50	-	2337889	2337890	CGGCTGCCAGAGAGGGGATTCAGCTGCTCTTCAGCCAAACAACATCTGTG	Distal Intergenic	24	2179385	2310611	131227	2	KIZ-204	-27327	NA	NA	NA	Intergenic_upstream	38	45	477134	ENSCAFG00000005214	mapped to different genes	NA	NA	NA	NA	NA	NA	NA	NA	NA	NA	NA	NA	CanFam3.1	cg19848879	KIZ	KIZ_Intergenic_upstream
cg21144428	0.811737157	0.162806324	0.021213968	NA	GreatDane.UMICH_Zoey_3.1.100	cg21144428	RHOB	RHOB_Exon	17	15445703	15445752	50	+	15445751	15445752	TTCTGTCCCAATGTGCCCATCATCCTGGTGGCCAACAAAAAAGACCTGCG	Promoter (<=1kb)	17	15445388	15445978	591	1	RHOB-201	315	RHOB-201	RHOB	0	Exon	5	5	403670	ENSCAFG00000003850	conserved gene and region	17	15445751	15445949	199	*	199	32	0.698492462	1.318426501	0.16080402	2.58E-28	CpGisland	CanFam3.1	cg21144428	RHOB	RHOB_Exon
cg25162386	0.242994517	0.09462418	0.01255343	NA	GreatDane.UMICH_Zoey_3.1.100	cg25162386	MAFF	MAFF_Exon	10	26989347	26989396	50	-	26989347	26989348	CGCGCGCCAGCTTGTCCACCTCGCGCTCCAGCTCCGACTTCTGCTTCTGC	Exon (MAFF-201/MAFF, exon 3 of 3)	10	26989135	26998273	9139	2	MAFF-201	8877	MAFF-201	MAFF	0	Exon	4	5	481255	ENSCAFG00000029842	conserved gene but different region	NA	NA	NA	NA	NA	NA	NA	NA	NA	NA	NA	NA	CanFam3.1	cg25162386	MAFF	MAFF_Exon
cg25273233	2.407930453	0.326724951	0.054362818	NA	GreatDane.UMICH_Zoey_3.1.100	cg25273233	PRDM13	PRDM13_Promoter	12	57983054	57983103	50	+	57983102	57983103	GTAACTGTCTGGAGGACAATACCCCATGCTGAGGATTAATGGTCCCGCCG	Promoter (<=1kb)	12	57983496	57991136	7641	1	PRDM13-201	-393	PRDM13-201	PRDM13	0	Promoter	20	24	481934	NA	mapped to different genes	NA	NA	NA	NA	NA	NA	NA	NA	NA	NA	NA	NA	CanFam3.1	cg25273233	CCNC	CCNC_Intergenic_upstream
cg26072749	-0.109298635	-0.078481199	-0.023871117	NA	GreatDane.UMICH_Zoey_3.1.100	cg26072749	HOXB4	HOXB4_Exon	9	24404742	24404791	50	+	24404790	24404791	TATTCCCCTAGATACGAATTTGTGACCACAAAATTCCTTACACAAATTCG	Promoter (1-2kb)	9	24401599	24403219	1621	2	HOXB4-201	-1523	HOXB4-201	HOXB4	0	Exon	4	7	608915	NA	mapped to different genes	NA	NA	NA	NA	NA	NA	NA	NA	NA	NA	NA	NA	CanFam3.1	cg26072749	HOXB4	HOXB4_Exon
cg26440026	1.73375877	0.827709716	0.100150637	NA	GreatDane.UMICH_Zoey_3.1.100	cg26440026	NKX2-2	NKX2-2_Intron	24	1930055	1930104	50	-	1930055	1930056	CGACTTAGAGGGCCACTTGTCCTGGAGTGGGGCCACTTAGCCTGTGTACA	Intron (NKX2-2-201/NKX2-2, intron 1 of 3)	24	1926423	1937486	11064	1	NKX2-2-201	3632	NKX2-2-201	NKX2-2	0	Intron	17	30	485744	ENSCAFG00000005173	conserved gene but different region	NA	NA	NA	NA	NA	NA	NA	NA	NA	NA	NA	NA	CanFam3.1	cg26440026	NKX2-2	NKX2-2_Intron
cg09689231	NA	-0.054041077	-0.003956335	NA	GreatDane.UMICH_Zoey_3.1.100	cg09689231	PPARGC1A	PPARGC1A_Intergenic_upstream	3	86051035	86051084	50	+	86051035	86051036	CGCAAACATATTTCCTTGGTGAAATGTCAAAAAGGCAGCAATCAAAATGA	Distal Intergenic	3	86123718	86389089	265372	1	PPARGC1A-201	-72634	NA	NA	NA	Intergenic_upstream	5	20	479127	ENSCAFG00000016519	conserved gene and region	NA	NA	NA	NA	NA	NA	NA	NA	NA	NA	NA	NA	CanFam3.1	cg09689231	PPARGC1A	PPARGC1A_Intergenic_upstream
cg14283980	2.423062124	NA	0.000954729	NA	GreatDane.UMICH_Zoey_3.1.100	cg14283980	EBF3	EBF3_Intron	28	38724269	38724318	50	+	38724269	38724270	CGGTTAATCATGTGAAGTGCCATCGACTTATTGATCGTTTATGTTTTGTT	Intron (EBF3-202/EBF3, intron 3 of 15)	28	38610543	38730684	120142	2	EBF3-201	6366	EBF3-201;EBF3-202;EBF3-203;EBF3-204	EBF3;EBF3;EBF3;EBF3	0;0;0;0	Intron	66	86	611743	ENSCAFG00000013267	mapped to different genes	NA	NA	NA	NA	NA	NA	NA	NA	NA	NA	NA	NA	CanFam3.1	cg14283980	EBF3	EBF3_Promoter
cg18645607	1.033066792	NA	0.003875994	NA	GreatDane.UMICH_Zoey_3.1.100	cg18645607	LHX2	LHX2_Intron	9	58517322	58517371	50	-	58517322	58517323	CGATTCAATGGAGCTAAAGAGCTCGTAAAATCATGAATAATTTACTCGTG	Intron (LHX2-201/LHX2, intron 3 of 4)	9	58502857	58523255	20399	2	LHX2-201	5884	LHX2-201	LHX2	0	Intron	8	34	491340	ENSCAFG00000020226	conserved gene and region	NA	NA	NA	NA	NA	NA	NA	NA	NA	NA	NA	NA	CanFam3.1	cg18645607	LHX2	LHX2_Intron
cg13385016	0.737349292	NA	0.008294958	NA	GreatDane.UMICH_Zoey_3.1.100	cg13385016	PITX2	PITX2_Intergenic_downstream	32	30917184	30917233	50	+	30917232	30917233	AGAAACATACAGTGTGGCATTTAGTATATACACTCCCTTGCTCGCAAGCG	Downstream (<1kb)	32	30917512	30922044	4533	2	PITX2-201	4811	PITX2-201;PITX2-202;PITX2-203	PITX2;PITX2;PITX2	0;0;0	Intergenic_downstream	3	46	487902	ENSCAFG00000011628	conserved gene but different region	NA	NA	NA	NA	NA	NA	NA	NA	NA	NA	NA	NA	CanFam3.1	cg13385016	PITX2	PITX2_Intergenic_downstream
cg07196802	NA	-0.000659328	-0.022744751	NA	GreatDane.UMICH_Zoey_3.1.100	cg07196802	ASIC2	ASIC2_Exon	9	39421973	39422022	50	-	39421973	39421974	CGCCGCCTTCATGGACCGCCTGGGCCACCAGCTGGAGGACATGCTGCTCT	Exon (ASIC2-202/ASIC2, exon 1 of 10)	9	38686037	39685726	999690	1	ASIC2-201	735936	ASIC2-201;ASIC2-202	ASIC2;ASIC2	0;0	Exon	4	10	491150	ENSCAFG00000018352	conserved gene and region	9	39421290	39421990	701	*	701	107	0.774607703	1.018812312	0.152639087	1.30E-90	CpGisland	CanFam3.1	cg07196802	ASIC2	ASIC2_Exon
cg00109797	NA	-1.288857719	-0.142988856	NA	GreatDane.UMICH_Zoey_3.1.100	cg00109797	HELT	HELT_Promoter	16	45751276	45751325	50	+	45751276	45751277	CGGGGGGAAGAGGCTCAATTTGTAGCCTATTATCCTATACGAAAATGTCC	Promoter (<=1kb)	16	45748381	45750384	2004	2	HELT-201	-892	HELT-202;HELT-201	HELT;HELT	-1467;-892	Promoter	22	23	100856229	ENSCAFG00000007599	conserved gene and region	NA	NA	NA	NA	NA	NA	NA	NA	NA	NA	NA	NA	CanFam3.1	cg00109797	HELT	HELT_Promoter
cg00622300	NA	0.130262905	0.001973644	NA	GreatDane.UMICH_Zoey_3.1.100	cg00622300	GALNT5	GALNT5_Intergenic_upstream	36	3238795	3238844	50	+	3238795	3238796	CGCTTTCACAGTCAATGAAACCACCTGAATAGATGAAAGCCAGACAGCTT	Distal Intergenic	36	3433056	3474617	41562	1	GALNT5-201	-194212	NA	NA	NA	Intergenic_upstream	17	17	488359	ENSCAFG00000009254	conserved gene and region	NA	NA	NA	NA	NA	NA	NA	NA	NA	NA	NA	NA	CanFam3.1	cg00622300	GALNT5	GALNT5_Intron
cg00674815	NA	-0.134417065	-0.02278254	NA	GreatDane.UMICH_Zoey_3.1.100	cg00674815	ADAMTS6	ADAMTS6_Exon	2	48590395	48590444	50	-	48590395	48590396	CGCAGGTCCTGCTGCACTCTCCCCATAGTGACCAGGGACCCCAGCCCCCA	Exon (ADAMTS6-201/ADAMTS6, exon 12 of 24)	2	48500925	48787748	286824	2	ADAMTS6-201	197304	ADAMTS6-201	ADAMTS6	0	Exon	14	33	478077	ENSCAFG00000007352	conserved gene but different region	NA	NA	NA	NA	NA	NA	NA	NA	NA	NA	NA	NA	CanFam3.1	cg00674815	ADAMTS6	ADAMTS6_Exon
cg00703273	NA	-1.982648232	-0.240848983	NA	GreatDane.UMICH_Zoey_3.1.100	cg00703273	MAP3K3	MAP3K3_Promoter	9	12221364	12221413	50	+	12221412	12221413	GCTTTTTTTTCCTGCCTGTGTCATTTCCTTCCCTTTGCTCACACAGGCCG	Promoter (<=1kb)	9	12220632	12283711	63080	1	MAP3K3-201	732	MAP3K3-201	MAP3K3	0	Promoter	1	2	480481	ENSCAFG00000012934	conserved gene and region	NA	NA	NA	NA	NA	NA	NA	NA	NA	NA	NA	NA	CanFam3.1	cg00703273	MAP3K3	MAP3K3_Promoter
cg00720104	NA	0.734591084	0.046461717	NA	GreatDane.UMICH_Zoey_3.1.100	cg00720104	PPP2R2B	PPP2R2B_fiveUTR	2	38800108	38800157	50	+	38800156	38800157	CTTGCGTGGGAACCAGAAGCCGGCAGACAAGTATCCATGATCCCTCCCCG	5' UTR	2	38535443	38978713	443271	2	PPP2R2B-208	178556	PPP2R2B-208;PPP2R2B-206;PPP2R2B-207;PPP2R2B-205;PPP2R2B-204;PPP2R2B-203;PPP2R2B-202;PPP2R2B-201	PPP2R2B;PPP2R2B;PPP2R2B;PPP2R2B;PPP2R2B;PPP2R2B;PPP2R2B;PPP2R2B	0;0;0;0;0;0;0;0	fiveUTR	6	16	478053	ENSCAFG00000006542	conserved gene and region	NA	NA	NA	NA	NA	NA	NA	NA	NA	NA	NA	NA	CanFam3.1	cg00720104	PPP2R2B	PPP2R2B_fiveUTR
cg00787665	NA	0.031688349	0.003608135	NA	GreatDane.UMICH_Zoey_3.1.100	cg00787665	ZNF507	ZNF507_Intron	1	119978727	119978776	50	+	119978727	119978728	CGGGAGATGAAAGATAGGCCAGTTTTTGAAAATGGCCTGCGTGGCACATG	Intron (NA, intron 2 of 1)	1	119710469	119746479	36011	2	ZNF507-202	-232248	NA	NA	NA	Intron	19	30	484604	ENSCAFG00000007590	mapped to different genes	NA	NA	NA	NA	NA	NA	NA	NA	NA	NA	NA	NA	CanFam3.1	cg00787665	ZNF507	ZNF507_Intergenic_upstream
cg00843538	NA	-0.18479132	-0.008732084	NA	GreatDane.UMICH_Zoey_3.1.100	cg00843538	NSDHL	NSDHL_Intergenic_upstream	14	34994464	34994513	50	+	34994464	34994465	CGATGTTCTATTTTGAAGCCTCTTTGTAGTCACCATTGTCTGGGAAAATG	Distal Intergenic	14	35128254	35129339	1086	1	NSDHL-201	-133741	NA	NA	NA	Intergenic_upstream	16	27	481079	ENSCAFG00000019172	mapped to different genes	NA	NA	NA	NA	NA	NA	NA	NA	NA	NA	NA	NA	CanFam3.1	cg00843538	ABCB5	ABCB5_Intron
cg00910419	NA	0.049361958	0.002157565	NA	GreatDane.UMICH_Zoey_3.1.100	cg00910419	BCL11A	BCL11A_Promoter	10	61395047	61395096	50	+	61395047	61395048	CGAACTTGAACGTCAGGAGTCTGGATGGACAGAGACACACAAAACATGGG	Promoter (<=1kb)	10	61383276	61394699	11424	2	BCL11A-207	-348	BCL11A-201;BCL11A-202;BCL11A-203;BCL11A-206;BCL11A-207	BCL11A;BCL11A;BCL11A;BCL11A;BCL11A	0;0;0;0;0	Promoter	20	201	481381	ENSCAFG00000002955	conserved gene but different region	NA	NA	NA	NA	NA	NA	NA	NA	NA	NA	NA	NA	CanFam3.1	cg00910419	BCL11A	BCL11A_Promoter
cg01153166	NA	0.298139994	0.044727416	NA	GreatDane.UMICH_Zoey_3.1.100	cg01153166	gene:ENSCAFG00040024068	gene:ENSCAFG00040024068_Intron	3	44078368	44078417	50	-	44078416	44078417	GGGGGCCAAGTCCAGGGCAGCCCACAGTCAGCCATTCAGGAAAGCCATCG	Intron (NA, intron 1 of 1)	3	44499247	44499465	219	1	transcript:ENSCAFT00040044860	-420879	NA	NA	NA	Intron	12	126	NA	NA	mapped to different genes	3	44078416	44078851	436	*	436	84	0.827981651	1.12412523	0.19266055	4.38E-82	CpGisland	CanFam3.1	cg01153166	NR2F2	NR2F2_Intron
cg01193554	NA	-0.412209593	-0.053181879	NA	GreatDane.UMICH_Zoey_3.1.100	cg01193554	FOXO6	FOXO6_Intron	15	1748057	1748106	50	-	1748057	1748058	CGTGTCTTTAAAATGCAACTGCAGGTAGAGAAGACTGTTAACCCTTTGCT	Intron (FOXO6-201/FOXO6, intron 1 of 1)	15	1746136	1766138	20003	2	FOXO6-201	18032	FOXO6-201	FOXO6	0	Intron	14	42	102155540	NA	mapped to different genes	NA	NA	NA	NA	NA	NA	NA	NA	NA	NA	NA	NA	CanFam3.1	cg01193554	EDN2	EDN2_Intron
cg01351663	NA	0.369077354	0.051426213	NA	GreatDane.UMICH_Zoey_3.1.100	cg01351663	gene:ENSCAFG00040021898	gene:ENSCAFG00040021898_Intron	8	14884611	14884660	50	+	14884611	14884612	CGATGAGAGCCCACACGCTTCCTAACAAGTCATTTTTAACAGTTACAAGC	Intron (transcript:ENSCAFT00040040659/gene:ENSCAFG00040021898, intron 1 of 6)	8	14855864	14892721	36858	2	transcript:ENSCAFT00040040659	8061	transcript:ENSCAFT00040040659	gene:ENSCAFG00040021898	0	Intron	5	20	NA	NA	mapped to different genes	NA	NA	NA	NA	NA	NA	NA	NA	NA	NA	NA	NA	CanFam3.1	cg01351663	NKX2-8	NKX2-8_Intron
cg01360767	NA	-0.084971247	-0.006988683	NA	GreatDane.UMICH_Zoey_3.1.100	cg01360767	ISX	ISX_Intergenic_upstream	10	29636455	29636504	50	+	29636503	29636504	AATTTGTTTGCTGCCTTTTCAATTTGCCATTCAGTTTCCATGGTTTCACG	Distal Intergenic	10	29503601	29521446	17846	2	ISX-201	-115009	NA	NA	NA	Intergenic_upstream	1	1	610571	ENSCAFG00000001735	mapped to different genes	NA	NA	NA	NA	NA	NA	NA	NA	NA	NA	NA	NA	CanFam3.1	cg01360767	ISX	ISX_Exon
cg01566077	NA	0.089802705	0.035559466	NA	GreatDane.UMICH_Zoey_3.1.100	cg01566077	METTL3	METTL3_Exon	15	18471846	18471895	50	-	18471894	18471895	TCAGCCATCACAACTGCAAACTTGCCCAAGATACTGACGTCCAGGTAGCG	Exon (METTL3-201/METTL3, exon 6 of 11)	15	18469728	18487024	17297	2	METTL3-201	15129	METTL3-201	METTL3	0	Exon	3	3	475404	ENSCAFG00000005657	conserved gene but different region	NA	NA	NA	NA	NA	NA	NA	NA	NA	NA	NA	NA	CanFam3.1	cg01566077	METTL3	METTL3_Exon
cg01572513	NA	0.048701556	0.012698142	NA	GreatDane.UMICH_Zoey_3.1.100	cg01572513	POU4F2	POU4F2_Promoter	15	44973546	44973595	50	+	44973594	44973595	TGGCCCAGTCATAATTTGTTTAGAGATGTTGTTCTACTTCTTTCAAAGCG	Promoter (2-3kb)	15	44976012	44977696	1685	1	POU4F2-201	-2417	POU4F2-201	POU4F2	0	Promoter	7	25	482637	ENSCAFG00000007756	conserved gene and region	NA	NA	NA	NA	NA	NA	NA	NA	NA	NA	NA	NA	CanFam3.1	cg01572513	POU4F2	POU4F2_Promoter
cg01614688	NA	0.320996326	0.044935826	NA	GreatDane.UMICH_Zoey_3.1.100	cg01614688	LRRC46	LRRC46_Intron	9	23763887	23763936	50	-	23763887	23763888	CGCTCTGGGTGGCATCGGCAGCTTATCCTGAAACCACACACGGCACCAGA	Intron (LRRC46-202/LRRC46, intron 8 of 8)	9	23728061	23766616	38556	1	LRRC46-202	35826	LRRC46-202	LRRC46	0	Intron	2	2	480539	ENSCAFG00000030744	mapped to different genes	NA	NA	NA	NA	NA	NA	NA	NA	NA	NA	NA	NA	CanFam3.1	cg01614688	SP2	SP2_Intergenic_upstream
cg01712842	NA	0.823451981	0.091417667	NA	GreatDane.UMICH_Zoey_3.1.100	cg01712842	NEUROG2	NEUROG2_Promoter	32	32529317	32529366	50	-	32529317	32529318	CGGATAAATACACTTAAACGAGGATTTAGTTTTACTCCTGTTGAGTTCTA	Promoter (7-8kb)	32	32521041	32521859	819	2	NEUROG2-201	-7507	NA	NA	NA	Promoter	14	14	100683455	ENSCAFG00000025325	mapped to different genes	NA	NA	NA	NA	NA	NA	NA	NA	NA	NA	NA	NA	CanFam3.1	cg01712842	NEUROG2	NEUROG2_Promoter
cg01743031	NA	0.028362466	0.012464923	NA	GreatDane.UMICH_Zoey_3.1.100	cg01743031	POU4F1	POU4F1_Intergenic_downstream	22	31710366	31710415	50	-	31710366	31710367	CGACAGCCGCAGCTGGCTGGAGCCAGTTTATGTATCCAGTCTCTCAAGAC	Distal Intergenic	22	31977339	31979342	2004	2	POU4F1-201	268976	NA	NA	NA	Intergenic_downstream	10	28	610785	NA	mapped to different genes	NA	NA	NA	NA	NA	NA	NA	NA	NA	NA	NA	NA	CanFam3.1	cg01743031	EDNRB	EDNRB_Intergenic_upstream
cg01988539	NA	-0.243173217	-0.033214571	NA	GreatDane.UMICH_Zoey_3.1.100	cg01988539	SSBP2	SSBP2_Promoter	3	25482977	25483026	50	-	25483025	25483026	CAATAGTGGGGGTGGCTGCGTGGGTCGCCATGGGGACGGGGCTGTTCCCG	Promoter (<=1kb)	3	25483062	25766821	283760	1	SSBP2-203	-85	SSBP2-201;SSBP2-202;SSBP2-203;SSBP2-204;SSBP2-205	SSBP2;SSBP2;SSBP2;SSBP2;SSBP2	0;0;0;0;-2655	Promoter	4	13	479160	ENSCAFG00000008677	conserved gene but different region	3	25482765	25483026	262	*	262	29	0.782442748	0.882052473	0.110687023	2.26E-20	CpGisland	CanFam3.1	cg01988539	SSBP2	SSBP2_Promoter
cg02034779	NA	0.155117686	0.019373236	NA	GreatDane.UMICH_Zoey_3.1.100	cg02034779	CAMK2N1	CAMK2N1_Intergenic_downstream	2	75803127	75803176	50	+	75803175	75803176	GGCACACCAGCTGCCTGTTTTGCATGGTATTTGCAAAAATGCCTCTTGCG	Distal Intergenic	2	75800346	75802392	2047	1	CAMK2N1-201	2781	CAMK2N1-201	CAMK2N1	2781	Intergenic_downstream	1	1	NA	NA	mapped to different genes	NA	NA	NA	NA	NA	NA	NA	NA	NA	NA	NA	NA	CanFam3.1	cg02034779	MUL1	MUL1_Intron
cg02037503	NA	0.116396313	0.010032896	NA	GreatDane.UMICH_Zoey_3.1.100	cg02037503	ACIN1	ACIN1_fiveUTR	8	3181132	3181181	50	+	3181132	3181133	CGGCAGCGATCAGCCGGAGACATGCAGGGGAGCCATCTTGCCACTTACCC	Promoter (<=1kb)	8	3170213	3181154	10942	2	ACIN1-204	0	ACIN1-201;ACIN1-202;ACIN1-203;ACIN1-204	ACIN1;ACIN1;ACIN1;ACIN1	0;0;0;0	fiveUTR	4	31	480247	ENSCAFG00000011427	conserved gene and region	NA	NA	NA	NA	NA	NA	NA	NA	NA	NA	NA	NA	CanFam3.1	cg02037503	ACIN1	ACIN1_fiveUTR
cg02187860	NA	-0.310465872	-0.01716025	NA	GreatDane.UMICH_Zoey_3.1.100	cg02187860	MVB12B	MVB12B_Intergenic_upstream	9	56629576	56629625	50	-	56629576	56629577	CGCAATCAGTTACTGCATTACAAGGCCGGCGATGAGCTTTTAAATCTTGG	Distal Intergenic	9	56417755	56588124	170370	2	MVB12B-203	-41501	NA	NA	NA	Intergenic_upstream	47	66	480722	ENSCAFG00000020172	mapped to different genes	NA	NA	NA	NA	NA	NA	NA	NA	NA	NA	NA	NA	CanFam3.1	cg02187860	MVB12B	MVB12B_Intergenic_upstream
cg02238028	NA	-0.142149716	-0.023391948	NA	GreatDane.UMICH_Zoey_3.1.100	cg02238028	FIGN	FIGN_Intron	36	9186926	9186975	50	-	9186974	9186975	ATACGGTGAACAGTCAAACCATCCAATTTCTGCTCTCAGCACATTGTCCG	Intron (NA, intron 1 of 1)	36	9064642	9067375	2734	2	FIGN-201	-119600	NA	NA	NA	Intron	42	102	488374	NA	mapped to different genes	NA	NA	NA	NA	NA	NA	NA	NA	NA	NA	NA	NA	CanFam3.1	cg02238028	FIGN	FIGN_Intron
cg02520894	NA	0.29663237	0.026195067	NA	GreatDane.UMICH_Zoey_3.1.100	cg02520894	MAFF	MAFF_Exon	10	26989351	26989400	50	+	26989351	26989352	CGCCAGCTTGTCCACCTCGCGCTCCAGCTCCGACTTCTGCTTCTGCAGCT	Exon (MAFF-201/MAFF, exon 3 of 3)	10	26989135	26998273	9139	2	MAFF-201	8873	MAFF-201	MAFF	0	Exon	4	5	481255	ENSCAFG00000029842	conserved gene but different region	10	26989061	26989382	322	*	322	49	0.785714286	1.018198245	0.152173913	1.02E-41	CpGisland	CanFam3.1	cg02520894	MAFF	MAFF_Exon
cg02604675	NA	-0.364058201	-0.036907009	NA	GreatDane.UMICH_Zoey_3.1.100	cg02604675	HELT	HELT_Promoter	16	45751685	45751734	50	+	45751685	45751686	CGGTAAATGTCATTAGAAAGGGAGAAACAATCGCGCTTAGAGGGCTCTGA	Promoter (1-2kb)	16	45748381	45750384	2004	2	HELT-201	-1301	HELT-202;HELT-201	HELT;HELT	-1876;-1301	Promoter	22	23	100856229	ENSCAFG00000007599	conserved gene and region	NA	NA	NA	NA	NA	NA	NA	NA	NA	NA	NA	NA	CanFam3.1	cg02604675	HELT	HELT_Promoter
cg02783173	NA	0.089499177	0.014660495	NA	GreatDane.UMICH_Zoey_3.1.100	cg02783173	NEUROG2	NEUROG2_Promoter	32	32527587	32527636	50	+	32527587	32527588	CGCTGAACCAGGAGACAAACACGATTACCAGCTCCGAGCCTTGAGTCAGA	Promoter (5-6kb)	32	32521041	32521859	819	2	NEUROG2-201	-5728	NA	NA	NA	Promoter	14	14	100683455	ENSCAFG00000025325	mapped to different genes	NA	NA	NA	NA	NA	NA	NA	NA	NA	NA	NA	NA	CanFam3.1	cg02783173	NEUROG2	NEUROG2_Promoter
cg02803284	NA	0.080847106	0.007344497	NA	GreatDane.UMICH_Zoey_3.1.100	cg02803284	VSIG8	VSIG8_Exon	REHQ01000599.1	66079	66128	50	-	66127	66128	TGGCTAGTGAGATCAGGTAAAACCTGATGCATGCTGCATGCTGCTGTGCG	Exon (VSIG8-201/VSIG8, exon 6 of 7)	172	61057	67126	6070	1	VSIG8-201	5022	VSIG8-201	VSIG8	0	Exon	2	2	100683194	ENSCAFG00000011800	mapped to different genes	REHQ01000599.1	66127	66245	119	*	119	12	0.773109244	0.733436055	0.100840336	3.41E-08	CpGisland	CanFam3.1	cg02803284	VSIG8	VSIG8_Exon
cg02846173	NA	-0.103910885	-0.012942883	NA	GreatDane.UMICH_Zoey_3.1.100	cg02846173	CELF3	CELF3_Exon	17	60590108	60590157	50	-	60590108	60590109	CGGTGTACTTGTCCTTGATGACAGTCAGCTCAAAGATCCGACCAAACTGT	Promoter (<=1kb)	17	60579271	60590240	10970	2	CELF3-201	83	CELF3-201;CELF3-202	CELF3;CELF3	0;0	Exon	5	12	100856524	ENSCAFG00000012794	conserved gene and region	NA	NA	NA	NA	NA	NA	NA	NA	NA	NA	NA	NA	CanFam3.1	cg02846173	CELF3	CELF3_Exon
cg03104256	NA	0.00998338	3.00E-05	NA	GreatDane.UMICH_Zoey_3.1.100	cg03104256	GRK7	GRK7_Intron	23	37830891	37830940	50	+	37830939	37830940	CGCTAAGCTCAGCTTGTTTTTTTCCTCTGCTCAACAGTTCTCCTGCCACG	Intron (GRK7-201/GRK7, intron 2 of 4)	23	37819381	37848757	29377	1	GRK7-202	11510	GRK7-202;GRK7-201	GRK7;GRK7	0;0	Intron	1	1	485693	ENSCAFG00000007702	conserved gene and region	NA	NA	NA	NA	NA	NA	NA	NA	NA	NA	NA	NA	CanFam3.1	cg03104256	GRK7	GRK7_Intron
cg03120509	NA	0.026113297	0.00708849	NA	GreatDane.UMICH_Zoey_3.1.100	cg03120509	EPS8	EPS8_Intron	27	30889443	30889492	50	+	30889491	30889492	AATTTTCTCTTCACCTCATATTATTAAAAGTAATAAGTTTTTCTGGACCG	Intron (NA, intron 8 of 1)	27	31103326	31279287	175962	1	EPS8-201	-213834	NA	NA	NA	Intron	2	3	477686	ENSCAFG00000012724	mapped to different genes	NA	NA	NA	NA	NA	NA	NA	NA	NA	NA	NA	NA	CanFam3.1	cg03120509	STRAP	STRAP_Intron
cg03125191	NA	-0.205486653	-0.036686427	NA	GreatDane.UMICH_Zoey_3.1.100	cg03125191	ZSWIM8	ZSWIM8_Intron	4	24411480	24411529	50	-	24411528	24411529	TCCTAGCTCTTGCTCAGAGTTGAGGCCTTGGTCGGGTATGTGTGCGTGCG	Intron (ZSWIM8-201/ZSWIM8, intron 24 of 26)	4	24398303	24412438	14136	1	ZSWIM8-201	13177	ZSWIM8-201;ZSWIM8-202	ZSWIM8;ZSWIM8	0;0	Intron	3	20	100856202	ENSCAFG00000014971	mapped to different genes	NA	NA	NA	NA	NA	NA	NA	NA	NA	NA	NA	NA	CanFam3.1	cg03125191	ZSWIM8	ZSWIM8_Intron
cg03180785	NA	0.372717431	0.04708673	NA	GreatDane.UMICH_Zoey_3.1.100	cg03180785	DGKH	DGKH_Exon	22	8465137	8465186	50	-	8465137	8465138	CGCCTTTCCAGATGCAAAAGTTCAGCCCCTCTGATGTCATGACGGATGAA	Exon (DGKH-201/DGKH, exon 29 of 30)	22	8460239	8675430	215192	2	DGKH-204	210244	DGKH-204;DGKH-205;DGKH-201;DGKH-202;DGKH-203;DGKH-206;DGKH-207;DGKH-208	DGKH;DGKH;DGKH;DGKH;DGKH;DGKH;DGKH;DGKH	0;0;0;0;0;0;0;0	Exon	3	3	476932	ENSCAFG00000004733	conserved gene but different region	NA	NA	NA	NA	NA	NA	NA	NA	NA	NA	NA	NA	CanFam3.1	cg03180785	DGKH	DGKH_Exon
cg03190580	NA	-0.069868267	-0.023412734	NA	GreatDane.UMICH_Zoey_3.1.100	cg03190580	LHX5	LHX5_fiveUTR	26	11005532	11005581	50	+	11005580	11005581	TTTGTCTGGTCGCCGCGTAATTCGCGCATCCTTATTCAGATTTGGTGACG	Promoter (<=1kb)	26	10996951	11005952	9002	2	LHX5-201	371	LHX5-201;PLBD2-201	LHX5;PLBD2	0;0	fiveUTR	2	24	486283	ENSCAFG00000009121	conserved gene but different region	26	11005454	11005622	169	*	169	22	0.674556213	1.144352108	0.130177515	3.03E-17	CpGisland	CanFam3.1	cg03190580	LHX5	LHX5_Promoter
cg10233638	NA	-0.32311178	-0.028803527	NA	GreatDane.UMICH_Zoey_3.1.100	cg10233638	FIGN	FIGN_Intron	36	9187030	9187079	50	-	9187078	9187079	CAATCTGCTCTGAATATATATTACAGCTTTAACATCACAGAGGGAAATCG	Intron (NA, intron 1 of 1)	36	9064642	9067375	2734	2	FIGN-201	-119704	NA	NA	NA	Intron	42	102	488374	NA	mapped to different genes	NA	NA	NA	NA	NA	NA	NA	NA	NA	NA	NA	NA	CanFam3.1	cg10233638	FIGN	FIGN_Intron
cg10250869	NA	0.041984019	0.005020586	NA	GreatDane.UMICH_Zoey_3.1.100	cg10250869	VWC2L	VWC2L_Promoter	37	21589409	21589458	50	+	21589457	21589458	GGGCTCAGAAGCCAGTTGTTGGCGCTGTCCGTGGTGCTGAGGAATTCCCG	Promoter (<=1kb)	37	21589915	21666074	76160	1	VWC2L-201	-457	SPAG16-201;VWC2L-201;VWC2L-202;VWC2L-203;VWC2L-204	SPAG16;VWC2L;VWC2L;VWC2L;VWC2L	907627;0;0;0;0	Promoter	3	5	488512	ENSCAFG00000029460	conserved gene but different region	NA	NA	NA	NA	NA	NA	NA	NA	NA	NA	NA	NA	CanFam3.1	cg10250869	VWC2L	VWC2L_Promoter
cg03327468	NA	-1.942676948	-0.151488665	NA	GreatDane.UMICH_Zoey_3.1.100	cg03327468	FOSL2	FOSL2_Promoter	17	22203077	22203126	50	+	22203125	22203126	CGCAAATGACCATCTTTGGCAACGTGCGCCAATGGAACAGACCAAGGGCG	Promoter (1-2kb)	17	22204293	22224498	20206	1	FOSL2-201	-1167	FOSL2-201	FOSL2	0	Promoter	3	8	608412	ENSCAFG00000005212	conserved gene but different region	NA	NA	NA	NA	NA	NA	NA	NA	NA	NA	NA	NA	CanFam3.1	cg03327468	FOSL2	FOSL2_Promoter
cg03513784	NA	-0.019852659	-0.004952437	NA	GreatDane.UMICH_Zoey_3.1.100	cg03513784	EBF2	EBF2_Intron	25	31768017	31768066	50	+	31768017	31768018	CGGTAAAATTTCGTTGTCATAGTAACAGAAAGGGAAATAGGCCTAGCTCA	Intron (EBF2-201/EBF2, intron 6 of 17)	25	31635060	31824042	188983	1	EBF2-201	132957	EBF2-201	EBF2	0	Intron	24	25	477375	ENSCAFG00000008918	conserved gene and region	NA	NA	NA	NA	NA	NA	NA	NA	NA	NA	NA	NA	CanFam3.1	cg03513784	EBF2	EBF2_Intron
cg03617050	NA	-0.057452909	-0.014853265	NA	GreatDane.UMICH_Zoey_3.1.100	cg03617050	CACNA1D	CACNA1D_Intron	20	35953026	35953075	50	+	35953026	35953027	CGCTACCAACAACAATTAAGGCATCAAAAGTGTTCCATGCATCAGTGAAA	Intron (CACNA1D-201/CACNA1D, intron 31 of 48)	20	35907587	36203395	295809	2	CACNA1D-201	250320	CACNA1D-201;CACNA1D-202;CACNA1D-203;CACNA1D-204;CACNA1D-205;CACNA1D-206;CACNA1D-207	CACNA1D;CACNA1D;CACNA1D;CACNA1D;CACNA1D;CACNA1D;CACNA1D	0;0;0;0;0;0;0	Intron	3	26	484724	ENSCAFG00000008525	conserved gene but different region	NA	NA	NA	NA	NA	NA	NA	NA	NA	NA	NA	NA	CanFam3.1	cg03617050	CACNA1D	CACNA1D_Exon
cg03638659	NA	0.11655699	0.001479165	NA	GreatDane.UMICH_Zoey_3.1.100	cg03638659	EBF2	EBF2_Intron	25	31643034	31643083	50	-	31643034	31643035	CGGGCAGTGGGGCCAGTGTCTTTATCGGCCAGATGGTGTGAATTTAGACA	Intron (EBF2-201/EBF2, intron 5 of 17)	25	31635060	31824042	188983	1	EBF2-201	7974	EBF2-201	EBF2	0	Intron	24	25	477375	ENSCAFG00000008918	conserved gene and region	NA	NA	NA	NA	NA	NA	NA	NA	NA	NA	NA	NA	CanFam3.1	cg03638659	EBF2	EBF2_Intron
cg03717201	NA	0.344135126	0.086899533	NA	GreatDane.UMICH_Zoey_3.1.100	cg03717201	BCL11A	BCL11A_Promoter	10	61395057	61395106	50	-	61395057	61395058	CGTCAGGAGTCTGGATGGACAGAGACACACAAAACATGGGCAGGGCGAGC	Promoter (<=1kb)	10	61295480	61394699	99220	2	BCL11A-201	-407	BCL11A-201;BCL11A-202;BCL11A-203;BCL11A-206;BCL11A-207	BCL11A;BCL11A;BCL11A;BCL11A;BCL11A	0;0;0;0;0	Promoter	20	201	481381	ENSCAFG00000002955	conserved gene but different region	NA	NA	NA	NA	NA	NA	NA	NA	NA	NA	NA	NA	CanFam3.1	cg03717201	BCL11A	BCL11A_Promoter
cg03717442	NA	-7.68E-05	-0.016759856	NA	GreatDane.UMICH_Zoey_3.1.100	cg03717442	SIX3	SIX3_Exon	10	47929121	47929170	50	+	47929121	47929122	CGGGCAGAAAACATAAAAGAGGTGACAATTGTATACTTTCTAGGACAAGC	Exon (SIX3-201/SIX3, exon 4 of 4)	10	47918162	47929253	11092	1	SIX3-201	10959	SIX3-201	SIX3	0	Exon	9	49	481356	NA	mapped to different genes	NA	NA	NA	NA	NA	NA	NA	NA	NA	NA	NA	NA	CanFam3.1	cg03717442	SIX3	SIX3_Intergenic_downstream
cg03898602	NA	-0.052100541	-0.004071878	NA	GreatDane.UMICH_Zoey_3.1.100	cg03898602	JPH3	JPH3_Exon	5	65776633	65776682	50	-	65776633	65776634	CGCACCCCGTAGCGCCCCTTGAATCCGTGCGTCCACTCGCCCTTGTACAC	Promoter (<=1kb)	5	65697755	65776978	79224	2	JPH3-201	296	JPH3-201	JPH3	0	Exon	2	2	489669	ENSCAFG00000019906	conserved gene and region	5	65776518	65776671	154	*	154	18	0.688311688	1.040150094	0.116883117	2.86E-13	CpGisland	CanFam3.1	cg03898602	JPH3	JPH3_Exon
cg03938432	NA	-0.130974841	-0.021954852	NA	GreatDane.UMICH_Zoey_3.1.100	cg03938432	ADGRB3	ADGRB3_Promoter	12	31395958	31396007	50	-	31395958	31395959	CGCGTGCCTGTGCTGGTGTCTTAGAGCAAGAGCCTCCCTGAGCTTTCGGA	Promoter (2-3kb)	12	31398745	32103296	704552	1	ADGRB3-201	-2787	ADGRB3-201	ADGRB3	0	Promoter	4	23	481870	ENSCAFG00000023431	conserved gene but different region	NA	NA	NA	NA	NA	NA	NA	NA	NA	NA	NA	NA	CanFam3.1	cg03938432	ADGRB3	ADGRB3_Promoter
cg03948870	NA	0.253007019	0.043891881	NA	GreatDane.UMICH_Zoey_3.1.100	cg03948870	LHX2	LHX2_Promoter	9	58527354	58527403	50	-	58527354	58527355	CGGCACCAACAGATTTACTTGATTTGCAAGTTAACTACAACATTAACTGG	Promoter (4-5kb)	9	58502857	58523255	20399	2	LHX2-201	-4148	LHX2-201	LHX2	0	Promoter	13	34	491340	ENSCAFG00000020226	mapped to different genes	NA	NA	NA	NA	NA	NA	NA	NA	NA	NA	NA	NA	CanFam3.1	cg03948870	LHX2	LHX2_Promoter
cg04204168	NA	0.792014665	0.035987411	NA	GreatDane.UMICH_Zoey_3.1.100	cg04204168	ATF7IP	ATF7IP_Intergenic_upstream	27	32456472	32456521	50	+	32456520	32456521	CTCTGCCGAGGCTGTTGTTCTCAATCCAGCTCAGAAACTGGCTCAAACCG	Distal Intergenic	27	32286513	32374335	87823	2	ATF7IP-202	-82137	NA	NA	NA	Intergenic_upstream	3	4	486674	ENSCAFG00000013106	conserved gene and region	NA	NA	NA	NA	NA	NA	NA	NA	NA	NA	NA	NA	CanFam3.1	cg04204168	ATF7IP	ATF7IP_Intergenic_upstream
cg04267424	NA	0.33751889	0.042690143	NA	GreatDane.UMICH_Zoey_3.1.100	cg04267424	PBX1	PBX1_Promoter	38	18754948	18754997	50	-	18754996	18754997	CCCGGCGCTTAAATCTGTGGCTTAATCCTTTTGCAAATATGCATTGATCG	Promoter (<=1kb)	38	18469653	18754850	285198	2	PBX1-206	-147	PBX1-206;PBX1-207;PBX1-208	PBX1;PBX1;PBX1	0;0;0	Promoter	4	84	488669	ENSCAFG00000013289	conserved gene but different region	NA	NA	NA	NA	NA	NA	NA	NA	NA	NA	NA	NA	CanFam3.1	cg04267424	PBX1	PBX1_Promoter
cg04295410	NA	-0.087558842	-3.60E-05	NA	GreatDane.UMICH_Zoey_3.1.100	cg04295410	gene:ENSCAFG00040015707	gene:ENSCAFG00040015707_Intergenic_downstream	35	8664316	8664365	50	+	8664364	8664365	GATATGCAATCATTCATTTCTTATTTTACCAACAGTAATTAAATTGCCCG	Distal Intergenic	35	8926529	8926887	359	2	transcript:ENSCAFT00040028961	262522	NA	NA	NA	Intergenic_downstream	6	14	NA	NA	mapped to different genes	NA	NA	NA	NA	NA	NA	NA	NA	NA	NA	NA	NA	CanFam3.1	cg04295410	SLC35B3	SLC35B3_Intergenic_upstream
cg04327947	NA	-0.015443487	-0.00777678	NA	GreatDane.UMICH_Zoey_3.1.100	cg04327947	BRSK1	BRSK1_Exon	1	102675384	102675433	50	+	102675384	102675385	CGCTGACATCACCATCCGGGGACTCCGGGCCCTTCCCCAAAGTTAACCCT	Promoter (<=1kb)	1	102657882	102675429	17548	2	BRSK1-201	0	BRSK1-201;HSPBP1-201;TNNI3-201	BRSK1;HSPBP1;TNNI3	0;-4136;0	Exon	1	1	484297	ENSCAFG00000002601	conserved gene but different region	NA	NA	NA	NA	NA	NA	NA	NA	NA	NA	NA	NA	CanFam3.1	cg04327947	BRSK1	BRSK1_Exon
cg12695985	NA	-0.119965288	-0.01049779	NA	GreatDane.UMICH_Zoey_3.1.100	cg12695985	COMMD7	COMMD7_Exon	24	21999562	21999611	50	+	21999562	21999563	CGCTCCATCTCGTGCAGGAAGCTGTAGAACTGAGGCAAGGTTAATTCTGG	Exon (COMMD7-201/COMMD7, exon 9 of 9)	24	21999276	22021153	21878	2	COMMD7-201	21542	COMMD7-201;COMMD7-202	COMMD7;COMMD7	0;0	Exon	1	1	612903	ENSCAFG00000030371	conserved gene but different region	NA	NA	NA	NA	NA	NA	NA	NA	NA	NA	NA	NA	CanFam3.1	cg12695985	COMMD7	COMMD7_Exon
cg04426458	NA	-0.011547298	-0.006589471	NA	GreatDane.UMICH_Zoey_3.1.100	cg04426458	EBF1	EBF1_Intron	4	51736861	51736910	50	-	51736861	51736862	CGGCATATTGCCTTTTTCAGTGAGGGCATGGCTGTTTATAGCACTTTCAT	Intron (EBF1-201/EBF1, intron 6 of 15)	4	51643633	52027099	383467	1	EBF1-201	93228	EBF1-201;EBF1-202;EBF1-203	EBF1;EBF1;EBF1	0;0;0	Intron	64	85	479312	ENSCAFG00000017318	conserved gene and region	NA	NA	NA	NA	NA	NA	NA	NA	NA	NA	NA	NA	CanFam3.1	cg04426458	RNF145	RNF145_Intron
cg04472379	NA	-1.211570783	-0.161826315	NA	GreatDane.UMICH_Zoey_3.1.100	cg04472379	H2AFY	H2AFY_Exon	11	22891575	22891624	50	-	22891623	22891624	AACTTGCAACTATAACAGGTAAACAAATGTATATCAACTGTGTTGGACCG	Exon (H2AFY-202/H2AFY, exon 6 of 9)	11	22875401	22952784	77384	2	H2AFY-202	61160	H2AFY-202;H2AFY-201;H2AFY-203;H2AFY-204	H2AFY;H2AFY;H2AFY;H2AFY	0;0;0;0	Exon	6	10	NA	NA	mapped to different genes	NA	NA	NA	NA	NA	NA	NA	NA	NA	NA	NA	NA	CanFam3.1	cg04472379	MACROH2A1	MACROH2A1_Exon
cg04512256	NA	0.165068007	0.014525216	NA	GreatDane.UMICH_Zoey_3.1.100	cg04512256	GFRA2	GFRA2_Intergenic_downstream	25	36060829	36060878	50	-	36060829	36060830	CGGCAGAAAATTGGCAAGGCTTAATAAACCTCATGCCTGACGCACTCCTG	Distal Intergenic	25	35596224	35675768	79545	1	GFRA2-204	464654	NA	NA	NA	Intergenic_downstream	4	4	609172	ENSCAFG00000010049	mapped to different genes	NA	NA	NA	NA	NA	NA	NA	NA	NA	NA	NA	NA	CanFam3.1	cg04512256	GFRA2	GFRA2_Intergenic_downstream
cg04539724	NA	-0.013079301	-0.001513341	NA	GreatDane.UMICH_Zoey_3.1.100	cg04539724	TARBP2	TARBP2_Exon	27	1704564	1704613	50	+	1704564	1704565	CGAGGACCACCTGGCAGTTCATAAACACAAGCATGAGATGACATTGAAAT	Exon (NA, exon 3 of 2)	27	1737138	1741168	4031	2	TARBP2-203	36555	NA	NA	NA	Exon	9	15	100684088	ENSCAFG00000006874	mapped to different genes	NA	NA	NA	NA	NA	NA	NA	NA	NA	NA	NA	NA	CanFam3.1	cg04539724	TARBP2	TARBP2_Exon
cg04573984	NA	-0.254687117	-0.028306751	NA	GreatDane.UMICH_Zoey_3.1.100	cg04573984	TFAP2A	TFAP2A_Intron	35	10095605	10095654	50	+	10095653	10095654	TTAGAGCATCAAAGCCCTCTCCGCAGAGCTTGTTTCCATAAAATGGAGCG	Intron (TFAP2A-201/TFAP2A, intron 5 of 6)	35	10092000	10106135	14136	2	TFAP2A-201	10481	TFAP2A-201;TFAP2A-202;TFAP2A-203	TFAP2A;TFAP2A;TFAP2A	0;0;0	Intron	19	64	488213	ENSCAFG00000009658	conserved gene and region	NA	NA	NA	NA	NA	NA	NA	NA	NA	NA	NA	NA	CanFam3.1	cg04573984	TFAP2A	TFAP2A_Intron
cg04629621	NA	-0.115666072	-0.028396931	NA	GreatDane.UMICH_Zoey_3.1.100	cg04629621	DMTF1	DMTF1_Exon	14	13331628	13331677	50	+	13331628	13331629	CGCGGAATAAAAGATGCTACAGAAATCATCTTTGAGATGTCAAAAGACGA	Exon (DMTF1-201/DMTF1, exon 9 of 19)	14	13303328	13346444	43117	1	DMTF1-201	28300	DMTF1-201;DMTF1-202;DMTF1-203	DMTF1;DMTF1;DMTF1	0;0;0	Exon	9	11	475217	ENSCAFG00000001819	conserved gene and region	NA	NA	NA	NA	NA	NA	NA	NA	NA	NA	NA	NA	CanFam3.1	cg04629621	DMTF1	DMTF1_Exon
cg04958799	NA	-0.681385115	-0.07480206	NA	GreatDane.UMICH_Zoey_3.1.100	cg04958799	LRP4	LRP4_Exon	18	42782025	42782074	50	-	42782073	42782074	ACCCCTTTCGGCCTTTGATCAGGTCTTGACAAGTTCCTGCTTTTTGCCCG	Exon (LRP4-202/LRP4, exon 17 of 38)	18	42756564	42805092	48529	1	LRP4-202	25461	LRP4-202;LRP4-201	LRP4;LRP4	0;0	Exon	7	7	483628	ENSCAFG00000008977	conserved gene and region	NA	NA	NA	NA	NA	NA	NA	NA	NA	NA	NA	NA	CanFam3.1	cg04958799	LRP4	LRP4_Exon
cg04984522	NA	0.129339023	0.022750644	NA	GreatDane.UMICH_Zoey_3.1.100	cg04984522	BCL11A	BCL11A_Intergenic_downstream	10	60696359	60696408	50	+	60696359	60696360	CGGCACCAAACAGCTGTAAATTGAAGGTTGTGCTTAGTTTTCTCAACTCT	Distal Intergenic	10	61303496	61387624	84129	2	BCL11A-204	691216	NA	NA	NA	Intergenic_downstream	84	201	481381	ENSCAFG00000002955	mapped to different genes	NA	NA	NA	NA	NA	NA	NA	NA	NA	NA	NA	NA	CanFam3.1	cg04984522	BCL11A	BCL11A_Intron
cg11762593	NA	-0.627751515	-0.100433748	NA	GreatDane.UMICH_Zoey_3.1.100	cg11762593	AJAP1	AJAP1_Exon	5	59124576	59124625	50	-	59124624	59124625	AACGTGACCATGTGGATTCAACAGCTTTTAGGACTCAGGTGAGCGACCCG	Promoter (<=1kb)	5	59124585	59231352	106768	1	AJAP1-201	0	AJAP1-201	AJAP1	0	Exon	2	3	607839	ENSCAFG00000019507	conserved gene but different region	5	59124624	59124699	76	*	76	10	0.776315789	1	0.131578947	4.76E-08	CpGisland	CanFam3.1	cg11762593	AJAP1	AJAP1_fiveUTR
cg05094833	NA	1.261000007	0.156877412	NA	GreatDane.UMICH_Zoey_3.1.100	cg05094833	INTS12	INTS12_Intergenic_downstream	32	26252295	26252344	50	-	26252295	26252296	CGTCAAACTGCCTTATGAATATTGATGCGGAGGCTAGGCTGCTTTCGTAG	Distal Intergenic	32	26730345	26759301	28957	2	INTS12-201	507006	NA	NA	NA	Intergenic_downstream	1	2	487889	ENSCAFG00000010906	mapped to different genes	32	26252128	26252296	169	*	169	31	0.810650888	1.118011097	0.183431953	1.19E-29	CpGisland	CanFam3.1	cg05094833	TET2	TET2_Intergenic_upstream
cg05322294	NA	-0.010384436	-0.01924785	NA	GreatDane.UMICH_Zoey_3.1.100	cg05322294	ZEB2	ZEB2_Promoter	19	46675095	46675144	50	-	46675143	46675144	GGCGGAAAACGGTGCACACCATTCACAGAACTGGAGAACTCCAAGGGGCG	Promoter (<=1kb)	19	46541756	46674765	133010	2	ZEB2-201	-379	ZEB2-201;ZEB2-202;ZEB2-203	ZEB2;ZEB2;ZEB2	0;0;0	Promoter	15	212	483909	ENSCAFG00000005497	mapped to different genes	NA	NA	NA	NA	NA	NA	NA	NA	NA	NA	NA	NA	CanFam3.1	cg05322294	ZEB2	ZEB2_Intergenic_upstream
cg05406595	NA	0.030099232	0.002014788	NA	GreatDane.UMICH_Zoey_3.1.100	cg05406595	RAB1A	RAB1A_fiveUTR	10	65278045	65278094	50	+	65278093	65278094	GAACTCACTATTCGGGATTCATGCTGGACATGTCACTGCAGCTGCCGCCG	Promoter (<=1kb)	10	65252173	65278224	26052	2	RAB1A-202	130	RAB1A-202;RAB1A-203;RAB1A-204;RAB1A-205	RAB1A;RAB1A;RAB1A;RAB1A	0;0;0;0	fiveUTR	3	3	403774	ENSCAFG00000003187	conserved gene and region	10	65278087	65278279	193	*	193	27	0.694300518	1.213836478	0.139896373	5.03E-22	CpGisland	CanFam3.1	cg05406595	RAB1A	RAB1A_fiveUTR
cg05730460	NA	-0.067802289	-0.000214956	NA	GreatDane.UMICH_Zoey_3.1.100	cg05730460	SMARCA2	SMARCA2_Intron	1	91038153	91038202	50	+	91038153	91038154	CGTTGCCGTCTTGAAGATTCAGTAGAACTACATCCCAGGCATGTGTAGGT	Intron (SMARCA2-201/SMARCA2, intron 27 of 33)	1	90902998	91077859	174862	1	SMARCA2-201	135155	SMARCA2-201;SMARCA2-202;SMARCA2-203;SMARCA2-204;SMARCA2-205;SMARCA2-206;SMARCA2-207	SMARCA2;SMARCA2;SMARCA2;SMARCA2;SMARCA2;SMARCA2;SMARCA2	0;0;0;0;0;0;0	Intron	2	10	476335	ENSCAFG00000002013	conserved gene and region	NA	NA	NA	NA	NA	NA	NA	NA	NA	NA	NA	NA	CanFam3.1	cg05730460	SMARCA2	SMARCA2_Intron
cg05746092	NA	0.148746632	0.006420143	NA	GreatDane.UMICH_Zoey_3.1.100	cg05746092	ANK3	ANK3_Exon	4	12502009	12502058	50	+	12502057	12502058	ACCTGCTCTTTGGATGGCACAAGGAGTTCTTCAATCATCATGCTGTCCCG	Exon (ANK3-207/ANK3, exon 4 of 26)	4	12407001	12731937	324937	2	ANK3-201	229879	ANK3-201;ANK3-202;ANK3-203;ANK3-204;ANK3-205;ANK3-206;ANK3-207;ANK3-208	ANK3;ANK3;ANK3;ANK3;ANK3;ANK3;ANK3;ANK3	0;0;0;0;0;0;0;0	Exon	15	15	479215	ENSCAFG00000012694	conserved gene but different region	NA	NA	NA	NA	NA	NA	NA	NA	NA	NA	NA	NA	CanFam3.1	cg05746092	ANK3	ANK3_Exon
cg05759182	NA	1.146204284	0.14001222	NA	GreatDane.UMICH_Zoey_3.1.100	cg05759182	SFSWAP	SFSWAP_Exon	26	1107838	1107887	50	-	1107838	1107839	CGATGAGGATCTTGTGGTCCCCCATCCAGGGGATGAGGTGCTGTCCCTGT	Promoter (<=1kb)	26	1038436	1108051	69616	2	SFSWAP-201	164	SFSWAP-201;SFSWAP-202	SFSWAP;SFSWAP	0;0	Exon	3	5	477438	ENSCAFG00000006625	conserved gene and region	NA	NA	NA	NA	NA	NA	NA	NA	NA	NA	NA	NA	CanFam3.1	cg05759182	SFSWAP	SFSWAP_Exon
cg05916870	NA	-0.014015192	-0.020180906	NA	GreatDane.UMICH_Zoey_3.1.100	cg05916870	CHD4	CHD4_Promoter	27	38632600	38632649	50	-	38632600	38632601	CGTAACCAGTAAAACAGGCGGCCAGCTATTATGGGATGGCTGCTCCCAGC	Promoter (5-6kb)	27	38637693	38666457	28765	1	CHD4-202	-5093	NA	NA	NA	Promoter	6	16	477714	ENSCAFG00000014929	conserved gene and region	NA	NA	NA	NA	NA	NA	NA	NA	NA	NA	NA	NA	CanFam3.1	cg05916870	CHD4	CHD4_Promoter
cg05954117	NA	-0.031002044	-0.004126048	NA	GreatDane.UMICH_Zoey_3.1.100	cg05954117	CRTC2	CRTC2_Exon	7	42830433	42830482	50	+	42830433	42830434	CGGGCCCAGCCGACGCCAGAAGGTCCCAACAGCAGCTGCCCAAACAGTTT	Exon (CRTC2-201/CRTC2, exon 12 of 15)	7	42824445	42833300	8856	1	CRTC2-201	5988	CRTC2-201;CRTC2-202;RPS27-201	CRTC2;CRTC2;RPS27	0;0;0	Exon	4	4	612305	ENSCAFG00000017402	conserved gene but different region	NA	NA	NA	NA	NA	NA	NA	NA	NA	NA	NA	NA	CanFam3.1	cg05954117	CRTC2	CRTC2_Exon
cg05970544	NA	0.114279977	0.011039384	NA	GreatDane.UMICH_Zoey_3.1.100	cg05970544	C2CD5	C2CD5_Exon	27	24804012	24804061	50	+	24804060	24804061	AAACTGAAAGCTCAGACCATAAGGCGTGGATCAATTAAGACAAGTAGGCG	Exon (C2CD5-201/C2CD5, exon 26 of 29)	27	24712347	24812835	100489	1	C2CD5-201	91665	C2CD5-201;C2CD5-202;C2CD5-203;C2CD5-204;C2CD5-205;C2CD5-206;C2CD5-207;C2CD5-208;C2CD5-209;C2CD5-210	C2CD5;C2CD5;C2CD5;C2CD5;C2CD5;C2CD5;C2CD5;C2CD5;C2CD5;C2CD5	0;0;0;0;0;0;0;0;0;0	Exon	8	8	100855606	ENSCAFG00000011774	conserved gene but different region	NA	NA	NA	NA	NA	NA	NA	NA	NA	NA	NA	NA	CanFam3.1	cg05970544	C2CD5	C2CD5_Exon
cg06190403	NA	-0.311990814	-0.036113487	NA	GreatDane.UMICH_Zoey_3.1.100	cg06190403	UBAP2L	UBAP2L_Exon	7	42630261	42630310	50	-	42630261	42630262	CGATGCATTCACACTGACATTCACACCATGCTGCTTGGAAGAGGTAGGAG	Exon (UBAP2L-201/UBAP2L, exon 24 of 28)	7	42622733	42660110	37378	2	UBAP2L-201	29800	UBAP2L-201;UBAP2L-202;UBAP2L-203;UBAP2L-204	UBAP2L;UBAP2L;UBAP2L;UBAP2L	0;0;0;0	Exon	15	16	480135	ENSCAFG00000017248	conserved gene and region	NA	NA	NA	NA	NA	NA	NA	NA	NA	NA	NA	NA	CanFam3.1	cg06190403	UBAP2L	UBAP2L_Exon
cg06200735	NA	-0.055235069	-0.004614955	NA	GreatDane.UMICH_Zoey_3.1.100	cg06200735	Abcc4	Abcc4_Intron	22	45941107	45941156	50	+	45941107	45941108	CGGCTCAGCTAGCAGAGCTAATAGGCTTCTAATTAATTTCCAGAAGATTG	Intron (Abcc4-201/Abcc4, intron 19 of 28)	22	45858721	46105864	247144	2	Abcc4-202	164708	Abcc4-202;Abcc4-203;Abcc4-204;Abcc4-205;Abcc4-201;Abcc4-206;Abcc4-207;Abcc4-208;Abcc4-209	Abcc4;Abcc4;Abcc4;Abcc4;Abcc4;Abcc4;Abcc4;Abcc4;Abcc4	0;0;0;0;0;0;0;0;164708	Intron	1	1	NA	NA	mapped to different genes	NA	NA	NA	NA	NA	NA	NA	NA	NA	NA	NA	NA	CanFam3.1	cg06200735	ABCC4	ABCC4_Intron
cg06250511	NA	0.091476657	0.005914291	NA	GreatDane.UMICH_Zoey_3.1.100	cg06250511	NSMCE2	NSMCE2_Intron	13	23228700	23228749	50	-	23228748	23228749	TGCTACATTTTTTCTAGGAACTCTGAACACATTTCATTCTTGTGAATTCG	Intron (NSMCE2-201/NSMCE2, intron 4 of 6)	13	23140707	23355264	214558	1	NSMCE2-201	87993	NSMCE2-201	NSMCE2	0	Intron	1	1	475096	ENSCAFG00000047342	conserved gene and region	NA	NA	NA	NA	NA	NA	NA	NA	NA	NA	NA	NA	CanFam3.1	cg06250511	NSMCE2	NSMCE2_Intron
cg06254866	NA	-0.176715962	-0.008039891	NA	GreatDane.UMICH_Zoey_3.1.100	cg06254866	SNX5	SNX5_Exon	24	5122796	5122845	50	+	5122844	5122845	GAAGTCTTTCTTCAGCGGCTTTCTTCTCACCCTGTTCTCAGTAAAGATCG	Exon (SNX5-202/SNX5, exon 6 of 13)	24	5107205	5132298	25094	1	SNX5-202	15591	SNX5-202;SNX5-201;SNX5-205;SNX5-206;SNX5-203;SNX5-204	SNX5;SNX5;SNX5;SNX5;SNX5;SNX5	0;0;0;0;0;0	Exon	1	1	100855895	ENSCAFG00000005463	conserved gene and region	NA	NA	NA	NA	NA	NA	NA	NA	NA	NA	NA	NA	CanFam3.1	cg06254866	SNX5	SNX5_Exon
cg06391736	NA	0.270982947	0.042072659	NA	GreatDane.UMICH_Zoey_3.1.100	cg06391736	KAZALD1	KAZALD1_Intergenic_upstream	28	13744443	13744492	50	+	13744491	13744492	AATACTTGTTCTCGGCTTAATTTCCATCTAATTGCTCTTTAACGACGCCG	Distal Intergenic	28	13756133	13758883	2751	1	KAZALD1-201	-11641	NA	NA	NA	Intergenic_upstream	3	8	609313	ENSCAFG00000029130	conserved gene and region	NA	NA	NA	NA	NA	NA	NA	NA	NA	NA	NA	NA	CanFam3.1	cg06391736	KAZALD1	KAZALD1_Intergenic_upstream
cg06479220	NA	0.106902328	0.013414696	NA	GreatDane.UMICH_Zoey_3.1.100	cg06479220	LOXL3	LOXL3_Exon	17	48470512	48470561	50	+	48470560	48470561	AGATACAGCGAGCTGGTGAATGGGGCACCATCTGCGATGATGACTTCACG	Exon (LOXL3-201/LOXL3, exon 2 of 13)	17	48468377	48486993	18617	1	LOXL3-201	2135	DOK1-201;DOK1-202;LOXL3-201;LOXL3-202;LOXL3-203;LOXL3-204;LOXL3-205	DOK1;DOK1;LOXL3;LOXL3;LOXL3;LOXL3;LOXL3	-2475;-2475;0;0;0;0;0	Exon	1	1	483101	ENSCAFG00000008358	mapped to different genes	NA	NA	NA	NA	NA	NA	NA	NA	NA	NA	NA	NA	CanFam3.1	cg06479220	LOXL3	LOXL3_Exon
cg06548914	NA	0.080153807	0.004592031	NA	GreatDane.UMICH_Zoey_3.1.100	cg06548914	ERI3	ERI3_Intron	15	16021322	16021371	50	+	16021370	16021371	TATTCCCTAATTTGTAAAAATTCCCTCTTTATCTGATCCCAATCAGGGCG	Intron (ERI3-201/ERI3, intron 9 of 9)	15	15901916	16029641	127726	1	ERI3-201	119406	ERI3-201;ERI3-202	ERI3;ERI3	0;0	Intron	88	97	475384	ENSCAFG00000004807	conserved gene and region	NA	NA	NA	NA	NA	NA	NA	NA	NA	NA	NA	NA	CanFam3.1	cg06548914	ERI3	ERI3_Intron
cg06670018	NA	0.061042439	0.01793135	NA	GreatDane.UMICH_Zoey_3.1.100	cg06670018	DLX1	DLX1_Intron	36	16701916	16701965	50	+	16701916	16701917	CGAACGGATATAATTATCGAGGAGTCAAGATGTTATGCTAAAAACTATGC	Intron (NA, intron 3 of 1)	36	16693626	16696306	2681	1	DLX1-201	8290	NA	NA	NA	Intron	22	47	607766	ENSCAFG00000012935	conserved gene but different region	NA	NA	NA	NA	NA	NA	NA	NA	NA	NA	NA	NA	CanFam3.1	cg06670018	DLX2	DLX2_Intron
cg06778009	NA	-0.703243595	-0.097213362	NA	GreatDane.UMICH_Zoey_3.1.100	cg06778009	TOE1	TOE1_Exon	15	14968737	14968786	50	-	14968785	14968786	TGGTACAGGAACACCAAGTCTATAAGGCCATTGTGTAGCACCAGGGGCCG	Exon (TOE1-201/TOE1, exon 6 of 8)	15	14967534	14970709	3176	2	TOE1-201	1923	TESK2-201;TESK2-202;TESK2-203;TESK2-204;TOE1-201	TESK2;TESK2;TESK2;TESK2;TOE1	109335;109335;109335;109335;0	Exon	2	2	100856551	ENSCAFG00000004603	conserved gene and region	NA	NA	NA	NA	NA	NA	NA	NA	NA	NA	NA	NA	CanFam3.1	cg06778009	MUTYH	MUTYH_Exon
cg06857779	NA	-0.296026517	-0.016689411	NA	GreatDane.UMICH_Zoey_3.1.100	cg06857779	IL1RAPL2	IL1RAPL2_Exon	X	78400939	78400988	50	+	78400939	78400940	CGTGCTAACTCCAGACTATATTCTCAGACGGGGATGGAGTATTTTCGAAC	Exon (IL1RAPL2-201/IL1RAPL2, exon 10 of 10)	39	77157084	78401860	1244777	1	IL1RAPL2-201	1243855	IL1RAPL2-201	IL1RAPL2	0	Exon	3	3	NA	NA	mapped to different genes	NA	NA	NA	NA	NA	NA	NA	NA	NA	NA	NA	NA	CanFam3.1	cg06857779	IL1RAPL2	IL1RAPL2_Exon
cg06904135	NA	-1.505283379	-0.163410465	NA	GreatDane.UMICH_Zoey_3.1.100	cg06904135	GALNT12	GALNT12_Exon	11	55522734	55522783	50	+	55522782	55522783	GGTGCGGCTGCAGCTGCAGGGCGAGGAGCTGCGGCTGCAGGAGGAGAGCG	Promoter (<=1kb)	11	55522498	55560847	38350	1	GALNT12-201	236	GALNT12-201	GALNT12	0	Exon	1	1	474777	ENSCAFG00000002494	conserved gene and region	11	55522223	55522787	565	*	565	99	0.853097345	0.983801182	0.175221239	2.69E-91	CpGisland	CanFam3.1	cg06904135	GALNT12	GALNT12_Exon
cg06930747	NA	-0.692097299	-0.048476959	NA	GreatDane.UMICH_Zoey_3.1.100	cg06930747	MOSMO	MOSMO_Exon	6	23491499	23491548	50	+	23491499	23491500	CGAGCATATTTTGTAGCTTCTCTTCGCCAGTGGGAAGCCACCAGCAAACC	Exon (MOSMO-201/MOSMO, exon 2 of 3)	6	23483369	23548617	65249	2	MOSMO-201	57069	MOSMO-201;MOSMO-202	MOSMO;MOSMO	0;0	Exon	5	6	608733	ENSCAFG00000017749	conserved gene but different region	NA	NA	NA	NA	NA	NA	NA	NA	NA	NA	NA	NA	CanFam3.1	cg06930747	MOSMO	MOSMO_Exon
cg06940357	NA	0.115385457	0.009727111	NA	GreatDane.UMICH_Zoey_3.1.100	cg06940357	TP73	TP73_Intron	5	58445500	58445549	50	-	58445548	58445549	TAAATACGATTTTATCAGCTCGGAATCTGTTGAAACACATCCATCTAGCG	Intron (TP73-204/TP73, intron 4 of 12)	5	58392566	58454577	62012	1	TP73-204	52934	TP73-204;TP73-203;TP73-202;TP73-201;TP73-206;TP73-205;TP73-207;TP73-208	TP73;TP73;TP73;TP73;TP73;TP73;TP73;TP73	0;0;0;0;0;0;0;0	Intron	1	1	489620	ENSCAFG00000019489	conserved gene and region	NA	NA	NA	NA	NA	NA	NA	NA	NA	NA	NA	NA	CanFam3.1	cg06940357	TP73	TP73_Intron
cg06960698	NA	-0.703449088	-0.103703115	NA	GreatDane.UMICH_Zoey_3.1.100	cg06960698	FGF14	FGF14_Promoter	22	52083923	52083972	50	+	52083971	52083972	AGGAGTTGAAGTTTGCATTGAAAAGACTGGCTTTCCATGACGTAGCCACG	Promoter (<=1kb)	22	51481638	52083154	601517	2	FGF14-201	-769	FGF14-201	FGF14	0	Promoter	2	8	485537	ENSCAFG00000005926	conserved gene and region	NA	NA	NA	NA	NA	NA	NA	NA	NA	NA	NA	NA	CanFam3.1	cg06960698	FGF14	FGF14_Promoter
cg13226074	NA	-0.037949051	-0.000546884	NA	GreatDane.UMICH_Zoey_3.1.100	cg13226074	FMN1	FMN1_Intron	30	2125318	2125367	50	-	2125318	2125319	CGTAGCTGCTGGCAAAATCCCAGAAAATGTCTAAAGCTAAACCAGATGTG	Intron (FMN1-201/FMN1, intron 12 of 16)	30	1831389	2235707	404319	1	FMN1-201	293929	FMN1-201;FMN1-202;FMN1-203	FMN1;FMN1;FMN1	0;0;0	Intron	4	4	478248	ENSCAFG00000008199	conserved gene and region	NA	NA	NA	NA	NA	NA	NA	NA	NA	NA	NA	NA	CanFam3.1	cg13226074	FMN1	FMN1_Intron
cg07032889	NA	-3.311276619	-0.383976692	NA	GreatDane.UMICH_Zoey_3.1.100	cg07032889	FGF9	FGF9_fiveUTR	25	16675905	16675954	50	+	16675953	16675954	TGCACGGGCTACGTCAGAATTTACGGATCCTGACTCCAGGAAGGCATGCG	Promoter (<=1kb)	25	16645492	16676297	30806	2	FGF9-201	343	FGF9-201	FGF9	0	fiveUTR	3	8	477340	ENSCAFG00000029890	conserved gene and region	NA	NA	NA	NA	NA	NA	NA	NA	NA	NA	NA	NA	CanFam3.1	cg07032889	FGF9	FGF9_fiveUTR
cg07150184	NA	0.703956018	0.041109433	NA	GreatDane.UMICH_Zoey_3.1.100	cg07150184	TMEM63B	TMEM63B_Exon	12	12581524	12581573	50	-	12581572	12581573	CATGTACATGCTGCTGAAGCACCTGGTAGACAGGTACAATCTCTACTACG	Exon (TMEM63B-201/TMEM63B, exon 20 of 22)	12	12558236	12640106	81871	1	TMEM63B-205	23288	TMEM63B-205;TMEM63B-204;TMEM63B-201;TMEM63B-202;TMEM63B-203	TMEM63B;TMEM63B;TMEM63B;TMEM63B;TMEM63B	0;0;0;0;0	Exon	11	12	609620	ENSCAFG00000001941	conserved gene and region	NA	NA	NA	NA	NA	NA	NA	NA	NA	NA	NA	NA	CanFam3.1	cg07150184	TMEM63B	TMEM63B_Exon
cg07158563	NA	-0.158137021	-0.013626702	NA	GreatDane.UMICH_Zoey_3.1.100	cg07158563	UHMK1	UHMK1_Exon	38	20333974	20334023	50	+	20333974	20333975	CGAAACACTGACATCCAGGAGTTCAAGCAACAGACAGCGTGATGGCACAT	Exon (UHMK1-201/UHMK1, exon 2 of 9)	38	20305805	20336157	30353	2	UHMK1-201	2134	UHMK1-201;UHMK1-202;UHMK1-203;UHMK1-204;UHMK1-205	UHMK1;UHMK1;UHMK1;UHMK1;UHMK1	0;0;0;0;0	Exon	3	3	478986	ENSCAFG00000013095	mapped to different genes	NA	NA	NA	NA	NA	NA	NA	NA	NA	NA	NA	NA	CanFam3.1	cg07158563	UAP1	UAP1_Exon
cg07211437	NA	-0.034297976	-0.000208066	NA	GreatDane.UMICH_Zoey_3.1.100	cg07211437	SALL1	SALL1_Intergenic_downstream	2	61792442	61792491	50	-	61792442	61792443	CGATAAGCAATCTCCGGTGTATATGGAATTCAGACTCGAATCATTTGTCT	Distal Intergenic	2	61614657	61628082	13426	1	SALL1-202	177834	NA	NA	NA	Intergenic_downstream	12	49	487284	ENSCAFG00000009755	mapped to different genes	NA	NA	NA	NA	NA	NA	NA	NA	NA	NA	NA	NA	CanFam3.1	cg07211437	SALL1	SALL1_Intergenic_downstream
cg07332354	NA	1.318351211	0.106277778	NA	GreatDane.UMICH_Zoey_3.1.100	cg07332354	MEF2C	MEF2C_Intron	3	19685051	19685100	50	-	19685051	19685052	CGTAAAACTAAAATTAGCAAAATGTCAGGAATGGAAAGATTGATTCACCA	Intron (MEF2C-204/MEF2C, intron 2 of 11)	3	19665926	19830525	164600	1	MEF2C-201	19125	MEF2C-201;MEF2C-202;MEF2C-203;MEF2C-204	MEF2C;MEF2C;MEF2C;MEF2C	0;0;0;0	Intron	12	104	479155	ENSCAFG00000008302	mapped to different genes	NA	NA	NA	NA	NA	NA	NA	NA	NA	NA	NA	NA	CanFam3.1	cg07332354	MEF2C	MEF2C_Intron
cg07386222	NA	-0.166344695	-0.016387715	NA	GreatDane.UMICH_Zoey_3.1.100	cg07386222	ZSWIM8	ZSWIM8_Intron	4	24411482	24411531	50	+	24411530	24411531	CTAGCTCTTGCTCAGAGTTGAGGCCTTGGTCGGGTATGTGTGCGTGCGCG	Intron (ZSWIM8-201/ZSWIM8, intron 24 of 26)	4	24398303	24412438	14136	1	ZSWIM8-201	13179	ZSWIM8-201;ZSWIM8-202	ZSWIM8;ZSWIM8	0;0	Intron	3	20	100856202	ENSCAFG00000014971	mapped to different genes	NA	NA	NA	NA	NA	NA	NA	NA	NA	NA	NA	NA	CanFam3.1	cg07386222	ZSWIM8	ZSWIM8_Intron
cg07421911	NA	-0.163082441	-0.027277773	NA	GreatDane.UMICH_Zoey_3.1.100	cg07421911	ZNF462	ZNF462_Intron	11	62067519	62067568	50	+	62067567	62067568	GTCTGCTTTGGTTCCAGTCCAGACTCCAAAACACAAAGCTCCTTCTCACG	Intron (ZNF462-201/ZNF462, intron 1 of 13)	11	62066148	62199152	133005	1	ZNF462-203	1371	ZNF462-203;ZNF462-201;ZNF462-202	ZNF462;ZNF462;ZNF462	0;0;0	Intron	10	28	481655	ENSCAFG00000002774	conserved gene and region	NA	NA	NA	NA	NA	NA	NA	NA	NA	NA	NA	NA	CanFam3.1	cg07421911	ZNF462	ZNF462_Intergenic_upstream
cg13566279	NA	0.041985479	0.009853833	NA	GreatDane.UMICH_Zoey_3.1.100	cg13566279	ATF7IP	ATF7IP_Intergenic_upstream	27	32456528	32456577	50	-	32456576	32456577	ACTGGATTTGGTGGCTGTTGAGACACAGTTTCTGCCTCTTTGTTAGGGCG	Distal Intergenic	27	32286513	32374335	87823	2	ATF7IP-202	-82242	NA	NA	NA	Intergenic_upstream	3	4	486674	ENSCAFG00000013106	conserved gene and region	NA	NA	NA	NA	NA	NA	NA	NA	NA	NA	NA	NA	CanFam3.1	cg13566279	ATF7IP	ATF7IP_Intergenic_upstream
cg07797033	NA	-0.216267507	-0.014754154	NA	GreatDane.UMICH_Zoey_3.1.100	cg07797033	ADSL	ADSL_Exon	10	25278367	25278416	50	+	25278415	25278416	GCCATGATGATGTTCTCTGTGGCCATGAAAGGCAGCTCTTGCCGAATGCG	Exon (ADSL-201/ADSL, exon 13 of 16)	10	25251800	25294465	42666	2	ADSL-201	16049	ADSL-201;ADSL-202;ADSL-203;ADSL-204	ADSL;ADSL;ADSL;ADSL	0;0;0;0	Exon	2	2	474499	ENSCAFG00000001255	mapped to different genes	NA	NA	NA	NA	NA	NA	NA	NA	NA	NA	NA	NA	CanFam3.1	cg07797033	TNRC6B	TNRC6B_Exon
cg07803121	NA	0.867452026	0.075830961	NA	GreatDane.UMICH_Zoey_3.1.100	cg07803121	ADGRB2	ADGRB2_Exon	2	66782371	66782420	50	-	66782371	66782372	CGGTCCCCAGCCCCCTGCTCAGCTCAGCCTCGGCCAGGAACGCCATGTTA	Exon (ADGRB2-202/ADGRB2, exon 22 of 29)	2	66759207	66790392	31186	1	ADGRB2-201	23164	ADGRB2-201;ADGRB2-205;ADGRB2-206;ADGRB2-207;ADGRB2-202;ADGRB2-203;ADGRB2-204	ADGRB2;ADGRB2;ADGRB2;ADGRB2;ADGRB2;ADGRB2;ADGRB2	0;0;0;0;0;0;0	Exon	4	8	487317	ENSCAFG00000010872	conserved gene and region	NA	NA	NA	NA	NA	NA	NA	NA	NA	NA	NA	NA	CanFam3.1	cg07803121	ADGRB2	ADGRB2_Exon
cg07878252	NA	-0.544467947	-0.038770393	NA	GreatDane.UMICH_Zoey_3.1.100	cg07878252	ZIC5	ZIC5_Intergenic_downstream	22	50015149	50015198	50	-	50015197	50015198	TGAAGTTCCTATGAAACTATTAAACCCGGGTGGAGGTCAGGCTGGAGGCG	Distal Intergenic	22	50023495	50029871	6377	2	ZIC5-201	14722	NA	NA	NA	Intergenic_downstream	22	27	612986	ENSCAFG00000005834	mapped to different genes	NA	NA	NA	NA	NA	NA	NA	NA	NA	NA	NA	NA	CanFam3.1	cg07878252	ZIC5	ZIC5_Intergenic_downstream
cg07900685	NA	0.246920199	0.011251621	NA	GreatDane.UMICH_Zoey_3.1.100	cg07900685	IKZF2	IKZF2_Exon	37	20464153	20464202	50	+	20464201	20464202	TTTTATGTACCATAAGCACATTGGGCCCAATGCAAACCATGCCACAGACG	Exon (IKZF2-201/IKZF2, exon 5 of 9)	37	20415022	20559954	144933	2	IKZF2-201	95752	IKZF2-201;IKZF2-202;IKZF2-203	IKZF2;IKZF2;IKZF2	0;0;0	Exon	9	16	488510	ENSCAFG00000014224	conserved gene but different region	NA	NA	NA	NA	NA	NA	NA	NA	NA	NA	NA	NA	CanFam3.1	cg07900685	IKZF2	IKZF2_Exon
cg08007722	NA	-0.762338409	-0.011060513	NA	GreatDane.UMICH_Zoey_3.1.100	cg08007722	NR1D1	NR1D1_Promoter	9	22028171	22028220	50	+	22028219	22028220	GGGGCACGAGGCGCTCCCTGGGATCACATGGTACCTGCTCCAGTGCCGCG	Promoter (<=1kb)	9	22028323	22035672	7350	1	NR1D1-201	-103	NR1D1-201	NR1D1	0	Promoter	3	9	100688236	ENSCAFG00000016150	conserved gene and region	NA	NA	NA	NA	NA	NA	NA	NA	NA	NA	NA	NA	CanFam3.1	cg08007722	NR1D1	NR1D1_Promoter
cg15408129	NA	0.210751782	0.019313043	NA	GreatDane.UMICH_Zoey_3.1.100	cg15408129	TENM3	TENM3_Exon	16	47632598	47632647	50	+	47632598	47632599	CGTGTCCTTGCCCTCGATGGTGAAGTGCAGGTTCTCCAGGTAGAAGGCGT	Exon (TENM3-201/TENM3, exon 28 of 28)	16	47632136	48073167	441032	2	TENM3-201	440520	TENM3-201	TENM3	0	Exon	13	39	475637	ENSCAFG00000008123	conserved gene and region	16	47631559	47632613	1055	*	1055	141	0.744075829	0.966732521	0.133649289	1.65E-109	CpGisland	CanFam3.1	cg15408129	TENM3	TENM3_Exon
cg15436708	NA	0.038322243	0.000133758	NA	GreatDane.UMICH_Zoey_3.1.100	cg15436708	SMUG1	SMUG1_Intron	27	1233039	1233088	50	-	1233039	1233040	CGGTGGTAGGAGCGCTTGCCTCGTCGCTACAGCTTTTATAGGGCTGTAAA	Intron (SMUG1-203/SMUG1, intron 2 of 2)	27	1110135	1250211	140077	1	SMUG1-203	122904	SMUG1-203;HOXC4-201	SMUG1;HOXC4	0;0	Intron	70	103	486497	ENSCAFG00000006603	mapped to different genes	NA	NA	NA	NA	NA	NA	NA	NA	NA	NA	NA	NA	CanFam3.1	cg15436708	HOXC4	HOXC4_Intron
cg08122757	NA	0.069104405	0.006835925	NA	GreatDane.UMICH_Zoey_3.1.100	cg08122757	TNPO1	TNPO1_Exon	2	53422344	53422393	50	+	53422344	53422345	CGTTACCTTAGCAATAACAATTGGTCGTCTTGGTTACGTTTGTCCTCAAG	Exon (TNPO1-201/TNPO1, exon 22 of 26)	2	53338548	53429887	91340	1	TNPO1-201	83796	TNPO1-201;TNPO1-202	TNPO1;TNPO1	0;0	Exon	7	10	478093	ENSCAFG00000008081	conserved gene but different region	NA	NA	NA	NA	NA	NA	NA	NA	NA	NA	NA	NA	CanFam3.1	cg08122757	TNPO1	TNPO1_Exon
cg15582951	NA	-0.384214408	-0.028451271	NA	GreatDane.UMICH_Zoey_3.1.100	cg15582951	ZBTB10	ZBTB10_Exon	29	27938677	27938726	50	+	27938725	27938726	AGCGGAAAAATCTTCAAAGCTCATAAGAACATCCTGGTTGCAGGCAGCCG	Exon (ZBTB10-201/ZBTB10, exon 2 of 6)	29	27928251	27956481	28231	1	ZBTB10-201	10426	ZBTB10-201;ZBTB10-202	ZBTB10;ZBTB10	0;0	Exon	5	8	487014	ENSCAFG00000008416	conserved gene and region	NA	NA	NA	NA	NA	NA	NA	NA	NA	NA	NA	NA	CanFam3.1	cg15582951	ZBTB10	ZBTB10_Exon
cg15618712	NA	-0.027184199	-0.008233243	NA	GreatDane.UMICH_Zoey_3.1.100	cg15618712	PDE3A	PDE3A_Exon	27	27069199	27069248	50	+	27069199	27069200	CGCTAGTCAAGGCGATCATGAGGACGCCCAGCCTCAGCCTCAGCACCAGC	Promoter (<=1kb)	27	26758360	27069832	311473	2	PDE3A-201	584	PDE3A-201	PDE3A	0	Exon	1	2	610836	ENSCAFG00000012391	conserved gene and region	NA	NA	NA	NA	NA	NA	NA	NA	NA	NA	NA	NA	CanFam3.1	cg15618712	PDE3A	PDE3A_Exon
cg08530978	NA	-0.546733025	-0.043257633	NA	GreatDane.UMICH_Zoey_3.1.100	cg08530978	DLX1	DLX1_Promoter	36	16693338	16693387	50	-	16693338	16693339	CGCCTCGGACCAATCCCCAGTGATTATGCAAGACAGCGGACCAATCAGCT	Promoter (<=1kb)	36	16693626	16696306	2681	1	DLX1-201	-288	DLX1-201	DLX1	0	Promoter	13	47	607766	ENSCAFG00000012935	conserved gene but different region	36	16692636	16693390	755	*	755	113	0.79205298	0.962738526	0.149668874	1.74E-94	CpGisland	CanFam3.1	cg08530978	DLX2	DLX2_fiveUTR
cg21178109	NA	0.010535642	0.003591724	NA	GreatDane.UMICH_Zoey_3.1.100	cg21178109	KAZN	KAZN_Exon	2	79783403	79783452	50	+	79783451	79783452	CCTGTACAATAGGGTTGTGCAGGTTCTTCTGAACTGGGCCGGGACTGTCG	Exon (KAZN-201/KAZN, exon 10 of 18)	2	79741960	80749909	1007950	2	KAZN-201	966457	KAZN-201;KAZN-202;KAZN-203	KAZN;KAZN;KAZN	0;0;0	Exon	4	5	607338	ENSCAFG00000016338	mapped to different genes	NA	NA	NA	NA	NA	NA	NA	NA	NA	NA	NA	NA	CanFam3.1	cg21178109	TMEM51	TMEM51_Exon
cg15686802	NA	-0.026259464	-0.001219595	NA	GreatDane.UMICH_Zoey_3.1.100	cg15686802	LMO3	LMO3_Promoter	27	30330653	30330702	50	+	30330701	30330702	GCACTTTCCGAGGGCGGCTGTACTTGACTGAGCTGCAGAACAGGCACACG	Promoter (<=1kb)	27	30330299	30383613	53315	1	LMO3-201	354	LMO3-201;LMO3-202;LMO3-203;LMO3-204	LMO3;LMO3;LMO3;LMO3	0;0;0;0	Promoter	10	51	486662	ENSCAFG00000012610	mapped to different genes	NA	NA	NA	NA	NA	NA	NA	NA	NA	NA	NA	NA	CanFam3.1	cg15686802	LMO3	LMO3_Intron
cg08711810	NA	0.03671829	0.003980446	NA	GreatDane.UMICH_Zoey_3.1.100	cg08711810	CDH8	CDH8_Exon	5	86974638	86974687	50	-	86974638	86974639	CGCCCCTGAATTCGCATCCGAATATGAGGCATTTTTATGTGAAAATGGAA	Exon (CDH8-201/CDH8, exon 9 of 12)	5	86701568	87060671	359104	1	CDH8-201	273070	CDH8-201	CDH8	0	Exon	9	18	489777	ENSCAFG00000020436	conserved gene and region	NA	NA	NA	NA	NA	NA	NA	NA	NA	NA	NA	NA	CanFam3.1	cg08711810	CDH8	CDH8_Exon
cg08712844	NA	0.11156481	0.007437298	NA	GreatDane.UMICH_Zoey_3.1.100	cg08712844	gene:ENSCAFG00040022603	gene:ENSCAFG00040022603_Intergenic_downstream	X	52415474	52415523	50	-	52415522	52415523	TGCTGCCTGTCCTGAGAAATTTATGTCACACCCACTCCATCATCCTGGCG	Distal Intergenic	39	52543532	52545666	2135	2	transcript:ENSCAFT00040041986	130192	NA	NA	NA	Intergenic_downstream	11	21	NA	NA	mapped to different genes	NA	NA	NA	NA	NA	NA	NA	NA	NA	NA	NA	NA	CanFam3.1	cg08712844	PJA1	PJA1_Intergenic_downstream
cg15856582	NA	-0.213061683	-0.023960867	NA	GreatDane.UMICH_Zoey_3.1.100	cg15856582	SDR42E2	SDR42E2_Intergenic_downstream	6	23384923	23384972	50	-	23384971	23384972	GGCCGAGTGGTCTAAGGCGCTGGATTTAGGCTCCAGTCATTTCGATGGCG	Distal Intergenic	6	23390883	23408803	17921	2	SDR42E2-201	23880	NA	NA	NA	Intergenic_downstream	4	4	100688954	NA	mapped to different genes	6	23384713	23385007	295	*	295	26	0.576271186	1.076491228	0.088135593	1.09E-15	CpGisland	CanFam3.1	cg15856582	EEF2K	EEF2K_Exon
cg22929401	NA	-0.562915905	-0.051724537	NA	GreatDane.UMICH_Zoey_3.1.100	cg22929401	KDELR3	KDELR3_Promoter	10	26834613	26834662	50	-	26834613	26834614	CGTCTGTGGCGGTTTTTCTATAGGTGCTAAAATATTCCACCCTGGTGACT	Promoter (6-7kb)	10	26815905	26828212	12308	2	KDELR3-201	-6450	NA	NA	NA	Promoter	3	5	474509	ENSCAFG00000001402	mapped to different genes	NA	NA	NA	NA	NA	NA	NA	NA	NA	NA	NA	NA	CanFam3.1	cg22929401	KDELR3	KDELR3_Promoter
cg15985481	NA	-0.000281015	-0.004292459	NA	GreatDane.UMICH_Zoey_3.1.100	cg15985481	KIF26B	KIF26B_Exon	7	36172288	36172337	50	-	36172288	36172289	CGTCAGCATCATCAGCAGCATCAGCGAGGACCTGGAGTGCTACTCCAGCA	Exon (KIF26B-203/KIF26B, exon 12 of 13)	7	35752469	36179944	427476	1	KIF26B-203	419819	KIF26B-203;KIF26B-201;KIF26B-202;KIF26B-204	KIF26B;KIF26B;KIF26B;KIF26B	0;0;0;0	Exon	1	3	490379	ENSCAFG00000015845	conserved gene and region	7	36172249	36172616	368	*	368	36	0.690217391	0.821377643	0.097826087	3.95E-23	CpGisland	CanFam3.1	cg15985481	KIF26B	KIF26B_Exon
cg14778330	NA	1.558148341	0.231056342	NA	GreatDane.UMICH_Zoey_3.1.100	cg14778330	SOX12	SOX12_Intergenic_downstream	24	20481978	20482027	50	-	20481978	20481979	CGAGGGGCCCCAATACCTGATTCCTGTATGTAAACAGCTGGTTTGGGGGC	Distal Intergenic	24	20482052	20483017	966	2	SOX12-201	1039	SOX12-201	SOX12	0	Intergenic_downstream	8	11	485820	ENSCAFG00000006973	mapped to different genes	NA	NA	NA	NA	NA	NA	NA	NA	NA	NA	NA	NA	CanFam3.1	cg14778330	SOX12	SOX12_Promoter
cg16097144	NA	0.227053885	0.011997714	NA	GreatDane.UMICH_Zoey_3.1.100	cg16097144	ATXN2L	ATXN2L_Exon	6	18289646	18289695	50	+	18289646	18289647	CGCCCGCCGACCTGCACCTGTCTGTGAAGTATGTAGGGTGGGCAGAAGCC	Exon (ATXN2L-201/ATXN2L, exon 23 of 24)	6	18278300	18290589	12290	1	ATXN2L-202	11346	ATXN2L-202;ATXN2L-201;ATXN2L-203;TUFM-201	ATXN2L;ATXN2L;ATXN2L;TUFM	0;0;0;6196	Exon	9	13	489951	ENSCAFG00000017174	conserved gene but different region	NA	NA	NA	NA	NA	NA	NA	NA	NA	NA	NA	NA	CanFam3.1	cg16097144	ATXN2L	ATXN2L_Exon
cg09237433	NA	-0.112526585	-0.006269859	NA	GreatDane.UMICH_Zoey_3.1.100	cg09237433	PAPPA2	PAPPA2_Exon	7	22693728	22693777	50	-	22693776	22693777	GCTTCCACTGTGAACGCCTCCCGGGGAATCTCAGCCAGCACTTCTGGACG	Exon (PAPPA2-201/PAPPA2, exon 1 of 22)	7	22425481	22695475	269995	2	PAPPA2-201	1698	PAPPA2-201;PAPPA2-202;PAPPA2-203	PAPPA2;PAPPA2;PAPPA2	0;0;0	Exon	1	4	480058	ENSCAFG00000014225	conserved gene and region	NA	NA	NA	NA	NA	NA	NA	NA	NA	NA	NA	NA	CanFam3.1	cg09237433	PAPPA2	PAPPA2_Exon
cg09407361	NA	0.297202272	0.031573361	NA	GreatDane.UMICH_Zoey_3.1.100	cg09407361	PRPF18	PRPF18_Exon	2	20526419	20526468	50	-	20526419	20526420	CGCTCAGGAAGCCTTCTGTTTAGAAAACTGGTGTGTGCGTTTTTTGATGA	Exon (NA, exon 6 of 2)	2	20375230	20427920	52691	2	PRPF18-202	-98548	NA	NA	NA	Exon	2	2	477998	ENSCAFG00000004735	mapped to different genes	NA	NA	NA	NA	NA	NA	NA	NA	NA	NA	NA	NA	CanFam3.1	cg09407361	BEND7	BEND7_Exon
cg09410314	NA	-0.846502187	-0.10126373	NA	GreatDane.UMICH_Zoey_3.1.100	cg09410314	RREB1	RREB1_Intergenic_upstream	35	7057672	7057721	50	-	7057672	7057673	CGAGCAGTTCACATTCCATTACGAAATTCTACACGGCTTCAGAGCCAGCA	Distal Intergenic	35	7116487	7190133	73647	1	RREB1-202	-58815	NA	NA	NA	Intergenic_upstream	8	11	488206	ENSCAFG00000009527	conserved gene but different region	NA	NA	NA	NA	NA	NA	NA	NA	NA	NA	NA	NA	CanFam3.1	cg09410314	RREB1	RREB1_Intron
cg09445259	NA	0.100073262	0.010604925	NA	GreatDane.UMICH_Zoey_3.1.100	cg09445259	BNC2	BNC2_Intron	11	36415899	36415948	50	+	36415899	36415900	CGCTGGTATTCATCTAATGGCTTGTCAAGACAAAACTGTCCCTGTTCTTG	Intron (BNC2-204/BNC2, intron 1 of 7)	11	36119111	36556257	437147	2	BNC2-201	140309	BNC2-201;BNC2-202;BNC2-203;BNC2-204;BNC2-205	BNC2;BNC2;BNC2;BNC2;BNC2	0;0;0;0;0	Intron	81	94	612979	ENSCAFG00000001562	conserved gene and region	NA	NA	NA	NA	NA	NA	NA	NA	NA	NA	NA	NA	CanFam3.1	cg09445259	BNC2	BNC2_Intron
cg09461098	NA	-1.201185685	-0.097642938	NA	GreatDane.UMICH_Zoey_3.1.100	cg09461098	TNRC6A	TNRC6A_Exon	6	21200611	21200660	50	+	21200611	21200612	CGATTTGGCACGTGGCCAGCCATCTCCTATTGAACCTGGAGGACTGGCTG	Exon (TNRC6A-207/TNRC6A, exon 13 of 19)	6	21192067	21242826	50760	2	TNRC6A-207	42166	TNRC6A-207;TNRC6A-201;TNRC6A-202;TNRC6A-203;TNRC6A-204;TNRC6A-205;TNRC6A-206	TNRC6A;TNRC6A;TNRC6A;TNRC6A;TNRC6A;TNRC6A;TNRC6A	0;0;0;0;0;0;0	Exon	22	24	489966	ENSCAFG00000017531	conserved gene but different region	NA	NA	NA	NA	NA	NA	NA	NA	NA	NA	NA	NA	CanFam3.1	cg09461098	TNRC6A	TNRC6A_Exon
cg09595115	NA	-0.246514861	-0.046004739	NA	GreatDane.UMICH_Zoey_3.1.100	cg09595115	HOXB7	HOXB7_Promoter	9	24437463	24437512	50	-	24437463	24437464	CGGGCCAGTCTCGGGTTCTCGCTTGTAAACTTTATTGTAACTCTTCCGCC	Promoter (1-2kb)	9	24433176	24436017	2842	2	HOXB7-201	-1495	HOXB7-201;HOXB8-201	HOXB7;HOXB8	0;0	Promoter	11	19	608962	ENSCAFG00000016855	conserved gene but different region	9	24437274	24437483	210	*	210	19	0.757142857	0.650048876	0.09047619	7.86E-12	CpGisland	CanFam3.1	cg09595115	HOXB8	HOXB8_threeUTR
cg09610373	NA	0.129024782	0.000930961	NA	GreatDane.UMICH_Zoey_3.1.100	cg09610373	STARD8	STARD8_Exon	X	52235537	52235586	50	+	52235537	52235538	CGCTTTACCATCAAGTTCCAGGAGTTCAGCCCCAACTACATGGGCCTGGA	Exon (NA, exon 2 of 2)	39	52106404	52143294	36891	1	STARD8-204	129133	NA	NA	NA	Exon	7	12	491932	ENSCAFG00000016720	mapped to different genes	NA	NA	NA	NA	NA	NA	NA	NA	NA	NA	NA	NA	CanFam3.1	cg09610373	EFNB1	EFNB1_Exon
cg27300575	NA	1.443089215	0.174598418	NA	GreatDane.UMICH_Zoey_3.1.100	cg27300575	YAP1	YAP1_Exon	5	29520069	29520118	50	+	29520117	29520118	GAGCCTACCTGACATTTTGGAGAATTTGCTGTGCTGGGATTGATATTCCG	Exon (YAP1-202/YAP1, exon 6 of 9)	5	29504109	29606791	102683	2	YAP1-201	86673	YAP1-201;YAP1-202;YAP1-203	YAP1;YAP1;YAP1	0;0;0	Exon	1	1	479465	ENSCAFG00000031728	conserved gene and region	NA	NA	NA	NA	NA	NA	NA	NA	NA	NA	NA	NA	CanFam3.1	cg27300575	YAP1	YAP1_Exon
cg09689442	NA	-0.096473922	-0.015531792	NA	GreatDane.UMICH_Zoey_3.1.100	cg09689442	AP3B1	AP3B1_Intron	3	28426426	28426475	50	+	28426426	28426427	CGACATTTTATAAATAAAGCTGATGCAGGAAAATGGAAATTAAACCTTTT	Intron (AP3B1-201/AP3B1, intron 7 of 27)	3	28341769	28610422	268654	1	AP3B1-208	84657	AP3B1-208;AP3B1-202;AP3B1-203;AP3B1-204;AP3B1-205;AP3B1-206;AP3B1-207;AP3B1-201;AP3B1-209	AP3B1;AP3B1;AP3B1;AP3B1;AP3B1;AP3B1;AP3B1;AP3B1;AP3B1	0;0;0;0;0;0;0;0;0	Intron	19	21	403459	ENSCAFG00000009207	conserved gene and region	NA	NA	NA	NA	NA	NA	NA	NA	NA	NA	NA	NA	CanFam3.1	cg09689442	AP3B1	AP3B1_Intron
cg09710440	NA	0.501348746	0.067093253	NA	GreatDane.UMICH_Zoey_3.1.100	cg09710440	LHFPL3	LHFPL3_Exon	18	16068373	16068422	50	+	16068373	16068374	CGTTGACGATGGCAAAGCAGATGGTGAAGATGGCCCACAGCACGCCGATG	Promoter (<=1kb)	18	15509345	16068484	559140	2	LHFPL3-201	62	LHFPL3-201;LHFPL3-202	LHFPL3;LHFPL3	0;0	Exon	11	11	NA	NA	mapped to different genes	NA	NA	NA	NA	NA	NA	NA	NA	NA	NA	NA	NA	CanFam3.1	cg09710440	LHFPL4	LHFPL4_Exon
cg09776887	NA	-1.118241704	-0.131860486	NA	GreatDane.UMICH_Zoey_3.1.100	cg09776887	PTCH1	PTCH1_Exon	1	71354831	71354880	50	+	71354831	71354832	CGGCAGACCACCCACGCCGAGGGCCATGGAACTGCTTAATAGAAACAGGC	Promoter (<=1kb)	1	71354856	71423380	68525	1	PTCH1-201	0	PTCH1-201;PTCH1-203;PTCH1-204;PTCH1-202	PTCH1;PTCH1;PTCH1;PTCH1	0;0;0;0	Exon	12	36	484137	ENSCAFG00000001246	conserved gene but different region	NA	NA	NA	NA	NA	NA	NA	NA	NA	NA	NA	NA	CanFam3.1	cg09776887	PTCH1	PTCH1_Exon
cg09821379	NA	0.859528097	0.10509635	NA	GreatDane.UMICH_Zoey_3.1.100	cg09821379	CXXC5	CXXC5_Intergenic_upstream	2	32398072	32398121	50	+	32398072	32398073	CGAGCTGCTCCACTTTCCAGCCAATGTCAGGAGGGGGGATCTCCGCCGCC	Distal Intergenic	2	32442180	32445142	2963	1	CXXC5-201	-44059	NA	NA	NA	Intergenic_upstream	11	54	487156	ENSCAFG00000005714	mapped to different genes	2	32397979	32398073	95	*	95	15	0.757894737	1.236979167	0.157894737	2.82E-13	CpGisland	CanFam3.1	cg09821379	UBE2D2	UBE2D2_Intron
cg09915949	NA	-0.828641867	-0.116617424	NA	GreatDane.UMICH_Zoey_3.1.100	cg09915949	EGR3	EGR3_Promoter	25	34747350	34747399	50	-	34747398	34747399	TTCTAATGTTCCATTGTGAGGAGCTTCCATTGTGACGTCGCGCCCCTTCG	Promoter (<=1kb)	25	34747996	34750479	2484	1	EGR3-201	-646	EGR3-201	EGR3	0	Promoter	12	28	486121	ENSCAFG00000009272	conserved gene and region	NA	NA	NA	NA	NA	NA	NA	NA	NA	NA	NA	NA	CanFam3.1	cg09915949	EGR3	EGR3_Exon
cg09973880	NA	-0.284910285	-0.024043587	NA	GreatDane.UMICH_Zoey_3.1.100	cg09973880	RORA	RORA_Intron	30	26133449	26133498	50	+	26133497	26133498	CTCTGACCTTCCTTTTTCCATTCAGACTGTTATATAACCTAGTGCCTGCG	Intron (RORA-201/RORA, intron 1 of 10)	30	25430157	26136066	705910	2	RORA-201	2568	RORA-201	RORA	0	Intron	16	24	478328	ENSCAFG00000016700	conserved gene and region	NA	NA	NA	NA	NA	NA	NA	NA	NA	NA	NA	NA	CanFam3.1	cg09973880	RORA	RORA_Intron
cg09996908	NA	-0.319968083	-0.034635377	NA	GreatDane.UMICH_Zoey_3.1.100	cg09996908	IGDCC3	IGDCC3_Intron	30	29844615	29844664	50	-	29844663	29844664	GAAAATAAGACAGCCATTGTCCTCGCACGCCAAACGAGGGTTTGATGTCG	Intron (IGDCC3-201/IGDCC3, intron 2 of 14)	30	29824615	29863642	39028	2	IGDCC3-201	18978	IGDCC3-201	IGDCC3	0	Intron	1	1	478344	ENSCAFG00000017149	conserved gene but different region	30	29844642	29845201	560	*	560	70	0.767857143	0.848099349	0.125	2.14E-52	CpGisland	CanFam3.1	cg09996908	IGDCC3	IGDCC3_Intron
cg10172301	NA	2.932773702	0.355643887	NA	GreatDane.UMICH_Zoey_3.1.100	cg10172301	FOXD2	FOXD2_Exon	15	13222814	13222863	50	-	13222862	13222863	TCTCGGAGGACATGATCTCGCAGCAGCAGCTGCCCAGGGTCATGGTGCCG	Promoter (<=1kb)	15	13221255	13222856	1602	2	FOXD2-201	0	FOXD2-201	FOXD2	0	Exon	1	29	610256	NA	mapped to different genes	15	13222862	13224101	1240	*	1240	197	0.811290323	0.968945972	0.158870968	1.91E-170	CpGisland	CanFam3.1	cg10172301	CMPK1	CMPK1_Intron
cg10221825	NA	-0.085246664	-0.006161715	NA	GreatDane.UMICH_Zoey_3.1.100	cg10221825	GBX2	GBX2_Intergenic_upstream	25	47281530	47281579	50	-	47281578	47281579	TGGGGGATTATAAATGTTCACGCAATCAAGTTCATTAGGACTTCAAATCG	Distal Intergenic	25	47267570	47270909	3340	2	GBX2-201	-10670	NA	NA	NA	Intergenic_upstream	4	14	486174	ENSCAFG00000012148	conserved gene but different region	NA	NA	NA	NA	NA	NA	NA	NA	NA	NA	NA	NA	CanFam3.1	cg10221825	GBX2	GBX2_Intergenic_upstream
cg10230808	NA	0.02406415	0.003174138	NA	GreatDane.UMICH_Zoey_3.1.100	cg10230808	KIRREL3	KIRREL3_Intergenic_upstream	5	7174625	7174674	50	-	7174625	7174626	CGGCTGATGGATATGAAAAAATAAATTACTGTGGCAAAATGTAATAAACA	Distal Intergenic	5	7610206	8148356	538151	1	KIRREL3-202	-435581	NA	NA	NA	Intergenic_upstream	5	22	489289	ENSCAFG00000010343	mapped to different genes	NA	NA	NA	NA	NA	NA	NA	NA	NA	NA	NA	NA	CanFam3.1	cg10230808	KIRREL3	KIRREL3_Intergenic_upstream
cg15652120	NA	-0.42673983	-0.021299303	NA	GreatDane.UMICH_Zoey_3.1.100	cg15652120	ELK3	ELK3_Promoter	15	35888376	35888425	50	+	35888376	35888377	CGGAAAAGCCTGTTTACACAGACTGCACACCGCCTGGGGAATAATGCAGT	Promoter (<=1kb)	15	35888468	35950497	62030	1	ELK3-201	-43	ELK3-201	ELK3	0	Promoter	2	7	482613	ENSCAFG00000006454	conserved gene but different region	15	35887898	35888377	480	*	480	71	0.829166667	0.861127956	0.147916667	3.67E-59	CpGisland	CanFam3.1	cg15652120	ELK3	ELK3_Promoter
cg15660194	NA	-1.340328221	-0.150032918	NA	GreatDane.UMICH_Zoey_3.1.100	cg15660194	MGA	MGA_Exon	30	8768045	8768094	50	+	8768093	8768094	AACAATACACTGGACCAAGAAGGGCATATCATCTTGCACTCTATGCATCG	Promoter (<=1kb)	30	8767432	8857379	89948	1	MGA-201	613	MGA-201;MGA-202	MGA;MGA	0;0	Exon	7	9	478266	ENSCAFG00000009662	conserved gene and region	NA	NA	NA	NA	NA	NA	NA	NA	NA	NA	NA	NA	CanFam3.1	cg15660194	MGA	MGA_Exon
cg10323846	NA	-0.026844988	-0.003901396	NA	GreatDane.UMICH_Zoey_3.1.100	cg10323846	TEAD1	TEAD1_Exon	21	36021538	36021587	50	+	36021538	36021539	CGTCAAGCCTTTTGTGCAGCAGGCCTACCCCATCCAGCCAGCGGTCACAG	Exon (TEAD1-203/TEAD1, exon 6 of 11)	21	35833402	36071546	238145	1	TEAD1-203	188136	TEAD1-203;TEAD1-202;TEAD1-201;TEAD1-204;TEAD1-205;TEAD1-206;TEAD1-207;TEAD1-208	TEAD1;TEAD1;TEAD1;TEAD1;TEAD1;TEAD1;TEAD1;TEAD1	0;0;0;0;0;0;0;0	Exon	7	16	610713	ENSCAFG00000007976	conserved gene and region	NA	NA	NA	NA	NA	NA	NA	NA	NA	NA	NA	NA	CanFam3.1	cg10323846	TEAD1	TEAD1_Exon
cg15726426	NA	0.441468145	0.054320301	NA	GreatDane.UMICH_Zoey_3.1.100	cg15726426	KCNA3	KCNA3_Exon	6	41395753	41395802	50	+	41395801	41395802	GAGGAGATCCGCTTCTACCAGCTGGGCGAGGAGGCCATGGAGAAGTTCCG	Promoter (<=1kb)	6	41395288	41396931	1644	1	KCNA3-201	465	KCNA3-201	KCNA3	0	Exon	2	3	490110	ENSCAFG00000023296	mapped to different genes	6	41395587	41396092	506	*	506	76	0.705533597	1.211136306	0.150197628	6.81E-64	CpGisland	CanFam3.1	cg15726426	KCNA2	KCNA2_Intron
cg10508317	NA	0.18105099	0.011436173	NA	GreatDane.UMICH_Zoey_3.1.100	cg10508317	SOCS3	SOCS3_Exon	9	3533435	3533484	50	-	3533435	3533436	CGGGATGAGCCGCCCCCTGGACACCAGCCTGCGCCTCAAGACCTTCAGCT	Promoter (<=1kb)	9	3532896	3534083	1188	1	SOCS3-201	539	SOCS3-201	SOCS3	0	Exon	9	9	442949	ENSCAFG00000005306	mapped to different genes	9	3533429	3533763	335	*	335	36	0.689552239	0.908953874	0.107462687	1.16E-24	CpGisland	CanFam3.1	cg10508317	TMC6	TMC6_Intron
cg10529428	NA	-0.042614249	-0.012139818	NA	GreatDane.UMICH_Zoey_3.1.100	cg10529428	ZIC5	ZIC5_Intergenic_downstream	22	50020166	50020215	50	+	50020166	50020167	CGTTTTAAAGCAGAAAATAAGAAGGGGAAACTTGTTTTATACACTCTATA	Distal Intergenic	22	50023495	50029871	6377	2	ZIC5-201	9656	ZIC5-201	ZIC5	0	Intergenic_downstream	22	27	612986	ENSCAFG00000005834	mapped to different genes	NA	NA	NA	NA	NA	NA	NA	NA	NA	NA	NA	NA	CanFam3.1	cg10529428	ZIC5	ZIC5_Intergenic_downstream
cg10801485	NA	0.37561344	0.055061808	NA	GreatDane.UMICH_Zoey_3.1.100	cg10801485	ZEB2	ZEB2_Intron	19	46619089	46619138	50	+	46619089	46619090	CGATTGCGGCGGCTTTCTGAGGTGAGAGAAACTGACAGCACTAACTCTCC	Intron (ZEB2-202/ZEB2, intron 2 of 8)	19	46541756	46674765	133010	2	ZEB2-201	55627	ZEB2-201;ZEB2-202;ZEB2-203	ZEB2;ZEB2;ZEB2	0;0;0	Intron	108	212	483909	ENSCAFG00000005497	conserved gene and region	NA	NA	NA	NA	NA	NA	NA	NA	NA	NA	NA	NA	CanFam3.1	cg10801485	ZEB2	ZEB2_Intron
cg10820794	NA	-0.017393422	-0.00106434	NA	GreatDane.UMICH_Zoey_3.1.100	cg10820794	LMAN1	LMAN1_Promoter	1	16775726	16775775	50	+	16775774	16775775	GACCCTTAATTACTTGCTAAATTAGAATGGTTTTCTGAAAATCACAAGCG	Promoter (6-7kb)	1	16781970	16807641	25672	1	LMAN1-201	-6195	NA	NA	NA	Promoter	1	1	476186	ENSCAFG00000000094	conserved gene but different region	NA	NA	NA	NA	NA	NA	NA	NA	NA	NA	NA	NA	CanFam3.1	cg10820794	LMAN1	LMAN1_Promoter
cg10820947	NA	-0.118429627	-0.005513881	NA	GreatDane.UMICH_Zoey_3.1.100	cg10820947	GK2	GK2_Intergenic_upstream	32	3913841	3913890	50	+	3913841	3913842	CGGAGCAAATCTGGCCCAGAAGGCTGCACATATTTTTGCCTGGATAGACT	Distal Intergenic	32	3794369	3796032	1664	2	GK2-201	-117809	NA	NA	NA	Intergenic_upstream	11	13	478448	ENSCAFG00000008864	mapped to different genes	NA	NA	NA	NA	NA	NA	NA	NA	NA	NA	NA	NA	CanFam3.1	cg10820947	GK2	GK2_Intergenic_upstream
cg10956761	NA	0.402676775	0.038106281	NA	GreatDane.UMICH_Zoey_3.1.100	cg10956761	SPRED1	SPRED1_Exon	30	5702808	5702857	50	-	5702808	5702809	CGTCACTGTCTTCAAAGTCCCTCATCAGGAAGAGAATGGCTGTGCTGACT	Exon (SPRED1-201/SPRED1, exon 2 of 7)	30	5641381	5757519	116139	1	SPRED1-201	61427	SPRED1-201;SPRED1-202	SPRED1;SPRED1	0;0	Exon	4	6	487485	ENSCAFG00000008643	conserved gene and region	NA	NA	NA	NA	NA	NA	NA	NA	NA	NA	NA	NA	CanFam3.1	cg10956761	SPRED1	SPRED1_Exon
cg11023965	NA	0.260995519	0.00696757	NA	GreatDane.UMICH_Zoey_3.1.100	cg11023965	INSRR	INSRR_Exon	7	40818705	40818754	50	-	40818705	40818706	CGTCTCCTGGGTGTGGTATCTCAGGGCCAGCCAACTCTGGTCATCATGGA	Exon (INSRR-201/INSRR, exon 18 of 22)	7	40805843	40820446	14604	1	INSRR-201	12862	INSRR-201;NTRK1-201	INSRR;NTRK1	0;0	Exon	1	1	490405	ENSCAFG00000024151	conserved gene and region	NA	NA	NA	NA	NA	NA	NA	NA	NA	NA	NA	NA	CanFam3.1	cg11023965	INSRR	INSRR_Exon
cg16643400	NA	0.146059094	0.001382458	NA	GreatDane.UMICH_Zoey_3.1.100	cg16643400	IKZF2	IKZF2_Exon	37	20464182	20464231	50	-	20464230	20464231	ATGCAAACCATGCCACAGACGTCACATTTCAGTTTACCATTCGGAAGCCG	Exon (IKZF2-201/IKZF2, exon 5 of 9)	37	20415022	20559954	144933	2	IKZF2-201	95723	IKZF2-201;IKZF2-202;IKZF2-203	IKZF2;IKZF2;IKZF2	0;0;0	Exon	9	16	488510	ENSCAFG00000014224	conserved gene but different region	NA	NA	NA	NA	NA	NA	NA	NA	NA	NA	NA	NA	CanFam3.1	cg16643400	IKZF2	IKZF2_Exon
cg11084334	NA	0.441332538	0.028451505	NA	GreatDane.UMICH_Zoey_3.1.100	cg11084334	LHFPL4	LHFPL4_Exon	20	8382993	8383042	50	+	8382993	8382994	CGCCATCATCAACGTGGTGGTCTTCATCCAGCCCTACTGGGTGGGCGACA	Promoter (<=1kb)	20	8382895	8411734	28840	1	LHFPL4-201	98	LHFPL4-201	LHFPL4	0	Exon	7	7	484669	ENSCAFG00000029592	conserved gene and region	NA	NA	NA	NA	NA	NA	NA	NA	NA	NA	NA	NA	CanFam3.1	cg11084334	LHFPL4	LHFPL4_Exon
cg11155697	NA	0.517724244	0.061418109	NA	GreatDane.UMICH_Zoey_3.1.100	cg11155697	HOXB5	HOXB5_Promoter	9	24419121	24419170	50	+	24419121	24419122	CGTAAATTCTCGCTGATGACCTCAAGAGGTAATTCATGCTCTATGGTTAC	Promoter (<=1kb)	9	24417351	24418995	1645	2	HOXB5-201	-126	HOXB5-201;HOXB6-201	HOXB5;HOXB6	0;0	Promoter	9	34	100686000	ENSCAFG00000016852	conserved gene but different region	NA	NA	NA	NA	NA	NA	NA	NA	NA	NA	NA	NA	CanFam3.1	cg11155697	HOXB5	HOXB5_Promoter
cg11160066	NA	-0.107708471	-0.039058817	NA	GreatDane.UMICH_Zoey_3.1.100	cg11160066	VCAN	VCAN_fiveUTR	3	24107177	24107226	50	-	24107177	24107178	CGCCTGCAAGTTCAAATGCGGGTTGTGACACCCATCATCATTATATCACT	Promoter (<=1kb)	3	23997424	24107179	109756	2	VCAN-202	0	VCAN-202;VCAN-203;VCAN-204	VCAN;VCAN;VCAN	0;0;0	fiveUTR	2	6	488922	ENSCAFG00000008582	conserved gene and region	3	24106910	24107196	287	*	287	41	0.724738676	1.105193951	0.142857143	1.19E-33	CpGisland	CanFam3.1	cg11160066	VCAN	VCAN_fiveUTR
cg11242021	NA	-0.346851808	-0.030077983	NA	GreatDane.UMICH_Zoey_3.1.100	cg11242021	ADORA2B	ADORA2B_Exon	5	39902163	39902212	50	-	39902211	39902212	TTACTGCAGCTAACTTCATAGACGTGATCATCACCCGGCAAATTGCCTCG	Exon (NCOR1-201/NCOR1, exon 40 of 49)	5	39887143	39950015	62873	2	ADORA2B-201	47803	ADORA2B-201;NCOR1-201;NCOR1-202;NCOR1-203;NCOR1-204	ADORA2B;NCOR1;NCOR1;NCOR1;NCOR1	0;0;0;0;0	Exon	4	4	403410	ENSCAFG00000018079	mapped to different genes	NA	NA	NA	NA	NA	NA	NA	NA	NA	NA	NA	NA	CanFam3.1	cg11242021	NCOR1	NCOR1_Exon
cg11275402	NA	-0.089435986	-0.011040462	NA	GreatDane.UMICH_Zoey_3.1.100	cg11275402	ZSWIM8	ZSWIM8_Exon	4	24408944	24408993	50	+	24408992	24408993	CTTTATGCCCTTGGCCTGCACAACTTTGTTTCTCCCAACTGGCTCTCACG	Exon (ZSWIM8-201/ZSWIM8, exon 19 of 27)	4	24398303	24412438	14136	1	ZSWIM8-201	10641	ZSWIM8-201;ZSWIM8-202	ZSWIM8;ZSWIM8	0;0	Exon	13	20	100856202	ENSCAFG00000014971	mapped to different genes	NA	NA	NA	NA	NA	NA	NA	NA	NA	NA	NA	NA	CanFam3.1	cg11275402	ZSWIM8	ZSWIM8_Exon
cg11339341	NA	0.216455329	0.019404019	NA	GreatDane.UMICH_Zoey_3.1.100	cg11339341	MEF2C	MEF2C_Intergenic_downstream	3	19877715	19877764	50	-	19877715	19877716	CGCAGAACGTAGTGTGGGGACTGAAAAAGACCGTGGCAATGGATGAACAA	Distal Intergenic	3	19752699	19830525	77827	1	MEF2C-205	125065	NA	NA	NA	Intergenic_downstream	42	104	479155	ENSCAFG00000008302	mapped to different genes	NA	NA	NA	NA	NA	NA	NA	NA	NA	NA	NA	NA	CanFam3.1	cg11339341	MEF2C	MEF2C_Intron
cg11355954	NA	-0.199640384	-0.006046378	NA	GreatDane.UMICH_Zoey_3.1.100	cg11355954	OLA1	OLA1_Intron	36	18395919	18395968	50	+	18395967	18395968	ATTCCCTCTTTATAATGGTAATTACTCTGTCATTTATTATTCTATCAGCG	Intron (OLA1-201/OLA1, intron 7 of 10)	36	18345087	18551313	206227	2	OLA1-201	155345	OLA1-201;OLA1-202;OLA1-203;OLA1-204;OLA1-205	OLA1;OLA1;OLA1;OLA1;OLA1	0;0;0;0;0	Intron	18	19	478803	ENSCAFG00000013178	conserved gene and region	NA	NA	NA	NA	NA	NA	NA	NA	NA	NA	NA	NA	CanFam3.1	cg11355954	OLA1	OLA1_Intron
cg11383875	NA	-0.656420498	-0.074846786	NA	GreatDane.UMICH_Zoey_3.1.100	cg11383875	DDX17	DDX17_Intron	10	26809945	26809994	50	+	26809993	26809994	GCGTGTGTGGGGACTTCTCACTGCCACGGACCCTTGATGCATGCTCCCCG	Intron (DDX17-201/DDX17, intron 11 of 12)	10	26794970	26812922	17953	1	DDX17-201	14975	DDX17-201	DDX17	0	Intron	12	16	474508	ENSCAFG00000001395	conserved gene but different region	10	26809942	26810081	140	*	140	12	0.6	0.961098398	0.085714286	2.20E-07	CpGisland	CanFam3.1	cg11383875	DDX17	DDX17_threeUTR
cg11387509	NA	0.027999566	0.007558474	NA	GreatDane.UMICH_Zoey_3.1.100	cg11387509	CDH8	CDH8_Exon	5	86974650	86974699	50	+	86974650	86974651	CGCATCCGAATATGAGGCATTTTTATGTGAAAATGGAAAACCCGGCCAAG	Exon (CDH8-201/CDH8, exon 9 of 12)	5	86701568	87060671	359104	1	CDH8-201	273082	CDH8-201	CDH8	0	Exon	9	18	489777	ENSCAFG00000020436	conserved gene and region	NA	NA	NA	NA	NA	NA	NA	NA	NA	NA	NA	NA	CanFam3.1	cg11387509	CDH8	CDH8_Exon
cg11396061	NA	0.465807487	0.065866008	NA	GreatDane.UMICH_Zoey_3.1.100	cg11396061	KIZ	KIZ_Intergenic_upstream	24	2337969	2338018	50	-	2338017	2338018	GATAGTTTCTGAATTATCTGGCAGCCCAATGACTATTCAGTTTGGAAACG	Distal Intergenic	24	2179385	2310611	131227	2	KIZ-204	-27407	NA	NA	NA	Intergenic_upstream	38	45	477134	ENSCAFG00000005214	mapped to different genes	NA	NA	NA	NA	NA	NA	NA	NA	NA	NA	NA	NA	CanFam3.1	cg11396061	KIZ	KIZ_Intergenic_upstream
cg11551236	NA	0.017004565	0.00554697	NA	GreatDane.UMICH_Zoey_3.1.100	cg11551236	PAX5	PAX5_Promoter	11	52999061	52999110	50	+	52999061	52999062	CGAGCTGGGGTAGCTGATCACTGAGCTGAAACTAAACGTTTTAGGTGGAA	Promoter (<=1kb)	11	52810461	52998840	188380	2	PAX5-209	-221	PAX5-202;PAX5-203;PAX5-204;PAX5-205;PAX5-206;PAX5-207;PAX5-208;PAX5-209	PAX5;PAX5;PAX5;PAX5;PAX5;PAX5;PAX5;PAX5	0;0;0;0;0;0;0;0	Promoter	10	44	612021	ENSCAFG00000002357	conserved gene but different region	NA	NA	NA	NA	NA	NA	NA	NA	NA	NA	NA	NA	CanFam3.1	cg11551236	PAX5	PAX5_fiveUTR
cg11629501	NA	0.285409786	0.037368135	NA	GreatDane.UMICH_Zoey_3.1.100	cg11629501	PINX1	PINX1_Intron	25	27242424	27242473	50	-	27242472	27242473	TTTTGGTCACTCCACAGGGCTAAAATAGCCGAGTTGGCTTTAATGTGTCG	Intron (PINX1-201/PINX1, intron 6 of 6)	25	27106246	27291222	184977	1	PINX1-201	136178	PINX1-201;PINX1-202	PINX1;PINX1	0;0	Intron	7	9	100856757	ENSCAFG00000008087	conserved gene and region	NA	NA	NA	NA	NA	NA	NA	NA	NA	NA	NA	NA	CanFam3.1	cg11629501	PINX1	PINX1_Intron
cg11900069	NA	-0.057021787	-0.003435841	NA	GreatDane.UMICH_Zoey_3.1.100	cg11900069	GBX2	GBX2_Intergenic_downstream	25	47265458	47265507	50	-	47265458	47265459	CGTGGGTCTCATTAATCAGCCAGCTGAGACGGCCTGGCTTGATTACAATT	Distal Intergenic	25	47267570	47270909	3340	2	GBX2-201	5451	GBX2-201	GBX2	0	Intergenic_downstream	5	14	486174	ENSCAFG00000012148	conserved gene and region	NA	NA	NA	NA	NA	NA	NA	NA	NA	NA	NA	NA	CanFam3.1	cg11900069	GBX2	GBX2_Intergenic_downstream
cg11940021	NA	0.147930418	0.014642574	NA	GreatDane.UMICH_Zoey_3.1.100	cg11940021	NFIB	NFIB_Intergenic_downstream	11	34161067	34161116	50	-	34161115	34161116	GCCATATGTTTGAAACCCCTGCCCATAATGGCTGGCTGCGGTTACCAGCG	Distal Intergenic	11	34188743	34401498	212756	2	NFIB-202	240431	NA	NA	NA	Intergenic_downstream	13	65	474709	ENSCAFG00000001520	conserved gene and region	NA	NA	NA	NA	NA	NA	NA	NA	NA	NA	NA	NA	CanFam3.1	cg11940021	NFIB	NFIB_Intron
cg11983139	NA	-0.24071472	-0.030099813	NA	GreatDane.UMICH_Zoey_3.1.100	cg11983139	CSNK1G3	CSNK1G3_Exon	11	12891152	12891201	50	-	12891200	12891201	ATCCCCACCATTTGAGAGCTCACCTTGCAGCAGACAGACATGGTGGCTCG	Exon (CSNK1G3-201/CSNK1G3, exon 10 of 12)	11	12839177	12910994	71818	1	CSNK1G3-201	51975	CSNK1G3-201;CSNK1G3-202;CSNK1G3-203;CSNK1G3-204	CSNK1G3;CSNK1G3;CSNK1G3;CSNK1G3	0;0;0;0	Exon	1	5	481481	ENSCAFG00000000557	conserved gene and region	NA	NA	NA	NA	NA	NA	NA	NA	NA	NA	NA	NA	CanFam3.1	cg11983139	CSNK1G3	CSNK1G3_Exon
cg12015981	NA	0.109409556	0.017560127	NA	GreatDane.UMICH_Zoey_3.1.100	cg12015981	CYLD	CYLD_Intergenic_downstream	2	61918798	61918847	50	+	61918798	61918799	CGACTGGTGGTCAGTCAAAATGAAATCAATTATTATAAATTATACAGTTA	Distal Intergenic	2	61931933	61990927	58995	2	CYLD-201	72080	NA	NA	NA	Intergenic_downstream	10	10	611649	ENSCAFG00000009802	mapped to different genes	NA	NA	NA	NA	NA	NA	NA	NA	NA	NA	NA	NA	CanFam3.1	cg12015981	CYLD	CYLD_Intergenic_downstream
cg12026817	NA	1.101635115	0.16599283	NA	GreatDane.UMICH_Zoey_3.1.100	cg12026817	DPYD	DPYD_Exon	6	51687411	51687460	50	-	51687459	51687460	GCTTAAGAATACGCGTAGTCGAGGAGAGTACCAGCGGCAGGGGGGCAGCG	Exon (MIR137-201/MIR137-201, exon 1 of 1)	6	51820213	52627108	806896	1	DPYD-207	-132802	NA	NA	NA	Exon	9	29	479935	ENSCAFG00000020062	mapped to different genes	6	51687365	51687464	100	*	100	11	0.55	1.651651652	0.11	5.96E-08	CpGisland	CanFam3.1	cg12026817	DPYD	DPYD_Exon
cg18994669	NA	-0.162629772	-0.015901516	NA	GreatDane.UMICH_Zoey_3.1.100	cg18994669	LGI1	LGI1_Exon	28	7946275	7946324	50	-	7946275	7946276	CGAAGCCAAAATGCCCTGCCGTGTGTACTTGTACCAAAGATAATGCTTTA	Promoter (<=1kb)	28	7946012	7991777	45766	1	LGI1-203	263	LGI1-203;LGI1-201;LGI1-202;LGI1-204	LGI1;LGI1;LGI1;LGI1	0;0;0;0	Exon	6	7	477777	ENSCAFG00000007949	conserved gene and region	NA	NA	NA	NA	NA	NA	NA	NA	NA	NA	NA	NA	CanFam3.1	cg18994669	LGI1	LGI1_Exon
cg12238798	NA	-1.859955507	-0.167029184	NA	GreatDane.UMICH_Zoey_3.1.100	cg12238798	USP49	USP49_Exon	12	10493136	10493185	50	-	10493136	10493137	CGCACGCACCTCCCTCTGTGTTGTAGCAATAGGCTGTGTAGTGTCCTGAG	Exon (USP49-201/USP49, exon 6 of 7)	12	10491799	10500218	8420	2	USP49-201	7033	USP49-201	USP49	0	Exon	5	5	474899	ENSCAFG00000001609	conserved gene and region	NA	NA	NA	NA	NA	NA	NA	NA	NA	NA	NA	NA	CanFam3.1	cg12238798	USP49	USP49_Exon
cg12250639	NA	1.638891085	0.225819218	NA	GreatDane.UMICH_Zoey_3.1.100	cg12250639	ZNF462	ZNF462_Exon	11	62123839	62123888	50	+	62123839	62123840	CGATGGGCATTTCTAGATGGCTTGATAGAAGCTGGCTACCACTGCGAGTG	Exon (ZNF462-201/ZNF462, exon 3 of 14)	11	62066148	62199152	133005	1	ZNF462-203	57691	ZNF462-203;ZNF462-201;ZNF462-202	ZNF462;ZNF462;ZNF462	0;0;0	Exon	8	28	481655	ENSCAFG00000002774	conserved gene and region	NA	NA	NA	NA	NA	NA	NA	NA	NA	NA	NA	NA	CanFam3.1	cg12250639	ZNF462	ZNF462_Exon
cg17757479	NA	0.137648902	0.074526629	NA	GreatDane.UMICH_Zoey_3.1.100	cg17757479	FST	FST_Promoter	4	62057959	62058008	50	+	62058007	62058008	AGACGGGCCCAAGCCCCCCTTTGAAAGTGGGCATGAATCACAAAGCCCCG	Promoter (1-2kb)	4	62051259	62056045	4787	2	FST-203	-1914	FST-201;FST-202;FST-203	FST;FST;FST	0;0;0	Promoter	4	9	479336	NA	mapped to different genes	4	62058007	62058133	127	*	127	17	0.669291339	1.199444444	0.133858268	1.24E-13	CpGisland	CanFam3.1	cg17757479	FST	FST_Promoter
cg12456170	NA	0.266606671	0.032519181	NA	GreatDane.UMICH_Zoey_3.1.100	cg12456170	POU4F2	POU4F2_Promoter	15	44973440	44973489	50	+	44973440	44973441	CGTCAAGCTGAATTAAGCATACAAATCAGATGAGGCATAGCAGATTACAC	Promoter (2-3kb)	15	44976012	44977696	1685	1	POU4F2-201	-2523	POU4F2-201	POU4F2	0	Promoter	7	25	482637	ENSCAFG00000007756	conserved gene and region	NA	NA	NA	NA	NA	NA	NA	NA	NA	NA	NA	NA	CanFam3.1	cg12456170	POU4F2	POU4F2_Promoter
cg12464120	NA	-0.014413012	-0.023095581	NA	GreatDane.UMICH_Zoey_3.1.100	cg12464120	BUB3	BUB3_Exon	28	32799441	32799490	50	+	32799441	32799442	CGGTGGCGTCTCCAGCTTCACCATCCAGTCCATCCTGGGCGGGGGCCCCT	Exon (HMX2-201/HMX2, exon 2 of 3)	28	32792993	32815512	22520	1	BUB3-201	6448	BUB3-201;HMX2-201	BUB3;HMX2	0;0	Exon	2	24	477857	ENSCAFG00000012700	mapped to different genes	28	32799434	32799448	15	*	15	5	1	1.388888889	0.333333333	1.85E-06	CpGisland	CanFam3.1	cg12464120	BUB3	BUB3_Exon
cg12525832	NA	-0.358361397	-0.01770048	NA	GreatDane.UMICH_Zoey_3.1.100	cg12525832	C15orf41	C15orf41_Exon	30	4245818	4245867	50	+	4245818	4245819	CGCAGTCAAATCATCAAATTTCCCTGTGTGTATATTAGAGTTTTGTAATG	Exon (C15orf41-201/C15orf41, exon 7 of 13)	30	4178728	4390786	212059	1	C15orf41-201	67090	C15orf41-201;C15orf41-202;C15orf41-203;C15orf41-204;C15orf41-205;C15orf41-206	C15orf41;C15orf41;C15orf41;C15orf41;C15orf41;C15orf41	0;0;0;0;0;0	Exon	4	50	NA	NA	mapped to different genes	NA	NA	NA	NA	NA	NA	NA	NA	NA	NA	NA	NA	CanFam3.1	cg12525832	C30H15orf41	C30H15orf41_Exon
cg12540775	NA	0.135862596	0.020153709	NA	GreatDane.UMICH_Zoey_3.1.100	cg12540775	MEIS2	MEIS2_threeUTR	30	4472704	4472753	50	+	4472752	4472753	AAGTGTCAACATCTGGTCAAAGTTCAGAAAGTCTTAAAATAGTTTTTGCG	3' UTR	30	4471631	4676650	205020	2	MEIS2-201	203897	MEIS2-201;MEIS2-202;MEIS2-203	MEIS2;MEIS2;MEIS2	0;0;0	threeUTR	6	116	612759	ENSCAFG00000008498	conserved gene and region	NA	NA	NA	NA	NA	NA	NA	NA	NA	NA	NA	NA	CanFam3.1	cg12540775	MEIS2	MEIS2_threeUTR
cg12596040	NA	0.975232597	0.118786391	NA	GreatDane.UMICH_Zoey_3.1.100	cg12596040	PAX7	PAX7_Intron	2	77282402	77282451	50	+	77282402	77282403	CGGGGGTTTGGTTACTTTATTTCTAAAGTTGTTTGTATTTCTAAAGTGGC	Intron (PAX7-201/PAX7, intron 4 of 8)	2	77200963	77297614	96652	2	PAX7-201	15163	PAX7-201	PAX7	0	Intron	25	26	487408	ENSCAFG00000015539	conserved gene and region	NA	NA	NA	NA	NA	NA	NA	NA	NA	NA	NA	NA	CanFam3.1	cg12596040	PAX7	PAX7_Intron
cg12597232	NA	-0.278824658	-0.023961081	NA	GreatDane.UMICH_Zoey_3.1.100	cg12597232	GRIN3A	GRIN3A_Exon	11	58066654	58066703	50	+	58066654	58066655	CGCCCAGGCCTGCCTCGATGGCCATCACTACTTCCAAAGACAGGTTGTAG	Promoter (<=1kb)	11	57918730	58067131	148402	2	GRIN3A-201	428	GRIN3A-201;GRIN3A-202	GRIN3A;GRIN3A	0;0	Exon	5	5	474789	ENSCAFG00000002617	conserved gene and region	NA	NA	NA	NA	NA	NA	NA	NA	NA	NA	NA	NA	CanFam3.1	cg12597232	GRIN3A	GRIN3A_Exon
cg12632056	NA	-1.107023923	-0.152855554	NA	GreatDane.UMICH_Zoey_3.1.100	cg12632056	PHF12	PHF12_Intron	9	42715391	42715440	50	-	42715391	42715392	CGCCCAAGGGCAATTTTAATTGTCTAACCCGGCCCGATTTCCTAAGAGGC	Intron (PHF12-202/PHF12, intron 1 of 13)	9	42673242	42717109	43868	2	PHF12-201	1669	PHF12-201;PHF12-202;PHF12-203	PHF12;PHF12;PHF12	0;0;0	Intron	4	27	491174	ENSCAFG00000018842	conserved gene and region	NA	NA	NA	NA	NA	NA	NA	NA	NA	NA	NA	NA	CanFam3.1	cg12632056	PHF12	PHF12_Intron
cg12644878	NA	0.703636681	0.086327263	NA	GreatDane.UMICH_Zoey_3.1.100	cg12644878	BRPF1	BRPF1_Exon	20	8248586	8248635	50	+	8248634	8248635	ACCCATTGGGGGGTCTTCTGTGGACTTATCACTGTCGCTGTCTGAGCTCG	Exon (BRPF1-201/BRPF1, exon 8 of 13)	20	8245630	8258195	12566	2	BRPF1-201	9560	BRPF1-201;BRPF1-202	BRPF1;BRPF1	0;0	Exon	15	15	484667	ENSCAFG00000005408	conserved gene but different region	NA	NA	NA	NA	NA	NA	NA	NA	NA	NA	NA	NA	CanFam3.1	cg12644878	BRPF1	BRPF1_Exon
cg19719141	NA	0.081753312	0.011021298	NA	GreatDane.UMICH_Zoey_3.1.100	cg19719141	MKNK1	MKNK1_Intron	15	13874847	13874896	50	+	13874895	13874896	GGCCACGCTTTATTAAATTCTCATAAACCTGTCAGGGGGGACAGGGCTCG	Intron (MKNK1-203/MKNK1, intron 12 of 12)	15	13819449	13880297	60849	1	MKNK1-203	55398	MKNK1-203	MKNK1	0	Intron	4	4	482509	ENSCAFG00000004205	mapped to different genes	NA	NA	NA	NA	NA	NA	NA	NA	NA	NA	NA	NA	CanFam3.1	cg19719141	KNCN	KNCN_Intergenic_downstream
cg12791206	NA	-0.623228268	-0.161579878	NA	GreatDane.UMICH_Zoey_3.1.100	cg12791206	FOSL2	FOSL2_Exon	17	22204295	22204344	50	+	22204343	22204344	GTACCAGGATTATCCCGGGAACTTTGACACCTCGTCCCGGGGCAGCAGCG	Promoter (<=1kb)	17	22204293	22224498	20206	1	FOSL2-201	2	FOSL2-201	FOSL2	0	Exon	5	8	608412	ENSCAFG00000005212	conserved gene and region	17	22204274	22204523	250	*	250	29	0.712	0.929487179	0.116	5.29E-21	CpGisland	CanFam3.1	cg12791206	FOSL2	FOSL2_Exon
cg12841266	NA	0.349373434	0.017892396	NA	GreatDane.UMICH_Zoey_3.1.100	cg12841266	LHFPL4	LHFPL4_Exon	20	8383164	8383213	50	-	8383164	8383165	CGCCTTCAAGGCGGCCGCCTTCTTCGTGCTGCTCTCCATGGTGCTGATCC	Promoter (<=1kb)	20	8382895	8411734	28840	1	LHFPL4-201	269	LHFPL4-201	LHFPL4	0	Exon	7	7	484669	ENSCAFG00000029592	conserved gene and region	20	8383098	8383189	92	*	92	12	0.706521739	1.076023392	0.130434783	1.46E-09	CpGisland	CanFam3.1	cg12841266	LHFPL4	LHFPL4_Exon
cg18473521.1	NA	0.025736293	0.00600509	NA	GreatDane.UMICH_Zoey_3.1.100	cg18473521.1	SMUG1	SMUG1_Intron	27	1230846	1230895	50	-	1230894	1230895	TTACCCATTCTCGCTCGTAAATCCAGTTCAATTGTGCTAACCCAGAGTCG	Intron (SMUG1-203/SMUG1, intron 2 of 2)	27	1110135	1250211	140077	1	SMUG1-203	120711	SMUG1-203;HOXC4-201	SMUG1;HOXC4	0;0	Intron	70	103	486497	ENSCAFG00000006603	mapped to different genes	NA	NA	NA	NA	NA	NA	NA	NA	NA	NA	NA	NA	CanFam3.1	cg18473521.1	HOXC4	HOXC4_Intron
cg13035951	NA	-0.031475407	-0.003738835	NA	GreatDane.UMICH_Zoey_3.1.100	cg13035951	TFAP2A	TFAP2A_Intron	35	10106633	10106682	50	-	10106681	10106682	GGGAAGAATGCCTGGAAATCGAGCGTGAAGCGGAGAGGCAACTCGCGCCG	Intron (TFAP2A-202/TFAP2A, intron 1 of 6)	35	10092000	10109568	17569	2	TFAP2A-202	2886	TFAP2A-201;TFAP2A-202;TFAP2A-203	TFAP2A;TFAP2A;TFAP2A	0;0;0	Intron	19	64	488213	ENSCAFG00000009658	mapped to different genes	35	10106652	10106821	170	*	170	24	0.7	1.275797373	0.141176471	9.95E-20	CpGisland	CanFam3.1	cg13035951	TFAP2A	TFAP2A_fiveUTR
cg13061698	NA	0.841414423	0.172304097	NA	GreatDane.UMICH_Zoey_3.1.100	cg13061698	SYNCRIP	SYNCRIP_Intron	12	45723168	45723217	50	-	45723216	45723217	TTGGTCTGGCGCCGCTTGGAATCTGGCTGGTTGTACCCATCAGCTTTGCG	Intron (SYNCRIP-201/SYNCRIP, intron 10 of 10)	12	45720816	45747351	26536	2	SYNCRIP-201	24134	SYNCRIP-201;SYNCRIP-202	SYNCRIP;SYNCRIP	0;0	Intron	3	8	474986	ENSCAFG00000003024	conserved gene but different region	NA	NA	NA	NA	NA	NA	NA	NA	NA	NA	NA	NA	CanFam3.1	cg13061698	SYNCRIP	SYNCRIP_Intron
cg13222741	NA	0.039406436	0.003978075	NA	GreatDane.UMICH_Zoey_3.1.100	cg13222741	LMO1	LMO1_Intergenic_upstream	21	32001819	32001868	50	-	32001819	32001820	CGGCTCCCCGTGACCTTATTCAATCTTGGGGCTGATCGGGAAATATATTG	Distal Intergenic	21	31870977	31911364	40388	2	LMO1-202	-90504	NA	NA	NA	Intergenic_upstream	41	64	610473	ENSCAFG00000006909	mapped to different genes	NA	NA	NA	NA	NA	NA	NA	NA	NA	NA	NA	NA	CanFam3.1	cg13222741	LMO1	LMO1_Intergenic_upstream
cg18533392	NA	-0.012845557	-0.001336207	NA	GreatDane.UMICH_Zoey_3.1.100	cg18533392	NSG2	NSG2_Intron	4	38794881	38794930	50	+	38794929	38794930	ATTACTCTGTAACTACATTGTAAGTACATGGCTGGCGCCATGCTAGTGCG	Intron (NSG2-202/NSG2, intron 8 of 8)	4	38739303	38854801	115499	2	NSG2-202	59871	NSG2-202;NSG2-203;NSG2-204;NSG2-205;NSG2-206	NSG2;NSG2;NSG2;NSG2;NSG2	0;0;0;0;0	Intron	3	13	612882	ENSCAFG00000030421	mapped to different genes	NA	NA	NA	NA	NA	NA	NA	NA	NA	NA	NA	NA	CanFam3.1	cg18533392	NSG2	NSG2_Intergenic_upstream
cg13241538	NA	-1.211826331	-0.093203349	NA	GreatDane.UMICH_Zoey_3.1.100	cg13241538	ARF6	ARF6_Exon	8	26279524	26279573	50	-	26279524	26279525	CGCCAGGAGCTGCACCGCATTATCAATGACCGGGAGATGAGGGACGCCAT	Promoter (<=1kb)	8	26279227	26279754	528	1	ARF6-201	297	ARF6-201	ARF6	0	Exon	8	8	490679	ENSCAFG00000024150	conserved gene and region	8	26279370	26279587	218	*	218	22	0.600917431	1.118470149	0.100917431	1.16E-14	CpGisland	CanFam3.1	cg13241538	ARF6	ARF6_Exon
cg13264741	NA	-0.195770256	-0.005445114	NA	GreatDane.UMICH_Zoey_3.1.100	cg13264741	GRIN2B	GRIN2B_Intron	27	32670913	32670962	50	-	32670961	32670962	CTTTTCTGAATTATTTATAGACCGGTACCAGCTGTTTTCAATTCCTCTCG	Intron (GRIN2B-201/GRIN2B, intron 1 of 13)	27	32669912	33078144	408233	1	GRIN2B-201	1001	GRIN2B-201	GRIN2B	0	Intron	1	6	494009	ENSCAFG00000013148	conserved gene and region	NA	NA	NA	NA	NA	NA	NA	NA	NA	NA	NA	NA	CanFam3.1	cg13264741	GRIN2B	GRIN2B_Promoter
cg13326443	NA	0.029356668	0.002858935	NA	GreatDane.UMICH_Zoey_3.1.100	cg13326443	KCNA1	KCNA1_Exon	27	40179333	40179382	50	-	40179333	40179334	CGATGGCACACAAGGAGCCCACGATCTTGCCTCCAATTGTCACAGGGTAC	Exon (KCNA1-201/KCNA1, exon 1 of 1)	27	40179028	40180515	1488	2	KCNA1-201	1133	KCNA1-201	KCNA1	0	Exon	9	12	486732	ENSCAFG00000015289	conserved gene and region	NA	NA	NA	NA	NA	NA	NA	NA	NA	NA	NA	NA	CanFam3.1	cg13326443	KCNA1	KCNA1_Exon
cg13329717	NA	-1.965813489	-0.235643866	NA	GreatDane.UMICH_Zoey_3.1.100	cg13329717	WAC	WAC_Exon	2	15274491	15274540	50	+	15274539	15274540	CCGAAACGAAAAGACAATTTACCCATCACTGAGTCTCTGCTGTTTCCTCG	Promoter (<=1kb)	2	15193175	15275365	82191	2	WAC-201	825	WAC-201;WAC-202	WAC;WAC	0;0	Exon	2	8	100855931	ENSCAFG00000003936	mapped to different genes	2	15274539	15275986	1448	*	1448	219	0.777624309	1.000766878	0.151243094	1.22E-183	CpGisland	CanFam3.1	cg13329717	BAMBI	BAMBI_fiveUTR
cg13366440	NA	-1.065501694	-0.1233129	NA	GreatDane.UMICH_Zoey_3.1.100	cg13366440	SHISAL2B	SHISAL2B_Exon	2	48135877	48135926	50	-	48135877	48135878	CGGGCAGCTACTTCCCCTACAAGCACAGCTACATGTGGAGCCTCAGGTGG	Promoter (<=1kb)	2	48135732	48151099	15368	1	SHISAL2B-201	145	SHISAL2B-201	SHISAL2B	0	Exon	2	2	100688430	ENSCAFG00000007294	conserved gene and region	2	48135430	48135984	555	*	555	61	0.756756757	0.774023183	0.10990991	5.48E-42	CpGisland	CanFam3.1	cg13366440	SHISAL2B	SHISAL2B_Exon
cg13436384	NA	-2.306305073	-0.382744518	NA	GreatDane.UMICH_Zoey_3.1.100	cg13436384	RORA	RORA_Exon	30	25446318	25446367	50	-	25446318	25446319	CGATCAATCAAACAGTTCTTCTGACGAGGACAGGAGTAGGTGGCATTGCT	Exon (RORA-203/RORA, exon 3 of 10)	30	25430157	26136066	705910	2	RORA-201	689699	RORA-201;RORA-202;RORA-203	RORA;RORA;RORA	0;0;0	Exon	5	24	478328	ENSCAFG00000016700	mapped to different genes	NA	NA	NA	NA	NA	NA	NA	NA	NA	NA	NA	NA	CanFam3.1	cg13436384	RORA	RORA_Exon
cg18797081	NA	0.259322264	0.030974913	NA	GreatDane.UMICH_Zoey_3.1.100	cg18797081	ERI3	ERI3_Intron	15	15942474	15942523	50	+	15942522	15942523	ATGCTGTTGAGAGTATTGAACCATTGATCTGTCATCTCCAGCTGTTCCCG	Intron (ERI3-201/ERI3, intron 6 of 9)	15	15901916	16029641	127726	1	ERI3-201	40558	ERI3-201;ERI3-202	ERI3;ERI3	0;0	Intron	88	97	475384	ENSCAFG00000004807	conserved gene and region	NA	NA	NA	NA	NA	NA	NA	NA	NA	NA	NA	NA	CanFam3.1	cg18797081	ERI3	ERI3_Intron
cg13499073	NA	2.014919324	0.266316042	NA	GreatDane.UMICH_Zoey_3.1.100	cg13499073	BCL11A	BCL11A_Intron	10	61391799	61391848	50	+	61391847	61391848	GGTTCAAGTTCGCTGAGCTTTCTTGATCTTGTTCTGCCTCCTAGCGACCG	Intron (BCL11A-202/BCL11A, intron 1 of 4)	10	61295480	61394699	99220	2	BCL11A-201	2851	BCL11A-201;BCL11A-202;BCL11A-203;BCL11A-204;BCL11A-205;BCL11A-206;BCL11A-207	BCL11A;BCL11A;BCL11A;BCL11A;BCL11A;BCL11A;BCL11A	0;0;0;0;0;0;0	Intron	34	201	481381	ENSCAFG00000002955	conserved gene and region	NA	NA	NA	NA	NA	NA	NA	NA	NA	NA	NA	NA	CanFam3.1	cg13499073	BCL11A	BCL11A_Intron
cg13588645	NA	-1.872207267	-0.326740251	NA	GreatDane.UMICH_Zoey_3.1.100	cg13588645	ZRANB3	ZRANB3_Promoter	19	38390767	38390816	50	-	38390815	38390816	CTGCCGCTGGAGCCGGTGTCCGGGCTGGTGATGGGGTTAATTCCCTTTCG	Promoter (<=1kb)	19	38091461	38389888	298428	2	ZRANB3-201	-928	ZRANB3-201;ZRANB3-202;ZRANB3-203	ZRANB3;ZRANB3;ZRANB3	-879;-879;-879	Promoter	1	1	476128	ENSCAFG00000005054	mapped to different genes	NA	NA	NA	NA	NA	NA	NA	NA	NA	NA	NA	NA	CanFam3.1	cg13588645	ZRANB3	ZRANB3_Promoter
cg13621099	NA	0.032104505	0.003050377	NA	GreatDane.UMICH_Zoey_3.1.100	cg13621099	ACBD6	ACBD6_Intron	7	13596684	13596733	50	-	13596684	13596685	CGCCTTGTCATTCCTGAGGTTCTCATGGGCACTGGAAGAGGAAAAGCTCA	Intron (ACBD6-201/ACBD6, intron 4 of 7)	7	13474770	13681914	207145	2	ACBD6-201	85181	ACBD6-201;ACBD6-202;ACBD6-203;ACBD6-204;ACBD6-205	ACBD6;ACBD6;ACBD6;ACBD6;ACBD6	0;0;0;0;0	Intron	6	6	480029	ENSCAFG00000012761	conserved gene and region	NA	NA	NA	NA	NA	NA	NA	NA	NA	NA	NA	NA	CanFam3.1	cg13621099	ACBD6	ACBD6_Intron
cg13647620	NA	0.047750835	0.004272523	NA	GreatDane.UMICH_Zoey_3.1.100	cg13647620	IFNGR1	IFNGR1_Intron	1	29817156	29817205	50	-	29817156	29817157	CGAGGATAATTAAGTGGTGAATAAGGGTCAATGTGGACAAATAAATCAAA	Intron (NA, intron 1 of 1)	1	29693447	29715469	22023	2	IFNGR1-201	-101736	NA	NA	NA	Intron	1	3	100856077	ENSCAFG00000000260	conserved gene but different region	NA	NA	NA	NA	NA	NA	NA	NA	NA	NA	NA	NA	CanFam3.1	cg13647620	IFNGR1	IFNGR1_Intergenic_upstream
cg13656236	NA	-0.418655277	-0.051805369	NA	GreatDane.UMICH_Zoey_3.1.100	cg13656236	NKX2-2	NKX2-2_Intron	24	1932442	1932491	50	-	1932490	1932491	CCAAACAGTTAGGACACATTGAAAGAGAGCGTCAATCATGTATTATTTCG	Intron (NKX2-2-201/NKX2-2, intron 1 of 3)	24	1926423	1937486	11064	1	NKX2-2-201	6019	NKX2-2-201	NKX2-2	0	Intron	17	30	485744	ENSCAFG00000005173	conserved gene but different region	24	1932458	1932646	189	*	189	16	0.523809524	1.234285714	0.084656085	1.34E-09	CpGisland	CanFam3.1	cg13656236	NKX2-2	NKX2-2_Intron
cg13669200	NA	-1.071784348	-0.128143685	NA	GreatDane.UMICH_Zoey_3.1.100	cg13669200	FOXP4	FOXP4_Exon	12	10295649	10295698	50	+	10295697	10295698	CAGGCAGCTGACCCTGAATGAGATCTATAACTGGTTCACCAGGATGTTCG	Exon (FOXP4-201/FOXP4, exon 13 of 17)	12	10249864	10302255	52392	1	FOXP4-201	45785	FOXP4-201	FOXP4	0	Exon	1	52	481793	ENSCAFG00000001596	conserved gene and region	NA	NA	NA	NA	NA	NA	NA	NA	NA	NA	NA	NA	CanFam3.1	cg13669200	FOXP4	FOXP4_Exon
cg13673047	NA	-3.035277876	-0.375002221	NA	GreatDane.UMICH_Zoey_3.1.100	cg13673047	EGR3	EGR3_Promoter	25	34747433	34747482	50	+	34747433	34747434	CGTCACGGAGCTTTCCCGGGGCTCAGATAAATAGGCTGGTGGAGTTCCCT	Promoter (<=1kb)	25	34747996	34750479	2484	1	EGR3-201	-514	EGR3-201	EGR3	0	Promoter	12	28	486121	ENSCAFG00000009272	conserved gene and region	NA	NA	NA	NA	NA	NA	NA	NA	NA	NA	NA	NA	CanFam3.1	cg13673047	EGR3	EGR3_Exon
cg21149585	NA	0.249329046	0.034004719	NA	GreatDane.UMICH_Zoey_3.1.100	cg21149585	VRK1	VRK1_Exon	8	65471744	65471793	50	-	65471792	65471793	GGGAGTGACCTTCAGAAAATATATGAAGCAAATGCCAAAAGGTTTTCTCG	Exon (VRK1-201/VRK1, exon 6 of 14)	8	65374811	65496861	122051	1	VRK1-201	96933	VRK1-201;VRK1-202;VRK1-203;VRK1-204;VRK1-205	VRK1;VRK1;VRK1;VRK1;VRK1	0;0;0;0;0	Exon	1	65	490848	ENSCAFG00000017802	conserved gene and region	NA	NA	NA	NA	NA	NA	NA	NA	NA	NA	NA	NA	CanFam3.1	cg21149585	VRK1	VRK1_Exon
cg13848598	NA	0.540626547	0.055637423	NA	GreatDane.UMICH_Zoey_3.1.100	cg13848598	ADRB1	ADRB1_Exon	28	24997916	24997965	50	+	24997916	24997917	CGTAGTCTCCTTCTACGTGCCCCTGTGCATCATGGCCTTCGTGTACCTGC	Promoter (<=1kb)	28	24997230	24998684	1455	1	ADRB1-201	686	ADRB1-201	ADRB1	0	Exon	2	2	493972	ENSCAFG00000011219	conserved gene and region	28	24997827	24998228	402	*	402	68	0.76119403	1.184145549	0.169154229	1.51E-61	CpGisland	CanFam3.1	cg13848598	ADRB1	ADRB1_Exon
cg14044498	NA	-0.007074104	-0.004637624	NA	GreatDane.UMICH_Zoey_3.1.100	cg14044498	MMP2	MMP2_Exon	2	57892935	57892984	50	+	57892983	57892984	ACATACATCTTAAGCTCCTCAAGGCCAGAAATGAGGCTTCATTCACGTCG	Exon (NA, exon 2 of 2)	2	57845205	57870679	25475	2	MMP2-203	-22256	NA	NA	NA	Exon	4	4	403733	ENSCAFG00000009421	mapped to different genes	NA	NA	NA	NA	NA	NA	NA	NA	NA	NA	NA	NA	CanFam3.1	cg14044498	MMP2	MMP2_Exon
cg14056866	NA	-0.093204643	-0.010911439	NA	GreatDane.UMICH_Zoey_3.1.100	cg14056866	POLG	POLG_Promoter	3	52314142	52314191	50	+	52314190	52314191	TAAGGCGTCTGACTTCGGATCAGAAGATTGCAGGTTCGAGTCCTGCCGCG	Promoter (<=1kb)	3	52297304	52313164	15861	2	POLG-204	-978	POLG-201;POLG-202;POLG-203;POLG-204;POLG-205	POLG;POLG;POLG;POLG;POLG	0;0;0;0;0	Promoter	2	18	100856383	ENSCAFG00000011760	conserved gene but different region	3	52314069	52314195	127	*	127	14	0.606299213	1.24684432	0.11023622	4.88E-10	CpGisland	CanFam3.1	cg14056866	POLG	POLG_Intron
cg14322760	NA	0.180448634	0.024161134	NA	GreatDane.UMICH_Zoey_3.1.100	cg14322760	SMC4	SMC4_Exon	34	26444965	26445014	50	+	26444965	26444966	CGCTTTTCCTGTATTATCGGGCCAAATGGCAGTGGCAAATCCAATGTTAT	Exon (SMC4-201/SMC4, exon 4 of 24)	34	26442487	26481068	38582	1	SMC4-201	2478	SMC4-201;SMC4-202	SMC4;SMC4	0;0	Exon	2	4	478679	ENSCAFG00000014295	mapped to different genes	NA	NA	NA	NA	NA	NA	NA	NA	NA	NA	NA	NA	CanFam3.1	cg14322760	SMC4	SMC4_Exon
cg14361875	NA	-0.050227562	-0.003842298	NA	GreatDane.UMICH_Zoey_3.1.100	cg14361875	C1D	C1D_Intergenic_downstream	10	67721706	67721755	50	+	67721754	67721755	CATATAAGGGCTTTTGATACACATGACTTACTTGGATGACAAGGGGCTCG	Distal Intergenic	10	67816950	67882881	65932	2	C1D-201	161126	NA	NA	NA	Intergenic_downstream	8	9	612549	ENSCAFG00000030099	mapped to different genes	NA	NA	NA	NA	NA	NA	NA	NA	NA	NA	NA	NA	CanFam3.1	cg14361875	C1D	C1D_Intergenic_downstream
cg14403768	NA	-0.331544643	-0.024856282	NA	GreatDane.UMICH_Zoey_3.1.100	cg14403768	ZIC1	ZIC1_Exon	23	42752093	42752142	50	+	42752093	42752094	CGAGGGCAAGCCCTTCAAAGCCAAATACAAACTGGTTAACCACATCCGCG	Promoter (<=1kb)	23	42751260	42762910	11651	1	ZIC1-201	833	ZIC4-201;ZIC1-201;ZIC1-202	ZIC4;ZIC1;ZIC1	0;0;0	Exon	3	13	NA	NA	mapped to different genes	NA	NA	NA	NA	NA	NA	NA	NA	NA	NA	NA	NA	CanFam3.1	cg14403768	ZIC2	ZIC2_Exon
cg14441435	NA	-0.058862583	-0.013603545	NA	GreatDane.UMICH_Zoey_3.1.100	cg14441435	KCNG1	KCNG1_Exon	24	37266724	37266773	50	-	37266772	37266773	ACCAGTAGCAGGCAGGGATGCTGGTGAACTCGGGGCTGTCGGCCATCTCG	Exon (KCNG1-201/KCNG1, exon 3 of 3)	24	37266428	37283758	17331	2	KCNG1-201	16985	KCNG1-201	KCNG1	0	Exon	2	2	485929	ENSCAFG00000011572	conserved gene and region	24	37266718	37266946	229	*	229	24	0.698689956	0.875298614	0.104803493	2.37E-16	CpGisland	CanFam3.1	cg14441435	KCNG1	KCNG1_Exon
cg14456595	NA	-0.05619877	-0.00867328	NA	GreatDane.UMICH_Zoey_3.1.100	cg14456595	BARHL2	BARHL2_Intergenic_downstream	6	58188214	58188263	50	-	58188214	58188215	CGGGAGCTTGTTAAATGTTCCTCATTATACATTTCTGGTCTGTTTCATCA	Distal Intergenic	6	58029115	58035563	6449	1	BARHL2-201	159148	NA	NA	NA	Intergenic_downstream	8	60	611092	ENSCAFG00000020194	mapped to different genes	NA	NA	NA	NA	NA	NA	NA	NA	NA	NA	NA	NA	CanFam3.1	cg14456595	BARHL2	BARHL2_Intron
cg14475241	NA	0.009497117	0.000897192	NA	GreatDane.UMICH_Zoey_3.1.100	cg14475241	EDNRB	EDNRB_Intergenic_upstream	22	31696028	31696077	50	-	31696076	31696077	ATGAATTTCACCACCAAAAACACAACAACTTCTCCAATCATAAAATACCG	Distal Intergenic	22	31395098	31416398	21301	2	EDNRB-201	-279679	NA	NA	NA	Intergenic_upstream	4	4	403862	ENSCAFG00000005187	mapped to different genes	NA	NA	NA	NA	NA	NA	NA	NA	NA	NA	NA	NA	CanFam3.1	cg14475241	EDNRB	EDNRB_Intergenic_upstream
cg14503550	NA	0.02599006	0.010159654	NA	GreatDane.UMICH_Zoey_3.1.100	cg14503550	HOXA13	HOXA13_Exon	14	40426882	40426931	50	-	40426930	40426931	TCCAGAGGTGGGGAGGCTGCGCCTGCTCTTTGGGGCAGTACATTTGGCCG	Promoter (<=1kb)	14	40424668	40427929	3262	2	HOXA13-201	998	HOXA13-201	HOXA13	0	Exon	7	12	482375	ENSCAFG00000002970	mapped to different genes	NA	NA	NA	NA	NA	NA	NA	NA	NA	NA	NA	NA	CanFam3.1	cg14503550	HOXA13	HOXA13_Exon
cg14523578	NA	0.890224528	0.111783489	NA	GreatDane.UMICH_Zoey_3.1.100	cg14523578	ELAVL2	ELAVL2_Promoter	11	42258677	42258726	50	+	42258725	42258726	GTTTTTTCAAAAAGACGATGTCTTTCTCCTTGTTGCTTTTTAGTAGGTCG	Promoter (<=1kb)	11	42118351	42258467	140117	2	ELAVL2-202	-210	ELAVL2-201;ELAVL2-202	ELAVL2;ELAVL2	0;0	Promoter	9	40	481565	ENSCAFG00000001688	conserved gene but different region	NA	NA	NA	NA	NA	NA	NA	NA	NA	NA	NA	NA	CanFam3.1	cg14523578	ELAVL2	ELAVL2_Intron
cg14550108	NA	0.022204199	0.001917181	NA	GreatDane.UMICH_Zoey_3.1.100	cg14550108	NR4A2	NR4A2_Intergenic_downstream	36	2504787	2504836	50	+	2504787	2504788	CGTGTGGTTTAGAAAAATTCATTTATATAGCCGTTTGCCATGTCATGATG	Distal Intergenic	36	2663945	2670502	6558	2	NR4A2-201	165666	NA	NA	NA	Intergenic_downstream	43	87	478754	ENSCAFG00000009209	mapped to different genes	NA	NA	NA	NA	NA	NA	NA	NA	NA	NA	NA	NA	CanFam3.1	cg14550108	NR4A2	NR4A2_Intergenic_downstream
cg14738500	NA	1.545908291	0.197977826	NA	GreatDane.UMICH_Zoey_3.1.100	cg14738500	GFI1	GFI1_Promoter	6	56528934	56528983	50	+	56528934	56528935	CGAAGGGAAATGAGCAAACCTCTCGGATTGGGTGTCAAGGTATTTTCAGC	Promoter (2-3kb)	6	56531815	56540949	9135	1	GFI1-201	-2832	GFI1-201	GFI1	-2832	Promoter	1	1	490156	ENSCAFG00000020155	mapped to different genes	NA	NA	NA	NA	NA	NA	NA	NA	NA	NA	NA	NA	CanFam3.1	cg14738500	GFI1	GFI1_Intron
cg27311945	NA	0.047009895	0.004094465	NA	GreatDane.UMICH_Zoey_3.1.100	cg27311945	gene:ENSCAFG00040024068	gene:ENSCAFG00040024068_Intergenic_upstream	3	44007491	44007540	50	-	44007539	44007540	TACCATTTCTTTCCCATTTTTTGGCCAGAAGGTCATGTGCAAATTGAACG	Distal Intergenic	3	44499247	44499465	219	1	transcript:ENSCAFT00040044860	-491756	NA	NA	NA	Intergenic_upstream	62	126	NA	NA	mapped to different genes	NA	NA	NA	NA	NA	NA	NA	NA	NA	NA	NA	NA	CanFam3.1	cg27311945	NR2F2	NR2F2_Intron
cg14838851	NA	-0.03897287	-0.00330385	NA	GreatDane.UMICH_Zoey_3.1.100	cg14838851	PLEKHG1	PLEKHG1_Intron	1	41350450	41350499	50	+	41350498	41350499	GTTGACATGATGACTCCTTTTCTCTTTCTTGTTTATCTGGGCACAGGACG	Intron (PLEKHG1-201/PLEKHG1, intron 16 of 16)	1	41133468	41355176	221709	1	PLEKHG1-201	216982	PLEKHG1-201;PLEKHG1-202;PLEKHG1-203;PLEKHG1-204;PLEKHG1-205	PLEKHG1;PLEKHG1;PLEKHG1;PLEKHG1;PLEKHG1	0;0;0;0;0	Intron	1	1	484035	ENSCAFG00000000405	conserved gene and region	NA	NA	NA	NA	NA	NA	NA	NA	NA	NA	NA	NA	CanFam3.1	cg14838851	PLEKHG1	PLEKHG1_Intron
cg14956305	NA	-0.04410052	-0.004627271	NA	GreatDane.UMICH_Zoey_3.1.100	cg14956305	ZSWIM8	ZSWIM8_Exon	4	24401351	24401400	50	+	24401399	24401400	CAGATGGTCCCTCCTAAAGGGGCCTACAACGTGGCTGTGATGTTTGACCG	Exon (ZSWIM8-201/ZSWIM8, exon 4 of 27)	4	24398303	24412438	14136	1	ZSWIM8-201	3048	ZSWIM8-201;ZSWIM8-202	ZSWIM8;ZSWIM8	0;0	Exon	13	20	100856202	ENSCAFG00000014971	conserved gene and region	NA	NA	NA	NA	NA	NA	NA	NA	NA	NA	NA	NA	CanFam3.1	cg14956305	ZSWIM8	ZSWIM8_Exon
cg14956645	NA	0.063189019	0.008694599	NA	GreatDane.UMICH_Zoey_3.1.100	cg14956645	HOXC11	HOXC11_Promoter	27	1309872	1309921	50	+	1309872	1309873	CGAGTCGTTGGGAGAGAGGGCTTTGTAGGTTATAATAAAATCCTTTGAAT	Promoter (<=1kb)	27	1308736	1310729	1994	2	HOXC11-201	808	HOXC11-201	HOXC11	0	Promoter	14	23	100688428	ENSCAFG00000025599	mapped to different genes	NA	NA	NA	NA	NA	NA	NA	NA	NA	NA	NA	NA	CanFam3.1	cg14956645	HOXC11	HOXC11_Promoter
cg15091323	NA	0.297578857	0.002727031	NA	GreatDane.UMICH_Zoey_3.1.100	cg15091323	BCL11A	BCL11A_Promoter	10	61394752	61394801	50	+	61394752	61394753	CGGGAGAGCCGGGTTAGAAAGAAGGAGACTCCAGAGAAAATATCTTCATC	Promoter (<=1kb)	10	61383276	61394699	11424	2	BCL11A-207	-53	BCL11A-201;BCL11A-202;BCL11A-203;BCL11A-206;BCL11A-207	BCL11A;BCL11A;BCL11A;BCL11A;BCL11A	0;0;0;0;0	Promoter	20	201	481381	ENSCAFG00000002955	conserved gene but different region	10	61394673	61394762	90	*	90	19	0.822222222	1.395918367	0.211111111	9.14E-20	CpGisland	CanFam3.1	cg15091323	BCL11A	BCL11A_Promoter
cg15112775	NA	-0.353307609	-0.048513495	NA	GreatDane.UMICH_Zoey_3.1.100	cg15112775	KCNIP2	KCNIP2_Exon	28	14428890	14428939	50	+	14428938	14428939	CACATGAGAGGCACTTGCTTTCACTGACTGAGGGCAGGGCTTGGGGCCCG	Exon (KCNIP2-201/KCNIP2, exon 2 of 10)	28	14424193	14442591	18399	2	KCNIP2-201	13652	KCNIP2-201;KCNIP2-202;KCNIP2-203;KCNIP2-204;KCNIP2-205	KCNIP2;KCNIP2;KCNIP2;KCNIP2;KCNIP2	0;0;0;0;0	Exon	1	1	403598	ENSCAFG00000009952	conserved gene and region	NA	NA	NA	NA	NA	NA	NA	NA	NA	NA	NA	NA	CanFam3.1	cg15112775	KCNIP2	KCNIP2_Exon
cg15129763	NA	-0.072881967	-0.010276957	NA	GreatDane.UMICH_Zoey_3.1.100	cg15129763	TBCA	TBCA_Intergenic_upstream	3	28729152	28729201	50	+	28729200	28729201	CAAAATACCCTAAATTATGACCTTTCTAAAACCTATCAGAAGGGCGAGCG	Distal Intergenic	3	28807730	28882913	75184	1	TBCA-201	-78529	NA	NA	NA	Intergenic_upstream	70	79	479173	NA	mapped to different genes	NA	NA	NA	NA	NA	NA	NA	NA	NA	NA	NA	NA	CanFam3.1	cg15129763	TBCA	TBCA_Intergenic_upstream
cg15155511	NA	0.001756584	0.0020803	NA	GreatDane.UMICH_Zoey_3.1.100	cg15155511	DIAPH3	DIAPH3_Intron	22	15555003	15555052	50	+	15555003	15555004	CGCAACCACCTGGAGAACAAAATCCATCTGTCTGACTGAATCTAGTTGAA	Intron (DIAPH3-202/DIAPH3, intron 27 of 27)	22	15508090	16015798	507709	2	DIAPH3-201	460746	DIAPH3-201;DIAPH3-202;DIAPH3-203;DIAPH3-204	DIAPH3;DIAPH3;DIAPH3;DIAPH3	0;0;0;0	Intron	5	14	485474	ENSCAFG00000004902	conserved gene and region	NA	NA	NA	NA	NA	NA	NA	NA	NA	NA	NA	NA	CanFam3.1	cg15155511	DIAPH3	DIAPH3_Intron
cg15249459	NA	-0.099198219	-0.015343559	NA	GreatDane.UMICH_Zoey_3.1.100	cg15249459	CLPB	CLPB_Intron	21	25811822	25811871	50	-	25811870	25811871	CACTGACAGAAACATATTTCCCCAATGAGTGACCTTCCACAGCTGTAGCG	Intron (CLPB-201/CLPB, intron 6 of 16)	21	25711515	25853399	141885	1	CLPB-201	100307	CLPB-201;CLPB-202;CLPB-203	CLPB;CLPB;CLPB	0;0;0	Intron	20	20	476815	ENSCAFG00000005720	conserved gene and region	NA	NA	NA	NA	NA	NA	NA	NA	NA	NA	NA	NA	CanFam3.1	cg15249459	CLPB	CLPB_Intron
cg15253243	NA	2.38484475	0.214322876	NA	GreatDane.UMICH_Zoey_3.1.100	cg15253243	OBSL1	OBSL1_fiveUTR	37	25972184	25972233	50	-	25972232	25972233	GAGTGACGTCAGGAGCAGAGGCCGGAGCTGTCCATCAGCACCAAAGGCCG	5' UTR	37	25970371	25998779	28409	2	OBSL1-203	26546	OBSL1-201;OBSL1-202;OBSL1-203;OBSL1-204;TMEM198-201	OBSL1;OBSL1;OBSL1;OBSL1;TMEM198	0;-420;0;0;0	fiveUTR	1	2	102156937	ENSCAFG00000015641	mapped to different genes	37	25972057	25972651	595	*	595	81	0.816806723	0.819740445	0.136134454	5.78E-64	CpGisland	CanFam3.1	cg15253243	TMEM198	TMEM198_fiveUTR
cg15396498	NA	0.127476574	0.018546171	NA	GreatDane.UMICH_Zoey_3.1.100	cg15396498	ARAP3	ARAP3_Intergenic_upstream	2	34233058	34233107	50	-	34233058	34233059	CGCAGGTAATTATGTCTCTTTTAAGCCGCTAACAGGATTGGCCATTTGAT	Distal Intergenic	2	34143557	34168362	24806	2	ARAP3-205	-64745	NA	NA	NA	Intergenic_upstream	8	11	487188	ENSCAFG00000006214	conserved gene but different region	NA	NA	NA	NA	NA	NA	NA	NA	NA	NA	NA	NA	CanFam3.1	cg15396498	ARAP3	ARAP3_Intergenic_upstream
cg22235058	NA	-0.070996344	-0.008189388	NA	GreatDane.UMICH_Zoey_3.1.100	cg22235058	SHANK2	SHANK2_fiveUTR	18	47754048	47754097	50	-	47754048	47754049	CGGACCGCTGCCAAAGTCAGAGGGAAAATGAAGTCTTTGTTAAATGCCTT	5' UTR	18	47554109	48033226	479118	1	SHANK2-201	199939	SHANK2-201;SHANK2-202;SHANK2-204;SHANK2-203	SHANK2;SHANK2;SHANK2;SHANK2	0;0;0;0	fiveUTR	3	5	483677	NA	mapped to different genes	NA	NA	NA	NA	NA	NA	NA	NA	NA	NA	NA	NA	CanFam3.1	cg22235058	SHANK2	SHANK2_Promoter
cg26148010	NA	0.496549487	0.079023395	NA	GreatDane.UMICH_Zoey_3.1.100	cg26148010	VRK1	VRK1_Intergenic_downstream	8	66441058	66441107	50	+	66441106	66441107	TCGCTTCGCTCTCGTAGGTTTGCAAACAAATTCCACAGCACATTCAACCG	Distal Intergenic	8	65454383	65555276	100894	1	VRK1-203	986675	NA	NA	NA	Intergenic_downstream	48	65	490848	ENSCAFG00000017802	mapped to different genes	NA	NA	NA	NA	NA	NA	NA	NA	NA	NA	NA	NA	CanFam3.1	cg26148010	VRK1	VRK1_Intergenic_downstream
cg15578619	NA	0.129901873	0.015956066	NA	GreatDane.UMICH_Zoey_3.1.100	cg15578619	MRM1	MRM1_Intergenic_downstream	9	36152881	36152930	50	-	36152881	36152882	CGCCCTGGGGAAAAGTGACTCCTCATACATATTACTTTAGCCTAATGGCC	Distal Intergenic	9	36066888	36070183	3296	1	MRM1-201	86042	NA	NA	NA	Intergenic_downstream	40	40	610311	ENSCAFG00000017849	conserved gene and region	NA	NA	NA	NA	NA	NA	NA	NA	NA	NA	NA	NA	CanFam3.1	cg15578619	MRM1	MRM1_Intergenic_downstream
cg22479660	NA	0.195569739	0.025998212	NA	GreatDane.UMICH_Zoey_3.1.100	cg22479660	NKX6-1	NKX6-1_Intergenic_downstream	32	8288515	8288564	50	+	8288515	8288516	CGGCTAATGCATTTTCCAATGTGTGAGGCAGATTATTAATGCGCTCCAGT	Distal Intergenic	32	8357250	8362989	5740	2	NKX6-1-201	74425	NA	NA	NA	Intergenic_downstream	12	17	487838	ENSCAFG00000009157	conserved gene and region	NA	NA	NA	NA	NA	NA	NA	NA	NA	NA	NA	NA	CanFam3.1	cg22479660	NKX6-1	NKX6-1_Intergenic_downstream
cg22515205	NA	-0.248383793	-0.029859747	NA	GreatDane.UMICH_Zoey_3.1.100	cg22515205	AKTIP	AKTIP_Intergenic_upstream	2	59585539	59585588	50	-	59585539	59585540	CGTGACAAACAGGTTGGGGTTTTGATCATTAATCCTGCTAAAGCAATATT	Distal Intergenic	2	59619699	59628717	9019	1	AKTIP-201	-34160	NA	NA	NA	Intergenic_upstream	8	8	478126	ENSCAFG00000009500	conserved gene but different region	NA	NA	NA	NA	NA	NA	NA	NA	NA	NA	NA	NA	CanFam3.1	cg22515205	AKTIP	AKTIP_Intergenic_upstream
cg15632198	NA	-0.045588619	-0.019600699	NA	GreatDane.UMICH_Zoey_3.1.100	cg15632198	DBX1	DBX1_Intergenic_upstream	21	42408365	42408414	50	+	42408365	42408366	CGCATTACACTCTCCAAATGGTGCGGTTTTGCATTTGAATGTCTGAATTA	Distal Intergenic	21	42332101	42336439	4339	2	DBX1-201	-71926	NA	NA	NA	Intergenic_upstream	4	19	485412	ENSCAFG00000009813	conserved gene and region	NA	NA	NA	NA	NA	NA	NA	NA	NA	NA	NA	NA	CanFam3.1	cg15632198	DBX1	DBX1_Intron
cg22599383	NA	0.349691774	0.025879354	NA	GreatDane.UMICH_Zoey_3.1.100	cg22599383	HADHA	HADHA_fiveUTR	17	20190662	20190711	50	+	20190662	20190663	CGCTCCTCCCAATGGCGAAGAAGACGTACGACCTGCTTTTCAAGCTGCTC	5' UTR	17	20130927	20364928	234002	2	HADHA-201	174217	HADHA-201;RAB10-201	HADHA;RAB10	0;0	fiveUTR	2	3	100856745	ENSCAFG00000004267	mapped to different genes	17	20190411	20190691	281	*	281	41	0.725978648	1.108321308	0.145907473	4.30E-34	CpGisland	CanFam3.1	cg22599383	RAB10	RAB10_fiveUTR
cg22669570	NA	0.320427784	0.035772746	NA	GreatDane.UMICH_Zoey_3.1.100	cg22669570	CDH7	CDH7_Exon	1	11654955	11655004	50	-	11655003	11655004	GAATATCCCCAGTGTTCTCATCAATAATGAAAATGGAACTTGCCCCTTCG	Exon (CDH7-204/CDH7, exon 2 of 11)	1	11589102	11693184	104083	2	CDH7-204	38180	CDH7-204;CDH7-201;CDH7-202;CDH7-203	CDH7;CDH7;CDH7;CDH7	0;0;0;0	Exon	1	1	483949	ENSCAFG00000000056	conserved gene and region	NA	NA	NA	NA	NA	NA	NA	NA	NA	NA	NA	NA	CanFam3.1	cg22669570	CDH7	CDH7_Exon
cg21225398	NA	0.138776492	0.031771049	NA	GreatDane.UMICH_Zoey_3.1.100	cg21225398	GPHN	GPHN_Exon	8	40972859	40972908	50	+	40972859	40972860	CGGCCATGACATTAAAAGAGGGGAATGTGTTTTGGCCAAAGGAACCCACA	Exon (GPHN-202/GPHN, exon 18 of 25)	8	40427154	41049207	622054	1	GPHN-208	545705	GPHN-208;GPHN-202;GPHN-203;GPHN-204;GPHN-205;GPHN-206;GPHN-207	GPHN;GPHN;GPHN;GPHN;GPHN;GPHN;GPHN	0;0;0;0;0;0;0	Exon	9	12	490739	ENSCAFG00000016305	conserved gene and region	NA	NA	NA	NA	NA	NA	NA	NA	NA	NA	NA	NA	CanFam3.1	cg21225398	GPHN	GPHN_Exon
cg15809488	NA	-0.849565947	-0.032093732	NA	GreatDane.UMICH_Zoey_3.1.100	cg15809488	RARB	RARB_fiveUTR	23	18499031	18499080	50	-	18499079	18499080	CATAGAAAAGTCCACCCAACTCCATCAAACTCTGCCCCTTTTTTGGCACG	Promoter (<=1kb)	23	18329153	18499433	170281	2	RARB-201	353	RARB-201	RARB	0	fiveUTR	5	21	477045	ENSCAFG00000005727	conserved gene and region	NA	NA	NA	NA	NA	NA	NA	NA	NA	NA	NA	NA	CanFam3.1	cg15809488	RARB	RARB_fiveUTR
cg22837949	NA	-1.583998673	-0.230162439	NA	GreatDane.UMICH_Zoey_3.1.100	cg22837949	ZNF692	ZNF692_Exon	16	10871760	10871809	50	-	10871760	10871761	CGAGTGCAGGGAGAAGCCCAGCCGCTCCTTGAGGAGGCACCACTGCTCCA	Promoter (<=1kb)	16	10864150	10872520	8371	2	ZNF692-201	711	ZNF692-201	ZNF692	0	Exon	3	3	482698	ENSCAFG00000003155	conserved gene and region	16	10871623	10871783	161	*	161	23	0.776397516	0.949487179	0.142857143	4.67E-19	CpGisland	CanFam3.1	cg22837949	ZNF692	ZNF692_Exon
cg18877412	NA	-0.016714156	NA	NA	GreatDane.UMICH_Zoey_3.1.100	cg18877412	ELAVL4	ELAVL4_Intron	15	10906962	10907011	50	+	10906962	10906963	CGCTTTCAGTTGGGCTGCTCGGTCTAATCTTATTTGTTTTACACCCATCA	Intron (ELAVL4-202/ELAVL4, intron 1 of 6)	15	10824132	10964155	140024	2	ELAVL4-207	57144	ELAVL4-207;ELAVL4-206;ELAVL4-205;ELAVL4-204;ELAVL4-203;ELAVL4-202;ELAVL4-201;ELAVL4-208;ELAVL4-209	ELAVL4;ELAVL4;ELAVL4;ELAVL4;ELAVL4;ELAVL4;ELAVL4;ELAVL4;ELAVL4	0;0;0;0;0;0;0;0;0	Intron	18	33	475361	ENSCAFG00000003927	conserved gene and region	NA	NA	NA	NA	NA	NA	NA	NA	NA	NA	NA	NA	CanFam3.1	cg18877412	ELAVL4	ELAVL4_Intron
cg22952564	NA	-0.14494187	-0.018170881	NA	GreatDane.UMICH_Zoey_3.1.100	cg22952564	ZSWIM6	ZSWIM6_Intergenic_downstream	2	45717177	45717226	50	-	45717177	45717178	CGTCATGCTCACACATAAATGAACCATGACAGAGATAGACTGTTGAATAG	Distal Intergenic	2	45417585	45609960	192376	1	ZSWIM6-201	299641	NA	NA	NA	Intergenic_downstream	13	33	478068	ENSCAFG00000007168	mapped to different genes	NA	NA	NA	NA	NA	NA	NA	NA	NA	NA	NA	NA	CanFam3.1	cg22952564	ZSWIM6	ZSWIM6_Intron
cg16066439	NA	-0.03094277	-0.004336139	NA	GreatDane.UMICH_Zoey_3.1.100	cg16066439	TAOK3	TAOK3_Exon	26	14785360	14785409	50	-	14785408	14785409	TTGCTTCTTGGCCAGCTTCTCCAGCTCGATGGACGAGTTGTTGGCATGCG	Exon (TAOK3-201/TAOK3, exon 14 of 21)	26	14760875	14858606	97732	2	TAOK3-201	73197	TAOK3-201;TAOK3-202;TAOK3-203;TAOK3-204;TAOK3-205;TAOK3-206	TAOK3;TAOK3;TAOK3;TAOK3;TAOK3;TAOK3	0;0;0;0;0;0	Exon	18	21	477502	ENSCAFG00000009924	conserved gene and region	NA	NA	NA	NA	NA	NA	NA	NA	NA	NA	NA	NA	CanFam3.1	cg16066439	TAOK3	TAOK3_Exon
cg23087015	NA	0.342924684	0.040522825	NA	GreatDane.UMICH_Zoey_3.1.100	cg23087015	HEXA	HEXA_Exon	30	35971006	35971055	50	-	35971054	35971055	ATTGGGGCTGGGCTGGGCTGGGCTGACCCCGCGCACCTTTGTGGAGGCCG	Exon (NA, exon 1 of 2)	30	35995124	36020849	25726	2	HEXA-202	49843	NA	NA	NA	Exon	6	8	487633	ENSCAFG00000017708	mapped to different genes	30	35971035	35971978	944	*	944	140	0.783898305	0.965947712	0.148305085	3.17E-116	CpGisland	CanFam3.1	cg23087015	GRAMD2A	GRAMD2A_Exon
cg16170567	NA	0.940808485	0.140658923	NA	GreatDane.UMICH_Zoey_3.1.100	cg16170567	DYRK1A	DYRK1A_Exon	31	31826120	31826169	50	-	31826168	31826169	GGACAGAATGGAGCTATGGACGTTAATTTGACCGTCTACTCCAATCCCCG	Exon (DYRK1A-201/DYRK1A, exon 11 of 11)	31	31736010	31826715	90706	1	DYRK1A-201	90110	DYRK1A-202;DYRK1A-201	DYRK1A;DYRK1A	0;0	Exon	10	15	487755	ENSCAFG00000009801	conserved gene but different region	NA	NA	NA	NA	NA	NA	NA	NA	NA	NA	NA	NA	CanFam3.1	cg16170567	DYRK1A	DYRK1A_Exon
cg16184138	NA	-0.272009245	-0.041666977	NA	GreatDane.UMICH_Zoey_3.1.100	cg16184138	TBC1D5	TBC1D5_Intergenic_upstream	23	25296822	25296871	50	+	25296870	25296871	AGCAGTGTGTCATTTCCATTTTAATAAAAAAGTACATTATTCTCTTCCCG	Distal Intergenic	23	25454920	25959595	504676	1	TBC1D5-201	-158049	NA	NA	NA	Intergenic_upstream	18	32	485651	ENSCAFG00000005849	conserved gene but different region	NA	NA	NA	NA	NA	NA	NA	NA	NA	NA	NA	NA	CanFam3.1	cg16184138	TBC1D5	TBC1D5_Intergenic_upstream
cg23108693	NA	-0.06949538	-0.004615331	NA	GreatDane.UMICH_Zoey_3.1.100	cg23108693	GPAT4	GPAT4_Intergenic_downstream	16	24104892	24104941	50	+	24104940	24104941	AAAATTAAAACAATTTTAAAGTGATTAAGTAGTTTAACACCTGTCTCCCG	Distal Intergenic	16	24110556	24122654	12099	2	GPAT4-204	17713	NA	NA	NA	Intergenic_downstream	5	5	111090276	ENSCAFG00000005716	conserved gene and region	NA	NA	NA	NA	NA	NA	NA	NA	NA	NA	NA	NA	CanFam3.1	cg23108693	GPAT4	GPAT4_Intron
cg16288125	NA	-0.030633352	-0.004916489	NA	GreatDane.UMICH_Zoey_3.1.100	cg16288125	YES1	YES1_Intron	7	67424809	67424858	50	+	67424809	67424810	CGATGACTCCGGATCTTATCATCCAAGAGGACAGCACAGAATAGTTAATA	Intron (NA, intron 1 of 1)	7	67275521	67341129	65609	2	YES1-205	-83680	NA	NA	NA	Intron	4	4	403917	ENSCAFG00000018362	mapped to different genes	NA	NA	NA	NA	NA	NA	NA	NA	NA	NA	NA	NA	CanFam3.1	cg16288125	YES1	YES1_Intron
cg21741768	NA	-0.099544862	-0.032214979	NA	GreatDane.UMICH_Zoey_3.1.100	cg21741768	AGAP3	AGAP3_Intron	16	15282761	15282810	50	-	15282761	15282762	CGCTCTAATTGACAGTAATTAGGCAGCTCCCTGATTGTTTCTAATTCTGC	Intron (AGAP3-203/AGAP3, intron 11 of 16)	16	15257558	15286993	29436	1	AGAP3-203	25203	AGAP3-203	AGAP3	0	Intron	13	13	100688009	ENSCAFG00000004773	conserved gene and region	NA	NA	NA	NA	NA	NA	NA	NA	NA	NA	NA	NA	CanFam3.1	cg21741768	AGAP3	AGAP3_Intron
cg16754079	NA	0.937345176	0.102047823	NA	GreatDane.UMICH_Zoey_3.1.100	cg16754079	MED13	MED13_Promoter	9	34232019	34232068	50	-	34232019	34232020	CGAAGGGAAAACCCGTGAATTCGGATTAAAGGGGGAAAAACACCGCCCGC	Promoter (<=1kb)	9	34232744	34331890	99147	1	MED13-203	-725	MED13-201;MED13-202;MED13-203	MED13;MED13;MED13	0;0;0	Promoter	3	10	480582	ENSCAFG00000017703	conserved gene and region	9	34231938	34232067	130	*	130	13	0.638461538	0.998817967	0.1	8.50E-09	CpGisland	CanFam3.1	cg16754079	MED13	MED13_Promoter
cg16756969	NA	-0.061614644	-0.006980775	NA	GreatDane.UMICH_Zoey_3.1.100	cg16756969	LHX5	LHX5_Intergenic_upstream	26	11145093	11145142	50	-	11145141	11145142	TTCAGCAAAGTTTATCTGCCCGACATAGCAGGAAGTGCTAATTTCATCCG	Distal Intergenic	26	10996951	11005952	9002	2	LHX5-201	-139190	NA	NA	NA	Intergenic_upstream	21	24	486283	ENSCAFG00000009121	mapped to different genes	NA	NA	NA	NA	NA	NA	NA	NA	NA	NA	NA	NA	CanFam3.1	cg16756969	LHX5	LHX5_Intergenic_upstream
cg01608986	NA	0.013186039	NA	NA	GreatDane.UMICH_Zoey_3.1.100	cg01608986	OLIG3	OLIG3_Promoter	1	29967376	29967425	50	+	29967376	29967377	CGGTGCGCTTTGCTGTCCCATTTAGCAAGGATTCCTATTCATATTCATTG	Promoter (<=1kb)	1	29966232	29967050	819	2	OLIG3-201	-326	OLIG3-201	OLIG3	-326	Promoter	4	10	484005	ENSCAFG00000000265	conserved gene and region	NA	NA	NA	NA	NA	NA	NA	NA	NA	NA	NA	NA	CanFam3.1	cg01608986	OLIG3	OLIG3_Promoter
cg16793862	NA	0.136392089	0.024165719	NA	GreatDane.UMICH_Zoey_3.1.100	cg16793862	ATXN2L	ATXN2L_Exon	6	18289313	18289362	50	-	18289313	18289314	CGCCCCCTCACCCTGGGGCTCCCCACCCGCCCCAGGTGATGCTGCTGCAC	Exon (ATXN2L-202/ATXN2L, exon 22 of 23)	6	18278300	18290589	12290	1	ATXN2L-202	11013	ATXN2L-202;ATXN2L-201;ATXN2L-203;TUFM-201	ATXN2L;ATXN2L;ATXN2L;TUFM	0;0;0;6529	Exon	9	13	489951	ENSCAFG00000017174	conserved gene but different region	NA	NA	NA	NA	NA	NA	NA	NA	NA	NA	NA	NA	CanFam3.1	cg16793862	ATXN2L	ATXN2L_Exon
cg16882804	NA	-0.057769724	-0.037274393	NA	GreatDane.UMICH_Zoey_3.1.100	cg16882804	CTNNA2	CTNNA2_Intron	17	43729724	43729773	50	+	43729772	43729773	TGAGCAGCTTACGACACTCAGTGAGCAGTAGGTGCCTGTGCAAGCTCGCG	Intron (CTNNA2-201/CTNNA2, intron 7 of 18)	17	43368943	44455558	1086616	2	CTNNA2-201	725785	CTNNA2-201;CTNNA2-205;CTNNA2-206;CTNNA2-204;CTNNA2-202;CTNNA2-203;LRRTM1-201	CTNNA2;CTNNA2;CTNNA2;CTNNA2;CTNNA2;CTNNA2;LRRTM1	0;0;0;0;0;0;0	Intron	6	23	483088	ENSCAFG00000008079	conserved gene but different region	17	43729770	43729988	219	*	219	34	0.789954338	1.013061224	0.155251142	1.96E-29	CpGisland	CanFam3.1	cg16882804	CTNNA2	CTNNA2_Intron
cg17077229	NA	0.07235002	0.007153156	NA	GreatDane.UMICH_Zoey_3.1.100	cg17077229	CACNA1A	CACNA1A_Exon	20	48677611	48677660	50	-	48677611	48677612	CGCCGCATGGTCAAAACTCAGGCCTTCTACTGGACTGTACTCAGTTTGGT	Exon (CACNA1A-201/CACNA1A, exon 13 of 51)	20	48491268	48763430	272163	1	CACNA1A-201	186343	CACNA1A-201;CACNA1A-202;CACNA1A-203;CACNA1A-204;CACNA1A-205	CACNA1A;CACNA1A;CACNA1A;CACNA1A;CACNA1A	0;0;0;0;0	Exon	9	12	100686650	ENSCAFG00000016897	conserved gene and region	NA	NA	NA	NA	NA	NA	NA	NA	NA	NA	NA	NA	CanFam3.1	cg17077229	CACNA1A	CACNA1A_Exon
cg22006949	NA	-2.458953014	-0.320187396	NA	GreatDane.UMICH_Zoey_3.1.100	cg22006949	CTDSP2	CTDSP2_Promoter	10	1885071	1885120	50	+	1885071	1885072	CGAAAACAAGAGGAGGAAATGGGACACGGGGCGGTTTCCAGGCTCCCCCC	Promoter (<=1kb)	10	1865635	1885058	19424	2	CTDSP2-201	-13	CTDSP2-201	CTDSP2	0	Promoter	1	3	481135	ENSCAFG00000000308	conserved gene but different region	10	1885066	1885235	170	*	170	27	0.758823529	1.146353646	0.158823529	9.08E-24	CpGisland	CanFam3.1	cg22006949	CTDSP2	CTDSP2_Promoter
cg17213363	NA	0.068370427	0.016950666	NA	GreatDane.UMICH_Zoey_3.1.100	cg17213363	ADGRG2	ADGRG2_Exon	X	15027439	15027488	50	+	15027487	15027488	TCTTTACCAGAATTTTCAGCCAGCCGTAACTTTCCACAACAAAGATACCG	Exon (ADGRG2-201/ADGRG2, exon 25 of 27)	39	15022738	15090708	67971	2	ADGRG2-201	63220	ADGRG2-201;ADGRG2-202;ADGRG2-203;ADGRG2-204;ADGRG2-205;ADGRG2-206;ADGRG2-207	ADGRG2;ADGRG2;ADGRG2;ADGRG2;ADGRG2;ADGRG2;ADGRG2	0;0;0;0;0;0;0	Exon	1	1	491763	ENSCAFG00000012983	conserved gene and region	NA	NA	NA	NA	NA	NA	NA	NA	NA	NA	NA	NA	CanFam3.1	cg17213363	ADGRG2	ADGRG2_Exon
cg17230508	NA	-0.081266672	-0.013512284	NA	GreatDane.UMICH_Zoey_3.1.100	cg17230508	DMBX1	DMBX1_Promoter	15	13897641	13897690	50	-	13897689	13897690	AAACAGAATCAATTATATATTTAAAAGGTGCCGCCCCGCAATTCCTGGCG	Promoter (6-7kb)	15	13886497	13891617	5121	2	DMBX1-201	-6073	NA	NA	NA	Promoter	13	54	610425	ENSCAFG00000004231	conserved gene and region	15	13897672	13897739	68	*	68	9	0.676470588	1.176923077	0.132352941	2.74E-07	CpGisland	CanFam3.1	cg17230508	DMBX1	DMBX1_Intron
cg22358580	NA	0.672550877	0.079357786	NA	GreatDane.UMICH_Zoey_3.1.100	cg22358580	HOXC5	HOXC5_Promoter	27	1251093	1251142	50	-	1251093	1251094	CGGCCACTCATAAATTTGGCTTGATGACCTCCGGGAGGTTAGTGATGGAA	Promoter (<=1kb)	27	1249521	1250908	1388	2	HOXC5-201	-234	SMUG1-203;HOXC5-201;HOXC6-201	SMUG1;HOXC5;HOXC6	0;0;0	Promoter	12	26	102152615	ENSCAFG00000028496	mapped to different genes	NA	NA	NA	NA	NA	NA	NA	NA	NA	NA	NA	NA	CanFam3.1	cg22358580	HOXC5	HOXC5_Promoter
cg17357006	NA	0.357657123	0.03732751	NA	GreatDane.UMICH_Zoey_3.1.100	cg17357006	VTI1A	VTI1A_Intron	28	23676543	23676592	50	-	23676543	23676544	CGAGATGTGGTTTACATATTGGGGAGACAATTGGGAGCTTATTTGCGCTT	Intron (VTI1A-201/VTI1A, intron 5 of 7)	28	23586112	23931890	345779	1	VTI1A-201	90431	VTI1A-201	VTI1A	0	Intron	25	29	100685447	ENSCAFG00000010984	conserved gene but different region	NA	NA	NA	NA	NA	NA	NA	NA	NA	NA	NA	NA	CanFam3.1	cg17357006	VTI1A	VTI1A_Intron
cg17369088	NA	0.349296799	0.037898682	NA	GreatDane.UMICH_Zoey_3.1.100	cg17369088	NSRP1	NSRP1_Exon	9	43755002	43755051	50	+	43755002	43755003	CGAAGTTTGAGGGAGAAACTTGTGAGGAAATAAAGGAAGTTAGGCTGAGG	Promoter (<=1kb)	9	43754755	43808262	53508	1	NSRP1-201	247	NSRP1-201;NSRP1-202;NSRP1-203	NSRP1;NSRP1;NSRP1	0;0;0	Exon	2	2	610752	ENSCAFG00000018976	conserved gene but different region	NA	NA	NA	NA	NA	NA	NA	NA	NA	NA	NA	NA	CanFam3.1	cg17369088	NSRP1	NSRP1_Exon
cg17410330	NA	-0.574595923	-0.060560734	NA	GreatDane.UMICH_Zoey_3.1.100	cg17410330	WWOX	WWOX_Intron	5	72592794	72592843	50	-	72592842	72592843	AATAAATTATCGCTGACACTCCAGTATTTAATTATGCAGCTGTCAGAGCG	Intron (WWOX-201/WWOX, intron 8 of 8)	5	72545870	73491419	945550	2	WWOX-201	898576	WWOX-201;WWOX-202	WWOX;WWOX	0;0	Intron	35	35	610120	ENSCAFG00000020031	conserved gene and region	NA	NA	NA	NA	NA	NA	NA	NA	NA	NA	NA	NA	CanFam3.1	cg17410330	WWOX	WWOX_Intron
cg17458251	NA	-0.239212676	-0.015431457	NA	GreatDane.UMICH_Zoey_3.1.100	cg17458251	ACIN1	ACIN1_Intron	8	3178293	3178342	50	+	3178293	3178294	CGGATTACCGTACATGAGGTACTTGGACAAAGTTTTACGGGGAAGAAGGA	Intron (ACIN1-201/ACIN1, intron 9 of 19)	8	3169667	3204845	35179	2	ACIN1-201	26503	ACIN1-201;ACIN1-202;ACIN1-203;ACIN1-204	ACIN1;ACIN1;ACIN1;ACIN1	0;0;0;0	Intron	12	31	480247	ENSCAFG00000011427	conserved gene but different region	NA	NA	NA	NA	NA	NA	NA	NA	NA	NA	NA	NA	CanFam3.1	cg17458251	LRP10	LRP10_Intron
cg17489939	NA	0.011982164	0.009877711	NA	GreatDane.UMICH_Zoey_3.1.100	cg17489939	HOXD9	HOXD9_Exon	36	20140221	20140270	50	+	20140269	20140270	ACCACCAACATTAAGGAAGAATCCAATTGCTGCATGTATTCTGATAAGCG	Exon (HOXD10-201/HOXD10, exon 1 of 2)	36	20131824	20147660	15837	1	HOXD9-201	8397	HOXD9-201;HOXD10-201;HOXD9-202	HOXD9;HOXD10;HOXD9	0;0;0	Exon	28	47	609984	NA	mapped to different genes	NA	NA	NA	NA	NA	NA	NA	NA	NA	NA	NA	NA	CanFam3.1	cg17489939	HOXD10	HOXD10_Exon
cg17509850	NA	0.115122496	0.010718067	NA	GreatDane.UMICH_Zoey_3.1.100	cg17509850	KLHL14	KLHL14_Exon	7	56636416	56636465	50	-	56636464	56636465	GGAGTCGGAGCTGGCGCTCTTCCAGATGTCCGTGCTGTGGCTGGAGCACG	Promoter (<=1kb)	7	56635675	56671894	36220	1	KLHL14-201	741	KLHL14-201;KLHL14-202;KLHL14-203;KLHL14-204	KLHL14;KLHL14;KLHL14;KLHL14	0;0;0;0	Exon	13	40	490494	ENSCAFG00000018002	conserved gene and region	7	56636374	56636609	236	*	236	27	0.686440678	0.971785878	0.11440678	2.05E-19	CpGisland	CanFam3.1	cg17509850	KLHL14	KLHL14_Exon
cg17563106	NA	0.01437849	0.028003728	NA	GreatDane.UMICH_Zoey_3.1.100	cg17563106	IKZF2	IKZF2_Exon	37	20429651	20429700	50	-	20429651	20429652	CGCTGCTTGTAGCTTCGTCCACAGTAGTTGCACTTGTGAGGTTTACCCAC	Exon (IKZF2-201/IKZF2, exon 7 of 9)	37	20415022	20559954	144933	2	IKZF2-201	130254	IKZF2-201;IKZF2-202;IKZF2-203	IKZF2;IKZF2;IKZF2	0;0;0	Exon	9	16	488510	ENSCAFG00000014224	conserved gene but different region	NA	NA	NA	NA	NA	NA	NA	NA	NA	NA	NA	NA	CanFam3.1	cg17563106	IKZF2	IKZF2_Exon
cg17596554	NA	-1.244319928	-0.169618967	NA	GreatDane.UMICH_Zoey_3.1.100	cg17596554	NOG	NOG_Promoter	9	31047918	31047967	50	-	31047966	31047967	AGGAAATTTAAAGGCTTGGACCCTGCGAGACAGACAAACCGGTGCCAACG	Promoter (<=1kb)	9	31048498	31049214	717	1	NOG-201	-580	NOG-201	NOG	0	Promoter	3	40	100683515	NA	mapped to different genes	9	31047943	31048505	563	*	563	110	0.856127886	1.068919689	0.195381883	3.04E-108	CpGisland	CanFam3.1	cg17596554	NOG	NOG_Exon
cg17604804	NA	-0.013012854	-4.26E-05	NA	GreatDane.UMICH_Zoey_3.1.100	cg17604804	PTCH1	PTCH1_Intron	1	71408746	71408795	50	+	71408794	71408795	GGGTGGCATTTCCTTCAGTGTTAACAACAGAGGTTAACTGCACACAGACG	Intron (PTCH1-201/PTCH1, intron 16 of 23)	1	71354856	71423380	68525	1	PTCH1-201	53890	PTCH1-201;PTCH1-203;PTCH1-204;PTCH1-202;PTCH1-205;PTCH1-206;PTCH1-209;PTCH1-207;PTCH1-208	PTCH1;PTCH1;PTCH1;PTCH1;PTCH1;PTCH1;PTCH1;PTCH1;PTCH1	0;0;0;0;0;0;0;0;0	Intron	20	36	484137	ENSCAFG00000001246	conserved gene and region	NA	NA	NA	NA	NA	NA	NA	NA	NA	NA	NA	NA	CanFam3.1	cg17604804	PTCH1	PTCH1_Intron
cg17619764	NA	0.00028218	0.001686568	NA	GreatDane.UMICH_Zoey_3.1.100	cg17619764	RPL31	RPL31_Intergenic_upstream	35	8123203	8123252	50	+	8123251	8123252	ATTTCACAGCTGAGCTGTGTATTGCCAGATAAATCAAATCAGGGTAAACG	Distal Intergenic	35	8216212	8216589	378	1	RPL31-201	-92960	NA	NA	NA	Intergenic_upstream	4	4	609530	ENSCAFG00000011382	mapped to different genes	NA	NA	NA	NA	NA	NA	NA	NA	NA	NA	NA	NA	CanFam3.1	cg17619764	SLC35B3	SLC35B3_Intron
cg17860485	NA	-0.54793639	-0.023734905	NA	GreatDane.UMICH_Zoey_3.1.100	cg17860485	FAM76A	FAM76A_Exon	2	70005361	70005410	50	+	70005361	70005362	CGCGCACCTTGCACAGCTGCTGCCCCTGAGACAGCGCCTCGAAGGGGAAG	Promoter (<=1kb)	2	69981360	70005553	24194	2	FAM76A-201	143	FAM76A-201	FAM76A	0	Exon	3	3	478169	ENSCAFG00000029112	conserved gene but different region	2	70005017	70005364	348	*	348	43	0.772988506	0.827471798	0.123563218	3.53E-32	CpGisland	CanFam3.1	cg17860485	FAM76A	FAM76A_Exon
cg17957186	NA	1.448176001	0.159127687	NA	GreatDane.UMICH_Zoey_3.1.100	cg17957186	POU4F1	POU4F1_Promoter	22	31979804	31979853	50	-	31979804	31979805	CGCTCTTATAGTGACCACCAGCAAGGACAGCGCAGGTGATGCACCTGTAG	Promoter (<=1kb)	22	31977339	31979342	2004	2	POU4F1-201	-511	POU4F1-201	POU4F1	0	Promoter	6	28	610785	NA	mapped to different genes	22	31979721	31979911	191	*	191	31	0.722513089	1.253121693	0.162303665	1.36E-27	CpGisland	CanFam3.1	cg17957186	OBI1	OBI1_Intergenic_downstream
cg17986111	NA	-0.357104291	-0.045747225	NA	GreatDane.UMICH_Zoey_3.1.100	cg17986111	CTNNA2	CTNNA2_Exon	17	43731003	43731052	50	-	43731003	43731004	CGTGGCTCTATCTGGATCACAATCACATCTGCTCCGTGCAGGGGGACGCC	Exon (LRRTM1-201/LRRTM1, exon 1 of 1)	17	43368943	44455558	1086616	2	CTNNA2-201	724506	CTNNA2-201;CTNNA2-205;CTNNA2-206;CTNNA2-204;CTNNA2-202;CTNNA2-203;LRRTM1-201	CTNNA2;CTNNA2;CTNNA2;CTNNA2;CTNNA2;CTNNA2;LRRTM1	0;0;0;0;0;0;0	Exon	16	23	483088	ENSCAFG00000008079	conserved gene and region	17	43730827	43731004	178	*	178	19	0.713483146	0.842971087	0.106741573	3.34E-13	CpGisland	CanFam3.1	cg17986111	CTNNA2	CTNNA2_Exon
cg18060631	NA	-0.243715641	-0.03566136	NA	GreatDane.UMICH_Zoey_3.1.100	cg18060631	PKDCC	PKDCC_Intron	17	33556075	33556124	50	-	33556075	33556076	CGTTAACAGCGCATTTAACGACCTCCGGGTGTTTAATAACCTTCAGAAGT	Intron (PKDCC-201/PKDCC, intron 1 of 6)	17	33552679	33562320	9642	1	PKDCC-201	3396	PKDCC-201	PKDCC	0	Intron	3	13	611604	ENSCAFG00000006479	conserved gene and region	NA	NA	NA	NA	NA	NA	NA	NA	NA	NA	NA	NA	CanFam3.1	cg18060631	PKDCC	PKDCC_Intron
cg18117260	NA	4.335567155	0.446911902	NA	GreatDane.UMICH_Zoey_3.1.100	cg18117260	ZFHX3	ZFHX3_Intergenic_upstream	5	78956930	78956979	50	+	78956930	78956931	CGGGAAGGGCTAATTAGCCACCTTCTGGATCAATAAGATTCAGCAAAAAA	Distal Intergenic	5	78714647	78869459	154813	2	ZFHX3-202	-87471	NA	NA	NA	Intergenic_upstream	77	143	489729	ENSCAFG00000020243	conserved gene but different region	NA	NA	NA	NA	NA	NA	NA	NA	NA	NA	NA	NA	CanFam3.1	cg18117260	ZFHX3	ZFHX3_Intergenic_upstream
cg25291023	NA	-0.039055923	-0.021202586	NA	GreatDane.UMICH_Zoey_3.1.100	cg25291023	CRK	CRK_Exon	9	45212428	45212477	50	+	45212476	45212477	CTCCAATCAGAGCCGATACTGAGGCGGAGGCAGGTCTATACTTCTCGACG	Exon (CRK-201/CRK, exon 2 of 4)	9	45193951	45225911	31961	2	CRK-201	13434	CRK-201;CRK-202	CRK;CRK	0;0	Exon	7	7	100684309	ENSCAFG00000019157	conserved gene and region	NA	NA	NA	NA	NA	NA	NA	NA	NA	NA	NA	NA	CanFam3.1	cg25291023	CRK	CRK_Exon
cg18223258	NA	-0.690618078	-0.02442166	NA	GreatDane.UMICH_Zoey_3.1.100	cg18223258	ISL1	ISL1_Intergenic_downstream	4	63901561	63901610	50	-	63901561	63901562	CGCGACCTCACAAGTCAAGCGCCTTGTTTGGATTAGCCCTCCAGATCTGC	Distal Intergenic	4	63906219	63916964	10746	2	ISL1-201	15403	ISL1-201	ISL1	0	Intergenic_downstream	7	25	612954	ENSCAFG00000018449	conserved gene and region	NA	NA	NA	NA	NA	NA	NA	NA	NA	NA	NA	NA	CanFam3.1	cg18223258	ISL1	ISL1_Intergenic_downstream
cg18301087	NA	-1.860550306	-0.262766151	NA	GreatDane.UMICH_Zoey_3.1.100	cg18301087	CLASP1	CLASP1_Exon	19	28829540	28829589	50	+	28829540	28829541	CGCTCATATGGCTCCAGGAATGGTGGCATTCCCCATTATCTGCGGCAGAC	Exon (CLASP1-206/CLASP1, exon 25 of 38)	19	28658313	28890911	232599	1	CLASP1-201	171227	CLASP1-201;CLASP1-202;CLASP1-203;CLASP1-204;CLASP1-205;CLASP1-206;CLASP1-207	CLASP1;CLASP1;CLASP1;CLASP1;CLASP1;CLASP1;CLASP1	0;0;0;0;0;0;0	Exon	8	8	100684635	ENSCAFG00000004759	conserved gene and region	NA	NA	NA	NA	NA	NA	NA	NA	NA	NA	NA	NA	CanFam3.1	cg18301087	CLASP1	CLASP1_Exon
cg23752476	NA	0.089965232	0.011016289	NA	GreatDane.UMICH_Zoey_3.1.100	cg23752476	ZBTB20	ZBTB20_Intergenic_upstream	33	19105071	19105120	50	+	19105119	19105120	AATAAGGAATGACTGCCGTGACTACCCCCATCTAGCTATGCCATTCACCG	Distal Intergenic	33	18582350	18813893	231544	2	ZBTB20-203	-291178	NA	NA	NA	Intergenic_upstream	36	94	487987	NA	mapped to different genes	NA	NA	NA	NA	NA	NA	NA	NA	NA	NA	NA	NA	CanFam3.1	cg23752476	ZBTB20	ZBTB20_Intergenic_upstream
cg18473521.2	NA	0.007051684	0.00079421	NA	GreatDane.UMICH_Zoey_3.1.100	cg18473521.2	SMUG1	SMUG1_Intron	27	1230846	1230895	50	+	1230894	1230895	TTACCCATTCTCGCTCGTAAATCCAGTTCAATTGTGCTAACCCAGAGTCG	Intron (SMUG1-203/SMUG1, intron 2 of 2)	27	1110135	1250211	140077	1	SMUG1-203	120711	SMUG1-203;HOXC4-201	SMUG1;HOXC4	0;0	Intron	70	103	486497	ENSCAFG00000006603	mapped to different genes	NA	NA	NA	NA	NA	NA	NA	NA	NA	NA	NA	NA	CanFam3.1	cg18473521.2	HOXC4	HOXC4_Intron
cg18528188	NA	-0.053732762	-0.038463702	NA	GreatDane.UMICH_Zoey_3.1.100	cg18528188	BAHD1	BAHD1_Exon	30	7686787	7686836	50	+	7686835	7686836	GACACGGACCCTGAGCTGGTGTTCCTTTGCCGCCATGTCTATGACTTCCG	Exon (BAHD1-201/BAHD1, exon 6 of 6)	30	7680349	7686867	6519	1	BAHD1-201	6438	BAHD1-201;transcript:ENSCAFT00040047854	BAHD1;gene:ENSCAFG00040025635	0;-4913	Exon	1	1	487495	ENSCAFG00000009132	conserved gene and region	NA	NA	NA	NA	NA	NA	NA	NA	NA	NA	NA	NA	CanFam3.1	cg18528188	BAHD1	BAHD1_Exon
cg23976215	NA	0.031602382	0.001045224	NA	GreatDane.UMICH_Zoey_3.1.100	cg23976215	gene:ENSCAFG00040006189	gene:ENSCAFG00040006189_Intergenic_downstream	22	25054225	25054274	50	-	25054225	25054226	CGAGGCATTGCTAGTGACCAGTTTGTAAAATGCAATCTGTTATTTTATTT	Distal Intergenic	22	24560400	24561585	1186	1	transcript:ENSCAFT00040011540	493874	NA	NA	NA	Intergenic_downstream	8	8	NA	NA	mapped to different genes	NA	NA	NA	NA	NA	NA	NA	NA	NA	NA	NA	NA	CanFam3.1	cg23976215	KLHL1	KLHL1_Intron
cg18593128	NA	-0.005553447	-0.000762173	NA	GreatDane.UMICH_Zoey_3.1.100	cg18593128	INSC	INSC_Intergenic_downstream	21	38227341	38227390	50	+	38227341	38227342	CGTATCTCAAAGCTTTGAATTTTATCTTTGTGGTCCAAAATGTTAAAGAG	Distal Intergenic	21	38056609	38177414	120806	1	INSC-203	170732	NA	NA	NA	Intergenic_downstream	46	47	611775	ENSCAFG00000008565	conserved gene and region	NA	NA	NA	NA	NA	NA	NA	NA	NA	NA	NA	NA	CanFam3.1	cg18593128	INSC	INSC_Intron
cg18599609	NA	-0.387220324	-0.020149983	NA	GreatDane.UMICH_Zoey_3.1.100	cg18599609	RAP1GAP	RAP1GAP_Exon	2	74920726	74920775	50	-	74920726	74920727	CGCAACAAGGAGATCATGTTTCACGTGTCCACCAAGCTGCCATACACGGA	Exon (RAP1GAP-201/RAP1GAP, exon 13 of 27)	2	74871096	74934631	63536	1	RAP1GAP-201	49630	RAP1GAP-201;RAP1GAP-202;RAP1GAP-203	RAP1GAP;RAP1GAP;RAP1GAP	0;0;0	Exon	5	5	487387	ENSCAFG00000014844	conserved gene and region	NA	NA	NA	NA	NA	NA	NA	NA	NA	NA	NA	NA	CanFam3.1	cg18599609	ALPL	ALPL_Exon
cg18634499	NA	-4.808463297	-0.656670238	NA	GreatDane.UMICH_Zoey_3.1.100	cg18634499	OSBPL10	OSBPL10_Exon	23	12815248	12815297	50	-	12815296	12815297	GTGCTCAGCAAATACACCAACCTCCTCCAGGGCTGGCAGAACAGGTAACG	Promoter (<=1kb)	23	12814792	13108933	294142	1	OSBPL10-201	456	OSBPL10-201;OSBPL10-202	OSBPL10;OSBPL10	0;0	Exon	3	4	485627	ENSCAFG00000005411	conserved gene but different region	23	12815296	12815449	154	*	154	26	0.87012987	0.896953405	0.168831169	9.74E-24	CpGisland	CanFam3.1	cg18634499	OSBPL10	OSBPL10_Exon
cg18678463	NA	0.226893421	0.033460944	NA	GreatDane.UMICH_Zoey_3.1.100	cg18678463	MFSD11	MFSD11_Exon	9	4730424	4730473	50	+	4730424	4730425	CGATGTGGAGGGTATGACCTCCCTCAAGGTGGACAACCTGACCTACCGCA	Promoter (<=1kb)	9	4704834	4731279	26446	2	MFSD11-201	806	MFSD11-201;MFSD11-202;SRSF2-201	MFSD11;MFSD11;SRSF2	0;0;0	Exon	1	3	100856081	ENSCAFG00000005155	mapped to different genes	9	4729992	4730425	434	*	434	66	0.746543779	1.096504996	0.152073733	5.46E-56	CpGisland	CanFam3.1	cg18678463	MFSD11	MFSD11_Exon
cg24262627	NA	-1.932170483	-0.175737578	NA	GreatDane.UMICH_Zoey_3.1.100	cg24262627	FOSL2	FOSL2_Exon	17	22204287	22204336	50	-	22204287	22204288	CGGATCATGTACCAGGATTATCCCGGGAACTTTGACACCTCGTCCCGGGG	Promoter (<=1kb)	17	22204293	22224498	20206	1	FOSL2-201	0	FOSL2-201	FOSL2	0	Exon	5	8	608412	ENSCAFG00000005212	conserved gene but different region	17	22204274	22204523	250	*	250	29	0.712	0.929487179	0.116	5.29E-21	CpGisland	CanFam3.1	cg24262627	FOSL2	FOSL2_Exon
cg18753125	NA	-1.852527202	-0.226375291	NA	GreatDane.UMICH_Zoey_3.1.100	cg18753125	FGR	FGR_Intergenic_downstream	2	70087889	70087938	50	-	70087889	70087890	CGCGTGCCCGGTTACCTGGCGAACAAAGTCGGCTCACTTTTGCATAAATA	Distal Intergenic	2	70067043	70078307	11265	1	FGR-201	20895	NA	NA	NA	Intergenic_downstream	46	47	487341	ENSCAFG00000012070	mapped to different genes	NA	NA	NA	NA	NA	NA	NA	NA	NA	NA	NA	NA	CanFam3.1	cg18753125	FGR	FGR_Exon
cg24396988	NA	-0.043962492	-0.005534764	NA	GreatDane.UMICH_Zoey_3.1.100	cg24396988	CALM1	CALM1_Intergenic_upstream	10	49965944	49965993	50	+	49965992	49965993	GAATGTAATTAGGTTGTCATCCTGGGGCCTCCGAGCCAGGCTTCCGAACG	Distal Intergenic	10	49877638	49892505	14868	2	CALM1-201	-73439	NA	NA	NA	Intergenic_upstream	3	5	480416	ENSCAFG00000017516	mapped to different genes	NA	NA	NA	NA	NA	NA	NA	NA	NA	NA	NA	NA	CanFam3.1	cg24396988	STPG4	STPG4_Intergenic_upstream
cg18888015	NA	-1.124788872	-0.174664078	NA	GreatDane.UMICH_Zoey_3.1.100	cg18888015	HELT	HELT_Promoter	16	45751755	45751804	50	+	45751755	45751756	CGCCAAAGCGCACGGCTCACAAAGGGAGCAAGTAGCTGCCACAGGGAACT	Promoter (1-2kb)	16	45748381	45750384	2004	2	HELT-201	-1371	HELT-202;HELT-201	HELT;HELT	-1946;-1371	Promoter	22	23	100856229	ENSCAFG00000007599	conserved gene and region	NA	NA	NA	NA	NA	NA	NA	NA	NA	NA	NA	NA	CanFam3.1	cg18888015	HELT	HELT_Promoter
cg18961151	NA	-0.494737368	-0.058879731	NA	GreatDane.UMICH_Zoey_3.1.100	cg18961151	SKOR2	SKOR2_Promoter	7	43902033	43902082	50	+	43902081	43902082	AATGTGGAGTGTCAGGGAGACGGTGACGTCACCCTGCCCGCTGGGTGGCG	Promoter (2-3kb)	7	43904574	43943200	38627	1	SKOR2-201	-2492	SKOR2-201	SKOR2	0	Promoter	4	27	490464	ENSCAFG00000029670	conserved gene and region	NA	NA	NA	NA	NA	NA	NA	NA	NA	NA	NA	NA	CanFam3.1	cg18961151	HDHD2	HDHD2_Intergenic_upstream
cg18977436	NA	-0.010750464	-0.015272494	NA	GreatDane.UMICH_Zoey_3.1.100	cg18977436	FGF14	FGF14_Exon	22	52083154	52083203	50	-	52083202	52083203	TAGGAAAAACGATAATATTCCGGATCTTCTCCCAGTTTTTTCCCCTCACG	Promoter (<=1kb)	22	51481638	52083154	601517	2	FGF14-201	0	FGF14-201	FGF14	0	Exon	5	8	485537	ENSCAFG00000005926	conserved gene but different region	NA	NA	NA	NA	NA	NA	NA	NA	NA	NA	NA	NA	CanFam3.1	cg18977436	FGF14	FGF14_Exon
cg25945416	NA	0.130881226	0.0216943	NA	GreatDane.UMICH_Zoey_3.1.100	cg25945416	gene:ENSCAFG00040015611	gene:ENSCAFG00040015611_Intergenic_downstream	11	52698630	52698679	50	+	52698678	52698679	TATTCAGCGCAAAGTGCCAGCTGGGGAATTGATTATGTCTTCTCTCAGCG	Distal Intergenic	11	52731517	52731999	483	2	transcript:ENSCAFT00040028728	33320	NA	NA	NA	Intergenic_downstream	5	16	NA	NA	mapped to different genes	NA	NA	NA	NA	NA	NA	NA	NA	NA	NA	NA	NA	CanFam3.1	cg25945416	MELK	MELK_Intergenic_downstream
cg26297738	NA	-0.076006448	-0.001796881	NA	GreatDane.UMICH_Zoey_3.1.100	cg26297738	SOX3	SOX3_Intergenic_downstream	X	109302597	109302646	50	+	109302645	109302646	GTAAATGGAGTTGTCTCTTTAAAGTGCCCCGGTCAGTTCACCACACGTCG	Distal Intergenic	39	109480515	109481849	1335	2	SOX3-201	179203	NA	NA	NA	Intergenic_downstream	6	7	492178	ENSCAFG00000019026	mapped to different genes	NA	NA	NA	NA	NA	NA	NA	NA	NA	NA	NA	NA	CanFam3.1	cg26297738	SOX3	SOX3_Intergenic_downstream
cg19269615	NA	-0.219584937	-0.014826111	NA	GreatDane.UMICH_Zoey_3.1.100	cg19269615	EIF4E3	EIF4E3_Intergenic_downstream	20	20101910	20101959	50	+	20101910	20101911	CGCTCCCTGGAGAATTTCAGTTCTGTAAATGAAACAATTATTTTGGCAGT	Distal Intergenic	20	20049148	20061493	12346	1	EIF4E3-201	52762	NA	NA	NA	Intergenic_downstream	17	17	484691	ENSCAFG00000006445	mapped to different genes	NA	NA	NA	NA	NA	NA	NA	NA	NA	NA	NA	NA	CanFam3.1	cg19269615	EIF4E3	EIF4E3_Intron
cg19365356	NA	-1.738955507	-0.205302027	NA	GreatDane.UMICH_Zoey_3.1.100	cg19365356	NR3C2	NR3C2_Intron	15	46657467	46657516	50	-	46657515	46657516	AAACCAAAACAAAACAACAAGCACACAGCACCATACTGACTGTGCCTCCG	Intron (NR3C2-202/NR3C2, intron 1 of 8)	15	46332370	46658697	326328	2	NR3C2-201	1181	NR3C2-201;NR3C2-202;NR3C2-203	NR3C2;NR3C2;NR3C2	0;0;0	Intron	1	6	475461	ENSCAFG00000007813	conserved gene and region	NA	NA	NA	NA	NA	NA	NA	NA	NA	NA	NA	NA	CanFam3.1	cg19365356	NR3C2	NR3C2_Promoter
cg19382448	NA	0.082478834	0.003485734	NA	GreatDane.UMICH_Zoey_3.1.100	cg19382448	DTNA	DTNA_Intron	7	54886136	54886185	50	-	54886136	54886137	CGTTACCATGGTAGCAATGAATCCAGCTGCTGAAATACAAAAGACTGACA	Intron (DTNA-201/DTNA, intron 2 of 23)	7	54726215	55076629	350415	2	DTNA-201	190444	DTNA-201;DTNA-202;DTNA-203;DTNA-204;DTNA-205;DTNA-206;DTNA-207;DTNA-208;DTNA-209	DTNA;DTNA;DTNA;DTNA;DTNA;DTNA;DTNA;DTNA;DTNA	0;0;0;0;0;0;0;0;0	Intron	1	3	490488	ENSCAFG00000017951	conserved gene and region	NA	NA	NA	NA	NA	NA	NA	NA	NA	NA	NA	NA	CanFam3.1	cg19382448	DTNA	DTNA_Intron
cg19427611	NA	-2.661443027	-0.319763054	NA	GreatDane.UMICH_Zoey_3.1.100	cg19427611	TRIM8	TRIM8_Promoter	28	15143630	15143679	50	+	15143630	15143631	CGCTGCTGTGGCTGACATGATCCATGATGCTGGCATACCAATGAGGAAGT	Promoter (<=1kb)	28	15142662	15156054	13393	1	TRIM8-202	968	TRIM8-202;TRIM8-201	TRIM8;TRIM8	0;0	Promoter	5	24	486863	ENSCAFG00000010232	conserved gene but different region	NA	NA	NA	NA	NA	NA	NA	NA	NA	NA	NA	NA	CanFam3.1	cg19427611	TRIM8	TRIM8_Intron
cg19428989	NA	0.364194704	0.023528564	NA	GreatDane.UMICH_Zoey_3.1.100	cg19428989	CPSF4	CPSF4_Exon	6	10010090	10010139	50	+	10010090	10010091	CGTTAACTGGATCAAGGAGGACGACCTTTGTAATGGCGGATTGTTACTTT	Exon (CPSF4-201/CPSF4, exon 6 of 7)	6	10007076	10017484	10409	2	CPSF4-201	7345	CPSF4-201;CPSF4-202;CPSF4-203	CPSF4;CPSF4;CPSF4	0;0;0	Exon	3	3	489859	ENSCAFG00000015036	mapped to different genes	NA	NA	NA	NA	NA	NA	NA	NA	NA	NA	NA	NA	CanFam3.1	cg19428989	CPSF4	CPSF4_threeUTR
cg19437021	NA	0.228783535	0.026187551	NA	GreatDane.UMICH_Zoey_3.1.100	cg19437021	KIZ	KIZ_Intergenic_upstream	24	2334326	2334375	50	-	2334374	2334375	TGAGAAATAGGATCATTTGATTTCATATTGCACTAAATAACACCCAGCCG	Distal Intergenic	24	2179385	2310611	131227	2	KIZ-204	-23764	NA	NA	NA	Intergenic_upstream	38	45	477134	ENSCAFG00000005214	mapped to different genes	NA	NA	NA	NA	NA	NA	NA	NA	NA	NA	NA	NA	CanFam3.1	cg19437021	KIZ	KIZ_Intergenic_upstream
cg19477942	NA	0.053938669	0.003851279	NA	GreatDane.UMICH_Zoey_3.1.100	cg19477942	DSCAM	DSCAM_Exon	31	34643754	34643803	50	+	34643754	34643755	CGCCTCCACCGAGGAGGGGATAATGCACTTGAAGACCGCAACATTGCCTC	Exon (DSCAM-201/DSCAM, exon 3 of 33)	31	34051488	34780412	728925	2	DSCAM-201	136609	DSCAM-201	DSCAM	0	Exon	12	12	487768	ENSCAFG00000010139	conserved gene and region	NA	NA	NA	NA	NA	NA	NA	NA	NA	NA	NA	NA	CanFam3.1	cg19477942	DSCAM	DSCAM_Exon
cg19520890	NA	0.393658806	0.003314331	NA	GreatDane.UMICH_Zoey_3.1.100	cg19520890	ARID4A	ARID4A_Intron	8	33562259	33562308	50	-	33562259	33562260	CGGAATTGGAGAATATACTGGTCGCACCATTTTAATAGCACTTGTGCCCT	Intron (ARID4A-201/ARID4A, intron 16 of 23)	8	33515891	33582221	66331	1	ARID4A-201	46368	ARID4A-201;ARID4A-202;ARID4A-203	ARID4A;ARID4A;ARID4A	0;0;0	Intron	3	11	480339	ENSCAFG00000023936	conserved gene but different region	NA	NA	NA	NA	NA	NA	NA	NA	NA	NA	NA	NA	CanFam3.1	cg19520890	ARID4A	ARID4A_Intron
cg19553651	NA	-0.302368767	-0.030786447	NA	GreatDane.UMICH_Zoey_3.1.100	cg19553651	ZFHX3	ZFHX3_Intergenic_upstream	5	78959793	78959842	50	+	78959841	78959842	TGTCAGCTTAATCTGGTAAATACTTATGCTAATTTTACTGAGTGAATTCG	Distal Intergenic	5	78714647	78869459	154813	2	ZFHX3-202	-90334	NA	NA	NA	Intergenic_upstream	77	143	489729	ENSCAFG00000020243	conserved gene but different region	NA	NA	NA	NA	NA	NA	NA	NA	NA	NA	NA	NA	CanFam3.1	cg19553651	ZFHX3	ZFHX3_Intergenic_upstream
cg19711579	NA	1.182302739	0.110417506	NA	GreatDane.UMICH_Zoey_3.1.100	cg19711579	NEUROD1	NEUROD1_fiveUTR	36	25109937	25109986	50	-	25109937	25109938	CGCTCCATTCCGGCCCCTTTGTGGCCAGAAGAAAGTGGCCCATCTGTCGC	Promoter (<=1kb)	36	25106496	25110855	4360	2	NEUROD1-201	869	NEUROD1-201	NEUROD1	0	fiveUTR	9	12	488431	NA	mapped to different genes	36	25109899	25109948	50	*	50	8	0.7	1.333333333	0.16	3.41E-07	CpGisland	CanFam3.1	cg19711579	CERKL	CERKL_Promoter
cg27564788	NA	0.742827716	0.068859304	NA	GreatDane.UMICH_Zoey_3.1.100	cg27564788	LMO1	LMO1_Intergenic_upstream	21	31957984	31958033	50	+	31957984	31957985	CGCAGGCAGGCCTGCGTGCGGACAGATTTAATATCGTTTGTAAATATGAT	Distal Intergenic	21	31875089	31911364	36276	2	LMO1-203	-46620	NA	NA	NA	Intergenic_upstream	41	64	610473	ENSCAFG00000006909	conserved gene and region	21	31957946	31958019	74	*	74	8	0.581081081	1.286956522	0.108108108	8.36E-06	CpGisland	CanFam3.1	cg27564788	LMO1	LMO1_Intergenic_upstream
cg25621619	NA	0.304213789	0.072012346	NA	GreatDane.UMICH_Zoey_3.1.100	cg25621619	RELCH	RELCH_Exon	1	14495341	14495390	50	-	14495389	14495390	ATCACTGGACAAGGTAACAAGGGCCGGAGCAACCCGCTTGTCAACTAACG	Exon (RELCH-201/RELCH, exon 23 of 29)	1	14285830	14580116	294287	2	RELCH-201	84726	RELCH-201;RELCH-202;RELCH-203;RELCH-204;RELCH-205;RELCH-206	RELCH;RELCH;RELCH;RELCH;RELCH;RELCH	0;0;0;0;0;0	Exon	7	8	476181	ENSCAFG00000000079	conserved gene and region	NA	NA	NA	NA	NA	NA	NA	NA	NA	NA	NA	NA	CanFam3.1	cg25621619	RELCH	RELCH_Exon
cg25767194	NA	0.081165534	0.011690236	NA	GreatDane.UMICH_Zoey_3.1.100	cg25767194	GRB14	GRB14_Intergenic_downstream	36	9756417	9756466	50	-	9756465	9756466	AATTCAACTCCTGCTGTTAAATTAACCAGCGTTCCAGCCGAGTTAACGCG	Distal Intergenic	36	9871055	9916695	45641	2	GRB14-202	160278	NA	NA	NA	Intergenic_downstream	14	18	478770	ENSCAFG00000010563	conserved gene and region	NA	NA	NA	NA	NA	NA	NA	NA	NA	NA	NA	NA	CanFam3.1	cg25767194	GRB14	GRB14_Intergenic_downstream
cg19828220	NA	-0.016120698	-0.006246699	NA	GreatDane.UMICH_Zoey_3.1.100	cg19828220	HOXB7	HOXB7_Intergenic_downstream	9	24430284	24430333	50	-	24430332	24430333	GGAAATGATAAAAAGTTCATGTTCACGATCGCCCGGCCACATGACCGGCG	Distal Intergenic	9	24433176	24436017	2842	2	HOXB7-201	5733	HOXB7-201	HOXB7	0	Intergenic_downstream	7	19	608962	ENSCAFG00000016855	mapped to different genes	9	24430309	24430344	36	*	36	7	0.75	1.431818182	0.194444444	5.79E-07	CpGisland	CanFam3.1	cg19828220	HOXB7	HOXB7_Intergenic_downstream
cg25872155	NA	-1.264290593	-0.191181218	NA	GreatDane.UMICH_Zoey_3.1.100	cg25872155	RFX4	RFX4_Promoter	10	32732890	32732939	50	-	32732890	32732891	CGAGGCGCACTGTGAAGCCCATTGTGGGCCTGTTTTGAATAAGAAAAGCC	Promoter (<=1kb)	10	32571756	32732485	160730	2	RFX4-203	-454	RFX4-203;RFX4-204	RFX4;RFX4	0;0	Promoter	8	13	474529	ENSCAFG00000001813	mapped to different genes	NA	NA	NA	NA	NA	NA	NA	NA	NA	NA	NA	NA	CanFam3.1	cg25872155	RFX4	RFX4_Promoter
cg25877801	NA	0.475787368	0.064167584	NA	GreatDane.UMICH_Zoey_3.1.100	cg25877801	FNBP4	FNBP4_Intron	18	42081091	42081140	50	-	42081091	42081092	CGCATGCGAGAGCTCTGTGCGCTTTACAGGACCTCTGGAAGCAACTACTC	Intron (FNBP4-201/FNBP4, intron 11 of 16)	18	42057009	42102015	45007	1	FNBP4-201	24082	FNBP4-201	FNBP4	0	Intron	3	6	483619	ENSCAFG00000008315	conserved gene but different region	NA	NA	NA	NA	NA	NA	NA	NA	NA	NA	NA	NA	CanFam3.1	cg25877801	FNBP4	FNBP4_Intron
cg20007005	NA	0.019862691	0.004591319	NA	GreatDane.UMICH_Zoey_3.1.100	cg20007005	WNT2	WNT2_Exon	14	56218128	56218177	50	-	56218128	56218129	CGGTCCCTGATACAGTAGTCTGGAGAATTCTCAAAATACACGAGGTCATT	Exon (WNT2-201/WNT2, exon 4 of 5)	14	56169536	56243437	73902	2	WNT2-201	25260	WNT2-201;WNT2-202;WNT2-203	WNT2;WNT2;WNT2	0;0;0	Exon	1	3	612141	ENSCAFG00000032267	conserved gene but different region	NA	NA	NA	NA	NA	NA	NA	NA	NA	NA	NA	NA	CanFam3.1	cg20007005	WNT2	WNT2_Exon
cg20049544	NA	-0.046822057	-0.005874488	NA	GreatDane.UMICH_Zoey_3.1.100	cg20049544	CNOT6L	CNOT6L_Exon	32	2286578	2286627	50	+	2286626	2286627	TTTTTCCCATTGGCTACCTCCTCTGCTGACATGATGGTATAAATTCTGCG	Exon (CNOT6L-201/CNOT6L, exon 2 of 12)	32	2169481	2332606	163126	2	CNOT6L-201	45979	CNOT6L-201;CNOT6L-204;CNOT6L-203;CNOT6L-202	CNOT6L;CNOT6L;CNOT6L;CNOT6L	0;0;0;0	Exon	13	13	487817	ENSCAFG00000008699	conserved gene and region	NA	NA	NA	NA	NA	NA	NA	NA	NA	NA	NA	NA	CanFam3.1	cg20049544	CNOT6L	CNOT6L_Exon
cg20271991	NA	0.086336108	0.004773178	NA	GreatDane.UMICH_Zoey_3.1.100	cg20271991	ZNF536	ZNF536_Promoter	1	121582922	121582971	50	+	121582922	121582923	CGCCTGCCATTAGAGGCGACTTTATTTACAGACACTATTTAGGAGATCAT	Promoter (3-4kb)	1	121296064	121579021	282958	2	ZNF536-201	-3901	ZNF536-201	ZNF536	0	Promoter	15	116	484609	ENSCAFG00000007601	conserved gene and region	1	121582879	121582939	61	*	61	8	0.672131148	1.196078431	0.131147541	1.82E-06	CpGisland	CanFam3.1	cg20271991	ZNF536	ZNF536_fiveUTR
cg20314902	NA	0.204251082	0.006106538	NA	GreatDane.UMICH_Zoey_3.1.100	cg20314902	ODF2	ODF2_Exon	9	54773252	54773301	50	+	54773300	54773301	TTTCCAGGGGGCATCCAAGGTACCTTGGTTTTCACCCGGACACTCCGCCG	Exon (ODF2-201/ODF2, exon 4 of 21)	9	54742951	54777460	34510	2	ODF2-202	4159	ODF2-202;ODF2-201;ODF2-205;ODF2-204;ODF2-203	ODF2;ODF2;ODF2;ODF2;ODF2	0;0;0;0;0	Exon	7	8	491315	ENSCAFG00000020054	conserved gene and region	NA	NA	NA	NA	NA	NA	NA	NA	NA	NA	NA	NA	CanFam3.1	cg20314902	ODF2	ODF2_Exon
cg16987712	NA	-0.023363788	NA	NA	GreatDane.UMICH_Zoey_3.1.100	cg16987712	LHX2	LHX2_threeUTR	9	58502916	58502965	50	-	58502964	58502965	GATATTCGAACAGACTTCCACCTTAAAATTCTAAAACAACAAAGCGACCG	3' UTR	9	58502857	58523255	20399	2	LHX2-201	20290	LHX2-201	LHX2	0	threeUTR	2	34	491340	ENSCAFG00000020226	conserved gene and region	NA	NA	NA	NA	NA	NA	NA	NA	NA	NA	NA	NA	CanFam3.1	cg16987712	LHX2	LHX2_threeUTR
cg20349210	NA	-0.035398302	-0.00116832	NA	GreatDane.UMICH_Zoey_3.1.100	cg20349210	MEF2D	MEF2D_Intergenic_upstream	7	41085812	41085861	50	+	41085812	41085813	CGTCGGAAACAGCCGGAAAATAAACACCCTGATGACTAAACGGTTTCTCC	Distal Intergenic	7	41103466	41107241	3776	1	MEF2D-204	-17605	NA	NA	NA	Intergenic_upstream	3	9	490413	ENSCAFG00000016806	conserved gene but different region	NA	NA	NA	NA	NA	NA	NA	NA	NA	NA	NA	NA	CanFam3.1	cg20349210	MEF2D	MEF2D_Intergenic_upstream
cg20355078	NA	0.437758206	0.041484388	NA	GreatDane.UMICH_Zoey_3.1.100	cg20355078	AZIN1	AZIN1_fiveUTR	13	4380057	4380106	50	-	4380057	4380058	CGTATTCCACAAAGCCGAAAGTCATAAACCAGGAAAGACAAGAGACGGGC	5' UTR	13	4364418	4397317	32900	2	AZIN1-201	17211	AZIN1-201;AZIN1-202;AZIN1-203	AZIN1;AZIN1;AZIN1	0;0;0	fiveUTR	6	9	475058	ENSCAFG00000000643	conserved gene and region	NA	NA	NA	NA	NA	NA	NA	NA	NA	NA	NA	NA	CanFam3.1	cg20355078	AZIN1	AZIN1_fiveUTR
cg20382695	NA	0.051979296	0.016293846	NA	GreatDane.UMICH_Zoey_3.1.100	cg20382695	ATRNL1	ATRNL1_Exon	28	25907181	25907230	50	+	25907229	25907230	TGGGGGACCAGTGCCAGCACTGCCAGGGCAGGTTCAAGTAAGTGCCTTCG	Exon (ATRNL1-209/ATRNL1, exon 1 of 7)	28	25905812	26693775	787964	1	ATRNL1-201	1369	ATRNL1-201;ATRNL1-202;ATRNL1-203;ATRNL1-204;ATRNL1-205;ATRNL1-206;ATRNL1-207;ATRNL1-208;ATRNL1-209	ATRNL1;ATRNL1;ATRNL1;ATRNL1;ATRNL1;ATRNL1;ATRNL1;ATRNL1;ATRNL1	0;0;0;0;0;0;0;0;0	Exon	3	3	486901	ENSCAFG00000011725	conserved gene but different region	28	25907210	25907442	233	*	233	37	0.802575107	1.046745993	0.158798283	1.96E-32	CpGisland	CanFam3.1	cg20382695	ATRNL1	ATRNL1_Exon
cg20615601	NA	-0.076789108	-0.007338089	NA	GreatDane.UMICH_Zoey_3.1.100	cg20615601	PURA	PURA_Intergenic_downstream	2	32840787	32840836	50	+	32840835	32840836	TAAAGAACTGAGTGTTTATTTCCCTAATTAACCAAGAACTTTTGTACACG	Distal Intergenic	2	32838518	32840450	1933	1	PURA-201	2269	PURA-201	PURA	0	Intergenic_downstream	3	24	487159	NA	mapped to different genes	NA	NA	NA	NA	NA	NA	NA	NA	NA	NA	NA	NA	CanFam3.1	cg20615601	PURA	PURA_Intergenic_downstream
cg20632980	NA	-0.061779066	-0.007858729	NA	GreatDane.UMICH_Zoey_3.1.100	cg20632980	MAPRE2	MAPRE2_Exon	7	54593243	54593292	50	-	54593291	54593292	CTGGATGATGTCGTTGTTGTTCTCGCCATTTGGGGACAGGGTTTGGGTCG	Promoter (<=1kb)	7	54501992	54593271	91280	2	MAPRE2-204	0	MAPRE2-204;MAPRE2-203;MAPRE2-202;MAPRE2-201	MAPRE2;MAPRE2;MAPRE2;MAPRE2	0;0;0;0	Exon	3	5	490487	ENSCAFG00000017942	conserved gene but different region	7	54593193	54593334	142	*	142	13	0.598591549	1.033594625	0.091549296	2.59E-08	CpGisland	CanFam3.1	cg20632980	MAPRE2	MAPRE2_Exon
cg20692569	NA	0.153644539	0.021215442	NA	GreatDane.UMICH_Zoey_3.1.100	cg20692569	BAZ1B	BAZ1B_Exon	6	6574982	6575031	50	+	6575030	6575031	ACGTGTGGCCCAGCAGGTTGGGCATGCGGGTCAGGTTGTAGCCGATGCCG	Exon (NA, exon 1 of 2)	6	6514112	6567444	53333	1	BAZ1B-202	60870	NA	NA	NA	Exon	1	1	479719	ENSCAFG00000013146	mapped to different genes	6	6574428	6575739	1312	*	1312	220	0.791158537	1.071589006	0.167682927	9.92E-197	CpGisland	CanFam3.1	cg20692569	FZD9	FZD9_Exon
cg20761338.1	NA	0.060462795	0.01427084	NA	GreatDane.UMICH_Zoey_3.1.100	cg20761338.1	ANAPC5	ANAPC5_Exon	26	8008316	8008365	50	+	8008364	8008365	GGCAGAGCTCGCCCTGCAGGAGGCAATTAGGATTGCCCAGGAGTCCAACG	Exon (ANAPC5-201/ANAPC5, exon 8 of 17)	26	7985167	8029040	43874	1	ANAPC5-201	23149	ANAPC5-201;ANAPC5-202;ANAPC5-203;ANAPC5-204;ANAPC5-205;ANAPC5-206;ANAPC5-207;ANAPC5-208	ANAPC5;ANAPC5;ANAPC5;ANAPC5;ANAPC5;ANAPC5;ANAPC5;ANAPC5	0;0;0;0;0;0;0;0	Exon	5	5	477471	ENSCAFG00000008313	conserved gene but different region	NA	NA	NA	NA	NA	NA	NA	NA	NA	NA	NA	NA	CanFam3.1	cg20761338.1	ANAPC5	ANAPC5_Exon
cg20830232	NA	0.353018699	0.040476475	NA	GreatDane.UMICH_Zoey_3.1.100	cg20830232	BTRC	BTRC_Intron	28	14123034	14123083	50	+	14123082	14123083	TTAAATTCAGATTATGCTGAAGCAAAATGGTCCTGGTATGAGAAGCAACG	Intron (BTRC-201/BTRC, intron 2 of 11)	28	14001880	14179551	177672	1	BTRC-201	121154	BTRC-201;BTRC-203;BTRC-204;BTRC-202	BTRC;BTRC;BTRC;BTRC	0;0;0;0	Intron	48	97	486851	ENSCAFG00000009879	conserved gene and region	NA	NA	NA	NA	NA	NA	NA	NA	NA	NA	NA	NA	CanFam3.1	cg20830232	BTRC	BTRC_Intron
cg20913114	NA	0.093500556	0.008248779	NA	GreatDane.UMICH_Zoey_3.1.100	cg20913114	UNCX	UNCX_Intergenic_downstream	6	15552936	15552985	50	-	15552984	15552985	ACACTGCTCCTGAGAACTGTCGGAAACAATGTCTGTGGTCGGAGGTGACG	Distal Intergenic	6	15587232	15591996	4765	2	UNCX-202	39060	NA	NA	NA	Intergenic_downstream	58	93	491604	ENSCAFG00000011794	conserved gene and region	6	15552932	15553045	114	*	114	12	0.719298246	0.815742397	0.105263158	2.05E-08	CpGisland	CanFam3.1	cg20913114	UNCX	UNCX_Exon
cg21081239	NA	-0.345801248	-0.04203102	NA	GreatDane.UMICH_Zoey_3.1.100	cg21081239	CADM1	CADM1_Intergenic_upstream	5	17602789	17602838	50	-	17602837	17602838	GGCTTTGTTTTTGTGTTCTACCAGCAGAGGATTACATTACTGATTGATCG	Distal Intergenic	5	17949867	18273146	323280	1	CADM1-201	-347078	NA	NA	NA	Intergenic_upstream	48	108	479432	ENSCAFG00000013482	mapped to different genes	NA	NA	NA	NA	NA	NA	NA	NA	NA	NA	NA	NA	CanFam3.1	cg21081239	CADM1	CADM1_Intergenic_upstream
cg21098134	NA	0.160152154	0.001734425	NA	GreatDane.UMICH_Zoey_3.1.100	cg21098134	AFF2	AFF2_Intron	X	116064563	116064612	50	+	116064563	116064564	CGACGCGTGACCTGCTATGCAAATTTAATACCAAGGTGCCAAAGCTGAAT	Intron (AFF2-202/AFF2, intron 3 of 19)	39	115868186	116331334	463149	1	AFF2-202	196377	AFF2-202;AFF2-203;AFF2-201;AFF2-204	AFF2;AFF2;AFF2;AFF2	0;0;0;0	Intron	3	5	492193	ENSCAFG00000019094	conserved gene and region	NA	NA	NA	NA	NA	NA	NA	NA	NA	NA	NA	NA	CanFam3.1	cg21098134	AFF2	AFF2_Intron
cg25283972	0.167465041	0.000300994	NA	NA	GreatDane.UMICH_Zoey_3.1.100	cg25283972	ZNF536	ZNF536_Promoter	1	121582831	121582880	50	-	121582879	121582880	GTAACCTTGTGGCGTATTTAATGTAAATAAGGCAGTTATGTTGCCAATCG	Promoter (3-4kb)	1	121296064	121579021	282958	2	ZNF536-201	-3859	ZNF536-201	ZNF536	0	Promoter	15	116	484609	ENSCAFG00000007601	conserved gene and region	1	121582879	121582939	61	*	61	8	0.672131148	1.196078431	0.131147541	1.82E-06	CpGisland	CanFam3.1	cg25283972	ZNF536	ZNF536_fiveUTR
cg26903477	NA	3.703783326	0.436873738	NA	GreatDane.UMICH_Zoey_3.1.100	cg26903477	E2F3	E2F3_Promoter	35	18929815	18929864	50	-	18929815	18929816	CGCGTAAACCGTATCCCTTCATTCATTGTCAGCAGCAGCTTCCTGGAGCC	Promoter (<=1kb)	35	18930191	19002660	72470	1	E2F3-201	-376	E2F3-201;E2F3-202	E2F3;E2F3	0;0	Promoter	5	10	488239	ENSCAFG00000031036	conserved gene and region	35	18929621	18929825	205	*	205	26	0.663414634	1.183655341	0.126829268	5.59E-20	CpGisland	CanFam3.1	cg26903477	E2F3	E2F3_Promoter
cg21222571	NA	-0.10875899	-0.013384898	NA	GreatDane.UMICH_Zoey_3.1.100	cg21222571	HOXA9	HOXA9_Promoter	14	40400087	40400136	50	+	40400135	40400136	TCGTAAACTCGAACTTCGCCGGTTAATGGGCTTATTTATTGGCGCTGGCG	Promoter (7-8kb)	14	40390654	40392578	1925	2	HOXA9-201	-7509	NA	NA	NA	Promoter	12	22	482372	ENSCAFG00000002961	mapped to different genes	NA	NA	NA	NA	NA	NA	NA	NA	NA	NA	NA	NA	CanFam3.1	cg21222571	HOXA10	HOXA10_Intron
cg27005345	NA	0.24159767	0.002096919	NA	GreatDane.UMICH_Zoey_3.1.100	cg27005345	KLHL14	KLHL14_Exon	7	56636578	56636627	50	+	56636578	56636579	CGACCCGGTCTGCCAGAAGCTGCTGCTGGACGCCATGAACTACCACCTGA	Promoter (<=1kb)	7	56635675	56671894	36220	1	KLHL14-201	903	KLHL14-201;KLHL14-202;KLHL14-203;KLHL14-204	KLHL14;KLHL14;KLHL14;KLHL14	0;0;0;0	Exon	13	40	490494	ENSCAFG00000018002	conserved gene and region	7	56636374	56636609	236	*	236	27	0.686440678	0.971785878	0.11440678	2.05E-19	CpGisland	CanFam3.1	cg27005345	KLHL14	KLHL14_Exon
cg21249517	NA	0.248969243	0.034276588	NA	GreatDane.UMICH_Zoey_3.1.100	cg21249517	BEND3	BEND3_Exon	12	64510751	64510800	50	-	64510799	64510800	GCTTCTTGCCCAGGGAGCCGCTGCAGTTGTACTGCTTGCGCAGGTTCTCG	Exon (NA, exon 1 of 2)	12	64507791	64526662	18872	2	BEND3-201	15862	BEND3-201	BEND3	0	Exon	1	3	481949	ENSCAFG00000029143	conserved gene and region	12	64510769	64510962	194	*	194	21	0.649484536	1.039285714	0.108247423	1.12E-14	CpGisland	CanFam3.1	cg21249517	BEND3	BEND3_Exon
cg21258436	NA	-0.673778603	-0.093477792	NA	GreatDane.UMICH_Zoey_3.1.100	cg21258436	CDX2	CDX2_Intron	25	11726997	11727046	50	-	11726997	11726998	CGGAAAGAGGGTGGTGACTTTCGCAGTCAATAATGAATTCTGACAAGTCC	Intron (CDX2-201/CDX2, intron 1 of 2)	25	11724318	11730665	6348	1	CDX2-201	2679	CDX2-201	CDX2	0	Intron	2	7	486028	ENSCAFG00000006742	conserved gene and region	NA	NA	NA	NA	NA	NA	NA	NA	NA	NA	NA	NA	CanFam3.1	cg21258436	CDX2	CDX2_Intron
cg21380560	NA	-0.517673677	-0.07067124	NA	GreatDane.UMICH_Zoey_3.1.100	cg21380560	TREM1	TREM1_Intergenic_upstream	12	10094099	10094148	50	-	10094099	10094100	CGCGTCTCACGCGCTTGGGAGAGAGTTTGCAAAGTCATAATTATATCTCT	Distal Intergenic	12	10002611	10011845	9235	2	TREM1-202	-82303	NA	NA	NA	Intergenic_upstream	7	7	608994	ENSCAFG00000001591	mapped to different genes	12	10093996	10094111	116	*	116	16	0.698275862	1.135862913	0.137931034	4.43E-13	CpGisland	CanFam3.1	cg21380560	TREM1	TREM1_Intergenic_upstream
cg21387328	NA	-0.093820002	-0.000409909	NA	GreatDane.UMICH_Zoey_3.1.100	cg21387328	ZEB1	ZEB1_Intron	2	13154787	13154836	50	+	13154787	13154788	CGCTGGGTGGTTCAGACTCACATGTCACACACATGTCGTCAGCAACAAGA	Intron (ZEB1-201/ZEB1, intron 1 of 10)	2	12975657	13157215	181559	2	ZEB1-201	2379	ZEB1-201;ZEB1-204;ZEB1-205;ZEB1-206;ZEB1-207	ZEB1;ZEB1;ZEB1;ZEB1;ZEB1	0;0;0;0;0	Intron	2	6	477966	ENSCAFG00000004023	conserved gene but different region	NA	NA	NA	NA	NA	NA	NA	NA	NA	NA	NA	NA	CanFam3.1	cg21387328	ZEB1	ZEB1_Intron
cg21452781	NA	0.71813702	0.108418335	NA	GreatDane.UMICH_Zoey_3.1.100	cg21452781	DBX1	DBX1_Intron	21	42334966	42335015	50	+	42334966	42334967	CGGAGGAGCTGACCAATTGGTCATGGTGCTGAAACCTTTGTGGGGAATCG	Intron (DBX1-201/DBX1, intron 2 of 3)	21	42332101	42336439	4339	2	DBX1-201	1424	DBX1-201	DBX1	0	Intron	6	19	485412	ENSCAFG00000009813	conserved gene and region	NA	NA	NA	NA	NA	NA	NA	NA	NA	NA	NA	NA	CanFam3.1	cg21452781	DBX1	DBX1_Intron
cg21570151	NA	0.068357397	0.003429376	NA	GreatDane.UMICH_Zoey_3.1.100	cg21570151	CHD3	CHD3_Exon	5	32835041	32835090	50	-	32835041	32835042	CGCCGAGGCCGAGTGCCTGGCCGAGAGCCACCAGCACCTCTCCAAGGAGT	Exon (CHD3-201/CHD3, exon 37 of 40)	5	32813780	32837405	23626	1	CHD3-201	21261	CHD3-201	CHD3	0	Exon	21	26	479489	ENSCAFG00000016859	conserved gene but different region	5	32834893	32835063	171	*	171	18	0.725146199	0.822115385	0.105263158	2.03E-12	CpGisland	CanFam3.1	cg21570151	CHD3	CHD3_Exon
cg21608404	NA	-0.229029055	-0.042065967	NA	GreatDane.UMICH_Zoey_3.1.100	cg21608404	KCNA1	KCNA1_Promoter	27	40181972	40182021	50	+	40181972	40181973	CGCTCGGTCCATTTCTGGGCGCTGCAAGATCAGCAGAAACCTGAGAAAGC	Promoter (1-2kb)	27	40179028	40180515	1488	2	KCNA1-201	-1457	KCNA1-201	KCNA1	0	Promoter	3	12	486732	ENSCAFG00000015289	conserved gene but different region	27	40181861	40181992	132	*	132	18	0.75	0.972176759	0.136363636	1.41E-14	CpGisland	CanFam3.1	cg21608404	KCNA1	KCNA1_Promoter
cg21621248	NA	-0.459140418	-0.06422902	NA	GreatDane.UMICH_Zoey_3.1.100	cg21621248	CTNNA2	CTNNA2_Intron	17	43729722	43729771	50	+	43729770	43729771	CGTGAGCAGCTTACGACACTCAGTGAGCAGTAGGTGCCTGTGCAAGCTCG	Intron (CTNNA2-201/CTNNA2, intron 7 of 18)	17	43368943	44455558	1086616	2	CTNNA2-201	725787	CTNNA2-201;CTNNA2-205;CTNNA2-206;CTNNA2-204;CTNNA2-202;CTNNA2-203;LRRTM1-201	CTNNA2;CTNNA2;CTNNA2;CTNNA2;CTNNA2;CTNNA2;LRRTM1	0;0;0;0;0;0;0	Intron	6	23	483088	ENSCAFG00000008079	conserved gene but different region	NA	NA	NA	NA	NA	NA	NA	NA	NA	NA	NA	NA	CanFam3.1	cg21621248	CTNNA2	CTNNA2_Intron
cg21673805	NA	-0.17711049	-0.006015616	NA	GreatDane.UMICH_Zoey_3.1.100	cg21673805	POU2F1	POU2F1_Exon	7	30822269	30822318	50	-	30822317	30822318	ATGATTACCTGCTGCTGCTGCCGCCGCGGCTGAACTCTCATCTTGACTCG	Promoter (<=1kb)	7	30646158	30822337	176180	2	POU2F1-202	19	POU2F1-202;POU2F1-203;POU2F1-204;POU2F1-205	POU2F1;POU2F1;POU2F1;POU2F1	0;0;0;0	Exon	8	19	490360	ENSCAFG00000015512	conserved gene but different region	NA	NA	NA	NA	NA	NA	NA	NA	NA	NA	NA	NA	CanFam3.1	cg21673805	POU2F1	POU2F1_Exon
cg21698790	NA	-0.639956858	-0.044291707	NA	GreatDane.UMICH_Zoey_3.1.100	cg21698790	C26H12orf49	C26H12orf49_Intron	26	13722826	13722875	50	-	13722874	13722875	CCTGGACACCAAGTTTCTCCTTGTGTTGTGCGTTTGTTGTGCTGACGGCG	Intron (C26H12orf49-201/C26H12orf49, intron 1 of 0)	26	13615716	13749771	134056	2	C26H12orf49-201	26896	C26H12orf49-201	C26H12orf49	0	Intron	5	5	483437	ENSCAFG00000009288	mapped to different genes	NA	NA	NA	NA	NA	NA	NA	NA	NA	NA	NA	NA	CanFam3.1	cg21698790	FBXW8	FBXW8_Intron
cg06561106	0.688590634	NA	NA	NA	GreatDane.UMICH_Zoey_3.1.100	cg06561106	PAX5	PAX5_Promoter	11	52999050	52999099	50	+	52999050	52999051	CGCTCCCCCGCCGAGCTGGGGTAGCTGATCACTGAGCTGAAACTAAACGT	Promoter (<=1kb)	11	52810461	52998840	188380	2	PAX5-209	-210	PAX5-202;PAX5-203;PAX5-204;PAX5-205;PAX5-206;PAX5-207;PAX5-208;PAX5-209	PAX5;PAX5;PAX5;PAX5;PAX5;PAX5;PAX5;PAX5	0;0;0;0;0;0;0;0	Promoter	10	44	612021	ENSCAFG00000002357	conserved gene but different region	NA	NA	NA	NA	NA	NA	NA	NA	NA	NA	NA	NA	CanFam3.1	cg06561106	PAX5	PAX5_fiveUTR
cg21750779	NA	1.119318818	0.165571172	NA	GreatDane.UMICH_Zoey_3.1.100	cg21750779	LAG3	LAG3_Promoter	27	38501422	38501471	50	+	38501470	38501471	TGCTGTCTCGGACACCCTGCTGGGCTCTTACCCTGTTGCCCTGGTAACCG	Promoter (8-9kb)	27	38487432	38493202	5771	2	LAG3-201	-8220	NA	NA	NA	Promoter	2	2	486720	ENSCAFG00000014675	mapped to different genes	NA	NA	NA	NA	NA	NA	NA	NA	NA	NA	NA	NA	CanFam3.1	cg21750779	LAG3	LAG3_Promoter
cg21821706	NA	-0.201000172	-0.016921809	NA	GreatDane.UMICH_Zoey_3.1.100	cg21821706	NPTN	NPTN_Exon	30	37039390	37039439	50	+	37039390	37039391	CGCTTCCGAGCACCGTCCCACAGCTGTCTGAAAGACTCTGCCCGGTTGAC	Exon (NPTN-202/NPTN, exon 2 of 8)	30	37006466	37076010	69545	2	NPTN-201	36571	NPTN-201;NPTN-202;NPTN-203;NPTN-204;NPTN-205;NPTN-206;NPTN-207;NPTN-208;NPTN-209	NPTN;NPTN;NPTN;NPTN;NPTN;NPTN;NPTN;NPTN;NPTN	0;0;0;0;0;0;0;0;0	Exon	20	22	487637	ENSCAFG00000017808	conserved gene and region	30	37039330	37039404	75	*	75	10	0.613333333	1.420454545	0.133333333	4.15E-08	CpGisland	CanFam3.1	cg21821706	NPTN	NPTN_Exon
cg21826256	NA	-0.36999907	-0.030885517	NA	GreatDane.UMICH_Zoey_3.1.100	cg21826256	MAPKAP1	MAPKAP1_Intron	9	57278626	57278675	50	-	57278626	57278627	CGTCCGCAGGTGTAGCATGGTGATACATATTACATTGTGCCACAATGGAT	Intron (MAPKAP1-201/MAPKAP1, intron 3 of 8)	9	57125360	57378478	253119	1	MAPKAP1-201	153266	MAPKAP1-201;MAPKAP1-202;MAPKAP1-203;MAPKAP1-204;MAPKAP1-205	MAPKAP1;MAPKAP1;MAPKAP1;MAPKAP1;MAPKAP1	0;0;0;0;0	Intron	50	58	480724	ENSCAFG00000020178	conserved gene and region	NA	NA	NA	NA	NA	NA	NA	NA	NA	NA	NA	NA	CanFam3.1	cg21826256	MAPKAP1	MAPKAP1_Intron
cg21878650.2	NA	-0.264306312	-0.023877338	NA	GreatDane.UMICH_Zoey_3.1.100	cg21878650.2	ADAMTS6	ADAMTS6_Exon	2	48590331	48590380	50	-	48590331	48590332	CGGCTTACTTTAGCTACTTACGCTGGACTGTCACAGTGTCTTAGGGATGA	Exon (ADAMTS6-201/ADAMTS6, exon 12 of 24)	2	48500925	48787748	286824	2	ADAMTS6-201	197368	ADAMTS6-201	ADAMTS6	0	Exon	14	33	478077	ENSCAFG00000007352	conserved gene but different region	NA	NA	NA	NA	NA	NA	NA	NA	NA	NA	NA	NA	CanFam3.1	cg21878650.2	ADAMTS6	ADAMTS6_Exon
cg21908378	NA	-0.349164814	-0.044036252	NA	GreatDane.UMICH_Zoey_3.1.100	cg21908378	ZBTB16	ZBTB16_Intron	5	19255819	19255868	50	+	19255867	19255868	ACTGTACAGCCCATAAAACTCCAAACAGCCTCCAGACACTGCCGCAATCG	Intron (ZBTB16-201/ZBTB16, intron 3 of 6)	5	19148524	19353507	204984	2	ZBTB16-201	97639	ZBTB16-201;ZBTB16-202;ZBTB16-203	ZBTB16;ZBTB16;ZBTB16	0;0;0	Intron	34	40	489398	ENSCAFG00000013538	conserved gene and region	NA	NA	NA	NA	NA	NA	NA	NA	NA	NA	NA	NA	CanFam3.1	cg21908378	ZBTB16	ZBTB16_Intron
cg21930209	NA	-0.928260661	-0.128820974	NA	GreatDane.UMICH_Zoey_3.1.100	cg21930209	ARL4C	ARL4C_Exon	25	45937464	45937513	50	-	45937512	45937513	TTGAAGCCGATGGTGGGCACCGTGTTCACGAACTCGTTGAACTTGAGCCG	Promoter (<=1kb)	25	45936558	45937668	1111	2	ARL4C-201	155	ARL4C-201	ARL4C	0	Exon	2	3	100685179	ENSCAFG00000012001	conserved gene and region	25	45937433	45937581	149	*	149	13	0.604026846	0.964161274	0.087248322	4.70E-08	CpGisland	CanFam3.1	cg21930209	ARL4C	ARL4C_Exon
cg21948411	NA	0.079806441	0.016974801	NA	GreatDane.UMICH_Zoey_3.1.100	cg21948411	PAX2	PAX2_Intergenic_upstream	28	13376847	13376896	50	-	13376895	13376896	TGTATTGATTTAATCATCTGCAGAAATACACATTCTGGATTACTGTAGCG	Distal Intergenic	28	13457186	13536706	79521	1	PAX2-201	-80339	NA	NA	NA	Intergenic_upstream	102	162	609228	ENSCAFG00000009709	conserved gene and region	28	13376895	13377019	125	*	125	17	0.856	0.778388278	0.136	9.20E-14	CpGisland	CanFam3.1	cg21948411	PAX2	PAX2_Intergenic_upstream
cg22059823	NA	-0.168604761	-0.026160831	NA	GreatDane.UMICH_Zoey_3.1.100	cg22059823	PDE2A	PDE2A_Exon	21	25544262	25544311	50	+	25544310	25544311	TGGGGCAGGCATGCGGCCACTCCATCCTCTGCAGGAGCCAGCAGTACCCG	Promoter (<=1kb)	21	25544261	25635410	91150	1	PDE2A-201	1	PDE2A-201;PDE2A-202	PDE2A;PDE2A	0;0	Exon	5	6	609574	ENSCAFG00000005698	conserved gene but different region	NA	NA	NA	NA	NA	NA	NA	NA	NA	NA	NA	NA	CanFam3.1	cg22059823	PDE2A	PDE2A_Exon
cg22100382	NA	0.105344649	0.011723622	NA	GreatDane.UMICH_Zoey_3.1.100	cg22100382	ACVR2A	ACVR2A_Intergenic_upstream	19	49478370	49478419	50	+	49478418	49478419	TTAAGCACATTTACATTTGGTTCTTAAAATCCAAAATAGCCCATTTCACG	Distal Intergenic	19	49759827	49841901	82075	1	ACVR2A-201	-281408	NA	NA	NA	Intergenic_upstream	24	31	476140	ENSCAFG00000005507	conserved gene and region	NA	NA	NA	NA	NA	NA	NA	NA	NA	NA	NA	NA	CanFam3.1	cg22100382	ACVR2A	ACVR2A_Intron
cg22159998	NA	-0.091588893	-0.012810805	NA	GreatDane.UMICH_Zoey_3.1.100	cg22159998	TFAP2B	TFAP2B_fiveUTR	12	18549783	18549832	50	+	18549831	18549832	TGAGGCTTACTTGTCCAGCCTATTGTTTGAGACAACAGATATAAGTTGCG	Promoter (<=1kb)	12	18549787	18575653	25867	1	TFAP2B-201	0	TFAP2B-201;TFAP2B-202;TFAP2B-204;TFAP2B-203	TFAP2B;TFAP2B;TFAP2B;TFAP2B	0;0;0;0	fiveUTR	7	54	403463	ENSCAFG00000002156	conserved gene and region	NA	NA	NA	NA	NA	NA	NA	NA	NA	NA	NA	NA	CanFam3.1	cg22159998	TFAP2B	TFAP2B_Promoter
cg01796316	NA	-0.23011196	NA	NA	GreatDane.UMICH_Zoey_3.1.100	cg01796316	EPC1	EPC1_Exon	2	12323634	12323683	50	+	12323682	12323683	CAGATACTAGTCAATATCAAATCATGTAGATGGCGGCATTTTAGGCCTCG	Exon (EPC1-201/EPC1, exon 11 of 15)	2	12242873	12335944	93072	1	EPC1-201	80761	EPC1-201;EPC1-202;EPC1-203	EPC1;EPC1;EPC1	0;0;0	Exon	4	11	477970	ENSCAFG00000004100	conserved gene and region	NA	NA	NA	NA	NA	NA	NA	NA	NA	NA	NA	NA	CanFam3.1	cg01796316	EPC1	EPC1_Exon
cg26434265	1.135451483	NA	NA	NA	GreatDane.UMICH_Zoey_3.1.100	cg26434265	VAX1	VAX1_threeUTR	28	27715578	27715627	50	+	27715626	27715627	TAAAATCAGTCCAGCGCTTTTTTCTCGGCCCCTTCTTTATTGTTGGTCCG	3' UTR	28	27714845	27719628	4784	2	VAX1-201	4001	VAX1-201	VAX1	0	threeUTR	1	18	486906	ENSCAFG00000011912	conserved gene but different region	28	27715592	27716100	509	*	509	78	0.774066798	1.028975741	0.15324165	2.21E-66	CpGisland	CanFam3.1	cg26434265	VAX1	VAX1_threeUTR
cg22443103	NA	-0.342537055	-0.014059519	NA	GreatDane.UMICH_Zoey_3.1.100	cg22443103	PKNOX2	PKNOX2_Intron	5	9107869	9107918	50	-	9107869	9107870	CGGGGTTGTAAAAAATACAGATGCCAAATTAACTGGCTGTGGCACTTGGC	Intron (PKNOX2-201/PKNOX2, intron 5 of 11)	5	9067274	9254508	187235	2	PKNOX2-201	146590	PKNOX2-201	PKNOX2	0	Intron	30	37	479399	ENSCAFG00000010924	conserved gene and region	NA	NA	NA	NA	NA	NA	NA	NA	NA	NA	NA	NA	CanFam3.1	cg22443103	PKNOX2	PKNOX2_Intron
cg21821439	NA	NA	0.019393572	NA	GreatDane.UMICH_Zoey_3.1.100	cg21821439	gene:ENSCAFG00040024331	gene:ENSCAFG00040024331_Intergenic_downstream	23	33945044	33945093	50	+	33945044	33945045	CGCCAACTATTCTGGGAGATACACGAGCCCTCCATGTTTATCAGGTTGAG	Distal Intergenic	23	33951161	33952212	1052	2	transcript:ENSCAFT00040045324	7119	NA	NA	NA	Intergenic_downstream	19	32	NA	NA	mapped to different genes	NA	NA	NA	NA	NA	NA	NA	NA	NA	NA	NA	NA	CanFam3.1	cg21821439	SOX14	SOX14_Intergenic_upstream
cg21730656	-0.413370121	NA	NA	NA	GreatDane.UMICH_Zoey_3.1.100	cg21730656	TCOF1	TCOF1_Intron	4	58972423	58972472	50	+	58972423	58972424	CGCCTCTGCTTGCCTTTGATAATTGTGTGCTGACTACACGTGTAAAAAAA	Intron (TCOF1-201/TCOF1, intron 24 of 27)	4	58968475	59007898	39424	2	TCOF1-201	35426	CD74-201;TCOF1-201;TCOF1-202;TCOF1-203;TCOF1-204;TCOF1-205;TCOF1-206	CD74;TCOF1;TCOF1;TCOF1;TCOF1;TCOF1;TCOF1	13264;0;0;0;0;0;0	Intron	1	2	403592	ENSCAFG00000018119	conserved gene and region	NA	NA	NA	NA	NA	NA	NA	NA	NA	NA	NA	NA	CanFam3.1	cg21730656	TCOF1	TCOF1_Intron
cg22582760	NA	0.290350435	0.026094742	NA	GreatDane.UMICH_Zoey_3.1.100	cg22582760	ARID5B	ARID5B_Intron	4	14180283	14180332	50	+	14180331	14180332	GACAGGTACTGGAATAATACATTCAAATAACTTGCAGATCTGCCCGGGCG	Intron (ARID5B-201/ARID5B, intron 2 of 10)	4	14178933	14353037	174105	1	ARID5B-201	1350	ARID5B-201;ARID5B-202;ARID5B-203;ARID5B-204	ARID5B;ARID5B;ARID5B;ARID5B	0;0;0;0	Intron	11	43	479217	ENSCAFG00000012991	conserved gene and region	NA	NA	NA	NA	NA	NA	NA	NA	NA	NA	NA	NA	CanFam3.1	cg22582760	ARID5B	ARID5B_Intron
cg27507315	-0.334843616	NA	NA	NA	GreatDane.UMICH_Zoey_3.1.100	cg27507315	SOX6	SOX6_Intron	21	39208243	39208292	50	-	39208243	39208244	CGCCATTCAGGCCAGGTCCATTCTGTCATTTATAAAGATAGTTTCTTCTG	Intron (SOX6-203/SOX6, intron 1 of 14)	21	38849936	39257966	408031	2	SOX6-203	49674	SOX6-203;SOX6-201;SOX6-202	SOX6;SOX6;SOX6	0;0;0	Intron	47	68	476871	ENSCAFG00000008607	conserved gene and region	NA	NA	NA	NA	NA	NA	NA	NA	NA	NA	NA	NA	CanFam3.1	cg27507315	SOX6	SOX6_Intron
cg02292529	NA	-0.058786939	NA	NA	GreatDane.UMICH_Zoey_3.1.100	cg02292529	ZIC5	ZIC5_Intergenic_downstream	22	50018225	50018274	50	-	50018225	50018226	CGTCTGCGAGTCTGAGCTGCAAAGTTACTGATTTGCAGGCTGCATGTTAA	Distal Intergenic	22	50023495	50029871	6377	2	ZIC5-201	11646	NA	NA	NA	Intergenic_downstream	22	27	612986	ENSCAFG00000005834	mapped to different genes	NA	NA	NA	NA	NA	NA	NA	NA	NA	NA	NA	NA	CanFam3.1	cg02292529	ZIC5	ZIC5_Intergenic_downstream
cg22718540	NA	-0.799468663	-0.080746521	NA	GreatDane.UMICH_Zoey_3.1.100	cg22718540	MACF1	MACF1_Intron	15	3418406	3418455	50	-	3418406	3418407	CGCAGCTGTCACGGTCCCGGCATGCAAACTTCTGGCTGGGAACAAAAGGC	Intron (MACF1-201/MACF1, intron 56 of 96)	15	3353382	3563241	209860	2	MACF1-201	144786	MACF1-201;MACF1-202;MACF1-203;MACF1-204;MACF1-205;MACF1-206;MACF1-207;MACF1-208	MACF1;MACF1;MACF1;MACF1;MACF1;MACF1;MACF1;MACF1	0;0;0;0;0;0;0;0	Intron	8	16	475321	ENSCAFG00000003120	conserved gene and region	15	3418032	3418424	393	*	393	54	0.781170483	0.911206526	0.13740458	4.27E-43	CpGisland	CanFam3.1	cg22718540	MACF1	MACF1_Intron
cg22736354	NA	1.760844409	0.225690275	NA	GreatDane.UMICH_Zoey_3.1.100	cg22736354	KDM1B	KDM1B_Exon	35	16841722	16841771	50	-	16841722	16841723	CGCCGCTGCTGCCGGTGGCCAAACTTCTCAAAGCACACCTTGCACTCGAG	Promoter (<=1kb)	35	16841061	16932986	91926	1	KDM1B-201	661	KDM1B-201;NHLRC1-201	KDM1B;NHLRC1	0;0	Exon	1	1	478733	ENSCAFG00000010177	mapped to different genes	35	16841586	16842252	667	*	667	101	0.797601199	0.953450521	0.151424288	3.85E-85	CpGisland	CanFam3.1	cg22736354	KDM1B	KDM1B_Exon
cg07236812	NA	-0.112452881	NA	NA	GreatDane.UMICH_Zoey_3.1.100	cg07236812	RAD21L1	RAD21L1_Exon	24	19668246	19668295	50	-	19668294	19668295	CAGCAGCCCCGCAGCAGGGAGCTGATGTTGTAGATGGGCTGGCCCTGGCG	Exon (RAD21L1-201/RAD21L1, exon 7 of 7)	24	19668155	19701813	33659	2	RAD21L1-201	33518	RAD21L1-201;RAD21L1-202;SDCBP2-201	RAD21L1;RAD21L1;SDCBP2	0;0;12734	Exon	1	2	609572	ENSCAFG00000006827	mapped to different genes	NA	NA	NA	NA	NA	NA	NA	NA	NA	NA	NA	NA	CanFam3.1	cg07236812	RAD21L1	RAD21L1_Exon
cg07224103	NA	NA	-0.056832318	NA	GreatDane.UMICH_Zoey_3.1.100	cg07224103	MED13	MED13_Promoter	9	34231990	34232039	50	+	34231990	34231991	CGAGCTGGTCCCTGTGGCCGCCATTAAAGCGAAGGGAAAACCCGTGAATT	Promoter (<=1kb)	9	34232744	34331890	99147	1	MED13-201	-705	MED13-201;MED13-202;MED13-203	MED13;MED13;MED13	0;0;0	Promoter	3	10	480582	ENSCAFG00000017703	conserved gene and region	9	34231938	34232067	130	*	130	13	0.638461538	0.998817967	0.1	8.50E-09	CpGisland	CanFam3.1	cg07224103	MED13	MED13_Promoter
cg02633867	NA	-0.016965178	NA	NA	GreatDane.UMICH_Zoey_3.1.100	cg02633867	POU4F1	POU4F1_Intron	22	31964276	31964325	50	-	31964324	31964325	CAAATAAGTAGCCCGGCTGATGCAAAACCCCCAGTGATTGAATTTTGACG	Intron (NA, intron 1 of 1)	22	31977339	31979342	2004	2	POU4F1-201	15066	NA	NA	NA	Intron	5	28	610785	NA	mapped to different genes	NA	NA	NA	NA	NA	NA	NA	NA	NA	NA	NA	NA	CanFam3.1	cg02633867	OBI1	OBI1_Intergenic_downstream
cg23052275	NA	0.074490997	0.00924674	NA	GreatDane.UMICH_Zoey_3.1.100	cg23052275	HOXB8	HOXB8_Promoter	9	24441218	24441267	50	+	24441266	24441267	AGTCTGTTGTTGTTTATGCCGCAGCGCATAAAAGCTGTTAGCATTTTACG	Promoter (1-2kb)	9	24438337	24440024	1688	2	HOXB8-201	-1194	HOXB8-201	HOXB8	0	Promoter	16	23	491059	ENSCAFG00000016860	mapped to different genes	NA	NA	NA	NA	NA	NA	NA	NA	NA	NA	NA	NA	CanFam3.1	cg23052275	HOXB9	HOXB9_Intron
cg18961099	NA	-0.000882658	NA	NA	GreatDane.UMICH_Zoey_3.1.100	cg18961099	SF1	SF1_Intron	18	52520773	52520822	50	-	52520773	52520774	CGTCCCTTTCAAAGTCTCCGAGTTCTTCATGCTTGTTGTTGAGATTTGAG	Intron (SF1-201/SF1, intron 2 of 12)	18	52516367	52528771	12405	1	SF1-201	4406	SF1-201;SF1-202;SF1-203;SF1-204	SF1;SF1;SF1;SF1	0;0;0;0	Intron	3	26	476031	ENSCAFG00000014239	conserved gene and region	NA	NA	NA	NA	NA	NA	NA	NA	NA	NA	NA	NA	CanFam3.1	cg18961099	SF1	SF1_Intron
cg23095099	NA	-0.244517504	-0.041609696	NA	GreatDane.UMICH_Zoey_3.1.100	cg23095099	RNPEPL1	RNPEPL1_Exon	25	50841276	50841325	50	+	50841276	50841277	CGAGGCCCCCAGCAGTGCCATCTCTCTCAGGGACGTCAATGTGTCTGCCT	Exon (RNPEPL1-201/RNPEPL1, exon 11 of 11)	25	50832511	50841771	9261	1	RNPEPL1-201	8765	RNPEPL1-201	RNPEPL1	0	Exon	2	2	486199	ENSCAFG00000012680	conserved gene and region	25	50841192	50841557	366	*	366	42	0.745901639	0.833170732	0.114754098	5.84E-30	CpGisland	CanFam3.1	cg23095099	RNPEPL1	RNPEPL1_Intron
cg23108415	NA	-0.182443841	-0.027791193	NA	GreatDane.UMICH_Zoey_3.1.100	cg23108415	SATB1	SATB1_Intergenic_downstream	23	25040662	25040711	50	-	25040662	25040663	CGATGCGTCAGAGCTGCTCTTTGAACACATTAAAAAGCTGAATGCACAAC	Distal Intergenic	23	24802243	24899921	97679	1	SATB1-202	238468	NA	NA	NA	Intergenic_downstream	12	59	485650	ENSCAFG00000005839	mapped to different genes	NA	NA	NA	NA	NA	NA	NA	NA	NA	NA	NA	NA	CanFam3.1	cg23108415	SATB1	SATB1_Intergenic_downstream
cg12026556	NA	-0.006898264	NA	NA	GreatDane.UMICH_Zoey_3.1.100	cg12026556	TFAP2D	TFAP2D_fiveUTR	12	18453143	18453192	50	+	18453143	18453144	CGATTCTTTTTTTGGAGGGGGAAATTGCATCGTAAGCTTTCGGAGAAACC	Promoter (<=1kb)	12	18452776	18509813	57038	1	TFAP2D-201	367	TFAP2D-201	TFAP2D	0	fiveUTR	3	30	481835	ENSCAFG00000002153	conserved gene and region	NA	NA	NA	NA	NA	NA	NA	NA	NA	NA	NA	NA	CanFam3.1	cg12026556	TFAP2D	TFAP2D_fiveUTR
cg23169811	NA	-1.750395151	-0.16508106	NA	GreatDane.UMICH_Zoey_3.1.100	cg23169811	TRIP12	TRIP12_Exon	25	42256172	42256221	50	+	42256220	42256221	CCTTGGCCATTAATTTTCCTAAGAAGCGAAACTTCATCTTAACCTTTGCG	Exon (TRIP12-207/TRIP12, exon 36 of 42)	25	42246116	42334585	88470	2	TRIP12-207	78364	TRIP12-207;TRIP12-206;TRIP12-202;TRIP12-203;TRIP12-204;TRIP12-205;TRIP12-201;TRIP12-208;TRIP12-209	TRIP12;TRIP12;TRIP12;TRIP12;TRIP12;TRIP12;TRIP12;TRIP12;TRIP12	0;0;0;0;0;0;0;0;0	Exon	7	11	477400	ENSCAFG00000010598	conserved gene and region	NA	NA	NA	NA	NA	NA	NA	NA	NA	NA	NA	NA	CanFam3.1	cg23169811	TRIP12	TRIP12_Exon
cg23223379	NA	0.072121959	0.010580898	NA	GreatDane.UMICH_Zoey_3.1.100	cg23223379	TRIB2	TRIB2_Intron	17	9246221	9246270	50	-	9246269	9246270	ATTTGGTTTAATGTTTTTGTCCTAATCTCTTCAATCAATAAAATTGTGCG	Intron (TRIB2-202/TRIB2, intron 3 of 3)	17	9220308	9303319	83012	1	TRIB2-202	25913	TRIB2-201;TRIB2-202	TRIB2;TRIB2	0;0	Intron	1	2	403884	ENSCAFG00000029053	conserved gene but different region	NA	NA	NA	NA	NA	NA	NA	NA	NA	NA	NA	NA	CanFam3.1	cg23223379	TRIB2	TRIB2_Intergenic_downstream
cg23693668	NA	0.006544228	0.00327594	NA	GreatDane.UMICH_Zoey_3.1.100	cg23693668	GPAT3	GPAT3_Intergenic_downstream	32	7675616	7675665	50	-	7675616	7675617	CGCCAGGGAGGCCAGGAATATGCTAGAAGTGTACAGTTATTTCCCCATAA	Distal Intergenic	32	7445831	7506433	60603	1	GPAT3-201	229834	NA	NA	NA	Intergenic_downstream	17	17	478460	ENSCAFG00000009133	conserved gene and region	NA	NA	NA	NA	NA	NA	NA	NA	NA	NA	NA	NA	CanFam3.1	cg23693668	GPAT3	GPAT3_Intergenic_downstream
cg25841491	NA	0.146235408	0.009081807	NA	GreatDane.UMICH_Zoey_3.1.100	cg25841491	FANCL	FANCL_Intergenic_upstream	10	59751394	59751443	50	-	59751394	59751395	CGCCATTCATCAGTTTATGCATTGTGCGCCAGGGCAAATAATGACAGAAT	Distal Intergenic	10	59222977	59333166	110190	2	FANCL-202	-418277	NA	NA	NA	Intergenic_upstream	97	97	612161	ENSCAFG00000002940	mapped to different genes	NA	NA	NA	NA	NA	NA	NA	NA	NA	NA	NA	NA	CanFam3.1	cg25841491	FANCL	FANCL_Intergenic_upstream
cg19917435	NA	NA	-0.009591143	NA	GreatDane.UMICH_Zoey_3.1.100	cg19917435	gene:ENSCAFG00040016088	gene:ENSCAFG00040016088_Promoter	14	54855273	54855322	50	-	54855273	54855274	CGCTGGATTGAATACTAGATTACTCCAAAGTGGCTGAGGGTCAGGGATCA	Promoter (6-7kb)	14	54848384	54848917	534	2	transcript:ENSCAFT00040029637	-6405	NA	NA	NA	Promoter	1	29	NA	NA	mapped to different genes	NA	NA	NA	NA	NA	NA	NA	NA	NA	NA	NA	NA	CanFam3.1	cg19917435	TFEC	TFEC_Intergenic_downstream
cg23777581	NA	-0.165703846	-0.015988454	NA	GreatDane.UMICH_Zoey_3.1.100	cg23777581	AP1G2	AP1G2_Exon	8	3593957	3594006	50	-	3594005	3594006	TGGGCGGGGTAGCCCAACATGTGGACGTAGAGCAGTTTGGCCAGCTGCCG	Promoter (<=1kb)	8	3586567	3594219	7653	2	AP1G2-201	213	AP1G2-201;JPH4-201	AP1G2;JPH4	0;0	Exon	1	1	480253	ENSCAFG00000011529	mapped to different genes	NA	NA	NA	NA	NA	NA	NA	NA	NA	NA	NA	NA	CanFam3.1	cg23777581	MYH7	MYH7_fiveUTR
cg23893313	NA	-0.048964356	-0.00686256	NA	GreatDane.UMICH_Zoey_3.1.100	cg23893313	NELFB	NELFB_Exon	9	48032717	48032766	50	-	48032717	48032718	CGCAAGGGCAACACGCAGGAGCTGCAGTCGCTGCTGCAGAACATGACCAA	Exon (NRARP-201/NRARP, exon 1 of 1)	9	47982777	48060580	77804	2	NELFB-201	27814	NELFB-201;EXD3-201;NRARP-201	NELFB;EXD3;NRARP	0;49696;0	Exon	1	2	491230	ENSCAFG00000019450	mapped to different genes	9	48032679	48032731	53	*	53	8	0.716981132	1.174515235	0.150943396	5.64E-07	CpGisland	CanFam3.1	cg23893313	NRARP	NRARP_Exon
cg23930466	NA	-0.185314319	-0.019981357	NA	GreatDane.UMICH_Zoey_3.1.100	cg23930466	ME3	ME3_Exon	21	13068520	13068569	50	-	13068520	13068521	CGCAGGAGCCTTCACGGAGCAGATTCTGAGGGACATGGCCTCCTTCCACG	Exon (ME3-204/ME3, exon 11 of 13)	21	12888094	13074410	186317	1	ME3-204	180426	ME3-204;ME3-202;ME3-203	ME3;ME3;ME3	0;0;0	Exon	5	5	485151	ENSCAFG00000004407	conserved gene and region	NA	NA	NA	NA	NA	NA	NA	NA	NA	NA	NA	NA	CanFam3.1	cg23930466	ME3	ME3_Exon
cg23934404	NA	0.16912626	0.020466184	NA	GreatDane.UMICH_Zoey_3.1.100	cg23934404	gene:ENSCAFG00040007100	gene:ENSCAFG00040007100_Exon	22	60067461	60067510	50	-	60067461	60067462	CGAGCCGAGGGAGCCCCTTATCCCGGTGACAGAATGGGACAAGCTGGGAA	Exon (NA, exon 1 of 2)	22	60265052	60265213	162	2	transcript:ENSCAFT00040013148	197752	NA	NA	NA	Exon	9	17	NA	NA	mapped to different genes	NA	NA	NA	NA	NA	NA	NA	NA	NA	NA	NA	NA	CanFam3.1	cg23934404	SPACA7	SPACA7_Exon
cg25922845	NA	-0.446591066	-0.062805298	NA	GreatDane.UMICH_Zoey_3.1.100	cg25922845	ZEB2	ZEB2_threeUTR	19	46541788	46541837	50	+	46541836	46541837	TATTTCTCATCTTACTTTTTCCTTCACGTCCAGGTCACTTTAAGACTTCG	3' UTR	19	46541756	46674765	133010	2	ZEB2-201	132928	ZEB2-201;ZEB2-202;ZEB2-203	ZEB2;ZEB2;ZEB2	0;0;0	threeUTR	2	212	483909	ENSCAFG00000005497	conserved gene and region	NA	NA	NA	NA	NA	NA	NA	NA	NA	NA	NA	NA	CanFam3.1	cg25922845	ZEB2	ZEB2_threeUTR
cg23985931	NA	0.096237934	0.000754666	NA	GreatDane.UMICH_Zoey_3.1.100	cg23985931	POU4F1	POU4F1_Exon	22	31970364	31970413	50	-	31970412	31970413	AAAGCTCAATAGCTGCCTGAAAATATTGCATTTTATATCACCAAAGGGCG	Exon (NA, exon 1 of 2)	22	31977339	31979342	2004	2	POU4F1-201	8978	NA	NA	NA	Exon	7	28	610785	NA	mapped to different genes	NA	NA	NA	NA	NA	NA	NA	NA	NA	NA	NA	NA	CanFam3.1	cg23985931	OBI1	OBI1_Intergenic_downstream
cg24059119	NA	0.002669065	0.011337861	NA	GreatDane.UMICH_Zoey_3.1.100	cg24059119	ZNF536	ZNF536_Promoter	1	121582913	121582962	50	-	121582913	121582914	CGCCTCCCGCGCCTGCCATTAGAGGCGACTTTATTTACAGACACTATTTA	Promoter (3-4kb)	1	121296064	121579021	282958	2	ZNF536-201	-3941	ZNF536-201	ZNF536	0	Promoter	15	116	484609	ENSCAFG00000007601	conserved gene and region	1	121582879	121582939	61	*	61	8	0.672131148	1.196078431	0.131147541	1.82E-06	CpGisland	CanFam3.1	cg24059119	ZNF536	ZNF536_fiveUTR
cg24089067	NA	0.083251759	0.007344448	NA	GreatDane.UMICH_Zoey_3.1.100	cg24089067	MRM1	MRM1_Intergenic_downstream	9	36152855	36152904	50	-	36152855	36152856	CGACTGGGGAGCAAAAATAGTTACTGCGCCCTGGGGAAAAGTGACTCCTC	Distal Intergenic	9	36066888	36070183	3296	1	MRM1-201	86016	NA	NA	NA	Intergenic_downstream	40	40	610311	ENSCAFG00000017849	conserved gene and region	NA	NA	NA	NA	NA	NA	NA	NA	NA	NA	NA	NA	CanFam3.1	cg24089067	MRM1	MRM1_Intergenic_downstream
cg26105915	NA	0.03758268	0.001052704	NA	GreatDane.UMICH_Zoey_3.1.100	cg26105915	BCL2L14	BCL2L14_Intergenic_downstream	27	34365199	34365248	50	-	34365199	34365200	CGATGGTGCTTTGCAAGGATGTATTTATGTTATAATGGCCAACATTTGGT	Distal Intergenic	27	34379132	34399130	19999	2	BCL2L14-201	33931	LRP6-202;LRP6-203;LRP6-204;LRP6-205;LRP6-206	LRP6;LRP6;LRP6;LRP6;LRP6	0;0;0;0;0	Intergenic_downstream	1	1	477693	ENSCAFG00000013352	mapped to different genes	NA	NA	NA	NA	NA	NA	NA	NA	NA	NA	NA	NA	CanFam3.1	cg26105915	BCL2L14	BCL2L14_Intergenic_downstream
cg24315421	NA	-0.199888205	-0.016323771	NA	GreatDane.UMICH_Zoey_3.1.100	cg24315421	CD34	CD34_Intergenic_downstream	7	6339009	6339058	50	+	6339009	6339010	CGAAAGGCATGATTTTCATCACTGCTTCTGTTGCCCCGGTAACCAGGGAC	Distal Intergenic	7	6355774	6369980	14207	2	CD34-201	30922	NA	NA	NA	Intergenic_downstream	4	4	415130	ENSCAFG00000011722	mapped to different genes	NA	NA	NA	NA	NA	NA	NA	NA	NA	NA	NA	NA	CanFam3.1	cg24315421	CD34	CD34_Intron
cg25235127	NA	-0.003739254	-0.001015384	NA	GreatDane.UMICH_Zoey_3.1.100	cg25235127	SYN1	SYN1_Exon	X	41314355	41314404	50	-	41314403	41314404	GGCTGGCGAAAGACTTCCTCAGGCTGCGGATGGTCTCAGCTTTCACCTCG	Exon (SYN1-201/SYN1, exon 14 of 14)	39	41314341	41362717	48377	2	SYN1-201	48313	ARAF-201;ARAF-202;SYN1-201	ARAF;ARAF;SYN1	12298;12298;0	Exon	4	4	100685486	ENSCAFG00000015146	conserved gene but different region	NA	NA	NA	NA	NA	NA	NA	NA	NA	NA	NA	NA	CanFam3.1	cg25235127	SYN1	SYN1_threeUTR
cg24466113	NA	-0.106418288	-0.011521437	NA	GreatDane.UMICH_Zoey_3.1.100	cg24466113	GRIN3A	GRIN3A_Exon	11	58067068	58067117	50	-	58067068	58067069	CGCAGGGCGGCGGCAACAGCAGACAGACCCTGCTCAGCAGCCACCACAAA	Promoter (<=1kb)	11	57918730	58067131	148402	2	GRIN3A-201	14	GRIN3A-201;GRIN3A-202	GRIN3A;GRIN3A	0;0	Exon	5	5	474789	ENSCAFG00000002617	conserved gene and region	11	58066720	58067079	360	*	360	50	0.786111111	0.900360144	0.138888889	3.25E-40	CpGisland	CanFam3.1	cg24466113	GRIN3A	GRIN3A_Exon
cg24488281	NA	-0.414990458	-0.059920765	NA	GreatDane.UMICH_Zoey_3.1.100	cg24488281	ZEB2	ZEB2_Promoter	19	46675097	46675146	50	-	46675097	46675098	CGGAAAACGGTGCACACCATTCACAGAACTGGAGAACTCCAAGGGGCGAA	Promoter (<=1kb)	19	46541756	46674765	133010	2	ZEB2-201	-381	ZEB2-201;ZEB2-202;ZEB2-203	ZEB2;ZEB2;ZEB2	0;0;0	Promoter	15	212	483909	ENSCAFG00000005497	mapped to different genes	NA	NA	NA	NA	NA	NA	NA	NA	NA	NA	NA	NA	CanFam3.1	cg24488281	ZEB2	ZEB2_Intergenic_upstream
cg24512174	NA	-0.354023671	-0.224719029	NA	GreatDane.UMICH_Zoey_3.1.100	cg24512174	XPO1	XPO1_Promoter	10	62283166	62283215	50	+	62283214	62283215	TCAGACTGGGAGATTCCATCTCGGTTGAGTTTTCAGCCCATGGCGCCGCG	Promoter (3-4kb)	10	62236651	62279275	42625	2	XPO1-201	-3891	XPO1-201	XPO1	0	Promoter	9	14	474609	ENSCAFG00000003050	conserved gene but different region	10	62283146	62283380	235	*	235	24	0.672340426	0.947580645	0.10212766	4.50E-16	CpGisland	CanFam3.1	cg24512174	XPO1	XPO1_Promoter
cg26364230	NA	0.059500212	0.008408436	NA	GreatDane.UMICH_Zoey_3.1.100	cg26364230	HAND2	HAND2_Promoter	25	24254368	24254417	50	+	24254416	24254417	CTGCCTCCCTCATAAAAGCGGGCATCTGTGGAAAGCAGGTTTAGTTATCG	Promoter (1-2kb)	25	24250492	24253124	2633	2	HAND2-201	-1244	HAND2-201	HAND2	0	Promoter	4	11	607431	NA	mapped to different genes	NA	NA	NA	NA	NA	NA	NA	NA	NA	NA	NA	NA	CanFam3.1	cg26364230	HAND2	HAND2_Intron
cg24570504	NA	-0.658759068	-0.108518561	NA	GreatDane.UMICH_Zoey_3.1.100	cg24570504	KCTD12	KCTD12_Exon	22	30487940	30487989	50	+	30487988	30487989	AAAGAAGCGGCCTTTGCTGTCCCGGGCCAGCTCCTGCGGCTGCTGCTGCG	Promoter (<=1kb)	22	30483434	30488182	4749	2	KCTD12-201	193	KCTD12-201	KCTD12	0	Exon	4	5	485495	ENSCAFG00000005068	conserved gene and region	22	30487371	30488891	1521	*	1521	214	0.75739645	0.982632296	0.14069691	2.15E-171	CpGisland	CanFam3.1	cg24570504	KCTD12	KCTD12_Exon
cg24644551	NA	0.94931896	0.121746066	NA	GreatDane.UMICH_Zoey_3.1.100	cg24644551	PRDM13	PRDM13_Promoter	12	57979589	57979638	50	+	57979589	57979590	CGGTTAAAAGGCAACTTGAGAGGGATTCTGAATACTTTTATTGAGCCGTT	Promoter (3-4kb)	12	57983496	57991136	7641	1	PRDM13-201	-3858	PRDM13-201	PRDM13	0	Promoter	20	24	481934	NA	mapped to different genes	NA	NA	NA	NA	NA	NA	NA	NA	NA	NA	NA	NA	CanFam3.1	cg24644551	CCNC	CCNC_Intergenic_upstream
cg24712893	NA	-0.108284395	-0.012297155	NA	GreatDane.UMICH_Zoey_3.1.100	cg24712893	NPAS3	NPAS3_Intron	8	12476843	12476892	50	-	12476843	12476844	CGTACCTCTGACTAACTTAAAGAATTGAGCTGGGATAATTCACACAATTC	Intron (NPAS3-201/NPAS3, intron 6 of 12)	8	11745989	12582297	836309	1	NPAS3-201	730854	NPAS3-201;NPAS3-202;NPAS3-203	NPAS3;NPAS3;NPAS3	0;0;0	Intron	88	106	100688457	NA	mapped to different genes	NA	NA	NA	NA	NA	NA	NA	NA	NA	NA	NA	NA	CanFam3.1	cg24712893	EGLN3	EGLN3_Intergenic_downstream
cg24905433	NA	-0.045086207	-0.018452997	NA	GreatDane.UMICH_Zoey_3.1.100	cg24905433	FZD1	FZD1_Intergenic_upstream	14	16899512	16899561	50	+	16899512	16899513	CGATCAGATGAGTTCCTCTTAGTGCAGGTCAAAAAGGCTAGTTAGCAGGA	Distal Intergenic	14	17015321	17017276	1956	1	FZD1-201	-115760	NA	NA	NA	Intergenic_upstream	7	11	482294	ENSCAFG00000001906	mapped to different genes	NA	NA	NA	NA	NA	NA	NA	NA	NA	NA	NA	NA	CanFam3.1	cg24905433	CDK14	CDK14_Intron
cg25184738	NA	-1.719954433	-0.222594733	NA	GreatDane.UMICH_Zoey_3.1.100	cg25184738	ACVR2A	ACVR2A_fiveUTR	19	49761123	49761172	50	+	49761123	49761124	CGAATATGTTTTATGACGGTTGATTTTACACCAGGAGGTTTGTCTCCGAG	5' UTR	19	49759827	49841901	82075	1	ACVR2A-201	1296	ACVR2A-201;ACVR2A-202;ACVR2A-203	ACVR2A;ACVR2A;ACVR2A	0;0;0	fiveUTR	5	31	476140	ENSCAFG00000005507	conserved gene and region	NA	NA	NA	NA	NA	NA	NA	NA	NA	NA	NA	NA	CanFam3.1	cg25184738	ACVR2A	ACVR2A_fiveUTR
cg27290859	NA	0.36609254	0.069769271	NA	GreatDane.UMICH_Zoey_3.1.100	cg27290859	GPHN	GPHN_Exon	8	40817907	40817956	50	-	40817955	40817956	TGCTTTCAATTCATACTGCCAGCTCTACCTCATGCCATTGACCTTTTACG	Exon (GPHN-201/GPHN, exon 7 of 11)	8	40427154	41049207	622054	1	GPHN-208	390753	GPHN-208;GPHN-202;GPHN-203;GPHN-204;GPHN-205;GPHN-206;GPHN-207;GPHN-201;GPHN-209	GPHN;GPHN;GPHN;GPHN;GPHN;GPHN;GPHN;GPHN;GPHN	0;0;0;0;0;0;0;0;0	Exon	9	12	490739	ENSCAFG00000016305	conserved gene but different region	NA	NA	NA	NA	NA	NA	NA	NA	NA	NA	NA	NA	CanFam3.1	cg27290859	GPHN	GPHN_Exon
cg27376149	NA	-1.569058256	-0.160994178	NA	GreatDane.UMICH_Zoey_3.1.100	cg27376149	NOL4	NOL4_Exon	7	55392871	55392920	50	-	55392871	55392872	CGGTGACACGATTTCTAATGAGCTGCTCAGAGTGCCAGAAAAGAATGCAT	Exon (NOL4-201/NOL4, exon 3 of 11)	7	55273983	55661457	387475	1	NOL4-201	118888	NOL4-201;NOL4-202;NOL4-203	NOL4;NOL4;NOL4	0;0;0	Exon	16	21	490491	ENSCAFG00000017974	conserved gene but different region	NA	NA	NA	NA	NA	NA	NA	NA	NA	NA	NA	NA	CanFam3.1	cg27376149	NOL4	NOL4_Exon
cg26052854	NA	-0.050283409	NA	NA	GreatDane.UMICH_Zoey_3.1.100	cg26052854	FOXP2	FOXP2_Intergenic_upstream	14	53596679	53596728	50	+	53596727	53596728	AAAGTAATTGGGGTTTTAAAACCCCAATCTATTCTGCCAGCATGAGCTCG	Distal Intergenic	14	53872949	53931123	58175	1	FOXP2-201	-276221	NA	NA	NA	Intergenic_upstream	20	66	482413	ENSCAFG00000003387	conserved gene but different region	NA	NA	NA	NA	NA	NA	NA	NA	NA	NA	NA	NA	CanFam3.1	cg26052854	FOXP2	FOXP2_Intron
cg25337652	NA	0.002036871	0.000638265	NA	GreatDane.UMICH_Zoey_3.1.100	cg25337652	CADM1	CADM1_Intergenic_upstream	5	17411399	17411448	50	-	17411447	17411448	CAACACTGTTTTGCCCGATGTAATTGCAGTTTCCATATAAATAATTCACG	Distal Intergenic	5	17949867	18273146	323280	1	CADM1-201	-538468	NA	NA	NA	Intergenic_upstream	48	108	479432	ENSCAFG00000013482	mapped to different genes	NA	NA	NA	NA	NA	NA	NA	NA	NA	NA	NA	NA	CanFam3.1	cg25337652	BUD13	BUD13_Intergenic_downstream
cg25361778	NA	0.08630752	0.01348773	NA	GreatDane.UMICH_Zoey_3.1.100	cg25361778	POU6F2	POU6F2_Intron	18	10483792	10483841	50	-	10483840	10483841	CATCACAAGAAATGTATGCACTGGAAACTTACAAGCTTGCTCAAGATGCG	Intron (POU6F2-201/POU6F2, intron 6 of 11)	18	10263750	10739389	475640	2	POU6F2-201	255548	POU6F2-201;POU6F2-202;POU6F2-203	POU6F2;POU6F2;POU6F2	0;0;0	Intron	14	29	NA	NA	mapped to different genes	NA	NA	NA	NA	NA	NA	NA	NA	NA	NA	NA	NA	CanFam3.1	cg25361778	POU6F2	POU6F2_Intron
cg25383995	NA	-0.213825883	-0.017641461	NA	GreatDane.UMICH_Zoey_3.1.100	cg25383995	MIDN	MIDN_Exon	20	57337734	57337783	50	+	57337782	57337783	GGTCCCTGTCGGTGCCACGGACGCTTAAATAAAATGAATCTGTATTTCCG	Exon (MIDN-202/MIDN, exon 2 of 6)	20	57335624	57340424	4801	2	MIDN-202	2641	MIDN-202;MIDN-203;MIDN-201	MIDN;MIDN;MIDN	0;0;0	Exon	2	2	485087	ENSCAFG00000019534	conserved gene and region	20	57337743	57337818	76	*	76	10	0.631578947	1.32173913	0.131578947	4.76E-08	CpGisland	CanFam3.1	cg25383995	MIDN	MIDN_Exon
cg25485747	NA	-0.058586103	-0.005184343	NA	GreatDane.UMICH_Zoey_3.1.100	cg25485747	LRMDA	LRMDA_Intron	4	26777807	26777856	50	+	26777855	26777856	GTGAGCCCCGCATTCAACTTTCCTTTGAGGTTGGTGAAAGACGGCTGACG	Intron (LRMDA-201/LRMDA, intron 6 of 6)	4	25796472	26809637	1013166	1	LRMDA-201	981335	LRMDA-201;LRMDA-202	LRMDA;LRMDA	0;0	Intron	160	166	610244	ENSCAFG00000015441	conserved gene and region	NA	NA	NA	NA	NA	NA	NA	NA	NA	NA	NA	NA	CanFam3.1	cg25485747	LRMDA	LRMDA_Intron
cg25520488	NA	0.484807647	0.08343577	NA	GreatDane.UMICH_Zoey_3.1.100	cg25520488	TANC2	TANC2_Exon	9	12062091	12062140	50	+	12062091	12062092	CGGACTCTACCTGTGGCTCAGGCATACCAGGACAACCTGTACAGGCAGCT	Exon (TANC2-201/TANC2, exon 26 of 26)	9	11759723	12062213	302491	1	TANC2-201	302368	TANC2-201;TANC2-202	TANC2;TANC2	0;0	Exon	20	20	480483	ENSCAFG00000013052	conserved gene but different region	NA	NA	NA	NA	NA	NA	NA	NA	NA	NA	NA	NA	CanFam3.1	cg25520488	TANC2	TANC2_Exon
cg25534230	NA	0.293225727	0.030540897	NA	GreatDane.UMICH_Zoey_3.1.100	cg25534230	ZBTB20	ZBTB20_Exon	33	18582570	18582619	50	-	18582570	18582571	CGTCAGACACATGCATCCTCATGTGGTCGTTGAACTGCTCGATTTGGTCA	Exon (ZBTB20-201/ZBTB20, exon 3 of 3)	33	18582350	18601541	19192	2	ZBTB20-201	18922	ZBTB20-201;ZBTB20-202;ZBTB20-203	ZBTB20;ZBTB20;ZBTB20	0;0;0	Exon	11	94	487987	NA	mapped to different genes	NA	NA	NA	NA	NA	NA	NA	NA	NA	NA	NA	NA	CanFam3.1	cg25534230	ZBTB20	ZBTB20_Exon
cg26067250	NA	0.652234487	0.037108523	NA	GreatDane.UMICH_Zoey_3.1.100	cg26067250	DLX1	DLX1_Exon	36	16693621	16693670	50	+	16693669	16693670	AAGAGATGACCATGACCACCATGCCAGAAAGTCTCAACAGCCCCGTGTCG	Promoter (<=1kb)	36	16693626	16696306	2681	1	DLX1-201	0	DLX1-201	DLX1	0	Exon	10	47	607766	ENSCAFG00000012935	conserved gene and region	NA	NA	NA	NA	NA	NA	NA	NA	NA	NA	NA	NA	CanFam3.1	cg26067250	DLX2	DLX2_fiveUTR
cg27290535	NA	-0.069709449	-0.01252501	NA	GreatDane.UMICH_Zoey_3.1.100	cg27290535	CLPB	CLPB_Intron	21	25805658	25805707	50	-	25805706	25805707	CTGAATCAAGCCTTCTAGCCTCCCCGTGTGACGAGTGCAATAAGGTAACG	Intron (CLPB-201/CLPB, intron 6 of 16)	21	25711515	25853399	141885	1	CLPB-201	94143	CLPB-201;CLPB-202;CLPB-203	CLPB;CLPB;CLPB	0;0;0	Intron	20	20	476815	ENSCAFG00000005720	conserved gene and region	NA	NA	NA	NA	NA	NA	NA	NA	NA	NA	NA	NA	CanFam3.1	cg27290535	CLPB	CLPB_Intron
cg26848592	NA	-0.095052975	-0.007544392	NA	GreatDane.UMICH_Zoey_3.1.100	cg26848592	POLA1	POLA1_Intron	X	20454043	20454092	50	-	20454091	20454092	ACACAGCACTTTGCATTTCTGAATTGACAAGCAGCTATATTGACCCAGCG	Intron (POLA1-201/POLA1, intron 35 of 36)	39	20220689	20530786	310098	1	POLA1-201	233354	POLA1-201	POLA1	0	Intron	60	63	480869	ENSCAFG00000013521	conserved gene and region	NA	NA	NA	NA	NA	NA	NA	NA	NA	NA	NA	NA	CanFam3.1	cg26848592	POLA1	POLA1_Intron
cg25905455	NA	0.073292851	0.006351035	NA	GreatDane.UMICH_Zoey_3.1.100	cg25905455	C9orf50	C9orf50_Intergenic_downstream	9	53995213	53995262	50	+	53995261	53995262	GACAGCCTCTGAAAATAAATGGCACCGACTCGCTGGGATTTCAAATTCCG	Distal Intergenic	9	53850111	53857234	7124	1	C9orf50-201	145102	NA	NA	NA	Intergenic_downstream	2	2	NA	NA	mapped to different genes	NA	NA	NA	NA	NA	NA	NA	NA	NA	NA	NA	NA	CanFam3.1	cg25905455	C9orf50	C9orf50_Intergenic_downstream
cg25876596	NA	0.280774985	0.055067905	NA	GreatDane.UMICH_Zoey_3.1.100	cg25876596	HOXC8	HOXC8_Intergenic_downstream	27	1266967	1267016	50	+	1267015	1267016	TGCAAACAACCGGGAATGCGATGCATTTGTGTAGCGTGTGCAAATGGGCG	Distal Intergenic	27	1272275	1274420	2146	2	HOXC8-201	7404	NA	NA	NA	Intergenic_downstream	21	59	NA	NA	mapped to different genes	27	1266977	1267221	245	*	245	45	0.812244898	1.128685504	0.183673469	6.24E-43	CpGisland	CanFam3.1	cg25876596	HOXC8	HOXC8_Intergenic_downstream
cg26158731	NA	0.357757906	0.033072992	NA	GreatDane.UMICH_Zoey_3.1.100	cg26158731	RERE	RERE_fiveUTR	5	62339699	62339748	50	-	62339699	62339700	CGTGAAAGGTAGACAGTAAGCCTGGGCTTCAGTCTTCTGAATTTCTCACT	Promoter (<=1kb)	5	62086282	62339799	253518	2	RERE-201	51	RERE-201;RERE-202	RERE;RERE	0;0	fiveUTR	1	11	479596	ENSCAFG00000019688	conserved gene and region	NA	NA	NA	NA	NA	NA	NA	NA	NA	NA	NA	NA	CanFam3.1	cg26158731	RERE	RERE_fiveUTR
cg25882973	NA	-0.454983275	-0.010230537	NA	GreatDane.UMICH_Zoey_3.1.100	cg25882973	ILDR2	ILDR2_Exon	7	31116437	31116486	50	-	31116437	31116438	CGCAAAGGTTACCGGATCCAGGCTGACAAAGAGAGAGACTCCATGAAGGT	Exon (ILDR2-203/ILDR2, exon 7 of 9)	7	31067826	31123109	55284	1	ILDR2-203	48611	ILDR2-203;ILDR2-204;ILDR2-205;ILDR2-206;ILDR2-207;ILDR2-202;ILDR2-201	ILDR2;ILDR2;ILDR2;ILDR2;ILDR2;ILDR2;ILDR2	0;0;0;0;0;0;0	Exon	3	3	490364	ENSCAFG00000015604	conserved gene and region	NA	NA	NA	NA	NA	NA	NA	NA	NA	NA	NA	NA	CanFam3.1	cg25882973	ILDR2	ILDR2_Exon
cg25947654	NA	-0.015441472	-0.000687241	NA	GreatDane.UMICH_Zoey_3.1.100	cg25947654	AP3B1	AP3B1_Intron	3	28549316	28549365	50	+	28549316	28549317	CGCTCAGTTCAGCTTTAATTATGACTCTGCAGACCTGAAGAAATATTGCA	Intron (AP3B1-201/AP3B1, intron 22 of 27)	3	28341769	28610422	268654	1	AP3B1-208	207547	AP3B1-208;AP3B1-202;AP3B1-203;AP3B1-204;AP3B1-205;AP3B1-206;AP3B1-207;AP3B1-201;AP3B1-209	AP3B1;AP3B1;AP3B1;AP3B1;AP3B1;AP3B1;AP3B1;AP3B1;AP3B1	0;0;0;0;0;0;0;0;0	Intron	19	21	403459	ENSCAFG00000009207	conserved gene and region	NA	NA	NA	NA	NA	NA	NA	NA	NA	NA	NA	NA	CanFam3.1	cg25947654	AP3B1	AP3B1_Intron
cg25906744	NA	0.075196163	0.011833972	NA	GreatDane.UMICH_Zoey_3.1.100	cg25906744	ATP11C	ATP11C_Intergenic_upstream	X	109134977	109135026	50	+	109135025	109135026	AGGGGCGGAGCTGTGGGAGGCAGCCATGGGTGCCATAATAGGCACCTGCG	Distal Intergenic	39	108820798	109000971	180174	2	ATP11C-203	-134006	NA	NA	NA	Intergenic_upstream	4	5	481066	ENSCAFG00000019020	mapped to different genes	NA	NA	NA	NA	NA	NA	NA	NA	NA	NA	NA	NA	CanFam3.1	cg25906744	CXHXorf66	CXHXorf66_Intergenic_upstream
cg27556193	NA	0.542497435	0.023819257	NA	GreatDane.UMICH_Zoey_3.1.100	cg27556193	OTX1	OTX1_Promoter	10	63520623	63520672	50	-	63520623	63520624	CGCGTTCACATACCCGGGGAGGGCAGTAGAAAGGTGATCAATCTTCATCA	Promoter (2-3kb)	10	63522882	63525997	3116	1	OTX1-201	-2259	EHBP1-201;EHBP1-202;EHBP1-203;EHBP1-204;EHBP1-205;OTX1-201	EHBP1;EHBP1;EHBP1;EHBP1;EHBP1;OTX1	0;0;0;0;0;0	Promoter	10	13	610347	ENSCAFG00000029600	conserved gene but different region	10	63520454	63520638	185	*	185	29	0.794594595	1.006566604	0.156756757	2.63E-25	CpGisland	CanFam3.1	cg27556193	OTX1	OTX1_fiveUTR
cg11015311	NA	-0.07519488	NA	NA	GreatDane.UMICH_Zoey_3.1.100	cg11015311	DOCK9	DOCK9_Exon	22	49021103	49021152	50	+	49021151	49021152	TGCATCATTCCTGTTCTGTTACGGGAAACAGGCAATGTCTGAGACTTTCG	Exon (DOCK9-206/DOCK9, exon 38 of 54)	22	48972946	49251850	278905	2	DOCK9-201	230698	DOCK9-201;DOCK9-202;DOCK9-203;DOCK9-204;DOCK9-205;DOCK9-206;DOCK9-207	DOCK9;DOCK9;DOCK9;DOCK9;DOCK9;DOCK9;DOCK9	0;0;0;0;0;0;0	Exon	4	4	612820	ENSCAFG00000005730	conserved gene but different region	NA	NA	NA	NA	NA	NA	NA	NA	NA	NA	NA	NA	CanFam3.1	cg11015311	DOCK9	DOCK9_Exon
cg21178573	NA	-0.017963294	NA	NA	GreatDane.UMICH_Zoey_3.1.100	cg21178573	PRKD1	PRKD1_Intergenic_downstream	8	8631696	8631745	50	-	8631744	8631745	TGGCGCTTTGGATACTAAATAGGCAACTAATTCAATTGGTGCTTTCTCCG	Distal Intergenic	8	8788186	9110801	322616	2	PRKD1-202	479105	NA	NA	NA	Intergenic_downstream	34	48	609091	ENSCAFG00000012553	conserved gene but different region	NA	NA	NA	NA	NA	NA	NA	NA	NA	NA	NA	NA	CanFam3.1	cg21178573	PRKD1	PRKD1_Intergenic_downstream
cg26699785	NA	-0.316742454	-0.040496905	NA	GreatDane.UMICH_Zoey_3.1.100	cg26699785	FANCL	FANCL_Intergenic_upstream	10	59667085	59667134	50	-	59667085	59667086	CGTTGCAAATTAATTCTGAAATTAACTGAGGGGACATGAAGAGGTCCCAC	Distal Intergenic	10	59222977	59333166	110190	2	FANCL-202	-333968	NA	NA	NA	Intergenic_upstream	97	97	612161	ENSCAFG00000002940	mapped to different genes	NA	NA	NA	NA	NA	NA	NA	NA	NA	NA	NA	NA	CanFam3.1	cg26699785	FANCL	FANCL_Intergenic_upstream
cg27132917	NA	-1.882698541	-0.108536212	NA	GreatDane.UMICH_Zoey_3.1.100	cg27132917	TRIM8	TRIM8_Promoter	28	15141928	15141977	50	-	15141976	15141977	TGGTGTCTCTGGCCGGGGACTGGAATTTCATCTGAATGACTGCCCCTGCG	Promoter (<=1kb)	28	15142662	15156054	13393	1	TRIM8-202	-734	TRIM8-202;TRIM8-201	TRIM8;TRIM8	0;0	Promoter	5	24	486863	ENSCAFG00000010232	conserved gene but different region	28	15141976	15142689	714	*	714	110	0.795518207	0.973777199	0.154061625	1.13E-93	CpGisland	CanFam3.1	cg27132917	TRIM8	TRIM8_fiveUTR
cg26360901	NA	0.319653296	0.056085468	NA	GreatDane.UMICH_Zoey_3.1.100	cg26360901	CHD3	CHD3_Exon	5	32836236	32836285	50	+	32836284	32836285	GGGCCCCAGTTCTGAACCAGCTGGAGGAGTTGCTGAGCGACATGAAGGCG	Exon (CHD3-201/CHD3, exon 38 of 40)	5	32813780	32837405	23626	1	CHD3-201	22456	CHD3-201;RNF227-201	CHD3;RNF227	0;5453	Exon	21	26	479489	ENSCAFG00000016859	conserved gene but different region	5	32836273	32836408	136	*	136	13	0.691176471	0.846743295	0.095588235	1.51E-08	CpGisland	CanFam3.1	cg26360901	CHD3	CHD3_Exon
cg27043849	NA	-0.314067028	-0.020637033	NA	GreatDane.UMICH_Zoey_3.1.100	cg27043849	PCOLCE	PCOLCE_Exon	6	8874778	8874827	50	-	8874778	8874779	CGTCCCAGTAACCCCAGGCCGCCCATTCCACCCGCGGGTCGGTGACCCAT	Exon (PCOLCE-201/PCOLCE, exon 4 of 10)	6	8871857	8876858	5002	2	PCOLCE-201	2031	FBXO24-202;FBXO24-203;FBXO24-201;PCOLCE-201;PCOLCE-202	FBXO24;FBXO24;FBXO24;PCOLCE;PCOLCE	11622;11622;13975;0;0	Exon	1	1	489835	ENSCAFG00000014322	conserved gene and region	6	8874629	8874839	211	*	211	22	0.71563981	0.814385965	0.104265403	5.57E-15	CpGisland	CanFam3.1	cg27043849	GIGYF1	GIGYF1_Exon
cg27205362	NA	-0.171466431	-0.001332903	NA	GreatDane.UMICH_Zoey_3.1.100	cg27205362	ADAMTS6	ADAMTS6_Exon	2	48590386	48590435	50	+	48590386	48590387	CGCCTCCCCCGCAGGTCCTGCTGCACTCTCCCCATAGTGACCAGGGACCC	Exon (ADAMTS6-201/ADAMTS6, exon 12 of 24)	2	48500925	48787748	286824	2	ADAMTS6-201	197313	ADAMTS6-201	ADAMTS6	0	Exon	14	33	478077	ENSCAFG00000007352	conserved gene but different region	NA	NA	NA	NA	NA	NA	NA	NA	NA	NA	NA	NA	CanFam3.1	cg27205362	ADAMTS6	ADAMTS6_Exon
cg27168029	NA	-0.20344795	-0.024867239	NA	GreatDane.UMICH_Zoey_3.1.100	cg27168029	CDC27	CDC27_Exon	9	9936117	9936166	50	-	9936117	9936118	CGGGAACATGATATTGCAATTAAATTCTTCCAGAGAGCTATCCAAGTTGA	Exon (CDC27-201/CDC27, exon 14 of 19)	9	9884330	9952362	68033	1	CDC27-201	51787	CDC27-201	CDC27	0	Exon	3	3	490924	ENSCAFG00000013722	conserved gene but different region	NA	NA	NA	NA	NA	NA	NA	NA	NA	NA	NA	NA	CanFam3.1	cg27168029	CDC27	CDC27_Exon
cg27487607	NA	-0.009601176	-0.02295876	NA	GreatDane.UMICH_Zoey_3.1.100	cg27487607	HMX3	HMX3_Promoter	28	32786905	32786954	50	+	32786953	32786954	CCCCGCATTTAACTTGGATGACATTTTGATTTCATCATTAGCATCCGGCG	Promoter (<=1kb)	28	32787179	32791617	4439	1	HMX3-201	-225	HMX3-201	HMX3	0	Promoter	8	22	611245	NA	mapped to different genes	28	32786950	32787619	670	*	670	102	0.786567164	1.035297682	0.152238806	2.89E-86	CpGisland	CanFam3.1	cg27487607	HMX3	HMX3_Promoter
cg27633952	NA	0.31338221	0.042356731	NA	GreatDane.UMICH_Zoey_3.1.100	cg27633952	SMG1	SMG1_Exon	6	26202437	26202486	50	-	26202437	26202438	CGGCTGCAAACCAGGTGTTTTTTTCTGAGGCTGTGTTGACAGCTGCTAAT	Exon (SMG1-201/SMG1, exon 11 of 63)	6	26159022	26261223	102202	1	SMG1-201	43415	SMG1-201;SMG1-202;SMG1-203	SMG1;SMG1;SMG1	0;0;0	Exon	6	9	479832	ENSCAFG00000018156	mapped to different genes	NA	NA	NA	NA	NA	NA	NA	NA	NA	NA	NA	NA	CanFam3.1	cg27633952	SMG1	SMG1_Exon
cg27029911	NA	-0.217192592	-0.009526753	NA	GreatDane.UMICH_Zoey_3.1.100	cg27029911	HOXB7	HOXB7_Promoter	9	24437611	24437660	50	-	24437659	24437660	CATTCTCTTCACAGTAAACCTAAGAACACTTGTAACAATTGCCCACAGCG	Promoter (1-2kb)	9	24433176	24436017	2842	2	HOXB7-201	-1643	HOXB7-201;HOXB8-201	HOXB7;HOXB8	0;0	Promoter	11	19	608962	ENSCAFG00000016855	conserved gene but different region	NA	NA	NA	NA	NA	NA	NA	NA	NA	NA	NA	NA	CanFam3.1	cg27029911	HOXB8	HOXB8_threeUTR
cg27201382	NA	1.06186143	0.083931342	NA	GreatDane.UMICH_Zoey_3.1.100	cg27201382	BDNF	BDNF_Intergenic_upstream	21	48388248	48388297	50	+	48388296	48388297	CTTGCCAAGAGTCTATTCCAGCCTACACCGCTAGGAAGCCAACTTCAGCG	Distal Intergenic	21	48338495	48350721	12227	2	BDNF-201	-37527	NA	NA	NA	Intergenic_upstream	12	15	403461	NA	mapped to different genes	NA	NA	NA	NA	NA	NA	NA	NA	NA	NA	NA	NA	CanFam3.1	cg27201382	BDNF	BDNF_Intergenic_upstream
cg26932230	NA	-0.213555237	NA	NA	GreatDane.UMICH_Zoey_3.1.100	cg26932230	HTRA2	HTRA2_Exon	17	48489000	48489049	50	+	48489000	48489001	CGTGTTCTGCAGTGCAAAGGGACTTCCCATGGCAACAACAAACTCCCCTT	Promoter (<=1kb)	17	48487009	48490000	2992	2	HTRA2-201	951	AUP1-201;HTRA2-201;HTRA2-202;LOXL3-201;LOXL3-202;LOXL3-203;LOXL3-204;LOXL3-205	AUP1;HTRA2;HTRA2;LOXL3;LOXL3;LOXL3;LOXL3;LOXL3	-1277;0;0;0;0;0;0;0	Exon	2	2	475782	ENSCAFG00000008388	conserved gene and region	NA	NA	NA	NA	NA	NA	NA	NA	NA	NA	NA	NA	CanFam3.1	cg26932230	HTRA2	HTRA2_Exon
cg27386817	NA	-0.151422981	-0.019030939	NA	GreatDane.UMICH_Zoey_3.1.100	cg27386817	RNF220	RNF220_Intron	15	15723122	15723171	50	+	15723122	15723123	CGAGGGGGAGTGAGTGAGAGGGAACGCAACAACACAAAATTTTTCATTTT	Intron (RNF220-201/RNF220, intron 1 of 13)	15	15617626	15844650	227025	2	RNF220-201	121479	RNF220-201	RNF220	0	Intron	117	131	612846	ENSCAFG00000004792	conserved gene and region	NA	NA	NA	NA	NA	NA	NA	NA	NA	NA	NA	NA	CanFam3.1	cg27386817	RNF220	RNF220_Intron
cg04267101	NA	-0.04831004	NA	NA	GreatDane.UMICH_Zoey_3.1.100	cg04267101	ACSF2	ACSF2_Exon	9	26024950	26024999	50	+	26024998	26024999	TTGGTCAACCTTGACTCGTTGGTCAAGGCACCCCAGGTTGCAAAGACCCG	Exon (EPN3-201/EPN3, exon 8 of 9)	9	25940275	26099570	159296	1	ACSF2-203	84675	ACSF2-203;EPN3-201;EPN3-202	ACSF2;EPN3;EPN3	0;0;0	Exon	14	19	480551	ENSCAFG00000017050	mapped to different genes	NA	NA	NA	NA	NA	NA	NA	NA	NA	NA	NA	NA	CanFam3.1	cg04267101	EPN3	EPN3_Exon
cg17215796	-1.860204928	NA	NA	NA	GreatDane.UMICH_Zoey_3.1.100	cg17215796	RIMS1	RIMS1_Exon	12	34602890	34602939	50	+	34602938	34602939	GCTAGTACCAACTGCTTGAGACCAGATACTAGTTTGCATTCACCAGAACG	Exon (RIMS1-201/RIMS1, exon 22 of 34)	12	34260381	34735531	475151	1	RIMS1-201	342509	RIMS1-201;RIMS1-202;RIMS1-203;RIMS1-204;RIMS1-205;RIMS1-206;RIMS1-207;RIMS1-208;RIMS1-209;RIMS1-210	RIMS1;RIMS1;RIMS1;RIMS1;RIMS1;RIMS1;RIMS1;RIMS1;RIMS1;RIMS1	0;0;0;0;0;0;0;0;0;0	Exon	11	12	481877	ENSCAFG00000002640	mapped to different genes	NA	NA	NA	NA	NA	NA	NA	NA	NA	NA	NA	NA	CanFam3.1	cg17215796	RIMS1	RIMS1_fiveUTR
cg16688385	NA	-0.001101981	NA	NA	GreatDane.UMICH_Zoey_3.1.100	cg16688385	MEIS2	MEIS2_Intergenic_upstream	30	4912406	4912455	50	+	4912454	4912455	GCCACATTGACAGATGAAAACTCCTTCTAAAAATGTCATTTGAGTGCTCG	Distal Intergenic	30	4525678	4676650	150973	2	MEIS2-204	-235756	NA	NA	NA	Intergenic_upstream	19	116	612759	ENSCAFG00000008498	conserved gene and region	NA	NA	NA	NA	NA	NA	NA	NA	NA	NA	NA	NA	CanFam3.1	cg16688385	MEIS2	MEIS2_Intergenic_upstream
cg18475091	NA	-0.001048851	NA	NA	GreatDane.UMICH_Zoey_3.1.100	cg18475091	HOXD9	HOXD9_Exon	36	20140385	20140434	50	+	20140385	20140386	CGCCACCGGGAAAACCCAAGAGTACAATAATAGCCCCGAAGGCAGCTCCA	Exon (HOXD10-201/HOXD10, exon 1 of 2)	36	20131824	20147660	15837	1	HOXD9-201	8561	HOXD9-201;HOXD10-201;HOXD9-202	HOXD9;HOXD10;HOXD9	0;0;0	Exon	28	47	609984	NA	mapped to different genes	NA	NA	NA	NA	NA	NA	NA	NA	NA	NA	NA	NA	CanFam3.1	cg18475091	HOXD10	HOXD10_Exon
cg26616428	0.122582361	NA	NA	NA	GreatDane.UMICH_Zoey_3.1.100	cg26616428	gene:ENSCAFG00040024068	gene:ENSCAFG00040024068_Intergenic_upstream	3	44066028	44066077	50	+	44066076	44066077	ACAGAAGCGCAAATTATAGAGTTCAGCTTCAACACACGCTCTGTCACCCG	Distal Intergenic	3	44499247	44499465	219	1	transcript:ENSCAFT00040044860	-433170	NA	NA	NA	Intergenic_upstream	62	126	NA	NA	mapped to different genes	3	44066064	44066155	92	*	92	10	0.663043478	1.095238095	0.108695652	3.31E-07	CpGisland	CanFam3.1	cg26616428	NR2F2	NR2F2_Intergenic_downstream
cg19803918	0.02560688	NA	NA	NA	GreatDane.UMICH_Zoey_3.1.100	cg19803918	NEUROG1	NEUROG1_Intergenic_downstream	11	23068455	23068504	50	-	23068503	23068504	AAGCCTTTTCATTGTATTGTCAGCCGGCTCAAACCGAATTTTCATGCTCG	Distal Intergenic	11	23068875	23069618	744	2	NEUROG1-201	1163	NEUROG1-201	NEUROG1	1114	Intergenic_downstream	1	1	481516	ENSCAFG00000001083	conserved gene but different region	NA	NA	NA	NA	NA	NA	NA	NA	NA	NA	NA	NA	CanFam3.1	cg19803918	NEUROG1	NEUROG1_Intergenic_downstream
cg04426657	NA	0.030784576	NA	NA	GreatDane.UMICH_Zoey_3.1.100	cg04426657	ZNF703	ZNF703_Intergenic_upstream	16	28109756	28109805	50	-	28109756	28109757	CGGATTCTCCATTTGCTTTTATATTGGAAAAATATGTGCTGTGCCAATGA	Distal Intergenic	16	27791477	27794326	2850	2	ZNF703-201	-315479	NA	NA	NA	Intergenic_upstream	67	73	482855	ENSCAFG00000006224	mapped to different genes	NA	NA	NA	NA	NA	NA	NA	NA	NA	NA	NA	NA	CanFam3.1	cg04426657	ZNF703	ZNF703_Intergenic_upstream
cg15008665	NA	-0.000780071	NA	NA	GreatDane.UMICH_Zoey_3.1.100	cg15008665	ADGRA3	ADGRA3_Exon	3	88148550	88148599	50	-	88148550	88148551	CGTGAAATACTGAAATTTGCCCAGTACCTTCTCAGACTATTAACAGGTTC	Exon (NA, exon 1 of 2)	3	87487203	87568384	81182	1	ADGRA3-205	661396	NA	NA	NA	Exon	1	1	488859	ENSCAFG00000016531	mapped to different genes	NA	NA	NA	NA	NA	NA	NA	NA	NA	NA	NA	NA	CanFam3.1	cg15008665	KCNIP4	KCNIP4_Exon
cg22586214	NA	-0.130008717	NA	NA	GreatDane.UMICH_Zoey_3.1.100	cg22586214	YLPM1	YLPM1_Exon	8	47807256	47807305	50	+	47807304	47807305	ATGAGAATCTAAGCGACTCTCAACAAGAGCCACCTAAAAGTGAAGTCTCG	Exon (YLPM1-202/YLPM1, exon 6 of 24)	8	47775986	47877312	101327	1	YLPM1-201	31270	YLPM1-201;YLPM1-202;YLPM1-203	YLPM1;YLPM1;YLPM1	0;0;0	Exon	14	14	480387	ENSCAFG00000016981	conserved gene and region	NA	NA	NA	NA	NA	NA	NA	NA	NA	NA	NA	NA	CanFam3.1	cg22586214	YLPM1	YLPM1_Exon
cg21949697	NA	-0.032548557	NA	NA	GreatDane.UMICH_Zoey_3.1.100	cg21949697	CNOT3	CNOT3_Promoter	1	103353750	103353799	50	-	103353798	103353799	GAAGGGGTCCGGCCCAGTCGAGCCTGACGCTCTCACCACAGGAGCTGGCG	Promoter (3-4kb)	1	103340974	103350310	9337	2	CNOT3-201	-3489	CNOT3-201;CNOT3-202;PRPF31-201;PRPF31-202	CNOT3;CNOT3;PRPF31;PRPF31	0;0;20062;20062	Promoter	1	5	484312	ENSCAFG00000002699	conserved gene but different region	1	103353287	103353901	615	*	615	92	0.808130081	0.925992603	0.149593496	5.05E-77	CpGisland	CanFam3.1	cg21949697	TFPT	TFPT_Intron
cg04561722	NA	-0.254350687	NA	NA	GreatDane.UMICH_Zoey_3.1.100	cg04561722	NIPAL4	NIPAL4_Exon	4	53108626	53108675	50	-	53108626	53108627	CGTAGATGGTGTTCCTGATGGCCTGGTTGAAGACGCTCTCCATCCTGCCC	Exon (NA, exon 13 of 2)	4	52999822	53011430	11609	2	NIPAL4-201	-97245	NA	NA	NA	Exon	8	8	489157	ENSCAFG00000017367	mapped to different genes	NA	NA	NA	NA	NA	NA	NA	NA	NA	NA	NA	NA	CanFam3.1	cg04561722	CYFIP2	CYFIP2_Exon
cg17179099	NA	-0.075012947	NA	NA	GreatDane.UMICH_Zoey_3.1.100	cg17179099	APPBP2	APPBP2_Exon	9	35572059	35572108	50	-	35572059	35572060	CGGCCGTGGAACTAGAGTGGATCCCAGAGACTCTCTATAACACCGCCATC	Promoter (<=1kb)	9	35572003	35637957	65955	1	APPBP2-201	56	APPBP2-201;APPBP2-202	APPBP2;APPBP2	0;0	Exon	2	2	480588	ENSCAFG00000017762	conserved gene and region	9	35571604	35572064	461	*	461	54	0.696312364	0.967960184	0.117136659	7.15E-39	CpGisland	CanFam3.1	cg17179099	APPBP2	APPBP2_Exon
cg27569752	NA	0.042782542	NA	NA	GreatDane.UMICH_Zoey_3.1.100	cg27569752	MYH2	MYH2_Promoter	5	34908449	34908498	50	-	34908449	34908450	CGAGTCAGCCTCATTCCAAGGGCTCTTTTATATGGATAGCTATGGAAACA	Promoter (<=1kb)	5	34881235	34908215	26981	2	MYH2-202	-283	MYH2-201;MYH2-202;MYH2-203	MYH2;MYH2;MYH2	-1424;-234;-234	Promoter	1	1	608242	ENSCAFG00000030337	mapped to different genes	NA	NA	NA	NA	NA	NA	NA	NA	NA	NA	NA	NA	CanFam3.1	cg27569752	MYH2	MYH2_Promoter
cg11552482	NA	0.240049815	NA	NA	GreatDane.UMICH_Zoey_3.1.100	cg11552482	ACVR2A	ACVR2A_Exon	19	49837204	49837253	50	-	49837204	49837205	CGGAGGTACATGGCTCCAGAGGTATTAGAGGGTGCTATAAACTTCCAAAG	Exon (ACVR2A-201/ACVR2A, exon 7 of 9)	19	49759827	49841901	82075	1	ACVR2A-201	77377	ACVR2A-201;ACVR2A-202;ACVR2A-203;ORC4-201	ACVR2A;ACVR2A;ACVR2A;ORC4	0;0;0;0	Exon	1	31	476140	ENSCAFG00000005507	conserved gene and region	NA	NA	NA	NA	NA	NA	NA	NA	NA	NA	NA	NA	CanFam3.1	cg11552482	ACVR2A	ACVR2A_Exon
cg17314597	NA	0.013445158	NA	NA	GreatDane.UMICH_Zoey_3.1.100	cg17314597	CRTAC1	CRTAC1_Intron	28	11190464	11190513	50	+	11190464	11190465	CGACCTTAAAGAGTCTGCGAGGCTGAATGAATTGGTGCATCTCGCTGCAT	Intron (CRTAC1-201/CRTAC1, intron 1 of 14)	28	11087841	11219324	131484	2	CRTAC1-201	28811	CRTAC1-201;CRTAC1-202;CRTAC1-203;CRTAC1-204	CRTAC1;CRTAC1;CRTAC1;CRTAC1	0;0;0;0	Intron	6	7	608827	ENSCAFG00000009271	conserved gene and region	NA	NA	NA	NA	NA	NA	NA	NA	NA	NA	NA	NA	CanFam3.1	cg17314597	CRTAC1	CRTAC1_Intron
cg17318899	NA	-0.000118229	NA	NA	GreatDane.UMICH_Zoey_3.1.100	cg17318899	NR6A1	NR6A1_Intron	9	58016732	58016781	50	+	58016780	58016781	TTTCTATTCAAATCCAGGTAGCGAGATATATGAATGGACTTTTCGAATCG	Intron (NR6A1-201/NR6A1, intron 2 of 9)	9	57906781	58123313	216533	1	NR6A1-201	109951	NR6A1-201	NR6A1	0	Intron	11	15	609642	ENSCAFG00000020216	mapped to different genes	NA	NA	NA	NA	NA	NA	NA	NA	NA	NA	NA	NA	CanFam3.1	cg17318899	NR6A1	NR6A1_Intron
cg05078979	NA	-0.041287216	NA	NA	GreatDane.UMICH_Zoey_3.1.100	cg05078979	BUD13	BUD13_Intron	5	17048154	17048203	50	+	17048154	17048155	CGGAACTCCCAGGAAACCTGGATGAAGTGTAATTATCTCAGCTCAATCAG	Intron (NA, intron 1 of 1)	5	16872875	16904380	31506	1	BUD13-201	175279	NA	NA	NA	Intron	21	40	479429	ENSCAFG00000013400	mapped to different genes	NA	NA	NA	NA	NA	NA	NA	NA	NA	NA	NA	NA	CanFam3.1	cg05078979	BUD13	BUD13_Intergenic_downstream
cg00663363	NA	0.001790939	NA	NA	GreatDane.UMICH_Zoey_3.1.100	cg00663363	ARHGEF7	ARHGEF7_Intergenic_downstream	22	59573560	59573609	50	-	59573560	59573561	CGAGGGAAATTAACAAACGTTTGATTTGTTGTGTTGCTAATGTGACACTT	Distal Intergenic	22	59387659	59418372	30714	1	ARHGEF7-209	185950	NA	NA	NA	Intergenic_downstream	3	5	485552	ENSCAFG00000006116	mapped to different genes	NA	NA	NA	NA	NA	NA	NA	NA	NA	NA	NA	NA	CanFam3.1	cg00663363	TEX29	TEX29_Intergenic_downstream
cg13528652	NA	0.107115085	NA	NA	GreatDane.UMICH_Zoey_3.1.100	cg13528652	SYNCRIP	SYNCRIP_Intron	12	45723190	45723239	50	+	45723238	45723239	CTGGCTGGTTGTACCCATCAGCTTTGCGCTTTCCTCCTACATTTCCACCG	Intron (SYNCRIP-201/SYNCRIP, intron 10 of 10)	12	45720816	45747351	26536	2	SYNCRIP-201	24112	SYNCRIP-201;SYNCRIP-202	SYNCRIP;SYNCRIP	0;0	Intron	3	8	474986	ENSCAFG00000003024	conserved gene but different region	NA	NA	NA	NA	NA	NA	NA	NA	NA	NA	NA	NA	CanFam3.1	cg13528652	SYNCRIP	SYNCRIP_Intron
cg05383437	NA	-0.019833475	NA	NA	GreatDane.UMICH_Zoey_3.1.100	cg05383437	KCNMA1	KCNMA1_Exon	4	27731478	27731527	50	+	27731478	27731479	CGTCTAGGCTGAGATGGTTCGCGTGGATATTGCTACTCATTCTAAGACTG	Promoter (<=1kb)	4	27020780	27731583	710804	2	KCNMA1-201	56	KCNMA1-201;KCNMA1-202;KCNMA1-203;KCNMA1-204;KCNMA1-205;KCNMA1-206;KCNMA1-207;KCNMA1-208	KCNMA1;KCNMA1;KCNMA1;KCNMA1;KCNMA1;KCNMA1;KCNMA1;KCNMA1	0;0;0;0;0;0;0;0	Exon	28	48	403984	ENSCAFG00000015465	conserved gene and region	NA	NA	NA	NA	NA	NA	NA	NA	NA	NA	NA	NA	CanFam3.1	cg05383437	KCNMA1	KCNMA1_Exon
cg12025941	NA	0.015382399	NA	NA	GreatDane.UMICH_Zoey_3.1.100	cg12025941	RFX4	RFX4_Exon	10	32732461	32732510	50	-	32732509	32732510	GTTCCTCCAGTAACCCACAATGCATGCTCTTCCCATGGACAGCACAGGCG	Promoter (<=1kb)	10	32571756	32732485	160730	2	RFX4-203	0	RFX4-203;RFX4-204	RFX4;RFX4	0;0	Exon	5	13	474529	ENSCAFG00000001813	mapped to different genes	NA	NA	NA	NA	NA	NA	NA	NA	NA	NA	NA	NA	CanFam3.1	cg12025941	RFX4	RFX4_Exon
cg05543238	NA	-0.215707975	NA	NA	GreatDane.UMICH_Zoey_3.1.100	cg05543238	GTF2A1	GTF2A1_Intron	8	53477183	53477232	50	-	53477183	53477184	CGGTGACGTAGGCCTGAAAAGCACCTTCCCATCCTGGCAGAGTCTATATT	Intron (GTF2A1-201/GTF2A1, intron 1 of 9)	8	53436465	53478472	42008	2	GTF2A1-201	1240	GTF2A1-201	GTF2A1	0	Intron	1	1	613006	ENSCAFG00000017305	conserved gene and region	NA	NA	NA	NA	NA	NA	NA	NA	NA	NA	NA	NA	CanFam3.1	cg05543238	GTF2A1	GTF2A1_Intron
cg15545854	NA	-0.146861029	NA	NA	GreatDane.UMICH_Zoey_3.1.100	cg15545854	ELAVL4	ELAVL4_Intron	15	10906872	10906921	50	+	10906920	10906921	TGTGTTCTCATGATAGCCACCTGCTCCCTACTCGGCTTCTCCTCTGTTCG	Intron (ELAVL4-202/ELAVL4, intron 1 of 6)	15	10824132	10964155	140024	2	ELAVL4-207	57234	ELAVL4-207;ELAVL4-206;ELAVL4-205;ELAVL4-204;ELAVL4-203;ELAVL4-202;ELAVL4-201;ELAVL4-208;ELAVL4-209	ELAVL4;ELAVL4;ELAVL4;ELAVL4;ELAVL4;ELAVL4;ELAVL4;ELAVL4;ELAVL4	0;0;0;0;0;0;0;0;0	Intron	18	33	475361	ENSCAFG00000003927	conserved gene and region	NA	NA	NA	NA	NA	NA	NA	NA	NA	NA	NA	NA	CanFam3.1	cg15545854	ELAVL4	ELAVL4_Intron
cg19008877	NA	0.001172703	NA	NA	GreatDane.UMICH_Zoey_3.1.100	cg19008877	LRMDA	LRMDA_Intron	4	26671655	26671704	50	+	26671703	26671704	CTACTGTTGCCAGTATGTTTTCAGCTGTGCCAGAACCGAGCAGGTCTGCG	Intron (LRMDA-201/LRMDA, intron 6 of 6)	4	25796472	26809637	1013166	1	LRMDA-201	875183	LRMDA-201;LRMDA-202	LRMDA;LRMDA	0;0	Intron	160	166	610244	ENSCAFG00000015441	conserved gene and region	NA	NA	NA	NA	NA	NA	NA	NA	NA	NA	NA	NA	CanFam3.1	cg19008877	LRMDA	LRMDA_Intron
cg08164193	0.146180429	NA	NA	NA	GreatDane.UMICH_Zoey_3.1.100	cg08164193	FOXP4	FOXP4_Intergenic_upstream	12	10210263	10210312	50	-	10210311	10210312	CATCTGGAATTGCGCTGCGCTCACGGCCAAGGCCGATTGTTTAGTCTGCG	Distal Intergenic	12	10249864	10302255	52392	1	FOXP4-201	-39601	NA	NA	NA	Intergenic_upstream	27	52	481793	ENSCAFG00000001596	mapped to different genes	12	10210049	10210393	345	*	345	54	0.808695652	0.959419096	0.156521739	1.01E-46	CpGisland	CanFam3.1	cg08164193	FOXP4	FOXP4_Intergenic_upstream
cg00193345	0.049109144	NA	NA	NA	GreatDane.UMICH_Zoey_3.1.100	cg00193345	gene:ENSCAFG00040007100	gene:ENSCAFG00040007100_Exon	22	60067398	60067447	50	+	60067446	60067447	TCACAAAGCTGATTACAAGCTTCAGCGCATTCCTGAAGGAGCCAAAAGCG	Exon (NA, exon 1 of 2)	22	60265052	60265213	162	2	transcript:ENSCAFT00040013148	197766	NA	NA	NA	Exon	9	17	NA	NA	mapped to different genes	NA	NA	NA	NA	NA	NA	NA	NA	NA	NA	NA	NA	CanFam3.1	cg00193345	SPACA7	SPACA7_Exon
cg23743304	0.232215072	NA	NA	NA	GreatDane.UMICH_Zoey_3.1.100	cg23743304	SATB2	SATB2_fiveUTR	37	8618419	8618468	50	+	8618419	8618420	CGCTCCATGCTGCTCCGACTCGGAGACAAAGTTCCCACCGGCAGGTCGCA	Promoter (<=1kb)	37	8407555	8618485	210931	2	SATB2-201	17	SATB2-201;SATB2-202	SATB2;SATB2	0;0	fiveUTR	3	41	100687238	ENSCAFG00000010971	conserved gene but different region	37	8618171	8618499	329	*	329	42	0.762917933	0.884748367	0.127659574	4.15E-32	CpGisland	CanFam3.1	cg23743304	SATB2	SATB2_fiveUTR
cg02124022	0.359524064	NA	NA	NA	GreatDane.UMICH_Zoey_3.1.100	cg02124022	GSX2	GSX2_Intergenic_downstream	13	46931475	46931524	50	-	46931523	46931524	AATTGACTGAGGGGCAGGTGAAGCTCCCGCCCCATGCAGGCTCATTCACG	Distal Intergenic	13	46922918	46925334	2417	1	GSX2-201	8606	NA	NA	NA	Intergenic_downstream	6	11	482152	NA	mapped to different genes	NA	NA	NA	NA	NA	NA	NA	NA	NA	NA	NA	NA	CanFam3.1	cg02124022	GSX2	GSX2_Intergenic_downstream
cg26423362	NA	0.000544445	NA	NA	GreatDane.UMICH_Zoey_3.1.100	cg26423362	NPAS3	NPAS3_Intron	8	11758913	11758962	50	+	11758961	11758962	TTCCAGCTGCTACTATAACCTGCAGAATGCACAGCAAGACATTAGAAACG	Intron (NPAS3-201/NPAS3, intron 1 of 12)	8	11745989	12582297	836309	1	NPAS3-201	12924	NPAS3-201;NPAS3-202;NPAS3-203	NPAS3;NPAS3;NPAS3	0;0;0	Intron	88	106	100688457	NA	mapped to different genes	NA	NA	NA	NA	NA	NA	NA	NA	NA	NA	NA	NA	CanFam3.1	cg26423362	AKAP6	AKAP6_Intron
cg02857399	0.005782841	NA	NA	NA	GreatDane.UMICH_Zoey_3.1.100	cg02857399	RHOB	RHOB_Exon	17	15445711	15445760	50	+	15445759	15445760	CAATGTGCCCATCATCCTGGTGGCCAACAAAAAAGACCTGCGCAGCGACG	Promoter (<=1kb)	17	15445388	15445978	591	1	RHOB-201	323	RHOB-201	RHOB	0	Exon	5	5	403670	ENSCAFG00000003850	conserved gene and region	17	15445751	15445949	199	*	199	32	0.698492462	1.318426501	0.16080402	2.58E-28	CpGisland	CanFam3.1	cg02857399	RHOB	RHOB_Exon
cg11102842	-0.673501002	NA	NA	NA	GreatDane.UMICH_Zoey_3.1.100	cg11102842	N4BP1	N4BP1_Intergenic_upstream	2	63696005	63696054	50	+	63696053	63696054	GAACTCGAAGTTGCTCAGTCAATACCAAGCTATTAATCTCTGTCACCTCG	Distal Intergenic	2	63888561	63934084	45524	1	N4BP1-201	-192507	NA	NA	NA	Intergenic_upstream	1	1	478135	ENSCAFG00000010010	conserved gene and region	NA	NA	NA	NA	NA	NA	NA	NA	NA	NA	NA	NA	CanFam3.1	cg11102842	N4BP1	N4BP1_Intergenic_upstream
cg19608474	-1.305360801	NA	NA	NA	GreatDane.UMICH_Zoey_3.1.100	cg19608474	BRINP1	BRINP1_Intergenic_upstream	11	72693194	72693243	50	-	72693194	72693195	CGATTGAGTTAATCTTTGAAGAAAACAGAAAATACTGTAACAATAAAGGC	Distal Intergenic	11	72282711	72418168	135458	2	BRINP1-201	-275075	NA	NA	NA	Intergenic_upstream	5	13	481694	ENSCAFG00000003526	mapped to different genes	NA	NA	NA	NA	NA	NA	NA	NA	NA	NA	NA	NA	CanFam3.1	cg19608474	BRINP1	BRINP1_Intergenic_upstream
cg22789469	NA	NA	-0.003842696	NA	GreatDane.UMICH_Zoey_3.1.100	cg22789469	RABGAP1L	RABGAP1L_Exon	7	24213413	24213462	50	+	24213413	24213414	CGCCAGAAGCCGAGGCACAAACAGACGATGCCCCATCCCCAGAAGTTCCA	Promoter (<=1kb)	7	24055205	24213588	158384	2	RABGAP1L-202	126	RABGAP1L-202;RABGAP1L-201;RABGAP1L-205	RABGAP1L;RABGAP1L;RABGAP1L	0;0;0	Exon	4	4	100855946	ENSCAFG00000014399	conserved gene and region	NA	NA	NA	NA	NA	NA	NA	NA	NA	NA	NA	NA	CanFam3.1	cg22789469	RABGAP1L	RABGAP1L_Exon
cg18918349	NA	NA	-0.000343919	NA	GreatDane.UMICH_Zoey_3.1.100	cg18918349	NR2E1	NR2E1_Promoter	12	65440199	65440248	50	-	65440199	65440200	CGCACATGGCTGACGTCAGACCCCGCCAGGAGTTGGGGGAAAAGCTAAGT	Promoter (<=1kb)	12	65441019	65460232	19214	1	NR2E1-201	-820	NR2E1-201	NR2E1	0	Promoter	6	31	475017	ENSCAFG00000003761	conserved gene and region	NA	NA	NA	NA	NA	NA	NA	NA	NA	NA	NA	NA	CanFam3.1	cg18918349	NR2E1	NR2E1_Promoter
cg00179574	NA	NA	-0.002152823	NA	GreatDane.UMICH_Zoey_3.1.100	cg00179574	USP14	USP14_Intergenic_upstream	7	66729084	66729133	50	+	66729084	66729085	CGGGTTTGCCTACAGGTAGATTAGATTAATTATTACTATGTAATGCAAGT	Distal Intergenic	7	66764873	66808955	44083	1	USP14-201	-35740	ROCK1-204;ROCK1-201;ROCK1-202;ROCK1-203	ROCK1;ROCK1;ROCK1;ROCK1	0;0;0;0	Intergenic_upstream	1	3	480182	ENSCAFG00000018309	mapped to different genes	NA	NA	NA	NA	NA	NA	NA	NA	NA	NA	NA	NA	CanFam3.1	cg00179574	ROCK1	ROCK1_Intron
cg16903788	NA	NA	0.000321318	NA	GreatDane.UMICH_Zoey_3.1.100	cg16903788	gene:ENSCAFG00040024331	gene:ENSCAFG00040024331_Intergenic_downstream	23	33887392	33887441	50	-	33887392	33887393	CGTTTTGACAGAAGTGCCCGATGCTGGCAGCTATTGACTGAAAGGGGTAG	Distal Intergenic	23	33951161	33952212	1052	2	transcript:ENSCAFT00040045324	64820	NA	NA	NA	Intergenic_downstream	19	32	NA	NA	mapped to different genes	NA	NA	NA	NA	NA	NA	NA	NA	NA	NA	NA	NA	CanFam3.1	cg16903788	IL20RB	IL20RB_Intron
cg14001847	0.346712998	NA	NA	NA	GreatDane.UMICH_Zoey_3.1.100	cg14001847	TMEM178B	TMEM178B_Exon	16	7913220	7913269	50	-	7913268	7913269	CCGGCGGGTGTTGAAGGCCTTGCACCTGTCCCTGTGCTTCCTGGCGTCCG	Promoter (<=1kb)	16	7580431	7913724	333294	2	TMEM178B-201	455	TMEM178B-201	TMEM178B	0	Exon	4	6	482765	ENSCAFG00000028628	conserved gene and region	16	7913264	7914996	1733	*	1733	270	0.783612233	1.015165322	0.155799192	1.77E-230	CpGisland	CanFam3.1	cg14001847	TMEM178B	TMEM178B_Exon
cg12719939	NA	-0.076433382	NA	NA	GreatDane.UMICH_Zoey_3.1.100	cg12719939	EFCAB11	EFCAB11_Intron	8	60503462	60503511	50	-	60503510	60503511	GCTCGCATACCTTCACTGCCGGTCAGATGTCATAAACCTTTTATTGGCCG	Intron (NA, intron 1 of 1)	8	60935610	60975078	39469	2	EFCAB11-204	471616	NA	NA	NA	Intron	5	10	480414	ENSCAFG00000031111	mapped to different genes	8	60503369	60503482	114	*	114	13	0.666666667	1.032752613	0.114035088	1.53E-09	CpGisland	CanFam3.1	cg12719939	TTC8	TTC8_Intron
cg08664231	-0.338498372	NA	NA	NA	GreatDane.UMICH_Zoey_3.1.100	cg08664231	GRAMD2B	GRAMD2B_Intergenic_upstream	11	14653231	14653280	50	+	14653231	14653232	CGCCTGGAGGGATCAACACAGTTTTTTAAAGCAAACATAACACAAGTGCT	Distal Intergenic	11	15118515	15239862	121348	1	GRAMD2B-201	-465235	NA	NA	NA	Intergenic_upstream	4	4	474662	ENSCAFG00000000582	mapped to different genes	NA	NA	NA	NA	NA	NA	NA	NA	NA	NA	NA	NA	CanFam3.1	cg08664231	GRAMD2B	GRAMD2B_Intergenic_upstream
cg04037485	NA	0.00357709	NA	NA	GreatDane.UMICH_Zoey_3.1.100	cg04037485	TBCA	TBCA_Intergenic_upstream	3	28612954	28613003	50	+	28613002	28613003	CTCTTATATAGTTGTTATGAACACCTGTTAGATCATCTGTCAGCAAAGCG	Distal Intergenic	3	28807730	28882913	75184	1	TBCA-201	-194727	AP3B1-208	AP3B1	0	Intergenic_upstream	70	79	479173	NA	mapped to different genes	NA	NA	NA	NA	NA	NA	NA	NA	NA	NA	NA	NA	CanFam3.1	cg04037485	TBCA	TBCA_Intergenic_upstream
cg10437271	1.767307532	NA	NA	NA	GreatDane.UMICH_Zoey_3.1.100	cg10437271	SATB2	SATB2_fiveUTR	37	8618411	8618460	50	+	8618411	8618412	CGCTCCGCCGCTCCATGCTGCTCCGACTCGGAGACAAAGTTCCCACCGGC	Promoter (<=1kb)	37	8407555	8618485	210931	2	SATB2-201	25	SATB2-201;SATB2-202	SATB2;SATB2	0;0	fiveUTR	3	41	100687238	ENSCAFG00000010971	conserved gene but different region	37	8618171	8618499	329	*	329	42	0.762917933	0.884748367	0.127659574	4.15E-32	CpGisland	CanFam3.1	cg10437271	SATB2	SATB2_fiveUTR
cg15343900	NA	-0.004135051	NA	NA	GreatDane.UMICH_Zoey_3.1.100	cg15343900	SATB1	SATB1_Intergenic_downstream	23	25040579	25040628	50	-	25040579	25040580	CGAATGCCTTGGCTCCCTGCACCCCACCAGGAAGGTTTATTATTTTCTGG	Distal Intergenic	23	24802243	24899921	97679	1	SATB1-202	238385	NA	NA	NA	Intergenic_downstream	12	59	485650	ENSCAFG00000005839	mapped to different genes	NA	NA	NA	NA	NA	NA	NA	NA	NA	NA	NA	NA	CanFam3.1	cg15343900	SATB1	SATB1_Intergenic_downstream
cg21880134	-0.121664428	NA	NA	NA	GreatDane.UMICH_Zoey_3.1.100	cg21880134	PKDCC	PKDCC_Intron	17	33556093	33556142	50	+	33556093	33556094	CGACCTCCGGGTGTTTAATAACCTTCAGAAGTTTCCCACAAAGGCTCAGA	Intron (PKDCC-201/PKDCC, intron 1 of 6)	17	33552679	33562320	9642	1	PKDCC-201	3414	PKDCC-201	PKDCC	0	Intron	3	13	611604	ENSCAFG00000006479	conserved gene and region	NA	NA	NA	NA	NA	NA	NA	NA	NA	NA	NA	NA	CanFam3.1	cg21880134	PKDCC	PKDCC_Intron
cg01716698	NA	-0.032112351	NA	NA	GreatDane.UMICH_Zoey_3.1.100	cg01716698	ANKH	ANKH_fiveUTR	4	88304489	88304538	50	+	88304489	88304490	CGGGGACTATGGTGAAATTCCCGGCGCTCACGCACTACTGGCCCCTGATC	Promoter (<=1kb)	4	88304191	88419074	114884	1	ANKH-201	298	ANKH-201;ANKH-202;ANKH-203;ANKH-204	ANKH;ANKH;ANKH;ANKH	0;0;0;0	fiveUTR	1	1	491486	ENSCAFG00000014290	conserved gene and region	4	88303104	88304540	1437	*	1437	210	0.826722338	0.921280396	0.146137787	2.45E-172	CpGisland	CanFam3.1	cg01716698	ANKH	ANKH_fiveUTR
cg23810523	NA	-0.142883933	NA	NA	GreatDane.UMICH_Zoey_3.1.100	cg23810523	DGAT1	DGAT1_Promoter	13	37927472	37927521	50	-	37927520	37927521	GAATCAGTACAAAATAGGTGCTACCTAAACGTTCCTTCTACCTGAATTCG	Promoter (3-4kb)	13	37914880	37924218	9339	2	DGAT1-202	-3303	DGAT1-201;DGAT1-202;SCRT1-201	DGAT1;DGAT1;SCRT1	-3695;-3254;5245	Promoter	6	6	482093	ENSCAFG00000024926	mapped to different genes	NA	NA	NA	NA	NA	NA	NA	NA	NA	NA	NA	NA	CanFam3.1	cg23810523	DGAT1	DGAT1_Exon
cg15471501	NA	NA	6.04E-07	NA	GreatDane.UMICH_Zoey_3.1.100	cg15471501	KIZ	KIZ_Intergenic_upstream	24	2334376	2334425	50	-	2334424	2334425	GTTCAAATTGCCAGCTTCTTAAAAACCGCCCATTGGAATAAATTGCATCG	Distal Intergenic	24	2179385	2310611	131227	2	KIZ-204	-23814	NA	NA	NA	Intergenic_upstream	38	45	477134	ENSCAFG00000005214	mapped to different genes	NA	NA	NA	NA	NA	NA	NA	NA	NA	NA	NA	NA	CanFam3.1	cg15471501	KIZ	KIZ_Intergenic_upstream
cg22183626	NA	NA	-0.054258196	NA	GreatDane.UMICH_Zoey_3.1.100	cg22183626	TSC22D1	TSC22D1_Exon	22	6275624	6275673	50	-	6275672	6275673	AATGCTCGGGCTCCATGGCTGCCAGTGATGGAGCGGTCCCTGGGCTCCCG	Promoter (<=1kb)	22	6276324	6420021	143698	1	TSC22D1-205	-700	TSC22D1-205;TSC22D1-204;TSC22D1-203;TSC22D1-202;TSC22D1-201	TSC22D1;TSC22D1;TSC22D1;TSC22D1;TSC22D1	0;0;0;0;0	Exon	6	13	476927	ENSCAFG00000004584	mapped to different genes	22	6275657	6276118	462	*	462	76	0.822510823	0.973602484	0.164502165	1.42E-67	CpGisland	CanFam3.1	cg22183626	TSC22D1	TSC22D1_Exon
cg09370029	NA	0.057836405	NA	NA	GreatDane.UMICH_Zoey_3.1.100	cg09370029	NFE2L3	NFE2L3_Intergenic_upstream	14	39177342	39177391	50	+	39177390	39177391	CAGGTTCAAAAACAATCCTCCTCTTTGCCTTCTGTCTATCAATTAGGGCG	Distal Intergenic	14	39513517	39553162	39646	1	NFE2L3-201	-336126	NA	NA	NA	Intergenic_upstream	10	13	482364	ENSCAFG00000002865	mapped to different genes	NA	NA	NA	NA	NA	NA	NA	NA	NA	NA	NA	NA	CanFam3.1	cg09370029	NFE2L3	NFE2L3_Intron
cg09387107	NA	-0.276443158	NA	NA	GreatDane.UMICH_Zoey_3.1.100	cg09387107	NPTN	NPTN_Exon	30	37039387	37039436	50	+	37039387	37039388	CGGCGCTTCCGAGCACCGTCCCACAGCTGTCTGAAAGACTCTGCCCGGTT	Exon (NPTN-202/NPTN, exon 2 of 8)	30	37006466	37076010	69545	2	NPTN-201	36574	NPTN-201;NPTN-202;NPTN-203;NPTN-204;NPTN-205;NPTN-206;NPTN-207;NPTN-208;NPTN-209	NPTN;NPTN;NPTN;NPTN;NPTN;NPTN;NPTN;NPTN;NPTN	0;0;0;0;0;0;0;0;0	Exon	20	22	487637	ENSCAFG00000017808	conserved gene and region	30	37039330	37039404	75	*	75	10	0.613333333	1.420454545	0.133333333	4.15E-08	CpGisland	CanFam3.1	cg09387107	NPTN	NPTN_Exon
cg26677826	NA	NA	-0.008775497	NA	GreatDane.UMICH_Zoey_3.1.100	cg26677826	TMEM53	TMEM53_Exon	15	15631632	15631681	50	-	15631632	15631633	CGTCCCTTTAATATTTTATGCAGGTGCTAACGCGGCTTGGCTGTCACCTT	Exon (TMEM53-202/TMEM53, exon 5 of 5)	15	15593113	15631724	38612	1	TMEM53-204	38519	TMEM53-204;TMEM53-202;TMEM53-203;RNF220-201	TMEM53;TMEM53;TMEM53;RNF220	0;0;0;0	Exon	5	27	482522	ENSCAFG00000004791	mapped to different genes	NA	NA	NA	NA	NA	NA	NA	NA	NA	NA	NA	NA	CanFam3.1	cg26677826	TMEM53	TMEM53_Exon
cg26743713	-0.342606983	NA	NA	NA	GreatDane.UMICH_Zoey_3.1.100	cg26743713	FBXL4	FBXL4_Intergenic_downstream	12	56938764	56938813	50	+	56938812	56938813	CATTTCATTTCAAGGGCTCAGCCACTGGTCTGTCAAATCTTCATTTTGCG	Distal Intergenic	12	57321110	57399071	77962	2	FBXL4-201	460258	NA	NA	NA	Intergenic_downstream	50	75	481932	ENSCAFG00000003467	mapped to different genes	NA	NA	NA	NA	NA	NA	NA	NA	NA	NA	NA	NA	CanFam3.1	cg26743713	FBXL4	FBXL4_Intron
cg10452170	NA	NA	0.015143726	NA	GreatDane.UMICH_Zoey_3.1.100	cg10452170	PPFIA3	PPFIA3_Exon	1	107519966	107520015	50	+	107519966	107519967	CGAGCCCCGCCGGCCATCCTCGCTGATGGTGGGCATCACCTCGCACATCA	Promoter (<=1kb)	1	107502285	107519982	17698	2	PPFIA3-203	0	PPFIA3-203;PPFIA3-204;PPFIA3-201;PPFIA3-202;transcript:ENSCAFT00040000716	PPFIA3;PPFIA3;PPFIA3;PPFIA3;gene:ENSCAFG00040000426	0;0;0;0;-4815	Exon	1	1	484387	ENSCAFG00000003800	mapped to different genes	1	107519695	107520076	382	*	382	50	0.740837696	0.964062185	0.130890052	9.85E-39	CpGisland	CanFam3.1	cg10452170	PPFIA3	PPFIA3_Exon
cg15674081	NA	NA	-0.003492555	NA	GreatDane.UMICH_Zoey_3.1.100	cg15674081	LRMDA	LRMDA_Intron	4	26038669	26038718	50	+	26038669	26038670	CGCTTAACTGGGACTGAAGTATCTGGGTAACAAAAATTGATATAATGACT	Intron (LRMDA-201/LRMDA, intron 2 of 6)	4	25796472	26809637	1013166	1	LRMDA-201	242197	LRMDA-201	LRMDA	0	Intron	160	166	610244	ENSCAFG00000015441	conserved gene and region	NA	NA	NA	NA	NA	NA	NA	NA	NA	NA	NA	NA	CanFam3.1	cg15674081	LRMDA	LRMDA_Intron
cg13380048	NA	-0.007839717	NA	NA	GreatDane.UMICH_Zoey_3.1.100	cg13380048	AMMECR1	AMMECR1_Exon	X	82536862	82536911	50	-	82536910	82536911	CAACAATGACCTTGCTCCTTTGCAACCTCCGGTAGGTAGGTGGCGGTGCG	Exon (AMMECR1-201/AMMECR1, exon 4 of 6)	39	82531561	82644607	113047	2	AMMECR1-201	107696	AMMECR1-201;AMMECR1-202	AMMECR1;AMMECR1	0;0	Exon	4	9	492063	ENSCAFG00000018090	conserved gene and region	NA	NA	NA	NA	NA	NA	NA	NA	NA	NA	NA	NA	CanFam3.1	cg13380048	AMMECR1	AMMECR1_Exon
cg01193422	NA	0.045352335	NA	NA	GreatDane.UMICH_Zoey_3.1.100	cg01193422	TGFB2	TGFB2_Intergenic_upstream	38	13205527	13205576	50	+	13205527	13205528	CGCGAGGTCACCGTAAGCTCCTTAATGGACTGTGAAATAACTTTAACTGC	Distal Intergenic	38	13471968	13553025	81058	1	TGFB2-201	-266392	NA	NA	NA	Intergenic_upstream	24	28	488596	ENSCAFG00000010815	mapped to different genes	NA	NA	NA	NA	NA	NA	NA	NA	NA	NA	NA	NA	CanFam3.1	cg01193422	RRP15	RRP15_Exon
cg02909927	NA	NA	-0.004548667	NA	GreatDane.UMICH_Zoey_3.1.100	cg02909927	RAI1	RAI1_Intron	5	41785688	41785737	50	-	41785688	41785689	CGCCTGCCACACCGCAAACTGCTTGGTATAATTTTATTATTAAGGAGAGA	Intron (SREBF1-201/SREBF1, intron 19 of 19)	5	41761966	41841720	79755	2	RAI1-201	55983	RAI1-201;RAI1-202;SREBF1-201;SREBF1-203	RAI1;RAI1;SREBF1;SREBF1	0;0;0;0	Intron	4	5	489541	ENSCAFG00000018437	conserved gene and region	NA	NA	NA	NA	NA	NA	NA	NA	NA	NA	NA	NA	CanFam3.1	cg02909927	RAI1	RAI1_Intron
cg13487121	NA	0.290397028	NA	NA	GreatDane.UMICH_Zoey_3.1.100	cg13487121	ZNF521	ZNF521_fiveUTR	7	62870042	62870091	50	-	62870090	62870091	GATGGCTTTGGGGGCCTTGCTTCCATTTTCCATTATTATGTGGACTACCG	5' UTR	7	62868535	63042619	174085	1	ZNF521-201	1507	ZNF521-201;ZNF521-202;ZNF521-203;ZNF521-204	ZNF521;ZNF521;ZNF521;ZNF521	0;0;0;0	fiveUTR	6	88	490511	ENSCAFG00000018158	conserved gene and region	NA	NA	NA	NA	NA	NA	NA	NA	NA	NA	NA	NA	CanFam3.1	cg13487121	ZNF521	ZNF521_fiveUTR
cg12774550	NA	NA	0.000274912	NA	GreatDane.UMICH_Zoey_3.1.100	cg12774550	CSNK2A1	CSNK2A1_Exon	24	20340337	20340386	50	-	20340337	20340338	CGTTAACAGACTATGATATTCGATTTTACATGTATGAGATTCTGAAGGTA	Exon (CSNK2A1-202/CSNK2A1, exon 6 of 13)	24	20299272	20355988	56717	1	CSNK2A1-202	41065	CSNK2A1-202;CSNK2A1-203;CSNK2A1-204;CSNK2A1-205;CSNK2A1-206	CSNK2A1;CSNK2A1;CSNK2A1;CSNK2A1;CSNK2A1	0;0;0;0;0	Exon	3	5	477185	ENSCAFG00000006946	conserved gene but different region	NA	NA	NA	NA	NA	NA	NA	NA	NA	NA	NA	NA	CanFam3.1	cg12774550	TBC1D20	TBC1D20_Exon
cg02737031	NA	-0.016643813	NA	NA	GreatDane.UMICH_Zoey_3.1.100	cg02737031	DMD	DMD_Intron	X	27217059	27217108	50	+	27217107	27217108	CCTATTTCTTTATCTTTCTTGATGATCTCTCATGCCTGCAAGTCAGCTCG	Intron (DMD-204/DMD, intron 48 of 84)	39	26365124	28082054	1716931	2	DMD-204	864946	DMD-204;DMD-205	DMD;DMD	0;0	Intron	9	39	606758	ENSCAFG00000023562	conserved gene and region	NA	NA	NA	NA	NA	NA	NA	NA	NA	NA	NA	NA	CanFam3.1	cg02737031	DMD	DMD_Intron
cg12783911	NA	NA	0.013014991	NA	GreatDane.UMICH_Zoey_3.1.100	cg12783911	BSX	BSX_Intergenic_upstream	5	11402371	11402420	50	-	11402371	11402372	CGGTTTAAGTCATGTGATTGCAAATAGTAAATTAGTTTCTCGATGTTTTC	Distal Intergenic	5	11419573	11423613	4041	1	BSX-201	-17202	NA	NA	NA	Intergenic_upstream	3	3	489354	ENSCAFG00000011686	conserved gene and region	NA	NA	NA	NA	NA	NA	NA	NA	NA	NA	NA	NA	CanFam3.1	cg12783911	BSX	BSX_Intergenic_upstream
cg07588584	NA	-0.005301903	NA	NA	GreatDane.UMICH_Zoey_3.1.100	cg07588584	CEP164	CEP164_Intergenic_downstream	5	16266581	16266630	50	-	16266629	16266630	CAGATGCTTATGTGTTAATACCTTTTTCTATGAAAAAAGACCCAGCGCCG	Downstream (<1kb)	5	16307870	16344798	36929	2	CEP164-205	78217	DSCAML1-201;DSCAML1-202	DSCAML1;DSCAML1	0;0	Intergenic_downstream	3	6	489389	ENSCAFG00000013022	mapped to different genes	NA	NA	NA	NA	NA	NA	NA	NA	NA	NA	NA	NA	CanFam3.1	cg07588584	CEP164	CEP164_Intergenic_downstream
cg00773909	NA	-0.071088506	NA	NA	GreatDane.UMICH_Zoey_3.1.100	cg00773909	HOXC10	HOXC10_Intergenic_downstream	27	1293396	1293445	50	-	1293396	1293397	CGCGCACCAAGACCGTCCTGACATTACTGTTTTATGACCTTGACTTATTG	Distal Intergenic	27	1294493	1298675	4183	2	HOXC10-201	5279	HOXC10-201	HOXC10	0	Intergenic_downstream	9	36	486500	ENSCAFG00000006636	mapped to different genes	NA	NA	NA	NA	NA	NA	NA	NA	NA	NA	NA	NA	CanFam3.1	cg00773909	HOXC13	HOXC13_Intergenic_downstream
cg12990321	NA	NA	0.028482039	NA	GreatDane.UMICH_Zoey_3.1.100	cg12990321	DPYD	DPYD_Exon	6	51687415	51687464	50	-	51687463	51687464	AAGAATACGCGTAGTCGAGGAGAGTACCAGCGGCAGGGGGGCAGCGGCCG	Exon (MIR137-201/MIR137-201, exon 1 of 1)	6	51820213	52627108	806896	1	DPYD-207	-132798	NA	NA	NA	Exon	9	29	479935	ENSCAFG00000020062	mapped to different genes	6	51687365	51687464	100	*	100	11	0.55	1.651651652	0.11	5.96E-08	CpGisland	CanFam3.1	cg12990321	DPYD	DPYD_Exon
cg27531392	NA	-0.036454481	NA	NA	GreatDane.UMICH_Zoey_3.1.100	cg27531392	POU6F2	POU6F2_Intron	18	10640962	10641011	50	+	10641010	10641011	TTTTCTCCCTATTTAAGGCTGAAGCACTCAGCACGCATTTAGCTGAGCCG	Intron (POU6F2-201/POU6F2, intron 3 of 11)	18	10263750	10739389	475640	2	POU6F2-201	98378	POU6F2-201;POU6F2-202;POU6F2-203	POU6F2;POU6F2;POU6F2	0;0;0	Intron	14	29	NA	NA	mapped to different genes	NA	NA	NA	NA	NA	NA	NA	NA	NA	NA	NA	NA	CanFam3.1	cg27531392	POU6F2	POU6F2_Intron
cg25127912	NA	-0.007483596	NA	NA	GreatDane.UMICH_Zoey_3.1.100	cg25127912	KIF26A	KIF26A_Exon	8	71738021	71738070	50	-	71738069	71738070	TTCAACAGTTCTGTAGCGCAATTGTGAAATGTTTAGGACCACTAGACCCG	Exon (NA, exon 1 of 2)	8	71750608	71791519	40912	1	KIF26A-202	-12587	NA	NA	NA	Exon	2	2	490875	ENSCAFG00000018325	mapped to different genes	8	71738069	71738481	413	*	413	68	0.852300242	0.926864686	0.16464891	1.51E-60	CpGisland	CanFam3.1	cg25127912	KIF26A	KIF26A_Exon
cg27274433	NA	0.010159423	NA	NA	GreatDane.UMICH_Zoey_3.1.100	cg27274433	GRIA3	GRIA3_Intron	X	94209628	94209677	50	+	94209628	94209629	CGATATGGGCAGGCCCTGGTAAATATAGCGTTGCTGTAGTGTTAACTTTT	Intron (GRIA3-201/GRIA3, intron 14 of 14)	39	93944734	94209868	265135	1	GRIA3-201	264894	GRIA3-201;GRIA3-202;GRIA3-203	GRIA3;GRIA3;GRIA3	0;0;0	Intron	11	26	492110	ENSCAFG00000018564	conserved gene and region	NA	NA	NA	NA	NA	NA	NA	NA	NA	NA	NA	NA	CanFam3.1	cg27274433	GRIA3	GRIA3_Intron
cg01180566	NA	0.295064873	NA	NA	GreatDane.UMICH_Zoey_3.1.100	cg01180566	GRAMD2A	GRAMD2A_Exon	30	35903424	35903473	50	-	35903472	35903473	GCATGATTTCCTTCTGTATCTTGGGGTCCTGAGTATTAATGTTGGCATCG	Exon (NA, exon 21 of 2)	30	35839490	35869254	29765	2	GRAMD2A-201	-34219	NA	NA	NA	Exon	6	8	611282	ENSCAFG00000017652	mapped to different genes	NA	NA	NA	NA	NA	NA	NA	NA	NA	NA	NA	NA	CanFam3.1	cg01180566	GRAMD2A	GRAMD2A_Exon
cg15958715	NA	0.015222836	NA	NA	GreatDane.UMICH_Zoey_3.1.100	cg15958715	PPP1R3F	PPP1R3F_Exon	X	42488735	42488784	50	+	42488735	42488736	CGTGGTGCGCTATGAGACCCCTGAGGGCACTTTCTGGGCCAACAACCACG	Promoter (<=1kb)	39	42487950	42503586	15637	1	PPP1R3F-201	785	PPP1R3F-201	PPP1R3F	0	Exon	8	8	491877	ENSCAFG00000015938	conserved gene but different region	NA	NA	NA	NA	NA	NA	NA	NA	NA	NA	NA	NA	CanFam3.1	cg15958715	PPP1R3F	PPP1R3F_Exon
cg26112578	NA	0.029856513	NA	NA	GreatDane.UMICH_Zoey_3.1.100	cg26112578	PPP1R3F	PPP1R3F_Exon	X	42488742	42488791	50	+	42488742	42488743	CGCTATGAGACCCCTGAGGGCACTTTCTGGGCCAACAACCACGGCCGCAA	Promoter (<=1kb)	39	42487950	42503586	15637	1	PPP1R3F-201	792	PPP1R3F-201	PPP1R3F	0	Exon	8	8	491877	ENSCAFG00000015938	conserved gene but different region	X	42488708	42488757	50	*	50	8	0.74	1.19047619	0.16	3.41E-07	CpGisland	CanFam3.1	cg26112578	PPP1R3F	PPP1R3F_Exon
cg01196619	NA	0.08307153	NA	NA	GreatDane.UMICH_Zoey_3.1.100	cg01196619	GLI3	GLI3_Intron	18	8049114	8049163	50	+	8049114	8049115	CGATTGACAACTCAAAGAGAAAGTATGATTTATTAGCCTATAATGGCTAA	Intron (GLI3-201/GLI3, intron 9 of 13)	18	7843486	8097821	254336	1	GLI3-201	205628	GLI3-201;GLI3-202;GLI3-203;GLI3-204	GLI3;GLI3;GLI3;GLI3	0;0;0;0	Intron	20	22	483244	ENSCAFG00000003535	conserved gene and region	NA	NA	NA	NA	NA	NA	NA	NA	NA	NA	NA	NA	CanFam3.1	cg01196619	GLI3	GLI3_Intron
cg01255766	NA	-0.002542778	NA	NA	GreatDane.UMICH_Zoey_3.1.100	cg01255766	HEXA	HEXA_Exon	30	35967197	35967246	50	+	35967245	35967246	TCTTCTGCTCGTGCAGTGCACTCTGGGCCTTGAGAGCAGAGTCCCGGGCG	Exon (NA, exon 2 of 2)	30	35993621	36020849	27229	2	HEXA-201	53603	NA	NA	NA	Exon	6	8	487633	ENSCAFG00000017708	mapped to different genes	NA	NA	NA	NA	NA	NA	NA	NA	NA	NA	NA	NA	CanFam3.1	cg01255766	GRAMD2A	GRAMD2A_Exon
cg01333192	NA	-0.005493941	NA	NA	GreatDane.UMICH_Zoey_3.1.100	cg01333192	CYP26B1	CYP26B1_Intergenic_downstream	17	50673433	50673482	50	+	50673433	50673434	CGTCGTATATGTGTCAGAATGAGCAATGCCTTTTTAGGTCACATATACTT	Distal Intergenic	17	50512562	50531663	19102	1	CYP26B1-202	160871	NA	NA	NA	Intergenic_downstream	7	14	483120	ENSCAFG00000009005	conserved gene and region	NA	NA	NA	NA	NA	NA	NA	NA	NA	NA	NA	NA	CanFam3.1	cg01333192	CYP26B1	CYP26B1_Intergenic_downstream
cg01342051	NA	0.002285045	NA	NA	GreatDane.UMICH_Zoey_3.1.100	cg01342051	SMUG1	SMUG1_Intron	27	1233326	1233375	50	-	1233326	1233327	CGGCATAACAACTATTTGAGGGTTTAATTAGAACATCTGCAATTAAGGGA	Intron (SMUG1-203/SMUG1, intron 2 of 2)	27	1110135	1250211	140077	1	SMUG1-203	123191	SMUG1-203;HOXC4-201	SMUG1;HOXC4	0;0	Intron	70	103	486497	ENSCAFG00000006603	mapped to different genes	NA	NA	NA	NA	NA	NA	NA	NA	NA	NA	NA	NA	CanFam3.1	cg01342051	HOXC4	HOXC4_Intron
cg14401402	NA	0.012049427	NA	NA	GreatDane.UMICH_Zoey_3.1.100	cg14401402	MEIS2	MEIS2_Intron	30	4474750	4474799	50	-	4474798	4474799	CTCATGTCGGAAGTCAGTAGGCACATGTAAAAAATAATCAAAACACACCG	Intron (MEIS2-202/MEIS2, intron 11 of 11)	30	4471631	4676650	205020	2	MEIS2-201	201851	MEIS2-201;MEIS2-202;MEIS2-203	MEIS2;MEIS2;MEIS2	0;0;0	Intron	51	116	612759	ENSCAFG00000008498	conserved gene and region	NA	NA	NA	NA	NA	NA	NA	NA	NA	NA	NA	NA	CanFam3.1	cg14401402	MEIS2	MEIS2_Intron
cg19626073	NA	-0.002295393	NA	NA	GreatDane.UMICH_Zoey_3.1.100	cg19626073	RHBDF1	RHBDF1_Exon	6	40437687	40437736	50	-	40437735	40437736	GTGAGCAAGGACAGTGACAGCACCCAGAAATGGCAGCGCAAGAGCATCCG	Exon (RHBDF1-201/RHBDF1, exon 5 of 20)	6	40426704	40444190	17487	1	RHBDF1-201	10983	RHBDF1-201;RHBDF1-202;RHBDF1-203;RHBDF1-204	RHBDF1;RHBDF1;RHBDF1;RHBDF1	0;0;0;0	Exon	2	2	490101	ENSCAFG00000019703	conserved gene but different region	NA	NA	NA	NA	NA	NA	NA	NA	NA	NA	NA	NA	CanFam3.1	cg19626073	RHBDF1	RHBDF1_Exon
cg01374277	NA	-0.00470882	NA	NA	GreatDane.UMICH_Zoey_3.1.100	cg01374277	CHIC2	CHIC2_Intron	13	46846889	46846938	50	-	46846937	46846938	TTGGAAACTTGATTAGCATTATATAAAAAAGCCATATCTGACTTGCTGCG	Intron (CHIC2-201/CHIC2, intron 5 of 5)	13	46843371	46890187	46817	2	CHIC2-201	43249	CHIC2-201;CHIC2-202;CHIC2-203	CHIC2;CHIC2;CHIC2	0;0;0	Intron	4	11	100856618	ENSCAFG00000002050	conserved gene and region	NA	NA	NA	NA	NA	NA	NA	NA	NA	NA	NA	NA	CanFam3.1	cg01374277	CHIC2	CHIC2_Intron
cg01403803	NA	-0.117260439	NA	NA	GreatDane.UMICH_Zoey_3.1.100	cg01403803	ZNF608	ZNF608_Intron	11	13759583	13759632	50	-	13759583	13759584	CGTTCCAGAGTCCCTGATGTAGCACAAATATATAATTAAAATTGCTTGAA	Intron (ZNF608-201/ZNF608, intron 3 of 9)	11	13746865	13853983	107119	2	ZNF608-201	94351	ZNF608-201;ZNF608-202;ZNF608-203	ZNF608;ZNF608;ZNF608	0;0;0	Intron	10	44	481484	ENSCAFG00000000569	conserved gene and region	NA	NA	NA	NA	NA	NA	NA	NA	NA	NA	NA	NA	CanFam3.1	cg01403803	ZNF608	ZNF608_Intron
cg01460805	NA	0.108755533	NA	NA	GreatDane.UMICH_Zoey_3.1.100	cg01460805	EGR3	EGR3_Promoter	25	34748611	34748660	50	+	34748659	34748660	TGGAGCCATGTGCGGCGTGGAGTCCCCGCGGTGGGAGAGGTACTGCGACG	Promoter (<=1kb)	25	34747996	34750479	2484	1	EGR3-201	615	EGR3-201	EGR3	0	Promoter	12	28	486121	ENSCAFG00000009272	conserved gene but different region	25	34748606	34748766	161	*	161	19	0.757763975	0.891317016	0.118012422	4.54E-14	CpGisland	CanFam3.1	cg01460805	EGR3	EGR3_Promoter
cg19766374	NA	0.421148693	NA	NA	GreatDane.UMICH_Zoey_3.1.100	cg19766374	DNM3	DNM3_Exon	7	26529715	26529764	50	+	26529715	26529716	CGTACAATTTGCCTTGAAGGCGGAAGATTGGTTCCCTGAAATAGCAAAGA	Exon (DNM3-201/DNM3, exon 14 of 21)	7	26226436	26773990	547555	2	DNM3-201	244226	DNM3-201;DNM3-202;DNM3-203;DNM3-204;DNM3-205	DNM3;DNM3;DNM3;DNM3;DNM3	0;0;0;0;0	Exon	4	6	490341	ENSCAFG00000014805	conserved gene but different region	NA	NA	NA	NA	NA	NA	NA	NA	NA	NA	NA	NA	CanFam3.1	cg19766374	DNM3	DNM3_Exon
cg12753118	NA	0.071029068	NA	NA	GreatDane.UMICH_Zoey_3.1.100	cg12753118	PTPRF	PTPRF_Intron	15	16584148	16584197	50	-	16584196	16584197	CCATTTCTGGATTATATTTCAGCTGTAACTTTTAAGTCTAATTATTTGCG	Intron (PTPRF-201/PTPRF, intron 5 of 33)	15	16550263	16620442	70180	2	PTPRF-201	36245	PTPRF-201;PTPRF-202	PTPRF;PTPRF	0;0	Intron	7	9	475389	ENSCAFG00000005069	conserved gene and region	NA	NA	NA	NA	NA	NA	NA	NA	NA	NA	NA	NA	CanFam3.1	cg12753118	PTPRF	PTPRF_Intron
cg02434126	NA	0.000919457	NA	NA	GreatDane.UMICH_Zoey_3.1.100	cg02434126	MRM1	MRM1_Intergenic_downstream	9	36115306	36115355	50	+	36115354	36115355	TGTATGTTGTAGTTTTCAACTGCAAATCATCTTTAATAGCAGACATCACG	Distal Intergenic	9	36066888	36070183	3296	1	MRM1-201	48418	NA	NA	NA	Intergenic_downstream	40	40	610311	ENSCAFG00000017849	conserved gene and region	NA	NA	NA	NA	NA	NA	NA	NA	NA	NA	NA	NA	CanFam3.1	cg02434126	MRM1	MRM1_Intergenic_downstream
cg18740802	NA	-0.048981098	NA	NA	GreatDane.UMICH_Zoey_3.1.100	cg18740802	FOXG1	FOXG1_Promoter	8	8056104	8056153	50	-	8056104	8056105	CGGTGCCACAATGTTATGATGGAAGGATGCTGAAATGACAGGCCTAGTAG	Promoter (5-6kb)	8	8061590	8063080	1491	1	FOXG1-201	-5486	NA	NA	NA	Promoter	12	58	490636	NA	mapped to different genes	NA	NA	NA	NA	NA	NA	NA	NA	NA	NA	NA	NA	CanFam3.1	cg18740802	PRKD1	PRKD1_Intron
cg19912855	NA	-0.003925549	NA	NA	GreatDane.UMICH_Zoey_3.1.100	cg19912855	MECOM	MECOM_Promoter	34	34328686	34328735	50	-	34328734	34328735	AAATGGAAACAATTTTCATTCATTGCAATAACTCACTGTTCTGGAGATCG	Promoter (4-5kb)	34	33773911	34324517	550607	2	MECOM-201	-4218	MECOM-201;MECOM-202	MECOM;MECOM	0;0	Promoter	17	92	488148	ENSCAFG00000014621	conserved gene and region	NA	NA	NA	NA	NA	NA	NA	NA	NA	NA	NA	NA	CanFam3.1	cg19912855	MECOM	MECOM_Promoter
cg12938952	NA	0.023476206	NA	NA	GreatDane.UMICH_Zoey_3.1.100	cg12938952	SALL3	SALL3_Intron	1	1285857	1285906	50	-	1285857	1285858	CGGCAGAAATAAATCCATTCATTTGATCATGTAGTCATTGAGGGCGATAC	Intron (SALL3-201/SALL3, intron 1 of 4)	1	1270610	1287199	16590	2	SALL3-201	1293	SALL3-201;SALL3-202	SALL3;SALL3	0;0	Intron	3	32	607126	ENSCAFG00000000013	conserved gene and region	NA	NA	NA	NA	NA	NA	NA	NA	NA	NA	NA	NA	CanFam3.1	cg12938952	SALL3	SALL3_Intron
cg17341782	NA	-0.022071245	NA	NA	GreatDane.UMICH_Zoey_3.1.100	cg17341782	TMEM33	TMEM33_Intergenic_upstream	13	39159794	39159843	50	-	39159794	39159795	CGCCACTCGATTCCGGGATAATTTTTAATATATATGCAATAAATGTTCAC	Distal Intergenic	13	39194259	39232300	38042	1	TMEM33-203	-34465	NA	NA	NA	Intergenic_upstream	22	22	612937	ENSCAFG00000001796	mapped to different genes	NA	NA	NA	NA	NA	NA	NA	NA	NA	NA	NA	NA	CanFam3.1	cg17341782	TMEM33	TMEM33_Intergenic_upstream
cg18480320	NA	0.0191315	NA	NA	GreatDane.UMICH_Zoey_3.1.100	cg18480320	HMX3	HMX3_Intergenic_upstream	28	32751654	32751703	50	-	32751654	32751655	CGTTTCCAGAAGAAAATTTTTGAAAGGTGGTTTGCAGAAAGCGAAGCTGT	Distal Intergenic	28	32787179	32791617	4439	1	HMX3-201	-35525	NA	NA	NA	Intergenic_upstream	13	22	611245	NA	mapped to different genes	NA	NA	NA	NA	NA	NA	NA	NA	NA	NA	NA	NA	CanFam3.1	cg18480320	HMX3	HMX3_Intron
cg01938074	NA	0.049331603	NA	NA	GreatDane.UMICH_Zoey_3.1.100	cg01938074	IRX6	IRX6_Intergenic_downstream	2	57943349	57943398	50	+	57943397	57943398	TCATTCTGTATGCTTGACTATTTTGTTTTTAATTTTTCTTCCCTTTCCCG	Distal Intergenic	2	57998350	58003373	5024	2	IRX6-201	59975	NA	NA	NA	Intergenic_downstream	3	8	487275	ENSCAFG00000009430	mapped to different genes	NA	NA	NA	NA	NA	NA	NA	NA	NA	NA	NA	NA	CanFam3.1	cg01938074	IRX6	IRX6_Intergenic_downstream
cg09313626	NA	-0.036515917	NA	NA	GreatDane.UMICH_Zoey_3.1.100	cg09313626	RBM14	RBM14_Exon	18	50855589	50855638	50	+	50855637	50855638	GGACAGCCAGGCCAGGCCCCTTCTTCTGACCCTTGGTGGAGAGTTCCACG	Exon (RBM14-201/RBM14, exon 2 of 3)	18	50853235	50861480	8246	2	RBM14-201	5842	RBM14-201;RBM4-202	RBM14;RBM4	0;0	Exon	30	30	NA	NA	mapped to different genes	NA	NA	NA	NA	NA	NA	NA	NA	NA	NA	NA	NA	CanFam3.1	cg09313626	RBM14	RBM14_Exon
cg01322554	NA	NA	-0.001182489	NA	GreatDane.UMICH_Zoey_3.1.100	cg01322554	MLLT3	MLLT3_Intron	11	39817049	39817098	50	+	39817097	39817098	GTTTGCAAAAACTATAATAATCTCACAGCTGGAGATGGCTGGAAAGTCCG	Intron (MLLT3-203/MLLT3, intron 1 of 10)	11	39561574	39836864	275291	2	MLLT3-201	19766	MLLT3-201;MLLT3-202;MLLT3-203;MLLT3-204;MLLT3-205	MLLT3;MLLT3;MLLT3;MLLT3;MLLT3	0;0;0;0;0	Intron	9	14	481556	ENSCAFG00000001635	conserved gene and region	NA	NA	NA	NA	NA	NA	NA	NA	NA	NA	NA	NA	CanFam3.1	cg01322554	MLLT3	MLLT3_Intron
cg20263071	NA	0.001567026	NA	NA	GreatDane.UMICH_Zoey_3.1.100	cg20263071	MACROD1	MACROD1_Intron	18	53119370	53119419	50	-	53119418	53119419	GCCATTAATTTACATTTTGATTCAACTTTCTTAATTTTACTTCAACTTCG	Intron (MACROD1-202/MACROD1, intron 3 of 6)	18	53031141	53180495	149355	1	MACROD1-202	88229	MACROD1-202;MACROD1-201	MACROD1;MACROD1	0;0	Intron	11	11	612142	ENSCAFG00000014712	conserved gene and region	NA	NA	NA	NA	NA	NA	NA	NA	NA	NA	NA	NA	CanFam3.1	cg20263071	MACROD1	MACROD1_Intron
cg22822366	NA	-0.003283095	NA	NA	GreatDane.UMICH_Zoey_3.1.100	cg22822366	PIK3C2B	PIK3C2B_Exon	38	975825	975874	50	+	975873	975874	AGCAAAGGTCAACAAAATCATGGAAGCGGCTGGAAGGCTTGTCACCCCCG	Exon (PIK3C2B-201/PIK3C2B, exon 25 of 33)	38	967526	1019377	51852	2	PIK3C2B-201	43503	PIK3C2B-201;PIK3C2B-202	PIK3C2B;PIK3C2B	0;0	Exon	3	3	478938	ENSCAFG00000009661	conserved gene and region	NA	NA	NA	NA	NA	NA	NA	NA	NA	NA	NA	NA	CanFam3.1	cg22822366	PIK3C2B	PIK3C2B_Exon
cg27643609	NA	-0.012559343	NA	NA	GreatDane.UMICH_Zoey_3.1.100	cg27643609	BCL11A	BCL11A_Intergenic_upstream	10	61411239	61411288	50	-	61411239	61411240	CGCATTTCAATATATGGAAATGACCAGAGGCTTCTGCAATAAATCAGCAC	Distal Intergenic	10	61295480	61394699	99220	2	BCL11A-201	-16589	NA	NA	NA	Intergenic_upstream	16	201	481381	ENSCAFG00000002955	conserved gene and region	NA	NA	NA	NA	NA	NA	NA	NA	NA	NA	NA	NA	CanFam3.1	cg27643609	BCL11A	BCL11A_Intergenic_upstream
cg24173251	NA	-0.104676702	NA	NA	GreatDane.UMICH_Zoey_3.1.100	cg24173251	WBP2	WBP2_Exon	9	5460023	5460072	50	+	5460023	5460024	CGGGGCCTATGTCTATCCCCCGCCAGTCGCCAATGGAATGTACCCCTGCC	Exon (WBP2-201/WBP2, exon 5 of 7)	9	5453453	5462177	8725	1	WBP2-201	6570	WBP2-201;WBP2-202;UNC13D-201;UNC13D-202	WBP2;WBP2;UNC13D;UNC13D	0;0;0;0	Exon	1	1	608477	ENSCAFG00000004946	conserved gene but different region	NA	NA	NA	NA	NA	NA	NA	NA	NA	NA	NA	NA	CanFam3.1	cg24173251	WBP2	WBP2_Exon
cg05861987	NA	0.076368105	NA	NA	GreatDane.UMICH_Zoey_3.1.100	cg05861987	CADPS2	CADPS2_Intron	14	60247346	60247395	50	+	60247394	60247395	TCAGTCCCAGACTCGGCAATTTTCTAACAAGGATTAAAGTTGTTTCTCCG	Intron (CADPS2-205/CADPS2, intron 26 of 27)	14	60237106	60692662	455557	2	CADPS2-201	445267	CADPS2-201;CADPS2-202;CADPS2-203;CADPS2-204;CADPS2-205;CADPS2-206	CADPS2;CADPS2;CADPS2;CADPS2;CADPS2;CADPS2	0;0;0;0;0;0	Intron	10	12	475304	ENSCAFG00000003553	conserved gene and region	NA	NA	NA	NA	NA	NA	NA	NA	NA	NA	NA	NA	CanFam3.1	cg05861987	CADPS2	CADPS2_Intron
cg22972685	NA	0.000921685	NA	NA	GreatDane.UMICH_Zoey_3.1.100	cg22972685	RABAC1	RABAC1_Intergenic_downstream	1	112542593	112542642	50	+	112542641	112542642	GAAAGCAAAACATTCAATCAGGCGGATTAAGTGCGTAATGCGTCTCATCG	Distal Intergenic	1	112524252	112526877	2626	1	RABAC1-202	18341	NA	NA	NA	Intergenic_downstream	16	17	403535	ENSCAFG00000004975	mapped to different genes	1	112542547	112542675	129	*	129	14	0.550387597	1.447115385	0.108527132	6.10E-10	CpGisland	CanFam3.1	cg22972685	RABAC1	RABAC1_Intergenic_downstream
cg02574410	NA	-0.598637204	NA	NA	GreatDane.UMICH_Zoey_3.1.100	cg02574410	NUCKS1	NUCKS1_Promoter	38	2180004	2180053	50	+	2180052	2180053	CCGCTCCCCCGTCTCTTCAAAATGGATGAATCAAACCAGCCGAAAATGCG	Promoter (<=1kb)	38	2151759	2179837	28079	2	NUCKS1-201	-167	NUCKS1-201	NUCKS1	-167	Promoter	1	1	478944	ENSCAFG00000010168	conserved gene and region	NA	NA	NA	NA	NA	NA	NA	NA	NA	NA	NA	NA	CanFam3.1	cg02574410	RAB29	RAB29_Exon
cg24516716	NA	0.012042346	NA	NA	GreatDane.UMICH_Zoey_3.1.100	cg24516716	ACTN1	ACTN1_Exon	8	42563182	42563231	50	+	42563230	42563231	AACCCAAGCTGATGAGGCAGGCTTTGAACTCCTCGGGACCCAGTGTGCCG	Exon (ACTN1-201/ACTN1, exon 19 of 21)	8	42559457	42652710	93254	2	ACTN1-202	89479	ACTN1-202;ACTN1-203;ACTN1-204;ACTN1-205;ACTN1-201	ACTN1;ACTN1;ACTN1;ACTN1;ACTN1	0;0;0;0;0	Exon	6	7	480369	ENSCAFG00000016534	conserved gene and region	8	42563215	42563295	81	*	81	9	0.75308642	0.81	0.111111111	1.34E-06	CpGisland	CanFam3.1	cg24516716	ACTN1	ACTN1_Exon
cg08040307	NA	0.053815467	NA	NA	GreatDane.UMICH_Zoey_3.1.100	cg08040307	ZZZ3	ZZZ3_fiveUTR	6	69314998	69315047	50	+	69314998	69314999	CGTATTGTAGGGACTTGCCATAGTATGGCTGCTTCCCGATCTACTCGTGT	5' UTR	6	69308510	69369853	61344	1	ZZZ3-201	6488	ZZZ3-201	ZZZ3	0	fiveUTR	1	7	490203	ENSCAFG00000020376	conserved gene and region	NA	NA	NA	NA	NA	NA	NA	NA	NA	NA	NA	NA	CanFam3.1	cg08040307	ZZZ3	ZZZ3_fiveUTR
cg13500074	NA	0.135634429	NA	NA	GreatDane.UMICH_Zoey_3.1.100	cg13500074	BCL11A	BCL11A_Promoter	10	61394991	61395040	50	+	61395039	61395040	AAAAATGGCAAAAGCCCCCCTGAGCTGCAAGTTCAAGTGCGGACGTGACG	Promoter (<=1kb)	10	61383276	61394699	11424	2	BCL11A-207	-292	BCL11A-201;BCL11A-202;BCL11A-203;BCL11A-206;BCL11A-207	BCL11A;BCL11A;BCL11A;BCL11A;BCL11A	0;0;0;0;0	Promoter	20	201	481381	ENSCAFG00000002955	conserved gene but different region	NA	NA	NA	NA	NA	NA	NA	NA	NA	NA	NA	NA	CanFam3.1	cg13500074	BCL11A	BCL11A_Promoter
cg26523389	NA	-0.324757694	NA	NA	GreatDane.UMICH_Zoey_3.1.100	cg26523389	OARD1	OARD1_Promoter	12	9840033	9840082	50	-	9840081	9840082	GCTGGAGCCTCTGATTGGGTTTCGGAGTCCGGTACTGGAGCCAATCAGCG	Promoter (<=1kb)	12	9834379	9839734	5356	2	OARD1-202	-348	OARD1-201;OARD1-202;OARD1-203	OARD1;OARD1;OARD1	-573;-299;-544	Promoter	5	5	100685433	ENSCAFG00000001578	conserved gene but different region	12	9839140	9840111	972	*	972	125	0.718106996	1.015164808	0.128600823	9.26E-95	CpGisland	CanFam3.1	cg26523389	OARD1	OARD1_Promoter
cg15436852	NA	0.071255413	NA	NA	GreatDane.UMICH_Zoey_3.1.100	cg15436852	TMEM63B	TMEM63B_Exon	12	12581535	12581584	50	+	12581583	12581584	TGCTGAAGCACCTGGTAGACAGGTACAATCTCTACTACGCCTACCTGCCG	Exon (TMEM63B-201/TMEM63B, exon 20 of 22)	12	12558236	12640106	81871	1	TMEM63B-205	23299	TMEM63B-205;TMEM63B-204;TMEM63B-201;TMEM63B-202;TMEM63B-203	TMEM63B;TMEM63B;TMEM63B;TMEM63B;TMEM63B	0;0;0;0;0	Exon	11	12	609620	ENSCAFG00000001941	conserved gene and region	NA	NA	NA	NA	NA	NA	NA	NA	NA	NA	NA	NA	CanFam3.1	cg15436852	TMEM63B	TMEM63B_Exon
cg15478432	NA	-0.00930527	NA	NA	GreatDane.UMICH_Zoey_3.1.100	cg15478432	SNX18	SNX18_Exon	4	61214608	61214657	50	-	61214656	61214657	AGATGTAGCTCTTCATGCCCTTGAACTTGGTCTGCTTGGTGGGGTCGTCG	Exon (SNX18-201/SNX18, exon 1 of 3)	4	61081162	61215724	134563	2	SNX18-201	1067	SNX18-201;SNX18-202;SNX18-203;SNX18-204;SNX18-205;SNX18-206	SNX18;SNX18;SNX18;SNX18;SNX18;SNX18	0;0;0;0;0;0	Exon	2	2	610530	ENSCAFG00000018388	conserved gene and region	4	61214648	61215157	510	*	510	80	0.762745098	1.082974996	0.156862745	4.66E-69	CpGisland	CanFam3.1	cg15478432	SNX18	SNX18_Exon
cg07661299	NA	0.011819478	NA	NA	GreatDane.UMICH_Zoey_3.1.100	cg07661299	CAMKMT	CAMKMT_Intron	10	47767631	47767680	50	+	47767631	47767632	CGTCTTAATCTTGTTACACAAATGGTCGTGAAGAGATTCATGAATTTTAA	Intron (CAMKMT-201/CAMKMT, intron 11 of 11)	10	47379892	47770764	390873	1	CAMKMT-201	387739	CAMKMT-201	CAMKMT	0	Intron	43	46	474575	ENSCAFG00000002546	conserved gene and region	NA	NA	NA	NA	NA	NA	NA	NA	NA	NA	NA	NA	CanFam3.1	cg07661299	CAMKMT	CAMKMT_Intron
cg21473984	NA	0.001538454	NA	NA	GreatDane.UMICH_Zoey_3.1.100	cg21473984	FOXO6	FOXO6_Exon	15	1746457	1746506	50	-	1746505	1746506	GGGCAGCGTCATAAGGCTGATGGGGTGGGCTAAGGCACTGCGCGAGGGCG	Exon (FOXO6-201/FOXO6, exon 2 of 2)	15	1746136	1766138	20003	2	FOXO6-201	19632	FOXO6-201	FOXO6	0	Exon	6	42	102155540	NA	mapped to different genes	15	1746497	1746670	174	*	174	38	0.896551724	1.104946524	0.218390805	3.71E-40	CpGisland	CanFam3.1	cg21473984	EDN2	EDN2_Exon
cg21107288	NA	-0.011223543	NA	NA	GreatDane.UMICH_Zoey_3.1.100	cg21107288	MECOM	MECOM_Intron	34	33931135	33931184	50	+	33931135	33931136	CGCCAGGACCCAGCTCATATCCTGTGTAACCCAGTGGGAGAGGAGCCACA	Intron (MECOM-203/MECOM, intron 1 of 15)	34	33773911	34324517	550607	2	MECOM-201	393333	MECOM-201;MECOM-202;MECOM-203	MECOM;MECOM;MECOM	0;0;0	Intron	60	92	488148	ENSCAFG00000014621	conserved gene and region	NA	NA	NA	NA	NA	NA	NA	NA	NA	NA	NA	NA	CanFam3.1	cg21107288	MECOM	MECOM_Intron
cg26736877	NA	0.215705708	NA	NA	GreatDane.UMICH_Zoey_3.1.100	cg26736877	MYO3B	MYO3B_Intron	36	15469886	15469935	50	+	15469934	15469935	ATTTGCTTTCGCTTCTGAAAGAGCCGCTATTCTTTGATGATTGGGTAGCG	Intron (MYO3B-201/MYO3B, intron 35 of 35)	36	15004717	15590371	585655	1	MYO3B-201	465169	MYO3B-201;MYO3B-202;SP5-201	MYO3B;MYO3B;SP5	0;0;-260	Intron	19	21	478792	ENSCAFG00000012487	mapped to different genes	NA	NA	NA	NA	NA	NA	NA	NA	NA	NA	NA	NA	CanFam3.1	cg26736877	SP5	SP5_fiveUTR
cg15359095	NA	-0.000962942	NA	NA	GreatDane.UMICH_Zoey_3.1.100	cg15359095	WNT11	WNT11_Exon	21	22432210	22432259	50	+	22432210	22432211	CGATGCTCCTATGAAGGTGAAAAAAACAGGATCCCAAGCCAATAAACTGA	Exon (WNT11-201/WNT11, exon 3 of 5)	21	22423297	22440313	17017	1	WNT11-201	8913	WNT11-201	WNT11	0	Exon	3	6	485183	ENSCAFG00000005291	conserved gene and region	NA	NA	NA	NA	NA	NA	NA	NA	NA	NA	NA	NA	CanFam3.1	cg15359095	WNT11	WNT11_Exon
cg16448606	NA	NA	0.013017352	NA	GreatDane.UMICH_Zoey_3.1.100	cg16448606	TRPS1	TRPS1_Intron	13	15097050	15097099	50	+	15097050	15097051	CGTGCTCAGAAGTGTTGAAAGAAAGGCCCATTCTCTGCCCAGGGAATTGC	Intron (TRPS1-203/TRPS1, intron 6 of 7)	13	15059051	15261605	202555	2	TRPS1-203	164506	TRPS1-203;TRPS1-202;TRPS1-201	TRPS1;TRPS1;TRPS1	0;0;0	Intron	9	33	482018	ENSCAFG00000000810	conserved gene and region	NA	NA	NA	NA	NA	NA	NA	NA	NA	NA	NA	NA	CanFam3.1	cg16448606	TRPS1	TRPS1_Intron
cg18691948	NA	0.114603093	NA	NA	GreatDane.UMICH_Zoey_3.1.100	cg18691948	NXPH1	NXPH1_Intergenic_upstream	14	23929976	23930025	50	-	23929976	23929977	CGACTCTGCTTGAAGGAATGTGACAATAAAGTGGGAAACCAAAGCTTGGC	Distal Intergenic	14	24096015	24215002	118988	1	NXPH1-201	-166039	NA	NA	NA	Intergenic_upstream	5	10	610361	NA	mapped to different genes	NA	NA	NA	NA	NA	NA	NA	NA	NA	NA	NA	NA	CanFam3.1	cg18691948	NXPH1	NXPH1_Intergenic_upstream
cg17794466	NA	0.092757676	NA	NA	GreatDane.UMICH_Zoey_3.1.100	cg17794466	RBFOX2	RBFOX2_Intron	10	28979734	28979783	50	+	28979782	28979783	GCCCTTCACTTGACTCACTCTTTCCATGGTAACTATACACAATGCTGGCG	Intron (RBFOX2-202/RBFOX2, intron 6 of 10)	10	28705064	29001586	296523	1	RBFOX2-201	274670	RBFOX2-201;RBFOX2-202;RBFOX2-203;RBFOX2-204;RBFOX2-205;RBFOX2-206;RBFOX2-207;RBFOX2-208;RBFOX2-209	RBFOX2;RBFOX2;RBFOX2;RBFOX2;RBFOX2;RBFOX2;RBFOX2;RBFOX2;RBFOX2	0;0;0;0;0;0;0;0;0	Intron	12	22	481281	ENSCAFG00000001701	conserved gene and region	NA	NA	NA	NA	NA	NA	NA	NA	NA	NA	NA	NA	CanFam3.1	cg17794466	RBFOX2	RBFOX2_Intron
cg10609096	NA	0.147966957	NA	NA	GreatDane.UMICH_Zoey_3.1.100	cg10609096	ARMC8	ARMC8_Intron	23	34690237	34690286	50	-	34690237	34690238	CGTCCCCCAGTCCTGACAGCCAGCAGGCAGGGAGTGACGTCAACCTGAAA	Intron (ARMC8-201/ARMC8, intron 12 of 21)	23	34623505	34732311	108807	1	ARMC8-201	66732	ARMC8-201;ARMC8-202;ARMC8-203;ARMC8-204	ARMC8;ARMC8;ARMC8;ARMC8	0;0;0;0	Intron	2	10	485684	ENSCAFG00000007523	conserved gene but different region	NA	NA	NA	NA	NA	NA	NA	NA	NA	NA	NA	NA	CanFam3.1	cg10609096	ARMC8	ARMC8_Intron
cg03533765	NA	0.004209722	NA	NA	GreatDane.UMICH_Zoey_3.1.100	cg03533765	ACVR2A	ACVR2A_Intergenic_upstream	19	49425249	49425298	50	+	49425249	49425250	CGCTGCAGGATGATAGTGACTTCTGAAATTATCACAATTATCATTCCATT	Distal Intergenic	19	49759827	49841901	82075	1	ACVR2A-201	-334529	NA	NA	NA	Intergenic_upstream	24	31	476140	ENSCAFG00000005507	conserved gene and region	NA	NA	NA	NA	NA	NA	NA	NA	NA	NA	NA	NA	CanFam3.1	cg03533765	ACVR2A	ACVR2A_Intergenic_upstream
cg10523202	NA	-0.053522794	NA	NA	GreatDane.UMICH_Zoey_3.1.100	cg10523202	LGI1	LGI1_Exon	28	7946301	7946350	50	+	7946349	7946350	ACTTGTACCAAAGATAATGCTTTATGTGAGAATGCCAGATCCATTCCACG	Promoter (<=1kb)	28	7946012	7991777	45766	1	LGI1-203	289	LGI1-203;LGI1-201;LGI1-202;LGI1-204	LGI1;LGI1;LGI1;LGI1	0;0;0;0	Exon	6	7	477777	ENSCAFG00000007949	conserved gene and region	NA	NA	NA	NA	NA	NA	NA	NA	NA	NA	NA	NA	CanFam3.1	cg10523202	LGI1	LGI1_Exon
cg17997463	NA	-0.295548482	NA	NA	GreatDane.UMICH_Zoey_3.1.100	cg17997463	IL18BP	IL18BP_Intergenic_downstream	21	26037275	26037324	50	+	26037323	26037324	GATTAGGTTCTGGCAGCACAGCTGGGATTTTGGCGGCCATTCCACAGCCG	Distal Intergenic	21	26076910	26078821	1912	2	IL18BP-201	41497	NA	NA	NA	Intergenic_downstream	3	5	476818	ENSCAFG00000005829	mapped to different genes	21	26037308	26037493	186	*	186	16	0.698924731	0.705046198	0.086021505	1.05E-09	CpGisland	CanFam3.1	cg17997463	NUMA1	NUMA1_Promoter
cg19719034	NA	-0.010379059	NA	NA	GreatDane.UMICH_Zoey_3.1.100	cg19719034	CLYBL	CLYBL_Intron	22	49929663	49929712	50	+	49929711	49929712	TAGTGTGGGTTCTTGTTTGACTGGCACGGCTTATTGGACTATAACAAGCG	Intron (CLYBL-201/CLYBL, intron 4 of 9)	22	49702083	49964045	261963	1	CLYBL-204	227580	CLYBL-204;CLYBL-201;CLYBL-202;CLYBL-203;CLYBL-205;CLYBL-206	CLYBL;CLYBL;CLYBL;CLYBL;CLYBL;CLYBL	0;0;0;0;0;0	Intron	14	14	476974	ENSCAFG00000031580	mapped to different genes	NA	NA	NA	NA	NA	NA	NA	NA	NA	NA	NA	NA	CanFam3.1	cg19719034	CLYBL	CLYBL_Intron
cg10735971	NA	-0.051753842	NA	NA	GreatDane.UMICH_Zoey_3.1.100	cg10735971	CACNA1E	CACNA1E_Exon	7	14598991	14599040	50	+	14598991	14598992	CGATCACCTTTGTGTGTCTTCTGTCTGTTTAAACCTCAGGATGGCTCGCT	Exon (CACNA1E-201/CACNA1E, exon 3 of 48)	7	14418374	14901833	483460	1	CACNA1E-201	180617	CACNA1E-201	CACNA1E	0	Exon	17	21	490305	ENSCAFG00000013004	conserved gene but different region	NA	NA	NA	NA	NA	NA	NA	NA	NA	NA	NA	NA	CanFam3.1	cg10735971	CACNA1E	CACNA1E_Exon
cg20126035	NA	0.024119679	NA	NA	GreatDane.UMICH_Zoey_3.1.100	cg20126035	OTX2	OTX2_Intron	8	32298512	32298561	50	-	32298512	32298513	CGGGGGGACGAGCAGGCAACAAATCCAGGCCTCCGACATTACCAGAATGT	Intron (OTX2-201/OTX2, intron 1 of 4)	8	32289298	32304550	15253	2	OTX2-201	5989	OTX2-201	OTX2	0	Intron	11	26	490708	ENSCAFG00000015216	conserved gene and region	NA	NA	NA	NA	NA	NA	NA	NA	NA	NA	NA	NA	CanFam3.1	cg20126035	OTX2	OTX2_fiveUTR
cg08627730	NA	0.005905588	NA	NA	GreatDane.UMICH_Zoey_3.1.100	cg08627730	GTDC1	GTDC1_Intron	19	46252156	46252205	50	+	46252156	46252157	CGCTTGAAGCATATCTATCTGATTAGTGGAGAGAGTGCTCTTCTCTGTCA	Intron (GTDC1-201/GTDC1, intron 5 of 10)	19	46066607	46480717	414111	2	GTDC1-201	228512	GTDC1-201;GTDC1-202;GTDC1-203;GTDC1-204;GTDC1-205;GTDC1-206;GTDC1-207	GTDC1;GTDC1;GTDC1;GTDC1;GTDC1;GTDC1;GTDC1	0;0;0;0;0;0;0	Intron	32	56	483908	ENSCAFG00000025502	conserved gene and region	NA	NA	NA	NA	NA	NA	NA	NA	NA	NA	NA	NA	CanFam3.1	cg08627730	GTDC1	GTDC1_Intron
cg23753196	NA	-0.018554957	NA	NA	GreatDane.UMICH_Zoey_3.1.100	cg23753196	KCNMA1	KCNMA1_Exon	4	27731476	27731525	50	+	27731476	27731477	CGCGTCTAGGCTGAGATGGTTCGCGTGGATATTGCTACTCATTCTAAGAC	Promoter (<=1kb)	4	27020780	27731583	710804	2	KCNMA1-201	58	KCNMA1-201;KCNMA1-202;KCNMA1-203;KCNMA1-204;KCNMA1-205;KCNMA1-206;KCNMA1-207;KCNMA1-208	KCNMA1;KCNMA1;KCNMA1;KCNMA1;KCNMA1;KCNMA1;KCNMA1;KCNMA1	0;0;0;0;0;0;0;0	Exon	28	48	403984	ENSCAFG00000015465	conserved gene and region	NA	NA	NA	NA	NA	NA	NA	NA	NA	NA	NA	NA	CanFam3.1	cg23753196	KCNMA1	KCNMA1_Exon
cg25574114	NA	NA	0.010692483	NA	GreatDane.UMICH_Zoey_3.1.100	cg25574114	NOG	NOG_Intergenic_downstream	9	31051509	31051558	50	+	31051557	31051558	CTGGGAGACATGCTCGATGGATGATGGCTTTTAAAATATTCCTAATGTCG	Distal Intergenic	9	31048498	31049214	717	1	NOG-201	3011	NOG-201	NOG	0	Intergenic_downstream	23	40	100683515	NA	mapped to different genes	NA	NA	NA	NA	NA	NA	NA	NA	NA	NA	NA	NA	CanFam3.1	cg25574114	NOG	NOG_Intron
cg07175149	NA	-0.020038864	NA	NA	GreatDane.UMICH_Zoey_3.1.100	cg07175149	CHST11	CHST11_Exon	10	34389035	34389084	50	+	34389035	34389036	CGCCCCCTACCTGGGTGCAACATACTTTGGAAATAGAAGATGACCAGGAT	Promoter (<=1kb)	10	34131893	34389162	257270	2	CHST11-201	78	CHST11-201	CHST11	0	Exon	6	6	481299	ENSCAFG00000032127	conserved gene but different region	NA	NA	NA	NA	NA	NA	NA	NA	NA	NA	NA	NA	CanFam3.1	cg07175149	CHST11	CHST11_Exon
cg09474015	NA	-0.450494011	NA	NA	GreatDane.UMICH_Zoey_3.1.100	cg09474015	HOXA9	HOXA9_Exon	14	40392177	40392226	50	-	40392225	40392226	AGGTTTAATGCCATAAGGCCGGCTGGAGGGCAAGCCCGCGAAGGAGAGCG	Promoter (<=1kb)	14	40390654	40392578	1925	2	HOXA9-201	352	HOXA9-201	HOXA9	0	Exon	10	22	482372	ENSCAFG00000002961	mapped to different genes	14	40392141	40392306	166	*	166	20	0.722891566	0.931537598	0.120481928	5.57E-15	CpGisland	CanFam3.1	cg09474015	HOXA9	HOXA9_Exon
cg13110304	NA	0.010157453	NA	NA	GreatDane.UMICH_Zoey_3.1.100	cg13110304	ZMIZ1	ZMIZ1_Intergenic_upstream	4	28834566	28834615	50	-	28834614	28834615	TCGCTCCTGGCCGGCATTTGCATAATGTCTGGGGCAGGAACAGGTGCCCG	Distal Intergenic	4	29027276	29205916	178641	1	ZMIZ1-201	-192710	NA	NA	NA	Intergenic_upstream	14	20	489063	ENSCAFG00000015669	mapped to different genes	NA	NA	NA	NA	NA	NA	NA	NA	NA	NA	NA	NA	CanFam3.1	cg13110304	ZMIZ1	ZMIZ1_Intergenic_upstream
cg18502095	NA	0.120148438	NA	NA	GreatDane.UMICH_Zoey_3.1.100	cg18502095	MORC4	MORC4_Exon	X	79645700	79645749	50	-	79645700	79645701	CGGATGTTCCAAATGAGAACACGAGTGCCTTTTTTGCCTGGGATGGCATC	Exon (MORC4-201/MORC4, exon 5 of 17)	39	79605802	79658669	52868	2	MORC4-201	12920	MORC4-201	MORC4	0	Exon	2	2	481010	ENSCAFG00000017953	conserved gene and region	NA	NA	NA	NA	NA	NA	NA	NA	NA	NA	NA	NA	CanFam3.1	cg18502095	MORC4	MORC4_Exon
cg25199827	NA	0.002430232	NA	NA	GreatDane.UMICH_Zoey_3.1.100	cg25199827	RIMS2	RIMS2_Exon	13	5378020	5378069	50	-	5378068	5378069	AGTGCTTCTCGTTTCAGCAGCACAAGCTACATGTCTGTCCAATCAGAACG	Exon (RIMS2-201/RIMS2, exon 23 of 29)	13	4933897	5512526	578630	1	RIMS2-201	444123	RIMS2-201;RIMS2-202;RIMS2-203;RIMS2-204;RIMS2-205;RIMS2-206;RIMS2-207;RIMS2-208;RIMS2-209	RIMS2;RIMS2;RIMS2;RIMS2;RIMS2;RIMS2;RIMS2;RIMS2;RIMS2	0;0;0;0;0;0;0;0;0	Exon	17	19	475066	ENSCAFG00000000670	conserved gene and region	NA	NA	NA	NA	NA	NA	NA	NA	NA	NA	NA	NA	CanFam3.1	cg25199827	RIMS2	RIMS2_Exon
cg27096534	NA	0.098678025	NA	NA	GreatDane.UMICH_Zoey_3.1.100	cg27096534	USP9X	USP9X_Exon	X	35782225	35782274	50	-	35782225	35782226	CGATTTGACTATGACTGGGAAAGAGAATGTGCAATCAAGTTCAATGATTA	Exon (USP9X-201/USP9X, exon 34 of 44)	39	35692611	35800223	107613	1	USP9X-201	89614	USP9X-201;USP9X-202;USP9X-203;USP9X-204;USP9X-205;USP9X-206	USP9X;USP9X;USP9X;USP9X;USP9X;USP9X	0;0;0;0;0;0	Exon	7	10	480885	ENSCAFG00000014207	mapped to different genes	NA	NA	NA	NA	NA	NA	NA	NA	NA	NA	NA	NA	CanFam3.1	cg27096534	DDX3X	DDX3X_Exon
cg07104049	NA	0.026064893	NA	NA	GreatDane.UMICH_Zoey_3.1.100	cg07104049	NTM	NTM_Intron	5	2806517	2806566	50	+	2806517	2806518	CGGCTCAGAGCTAATATTATGGCAAAGTAGTAATTATTTCAACAGTAAAC	Intron (NTM-201/NTM, intron 3 of 8)	5	2722971	3119087	396117	2	NTM-201	312521	NTM-201;NTM-203;NTM-204	NTM;NTM;NTM	0;0;0	Intron	22	28	489274	ENSCAFG00000009907	conserved gene and region	NA	NA	NA	NA	NA	NA	NA	NA	NA	NA	NA	NA	CanFam3.1	cg07104049	NTM	NTM_Intron
cg24244412	NA	-0.097583635	NA	NA	GreatDane.UMICH_Zoey_3.1.100	cg24244412	DNAJC19	DNAJC19_Intron	34	14802147	14802196	50	+	14802147	14802148	CGTGTCCCTACTGGACTTTTCAAGGGTCAAAGAGCAATGCTTCAATTAAT	Intron (NA, intron 2 of 1)	34	14146879	14151891	5013	2	DNAJC19-201	-650256	NA	NA	NA	Intron	56	84	100856039	ENSCAFG00000032714	mapped to different genes	NA	NA	NA	NA	NA	NA	NA	NA	NA	NA	NA	NA	CanFam3.1	cg24244412	DNAJC19	DNAJC19_Intron
cg05081470	NA	NA	-0.000315729	NA	GreatDane.UMICH_Zoey_3.1.100	cg05081470	PPT1	PPT1_Exon	15	3002799	3002848	50	+	3002799	3002800	CGCCCAGCGAGGACATCTGGAAGAAATTCGAGCTGGTGCCATCGCCCCCC	Exon (MYCL-201/MYCL, exon 3 of 4)	15	2854180	3053385	199206	1	PPT1-203	148619	PPT1-203;MYCL-201;MYCL-202	PPT1;MYCL;MYCL	0;0;0	Exon	3	4	475316	ENSCAFG00000003004	mapped to different genes	15	3001931	3002800	870	*	870	131	0.785057471	0.97761194	0.150574713	7.63E-110	CpGisland	CanFam3.1	cg05081470	MYCL	MYCL_Exon
cg20010041	NA	-0.092198454	NA	NA	GreatDane.UMICH_Zoey_3.1.100	cg20010041	ATP2B1	ATP2B1_Exon	15	30504038	30504087	50	+	30504038	30504039	CGATGGAGGGTTGCCGCCTTAGAGCCCCCTGAATGGAACTTCCACTCTGG	Exon (ATP2B1-203/ATP2B1, exon 20 of 21)	15	30496017	30565441	69425	2	ATP2B1-201	61354	ATP2B1-201;ATP2B1-202;ATP2B1-203;ATP2B1-204;ATP2B1-205	ATP2B1;ATP2B1;ATP2B1;ATP2B1;ATP2B1	0;0;0;0;0	Exon	12	13	403480	ENSCAFG00000006121	conserved gene and region	NA	NA	NA	NA	NA	NA	NA	NA	NA	NA	NA	NA	CanFam3.1	cg20010041	ATP2B1	ATP2B1_Exon
cg13570084	NA	-0.222070792	NA	NA	GreatDane.UMICH_Zoey_3.1.100	cg13570084	SKIDA1	SKIDA1_Promoter	2	9173478	9173527	50	+	9173526	9173527	CAGCTTTCACATTAATAATCTAAGCCATAAATGTTGGTAGCTATTGATCG	Promoter (2-3kb)	2	9176446	9179736	3291	1	SKIDA1-201	-2919	SKIDA1-201	SKIDA1	0	Promoter	13	42	487095	NA	mapped to different genes	NA	NA	NA	NA	NA	NA	NA	NA	NA	NA	NA	NA	CanFam3.1	cg13570084	SKIDA1	SKIDA1_Promoter
cg15411810	NA	-0.131328127	NA	NA	GreatDane.UMICH_Zoey_3.1.100	cg15411810	ITGB8	ITGB8_Intron	14	34410068	34410117	50	-	34410116	34410117	ACAAAGAGCGAGTGTGGGCCGCGGTGACTTCATGCCTCACCAATGTCCCG	Intron (ITGB8-201/ITGB8, intron 1 of 14)	14	34387594	34482637	95044	1	ITGB8-201	22474	ITGB8-201;ITGB8-202;ITGB8-203	ITGB8;ITGB8;ITGB8	0;0;-1139	Intron	1	1	475253	ENSCAFG00000002519	mapped to different genes	14	34410116	34410694	579	*	579	87	0.79447323	0.969849246	0.150259067	4.50E-73	CpGisland	CanFam3.1	cg15411810	ITGB8	ITGB8_Intron
cg12330929	NA	0.018210511	NA	NA	GreatDane.UMICH_Zoey_3.1.100	cg12330929	USP9X	USP9X_fiveUTR	X	35692737	35692786	50	-	35692785	35692786	GACAAAATTGCAAAGATCTGCCCTGTGTCGAGTATGACAGCCACGACTCG	Promoter (<=1kb)	39	35692611	35800223	107613	1	USP9X-201	126	USP9X-201;USP9X-202;USP9X-203;USP9X-204;USP9X-205;USP9X-206	USP9X;USP9X;USP9X;USP9X;USP9X;USP9X	0;0;0;0;0;0	fiveUTR	3	10	480885	ENSCAFG00000014207	mapped to different genes	NA	NA	NA	NA	NA	NA	NA	NA	NA	NA	NA	NA	CanFam3.1	cg12330929	DDX3X	DDX3X_fiveUTR
cg18878759	NA	0.017229995	NA	NA	GreatDane.UMICH_Zoey_3.1.100	cg18878759	ZDHHC14	ZDHHC14_Exon	1	47282033	47282082	50	+	47282033	47282034	CGACCAAGACCAGTGCATTCAGAGCACCAAATTCGTTTTGCAGGCTGCAG	Exon (ZDHHC14-201/ZDHHC14, exon 9 of 10)	1	47009743	47283304	273562	1	ZDHHC14-201	272290	ZDHHC14-201	ZDHHC14	0	Exon	8	8	612148	ENSCAFG00000000618	conserved gene but different region	NA	NA	NA	NA	NA	NA	NA	NA	NA	NA	NA	NA	CanFam3.1	cg18878759	ZDHHC14	ZDHHC14_Exon
cg24142628	NA	NA	0.00049188	NA	GreatDane.UMICH_Zoey_3.1.100	cg24142628	MN1	MN1_Intergenic_downstream	26	20990422	20990471	50	-	20990470	20990471	TGATGATTTAATTTACATCTTAATAACAAACAGGCCTCGAGAAACCCGCG	Distal Intergenic	26	21301690	21345469	43780	2	MN1-201	355047	NA	NA	NA	Intergenic_downstream	23	35	486335	ENSCAFG00000011823	mapped to different genes	NA	NA	NA	NA	NA	NA	NA	NA	NA	NA	NA	NA	CanFam3.1	cg24142628	MN1	MN1_Intergenic_downstream
cg18136967	NA	-0.228401436	NA	NA	GreatDane.UMICH_Zoey_3.1.100	cg18136967	VCAN	VCAN_fiveUTR	3	24107167	24107216	50	-	24107167	24107168	CGGGGCAGCTCGCCTGCAAGTTCAAATGCGGGTTGTGACACCCATCATCA	Promoter (<=1kb)	3	23997424	24107179	109756	2	VCAN-202	0	VCAN-202;VCAN-203;VCAN-204	VCAN;VCAN;VCAN	0;0;0	fiveUTR	2	6	488922	ENSCAFG00000008582	conserved gene and region	3	24106910	24107196	287	*	287	41	0.724738676	1.105193951	0.142857143	1.19E-33	CpGisland	CanFam3.1	cg18136967	VCAN	VCAN_fiveUTR
cg12643514	NA	NA	3.39E-05	NA	GreatDane.UMICH_Zoey_3.1.100	cg12643514	TENM3	TENM3_Intergenic_upstream	16	48417028	48417077	50	-	48417076	48417077	ATTGCTGAGCAAGAAGCAATTACTTCAGTTTAAAATATTAATATGCACCG	Distal Intergenic	16	47632136	48073167	441032	2	TENM3-201	-343910	NA	NA	NA	Intergenic_upstream	17	39	475637	ENSCAFG00000008123	mapped to different genes	NA	NA	NA	NA	NA	NA	NA	NA	NA	NA	NA	NA	CanFam3.1	cg12643514	TENM3	TENM3_Intergenic_upstream
cg22875689	NA	0.059423969	NA	NA	GreatDane.UMICH_Zoey_3.1.100	cg22875689	STAB2	STAB2_Intron	15	41899321	41899370	50	+	41899369	41899370	TGCAGTTTACAAGCATTTTTCTTCCCAATATGTTGTCTTTGGTTGGTGCG	Intron (NA, intron 1 of 1)	15	42116398	42185768	69371	1	STAB2-202	-217028	NA	NA	NA	Intron	6	6	100687903	ENSCAFG00000007334	mapped to different genes	NA	NA	NA	NA	NA	NA	NA	NA	NA	NA	NA	NA	CanFam3.1	cg22875689	STAB2	STAB2_Intergenic_upstream
cg06247149	NA	-0.07367132	NA	NA	GreatDane.UMICH_Zoey_3.1.100	cg06247149	HOXC12	HOXC12_Exon	27	1327184	1327233	50	+	1327232	1327233	TTGACCTGCTGGTCACTAAGATTCAAGCGGTCTGAGAGTTCCCTCCGGCG	Exon (HOXC12-201/HOXC12, exon 2 of 2)	27	1327111	1328688	1578	2	HOXC12-201	1455	HOXC12-201	HOXC12	0	Exon	3	6	486502	ENSCAFG00000006645	conserved gene and region	NA	NA	NA	NA	NA	NA	NA	NA	NA	NA	NA	NA	CanFam3.1	cg06247149	HOXC12	HOXC12_Exon
cg18288197	NA	0.009888095	NA	NA	GreatDane.UMICH_Zoey_3.1.100	cg18288197	TSHZ3	TSHZ3_Intron	1	120608650	120608699	50	+	120608650	120608651	CGTCAGTGCTAAAATTGTGTATTATCATTGGAAATGGCTATTATTTCCTC	Intron (TSHZ3-201/TSHZ3, intron 1 of 1)	1	120568581	120637466	68886	1	TSHZ3-201	40069	TSHZ3-201	TSHZ3	0	Intron	20	78	484607	ENSCAFG00000007592	conserved gene and region	NA	NA	NA	NA	NA	NA	NA	NA	NA	NA	NA	NA	CanFam3.1	cg18288197	TSHZ3	TSHZ3_Intron
cg05907933	NA	-0.014390701	NA	NA	GreatDane.UMICH_Zoey_3.1.100	cg05907933	TBCA	TBCA_Intergenic_upstream	3	28633635	28633684	50	+	28633683	28633684	ATGGATGAGATTTAAATGTGCATCTCATTTCCCCAGCACGGAGCATGCCG	Distal Intergenic	3	28807730	28882913	75184	1	TBCA-201	-174046	NA	NA	NA	Intergenic_upstream	70	79	479173	NA	mapped to different genes	NA	NA	NA	NA	NA	NA	NA	NA	NA	NA	NA	NA	CanFam3.1	cg05907933	TBCA	TBCA_Intron
cg24505061	NA	NA	0.004981039	NA	GreatDane.UMICH_Zoey_3.1.100	cg24505061	SLC30A7	SLC30A7_Exon	6	49269633	49269682	50	-	49269633	49269634	CGTAGAGTAGTTCCACAAAAGCGAAAGAGAGGTTCAGGCACAGGAAGAAA	Promoter (<=1kb)	6	49184918	49270138	85221	2	SLC30A7-201	456	EXTL2-201;EXTL2-202;EXTL2-203;SLC30A7-201	EXTL2;EXTL2;EXTL2;SLC30A7	-1604;-1604;-1641;0	Exon	1	1	479924	ENSCAFG00000019998	conserved gene and region	6	49269391	49269655	265	*	265	27	0.675471698	0.89459865	0.101886792	5.49E-18	CpGisland	CanFam3.1	cg24505061	SLC30A7	SLC30A7_Exon
cg11060413	NA	NA	-0.060786823	NA	GreatDane.UMICH_Zoey_3.1.100	cg11060413	KCNA1	KCNA1_Promoter	27	40181976	40182025	50	-	40181976	40181977	CGGTCCATTTCTGGGCGCTGCAAGATCAGCAGAAACCTGAGAAAGCGCCT	Promoter (1-2kb)	27	40179028	40180515	1488	2	KCNA1-201	-1510	KCNA1-201	KCNA1	0	Promoter	3	12	486732	ENSCAFG00000015289	conserved gene but different region	27	40181861	40181992	132	*	132	18	0.75	0.972176759	0.136363636	1.41E-14	CpGisland	CanFam3.1	cg11060413	KCNA1	KCNA1_Promoter
cg11688874	NA	NA	-0.021740609	NA	GreatDane.UMICH_Zoey_3.1.100	cg11688874	WAC	WAC_fiveUTR	2	15274531	15274580	50	+	15274579	15274580	TGTTTCCTCGCATACATTACCATCAATGCCCGGCCTGTGAGTGTGTGTCG	Promoter (<=1kb)	2	15193175	15275365	82191	2	WAC-201	785	WAC-201;WAC-202	WAC;WAC	0;0	fiveUTR	3	8	100855931	ENSCAFG00000003936	mapped to different genes	2	15274539	15275986	1448	*	1448	219	0.777624309	1.000766878	0.151243094	1.22E-183	CpGisland	CanFam3.1	cg11688874	BAMBI	BAMBI_fiveUTR
cg06022033	NA	-0.007532628	NA	NA	GreatDane.UMICH_Zoey_3.1.100	cg06022033	SOX3	SOX3_Intergenic_downstream	X	109302594	109302643	50	+	109302642	109302643	TGGGTAAATGGAGTTGTCTCTTTAAAGTGCCCCGGTCAGTTCACCACACG	Distal Intergenic	39	109480515	109481849	1335	2	SOX3-201	179206	NA	NA	NA	Intergenic_downstream	6	7	492178	ENSCAFG00000019026	mapped to different genes	NA	NA	NA	NA	NA	NA	NA	NA	NA	NA	NA	NA	CanFam3.1	cg06022033	SOX3	SOX3_Intergenic_downstream
cg23046555	NA	-0.003982001	NA	NA	GreatDane.UMICH_Zoey_3.1.100	cg23046555	PAX2	PAX2_Intergenic_upstream	28	13376009	13376058	50	-	13376057	13376058	TAAATAATAACTTACAAACAGGATTAGTTGTAAAGTCACGCTCCGGCGCG	Distal Intergenic	28	13457186	13536706	79521	1	PAX2-201	-81177	NA	NA	NA	Intergenic_upstream	102	162	609228	ENSCAFG00000009709	conserved gene and region	28	13376047	13376171	125	*	125	19	0.76	1.145130183	0.152	2.18E-16	CpGisland	CanFam3.1	cg23046555	PAX2	PAX2_Intergenic_upstream
cg16632407	NA	NA	-0.00516626	NA	GreatDane.UMICH_Zoey_3.1.100	cg16632407	PCDH9	PCDH9_Exon	22	22160869	22160918	50	-	22160869	22160870	CGTTTACCTGTCTGGTGTGTAAGGGGCCCTTTGTCTTGAAGCCTCCTTGG	Exon (PCDH9-201/PCDH9, exon 1 of 5)	22	21280106	22163911	883806	2	PCDH9-201	2993	PCDH9-201;PCDH9-202;PCDH9-203	PCDH9;PCDH9;PCDH9	0;0;0	Exon	4	16	476942	ENSCAFG00000004944	conserved gene and region	NA	NA	NA	NA	NA	NA	NA	NA	NA	NA	NA	NA	CanFam3.1	cg16632407	PCDH9	PCDH9_Exon
cg21451202	NA	NA	-0.000472476	NA	GreatDane.UMICH_Zoey_3.1.100	cg21451202	SRRT	SRRT_Intron	6	8675596	8675645	50	+	8675596	8675597	CGCAGGCATCACCTCCAGGATCTTTACCTTGGCCGCTTGGTCAAACAGAG	Intron (SRRT-201/SRRT, intron 4 of 18)	6	8669560	8681338	11779	2	SRRT-201	5693	SRRT-201	SRRT	0	Intron	2	2	479731	ENSCAFG00000023538	conserved gene and region	NA	NA	NA	NA	NA	NA	NA	NA	NA	NA	NA	NA	CanFam3.1	cg21451202	SRRT	SRRT_Intron
cg09075948	NA	NA	0.000103181	NA	GreatDane.UMICH_Zoey_3.1.100	cg09075948	RPS24	RPS24_Intergenic_downstream	4	28335190	28335239	50	+	28335190	28335191	CGCTGTTACTGTAAATGTTCCCTCATTATCTATGTTATGGTAGGAATTTG	Distal Intergenic	4	28063264	28069528	6265	1	RPS24-207	271926	NA	NA	NA	Intergenic_downstream	32	32	485132	ENSCAFG00000015605	mapped to different genes	NA	NA	NA	NA	NA	NA	NA	NA	NA	NA	NA	NA	CanFam3.1	cg09075948	RPS24	RPS24_Intron
cg19382919	NA	NA	0.009759888	NA	GreatDane.UMICH_Zoey_3.1.100	cg19382919	MYO3B	MYO3B_Intron	36	15469712	15469761	50	-	15469712	15469713	CGGCAAGGCCCCCTTTGATCAGGAAAATCCAATTATTTGTGTATATACAT	Intron (MYO3B-201/MYO3B, intron 35 of 35)	36	15004717	15590371	585655	1	MYO3B-201	464995	MYO3B-201;MYO3B-202;SP5-201	MYO3B;MYO3B;SP5	0;0;-434	Intron	19	21	478792	ENSCAFG00000012487	mapped to different genes	NA	NA	NA	NA	NA	NA	NA	NA	NA	NA	NA	NA	CanFam3.1	cg19382919	SP5	SP5_fiveUTR
cg26980821	NA	-0.202753202	NA	NA	GreatDane.UMICH_Zoey_3.1.100	cg26980821	ASCC2	ASCC2_Exon	26	23082626	23082675	50	+	23082674	23082675	GCGTTCCAGGTACTCCTCCACTAGGGCGGGAATGTTGTCTTTAGGGGGCG	Exon (ASCC2-201/ASCC2, exon 2 of 19)	26	23053928	23088539	34612	2	ASCC2-201	5864	ASCC2-201;ASCC2-202	ASCC2;ASCC2	0;0	Exon	9	9	486348	ENSCAFG00000012361	conserved gene but different region	26	23082577	23082765	189	*	189	13	0.560846561	0.900659824	0.068783069	7.91E-07	CpGisland	CanFam3.1	cg26980821	ASCC2	ASCC2_Exon
cg08167680	NA	0.056214813	NA	NA	GreatDane.UMICH_Zoey_3.1.100	cg08167680	SGIP1	SGIP1_Exon	5	43946798	43946847	50	-	43946798	43946799	CGCCTTTCAAACGAGGGCAGTTTGTCATAAAAAACATCGTCTTCTGACAC	Exon (SGIP1-205/SGIP1, exon 16 of 23)	5	43898096	44096756	198661	2	SGIP1-201	149909	SGIP1-201;SGIP1-202;SGIP1-203;SGIP1-204;SGIP1-205;SGIP1-206;SGIP1-207;SGIP1-208;SGIP1-209	SGIP1;SGIP1;SGIP1;SGIP1;SGIP1;SGIP1;SGIP1;SGIP1;SGIP1	0;0;0;0;0;0;0;0;0	Exon	5	7	100856415	ENSCAFG00000018570	conserved gene and region	NA	NA	NA	NA	NA	NA	NA	NA	NA	NA	NA	NA	CanFam3.1	cg08167680	SGIP1	SGIP1_Exon
cg20848949	NA	-0.084259176	NA	NA	GreatDane.UMICH_Zoey_3.1.100	cg20848949	HMX3	HMX3_Promoter	28	32786886	32786935	50	-	32786886	32786887	CGCCCAATCGCCGTATACTCCCCGCATTTAACTTGGATGACATTTTGATT	Promoter (<=1kb)	28	32787179	32791617	4439	1	HMX3-201	-293	HMX3-201	HMX3	0	Promoter	8	22	611245	NA	mapped to different genes	NA	NA	NA	NA	NA	NA	NA	NA	NA	NA	NA	NA	CanFam3.1	cg20848949	HMX3	HMX3_Promoter
cg22619012	NA	NA	-0.004338319	NA	GreatDane.UMICH_Zoey_3.1.100	cg22619012	HOXD8	HOXD8_Exon	36	20154119	20154168	50	+	20154167	20154168	TTACGACCCAGCAAGAGGCCGAGCTGGTACAATATCCTGACTGTAAATCG	Promoter (<=1kb)	36	20153636	20155410	1775	1	HOXD8-201	483	HOXD8-201	HOXD8	0	Exon	9	19	100687992	ENSCAFG00000013450	mapped to different genes	NA	NA	NA	NA	NA	NA	NA	NA	NA	NA	NA	NA	CanFam3.1	cg22619012	HOXD10	HOXD10_Exon
cg26647139	NA	NA	-0.001078357	NA	GreatDane.UMICH_Zoey_3.1.100	cg26647139	CADM1	CADM1_fiveUTR	5	17950151	17950200	50	+	17950151	17950152	CGTGCAAAGCACGCATGCACTTCTCCCAGATTGTTTTGTCAATCCGGGGA	Promoter (<=1kb)	5	17949867	18273146	323280	1	CADM1-201	284	CADM1-201;CADM1-202;CADM1-203;CADM1-204	CADM1;CADM1;CADM1;CADM1	0;0;0;0	fiveUTR	1	108	479432	ENSCAFG00000013482	conserved gene but different region	5	17950114	17950163	50	*	50	7	0.74	1.023391813	0.14	7.06E-06	CpGisland	CanFam3.1	cg26647139	CADM1	CADM1_fiveUTR
cg17026220	NA	NA	0.010833521	NA	GreatDane.UMICH_Zoey_3.1.100	cg17026220	HOXC8	HOXC8_Intergenic_downstream	27	1266931	1266980	50	+	1266931	1266932	CGATCGTAAACTTTTATTACTCAGCTGTAAATTTTCTGCAAACAACCGGG	Distal Intergenic	27	1272275	1274420	2146	2	HOXC8-201	7440	NA	NA	NA	Intergenic_downstream	21	59	NA	NA	mapped to different genes	NA	NA	NA	NA	NA	NA	NA	NA	NA	NA	NA	NA	CanFam3.1	cg17026220	HOXC8	HOXC8_Intergenic_downstream
cg02445202	NA	NA	-0.021442504	NA	GreatDane.UMICH_Zoey_3.1.100	cg02445202	RARB	RARB_Exon	23	18331705	18331754	50	-	18331705	18331706	CGGAGATCTGTGATTTTCATTAAGATCTTTGGAAACATGTGAGGCTTGCT	Exon (RARB-201/RARB, exon 7 of 8)	23	18329153	18499433	170281	2	RARB-201	167679	TOP2B-201;RARB-201	TOP2B;RARB	62570;0	Exon	8	21	477045	ENSCAFG00000005727	conserved gene and region	NA	NA	NA	NA	NA	NA	NA	NA	NA	NA	NA	NA	CanFam3.1	cg02445202	RARB	RARB_Exon
cg00465284	NA	NA	-0.00252443	NA	GreatDane.UMICH_Zoey_3.1.100	cg00465284	CTNNA2	CTNNA2_Intron	17	43729714	43729763	50	-	43729714	43729715	CGCACAATCGTGAGCAGCTTACGACACTCAGTGAGCAGTAGGTGCCTGTG	Intron (CTNNA2-201/CTNNA2, intron 7 of 18)	17	43368943	44455558	1086616	2	CTNNA2-201	725795	CTNNA2-201;CTNNA2-205;CTNNA2-206;CTNNA2-204;CTNNA2-202;CTNNA2-203;LRRTM1-201	CTNNA2;CTNNA2;CTNNA2;CTNNA2;CTNNA2;CTNNA2;LRRTM1	0;0;0;0;0;0;0	Intron	6	23	483088	ENSCAFG00000008079	conserved gene and region	NA	NA	NA	NA	NA	NA	NA	NA	NA	NA	NA	NA	CanFam3.1	cg00465284	CTNNA2	CTNNA2_Intron
cg06332339	NA	NA	-0.023586727	NA	GreatDane.UMICH_Zoey_3.1.100	cg06332339	NPTN	NPTN_Exon	30	37039370	37039419	50	+	37039370	37039371	CGGTGTTTACGGTGACACGGCGCTTCCGAGCACCGTCCCACAGCTGTCTG	Exon (NPTN-202/NPTN, exon 2 of 8)	30	37006466	37076010	69545	2	NPTN-201	36591	NPTN-201;NPTN-202;NPTN-203;NPTN-204;NPTN-205;NPTN-206;NPTN-207;NPTN-208;NPTN-209	NPTN;NPTN;NPTN;NPTN;NPTN;NPTN;NPTN;NPTN;NPTN	0;0;0;0;0;0;0;0;0	Exon	20	22	487637	ENSCAFG00000017808	conserved gene and region	30	37039330	37039404	75	*	75	10	0.613333333	1.420454545	0.133333333	4.15E-08	CpGisland	CanFam3.1	cg06332339	NPTN	NPTN_Exon
cg23415880	NA	NA	0.007697237	NA	GreatDane.UMICH_Zoey_3.1.100	cg23415880	GSX1	GSX1_Promoter	25	11879172	11879221	50	+	11879220	11879221	CTAAATGAACTGCATAATGTACTCTATTCTTGTCAACCCCACCCACGCCG	Promoter (<=1kb)	25	11877540	11878799	1260	2	GSX1-201	-373	GSX1-201	GSX1	-373	Promoter	6	20	100856362	ENSCAFG00000006749	conserved gene and region	NA	NA	NA	NA	NA	NA	NA	NA	NA	NA	NA	NA	CanFam3.1	cg23415880	GSX1	GSX1_Promoter
cg16390009	NA	NA	0.016980411	NA	GreatDane.UMICH_Zoey_3.1.100	cg16390009	LHX2	LHX2_Promoter	9	58527167	58527216	50	-	58527167	58527168	CGGTGATTGACAAGGTGTAATTAGTCATCTCACTCGGTGATAAACATGGG	Promoter (3-4kb)	9	58502857	58523255	20399	2	LHX2-201	-3961	LHX2-201	LHX2	0	Promoter	13	34	491340	ENSCAFG00000020226	mapped to different genes	9	58526822	58527168	347	*	347	42	0.706051873	0.984995945	0.121037464	5.02E-31	CpGisland	CanFam3.1	cg16390009	LHX2	LHX2_Promoter
cg05495985	NA	NA	0.000680281	NA	GreatDane.UMICH_Zoey_3.1.100	cg05495985	NPAS3	NPAS3_Intron	8	12460703	12460752	50	+	12460703	12460704	CGAGAGCGCTGGTAATTAGATCTGCGAAGGATTTATTCTTTGCTGATTGG	Intron (NPAS3-201/NPAS3, intron 6 of 12)	8	11745989	12582297	836309	1	NPAS3-201	714714	NPAS3-201;NPAS3-202;NPAS3-203;NPAS3-204	NPAS3;NPAS3;NPAS3;NPAS3	0;0;0;0	Intron	88	106	100688457	NA	mapped to different genes	NA	NA	NA	NA	NA	NA	NA	NA	NA	NA	NA	NA	CanFam3.1	cg05495985	EGLN3	EGLN3_Intron
cg02884952	NA	NA	0.003699358	NA	GreatDane.UMICH_Zoey_3.1.100	cg02884952	SOX9	SOX9_Intergenic_upstream	9	9118366	9118415	50	+	9118366	9118367	CGAATGCAGCTGCTCTTTGTAATTGTTTGTGAAACTGAGTTAAAGGGAGG	Distal Intergenic	9	8522923	8526068	3146	2	SOX9-201	-592298	NA	NA	NA	Intergenic_upstream	5	11	403464	ENSCAFG00000004374	mapped to different genes	NA	NA	NA	NA	NA	NA	NA	NA	NA	NA	NA	NA	CanFam3.1	cg02884952	MAP3K14	MAP3K14_Intron
cg01434367	NA	NA	-0.004433182	NA	GreatDane.UMICH_Zoey_3.1.100	cg01434367	GNAO1	GNAO1_Intron	2	57351064	57351113	50	-	57351112	57351113	CATTTTTGTTTACTGCACAGCAACCCCTAATTAGGAGCTGTGTGTGCACG	Intron (GNAO1-201/GNAO1, intron 2 of 8)	2	57181790	57352790	171001	2	GNAO1-201	1677	GNAO1-201;GNAO1-202	GNAO1;GNAO1	0;0	Intron	3	14	609157	ENSCAFG00000009233	mapped to different genes	2	57351112	57351208	97	*	97	9	0.608247423	1.003448276	0.092783505	6.29E-06	CpGisland	CanFam3.1	cg01434367	GNAO1	GNAO1_Intron
cg06801233	NA	NA	0.005458115	NA	GreatDane.UMICH_Zoey_3.1.100	cg06801233	RPLP1	RPLP1_Exon	30	33458372	33458421	50	-	33458420	33458421	ACTAGCTAAGTGTGAGAAGTACATGCTGACCCACCAGGAACTAGCCTCCG	Exon (KIF23-201/KIF23, exon 20 of 24)	30	33417214	33472085	54872	1	RPLP1-201	41158	RPLP1-201;KIF23-201;KIF23-202;KIF23-203;KIF23-204	RPLP1;KIF23;KIF23;KIF23;KIF23	0;0;0;0;0	Exon	1	11	478356	NA	mapped to different genes	NA	NA	NA	NA	NA	NA	NA	NA	NA	NA	NA	NA	CanFam3.1	cg06801233	KIF23	KIF23_Exon
cg01127608	NA	NA	0.000967428	NA	GreatDane.UMICH_Zoey_3.1.100	cg01127608	LMX1B	LMX1B_Exon	9	56304664	56304713	50	-	56304664	56304665	CGCTTACTGTTGGTAGTCTTGTTTGCAGTACAGTTTCCGATCCCGGAAGT	Exon (LMX1B-201/LMX1B, exon 2 of 8)	9	56226389	56305764	79376	2	LMX1B-201	1051	LMX1B-201	LMX1B	0	Exon	8	31	403499	ENSCAFG00000030076	conserved gene but different region	9	56304507	56304665	159	*	159	19	0.767295597	0.839166667	0.119496855	3.53E-14	CpGisland	CanFam3.1	cg01127608	LMX1B	LMX1B_Exon
cg14540643	NA	NA	0.029148721	NA	GreatDane.UMICH_Zoey_3.1.100	cg14540643	GNAO1	GNAO1_Exon	2	57352641	57352690	50	+	57352689	57352690	TGCCATCCTCTTTGAGGTTTTTCTCAATCGCCTTGCTCCGCTCGAGGGCG	Promoter (<=1kb)	2	57181790	57352790	171001	2	GNAO1-201	100	GNAO1-201;GNAO1-202	GNAO1;GNAO1	0;0	Exon	7	14	609157	ENSCAFG00000009233	conserved gene and region	NA	NA	NA	NA	NA	NA	NA	NA	NA	NA	NA	NA	CanFam3.1	cg14540643	GNAO1	GNAO1_Exon
cg05613158	NA	NA	-0.004183812	NA	GreatDane.UMICH_Zoey_3.1.100	cg05613158	HOXB9	HOXB9_Promoter	9	24452243	24452292	50	+	24452243	24452244	CGCACCGCACTCCATATCGAGGATGGATTGTTTTATGCTGATGCAATGTG	Promoter (<=1kb)	9	24448473	24451946	3474	2	HOXB9-201	-297	HOXB9-201	HOXB9	0	Promoter	8	23	608958	ENSCAFG00000016867	mapped to different genes	9	24452169	24452261	93	*	93	10	0.580645161	1.304347826	0.107526882	3.69E-07	CpGisland	CanFam3.1	cg05613158	HOXB9	HOXB9_Promoter
cg25040028	NA	NA	-0.042994549	NA	GreatDane.UMICH_Zoey_3.1.100	cg25040028	HOXD8	HOXD8_Exon	36	20154077	20154126	50	+	20154077	20154078	CGAAGTTTTACGGATACGATAACTTACAGAGACAGCCGATTTTTACGACC	Promoter (<=1kb)	36	20153636	20155410	1775	1	HOXD8-201	441	HOXD8-201	HOXD8	0	Exon	9	19	100687992	ENSCAFG00000013450	mapped to different genes	36	20153166	20154139	974	*	974	163	0.784394251	1.088342759	0.167351129	9.09E-146	CpGisland	CanFam3.1	cg25040028	HOXD10	HOXD10_Exon
cg16705409	NA	NA	0.00322211	NA	GreatDane.UMICH_Zoey_3.1.100	cg16705409	NKAPD1	NKAPD1_fiveUTR	5	21138081	21138130	50	-	21138081	21138082	CGACCCAGGAAGCCAAGGAGTCAGGGCTCAAAGGCAGCTCTGCAGCTTCA	Promoter (<=1kb)	5	21129842	21138215	8374	2	NKAPD1-202	85	NKAPD1-202;NKAPD1-201	NKAPD1;NKAPD1	0;0	fiveUTR	3	3	479439	ENSCAFG00000013999	conserved gene and region	NA	NA	NA	NA	NA	NA	NA	NA	NA	NA	NA	NA	CanFam3.1	cg16705409	NKAPD1	NKAPD1_fiveUTR
cg12712815	NA	NA	-0.003193293	NA	GreatDane.UMICH_Zoey_3.1.100	cg12712815	FOXB1	FOXB1_Promoter	30	24914031	24914080	50	-	24914031	24914032	CGTGTGTGGTCCAGCTTGTGGGAAAAGAGGCTATTGCGAACTCTCCAAGC	Promoter (3-4kb)	30	24918019	24918996	978	1	FOXB1-201	-3988	FOXB1-201	FOXB1	0	Promoter	13	36	100685913	ENSCAFG00000025176	conserved gene and region	NA	NA	NA	NA	NA	NA	NA	NA	NA	NA	NA	NA	CanFam3.1	cg12712815	FOXB1	FOXB1_Promoter
cg26375445	NA	NA	-0.01913194	NA	GreatDane.UMICH_Zoey_3.1.100	cg26375445	VRK1	VRK1_Intergenic_downstream	8	65965598	65965647	50	+	65965646	65965647	CAAATGTGGCTGAAATTGATAATTCCAAAGTGCTTCATTTCGGCTCCTCG	Distal Intergenic	8	65454383	65555276	100894	1	VRK1-203	511215	NA	NA	NA	Intergenic_downstream	48	65	490848	ENSCAFG00000017802	mapped to different genes	NA	NA	NA	NA	NA	NA	NA	NA	NA	NA	NA	NA	CanFam3.1	cg26375445	VRK1	VRK1_Intergenic_downstream
cg08327269	NA	NA	0.000131349	NA	GreatDane.UMICH_Zoey_3.1.100	cg08327269	NEUROD1	NEUROD1_fiveUTR	36	25109930	25109979	50	-	25109930	25109931	CGCGGAGCGCTCCATTCCGGCCCCTTTGTGGCCAGAAGAAAGTGGCCCAT	Promoter (<=1kb)	36	25106496	25110855	4360	2	NEUROD1-201	876	NEUROD1-201	NEUROD1	0	fiveUTR	9	12	488431	NA	mapped to different genes	36	25109899	25109948	50	*	50	8	0.7	1.333333333	0.16	3.41E-07	CpGisland	CanFam3.1	cg08327269	CERKL	CERKL_Promoter
cg06821993	NA	NA	-6.95E-05	NA	GreatDane.UMICH_Zoey_3.1.100	cg06821993	CSMD3	CSMD3_Exon	13	13603879	13603928	50	-	13603927	13603928	TAATCCCCATTTTCTTCATCAGGATGAAGTCTAGGCGGCCACATTTAGCG	Promoter (<=1kb)	13	12438959	13603999	1165041	2	CSMD3-201	71	CSMD3-201;CSMD3-202	CSMD3;CSMD3	0;0	Exon	7	16	482016	ENSCAFG00000000786	conserved gene and region	NA	NA	NA	NA	NA	NA	NA	NA	NA	NA	NA	NA	CanFam3.1	cg06821993	CSMD3	CSMD3_Exon
cg14727354	NA	NA	-0.019491725	NA	GreatDane.UMICH_Zoey_3.1.100	cg14727354	NOG	NOG_Intergenic_downstream	9	31051354	31051403	50	+	31051354	31051355	CGTTAGGGTATTCATTAACTGAGAGCCGAGGAATAACGGCATTATTCCCC	Distal Intergenic	9	31048498	31049214	717	1	NOG-201	2856	NOG-201	NOG	0	Intergenic_downstream	23	40	100683515	NA	mapped to different genes	9	31051303	31051391	89	*	89	9	0.640449438	0.986453202	0.101123596	3.04E-06	CpGisland	CanFam3.1	cg14727354	NOG	NOG_Intron
cg07517669	NA	NA	0.016113134	NA	GreatDane.UMICH_Zoey_3.1.100	cg07517669	HOXD9	HOXD9_Exon	36	20142200	20142249	50	+	20142200	20142201	CGACAGGCAGGTCAAGATTTGGTTTCAAAACCGCCGAATGAAACTCAAGA	Exon (HOXD10-201/HOXD10, exon 2 of 2)	36	20131824	20147660	15837	1	HOXD9-201	10376	HOXD9-201;HOXD10-201;HOXD9-202	HOXD9;HOXD10;HOXD9	0;0;0	Exon	28	47	609984	NA	mapped to different genes	NA	NA	NA	NA	NA	NA	NA	NA	NA	NA	NA	NA	CanFam3.1	cg07517669	HOXD10	HOXD10_Exon
cg03242400	NA	NA	-0.005897467	NA	GreatDane.UMICH_Zoey_3.1.100	cg03242400	PAX5	PAX5_Exon	11	52991164	52991213	50	-	52991212	52991213	AGAGAAGCGAGCTCGCCGCCTACTTACTATGCATGGATGCAAACGGGTCG	Exon (PAX5-201/PAX5, exon 1 of 11)	11	52810289	52998840	188552	2	PAX5-202	7627	PAX5-202;PAX5-203;PAX5-204;PAX5-205;PAX5-206;PAX5-201;PAX5-207;PAX5-208;PAX5-209	PAX5;PAX5;PAX5;PAX5;PAX5;PAX5;PAX5;PAX5;PAX5	0;0;0;0;0;0;0;0;0	Exon	13	44	612021	ENSCAFG00000002357	conserved gene and region	11	52991207	52991716	510	*	510	67	0.756862745	0.918548387	0.131372549	8.01E-52	CpGisland	CanFam3.1	cg03242400	PAX5	PAX5_Exon
cg10868866	NA	NA	0.001127785	NA	GreatDane.UMICH_Zoey_3.1.100	cg10868866	FOXP1	FOXP1_Intron	20	20645454	20645503	50	-	20645454	20645455	CGCTATGCAAATGACAGGACAAATCATGTGAAAAAGTCAGGATAAACTGC	Intron (FOXP1-201/FOXP1, intron 3 of 16)	20	20417755	20738544	320790	1	FOXP1-201	227699	FOXP1-201;FOXP1-202	FOXP1;FOXP1	0;0	Intron	59	91	484692	ENSCAFG00000006461	conserved gene but different region	NA	NA	NA	NA	NA	NA	NA	NA	NA	NA	NA	NA	CanFam3.1	cg10868866	FOXP1	FOXP1_Intron
cg25790333	NA	NA	NA	-0.629122577	GreatDane.UMICH_Zoey_3.1.100	cg25790333	LOXL4	LOXL4_Intergenic_upstream	28	11460509	11460558	50	+	11460509	11460510	CGGGAGGAGAGTTTAATTGGTTTAGCCTAAAAAGCCCATTACGCTCTCTG	Distal Intergenic	28	11409464	11424156	14693	2	LOXL4-202	-36353	NA	NA	NA	Intergenic_upstream	1	1	486830	ENSCAFG00000009324	conserved gene and region	NA	NA	NA	NA	NA	NA	NA	NA	NA	NA	NA	NA	CanFam3.1	cg25790333	LOXL4	LOXL4_Intergenic_upstream
cg02800396	NA	NA	NA	-0.368447866	GreatDane.UMICH_Zoey_3.1.100	cg02800396	SF1	SF1_Exon	18	52529091	52529140	50	-	52529091	52529092	CGATGGCCCGAGCCATGAGAGTGAGGACTTTCCGCGCCCATTGGTGACCC	Exon (SF1-203/SF1, exon 13 of 13)	18	52516367	52529137	12771	1	SF1-203	12724	SF1-201;SF1-202;SF1-203;SF1-204	SF1;SF1;SF1;SF1	0;0;0;0	Exon	11	26	476031	ENSCAFG00000014239	conserved gene but different region	18	52529062	52529126	65	*	65	9	0.738461538	1.015625	0.138461538	1.80E-07	CpGisland	CanFam3.1	cg02800396	SF1	SF1_threeUTR
cg12190012	NA	NA	NA	-2.34569754	GreatDane.UMICH_Zoey_3.1.100	cg12190012	C7H18orf25	C7H18orf25_Intron	7	44588869	44588918	50	-	44588917	44588918	AAATTACCCACAAAATAAGAACAGGAAGTAATTCAGCACAGCAGAACACG	Intron (C7H18orf25-201/C7H18orf25, intron 1 of 7)	7	44492876	44593198	100323	2	C7H18orf25-201	4280	C7H18orf25-201;C7H18orf25-202;C7H18orf25-203	C7H18orf25;C7H18orf25;C7H18orf25	0;0;0	Intron	4	16	612962	ENSCAFG00000017637	mapped to different genes	NA	NA	NA	NA	NA	NA	NA	NA	NA	NA	NA	NA	CanFam3.1	cg12190012	RNF165	RNF165_Intron
cg10546888	NA	NA	NA	-0.593402338	GreatDane.UMICH_Zoey_3.1.100	cg10546888	DDX17	DDX17_Exon	10	26804946	26804995	50	-	26804946	26804947	CGTGATTACACCCAGATCAACGTAGGCAATCTGGAGTTGAGTGCCAACCA	Exon (DDX17-201/DDX17, exon 8 of 13)	10	26794970	26812922	17953	1	DDX17-201	9976	DDX17-201	DDX17	0	Exon	4	16	474508	ENSCAFG00000001395	conserved gene and region	NA	NA	NA	NA	NA	NA	NA	NA	NA	NA	NA	NA	CanFam3.1	cg10546888	DDX17	DDX17_Exon
cg20918588	NA	NA	NA	-1.316362508	GreatDane.UMICH_Zoey_3.1.100	cg20918588	CHRDL1	CHRDL1_Intron	X	83027474	83027523	50	-	83027522	83027523	CCTTTGAGAGTTTCATTTGTTTATCAGCAGAAATTCCTGGGCTAATTCCG	Intron (CHRDL1-201/CHRDL1, intron 3 of 10)	39	82956734	83072262	115529	2	CHRDL1-201	44739	CHRDL1-201;CHRDL1-202;CHRDL1-203	CHRDL1;CHRDL1;CHRDL1	0;0;0	Intron	1	1	492066	ENSCAFG00000018117	conserved gene and region	NA	NA	NA	NA	NA	NA	NA	NA	NA	NA	NA	NA	CanFam3.1	cg20918588	CHRDL1	CHRDL1_Intron
cg24359120	NA	NA	NA	-0.149846395	GreatDane.UMICH_Zoey_3.1.100	cg24359120	PHF12	PHF12_threeUTR	9	42676124	42676173	50	-	42676124	42676125	CGCTTTCCCATGAAATGTTGAGTACAAATATATGTGCAAATGCCCCCTAG	3' UTR	9	42673242	42717109	43868	2	PHF12-201	40936	DHRS13-201;DHRS13-202;PHF12-201;PHF12-202;PHF12-203	DHRS13;DHRS13;PHF12;PHF12;PHF12	-3319;-3319;0;0;0	threeUTR	3	27	491174	ENSCAFG00000018842	conserved gene and region	9	42676008	42676125	118	*	118	10	0.711864407	0.688046647	0.084745763	3.51E-06	CpGisland	CanFam3.1	cg24359120	PHF12	PHF12_threeUTR
cg09243281	NA	NA	NA	-1.157287188	GreatDane.UMICH_Zoey_3.1.100	cg09243281	KIAA2026	KIAA2026_Promoter	11	26616055	26616104	50	-	26616103	26616104	TCTTGAATACACTGGTCCAACAACCGTTTGATGATATCCAAATCATGCCG	Promoter (7-8kb)	11	26493526	26608974	115449	2	KIAA2026-201	-7130	NA	NA	NA	Promoter	2	6	610633	ENSCAFG00000001355	mapped to different genes	NA	NA	NA	NA	NA	NA	NA	NA	NA	NA	NA	NA	CanFam3.1	cg09243281	KIAA2026	KIAA2026_Promoter
cg20109856	NA	NA	NA	-1.61508219	GreatDane.UMICH_Zoey_3.1.100	cg20109856	DLX6	DLX6_Intron	14	22037704	22037753	50	+	22037752	22037753	TGCCAGCAAAATTAGCTGTTATTACTGTCACTGTTTAGTGATGGTTAGCG	Intron (DLX6-202/DLX6, intron 3 of 4)	14	22029510	22049709	20200	1	DLX6-201	8194	DLX6-201;DLX6-202;DLX6-203	DLX6;DLX6;DLX6	0;0;0	Intron	16	45	482312	ENSCAFG00000002187	mapped to different genes	NA	NA	NA	NA	NA	NA	NA	NA	NA	NA	NA	NA	CanFam3.1	cg20109856	DLX6	DLX6_Intron
cg07189644	NA	NA	NA	-0.452923872	GreatDane.UMICH_Zoey_3.1.100	cg07189644	UNCX	UNCX_Promoter	6	15598206	15598255	50	+	15598206	15598207	CGTAAACGAGAAAAGATGTTTTAATTAAGGGAAATCAGGTTAACTTAGCT	Promoter (6-7kb)	6	15587232	15591996	4765	2	UNCX-202	-6210	NA	NA	NA	Promoter	26	93	491604	ENSCAFG00000011794	conserved gene and region	NA	NA	NA	NA	NA	NA	NA	NA	NA	NA	NA	NA	CanFam3.1	cg07189644	UNCX	UNCX_Promoter
cg22201026	NA	NA	NA	-0.013573997	GreatDane.UMICH_Zoey_3.1.100	cg22201026	RSBN1	RSBN1_Exon	17	51495293	51495342	50	+	51495293	51495294	CGGGTCAGGCCAGCACAGACGGTTTGTACTTCCTTATTGTACATTTTAAG	Exon (RSBN1-201/RSBN1, exon 2 of 7)	17	51466328	51507531	41204	2	RSBN1-201	12189	RSBN1-201	RSBN1	0	Exon	14	15	475802	ENSCAFG00000009241	conserved gene and region	NA	NA	NA	NA	NA	NA	NA	NA	NA	NA	NA	NA	CanFam3.1	cg22201026	RSBN1	RSBN1_Exon
cg00688975	NA	NA	NA	-1.40254895	GreatDane.UMICH_Zoey_3.1.100	cg00688975	DPF3	DPF3_Exon	8	45974040	45974089	50	+	45974040	45974041	CGTGGAAAGTTGACGTGTCACTTTCTGACGTGGAACCGAATAAGTCCTCC	Exon (DPF3-204/DPF3, exon 10 of 10)	8	45921125	46169139	248015	2	DPF3-201	195050	DPF3-201;DPF3-202;DPF3-203;DPF3-204	DPF3;DPF3;DPF3;DPF3	0;0;0;0	Exon	12	16	611798	ENSCAFG00000016783	conserved gene and region	8	45973975	45974108	134	*	134	16	0.626865672	1.218181818	0.119402985	5.39E-12	CpGisland	CanFam3.1	cg00688975	DPF3	DPF3_Intron
cg03103218	NA	NA	NA	-0.161067345	GreatDane.UMICH_Zoey_3.1.100	cg03103218	MACROD1	MACROD1_Intron	18	53125117	53125166	50	-	53125117	53125118	CGGGGGACTTATTTACTGGCAAATCCATACTCATTACAAGACTCAGCCTA	Intron (MACROD1-202/MACROD1, intron 3 of 6)	18	53031141	53180495	149355	1	MACROD1-202	93976	MACROD1-202;MACROD1-201	MACROD1;MACROD1	0;0	Intron	11	11	612142	ENSCAFG00000014712	conserved gene and region	NA	NA	NA	NA	NA	NA	NA	NA	NA	NA	NA	NA	CanFam3.1	cg03103218	MACROD1	MACROD1_Intron
cg09574770	NA	NA	NA	-4.804652886	GreatDane.UMICH_Zoey_3.1.100	cg09574770	FAAH	FAAH_Intergenic_downstream	15	13944334	13944383	50	-	13944334	13944335	CGGTAATTGACTCCTTTCAGTTGATAATTCATGGCTTGCATATGCGCTTT	Distal Intergenic	15	13975105	13992012	16908	2	FAAH-201	47678	NA	NA	NA	Intergenic_downstream	8	8	482510	ENSCAFG00000004254	mapped to different genes	15	13944046	13944335	290	*	290	33	0.74137931	0.834641549	0.113793103	1.57E-23	CpGisland	CanFam3.1	cg09574770	DMBX1	DMBX1_Intergenic_upstream
cg20855763	NA	NA	NA	0.746733832	GreatDane.UMICH_Zoey_3.1.100	cg20855763	RETREG3	RETREG3_Exon	9	19868738	19868787	50	+	19868786	19868787	GCAGGTTGAGGCGGCGCAGCGGGCCCTGGTGGAGGTGCTGGGGCCTTACG	Promoter (<=1kb)	9	19868640	19888623	19984	1	RETREG3-201	98	TUBG1-201;TUBG1-203;TUBG1-204;RETREG3-201	TUBG1;TUBG1;TUBG1;RETREG3	0;0;-466;0	Exon	1	1	490964	ENSCAFG00000014921	conserved gene and region	NA	NA	NA	NA	NA	NA	NA	NA	NA	NA	NA	NA	CanFam3.1	cg20855763	RETREG3	RETREG3_Exon
cg25244901	NA	NA	NA	0.102074813	GreatDane.UMICH_Zoey_3.1.100	cg25244901	ACVR2A	ACVR2A_Intron	19	49762766	49762815	50	-	49762766	49762767	CGGGTGGGCTGAATGTGTTGTGAAATGGCGATCATTGCCAGAGATTAACC	Intron (ACVR2A-201/ACVR2A, intron 2 of 8)	19	49759827	49841901	82075	1	ACVR2A-201	2939	ACVR2A-201;ACVR2A-202;ACVR2A-203	ACVR2A;ACVR2A;ACVR2A	0;0;0	Intron	1	31	476140	ENSCAFG00000005507	conserved gene and region	NA	NA	NA	NA	NA	NA	NA	NA	NA	NA	NA	NA	CanFam3.1	cg25244901	ACVR2A	ACVR2A_Intron
cg03472204	NA	NA	NA	-0.490685585	GreatDane.UMICH_Zoey_3.1.100	cg03472204	TRMT5	TRMT5_Intergenic_upstream	8	35881483	35881532	50	+	35881531	35881532	TCGGCACCTGGTTCAAATTTAAGGCTCATTTACACATGATGTCACACACG	Distal Intergenic	8	35796363	35804741	8379	2	TRMT5-201	-76742	NA	NA	NA	Intergenic_upstream	6	6	480347	ENSCAFG00000015647	mapped to different genes	NA	NA	NA	NA	NA	NA	NA	NA	NA	NA	NA	NA	CanFam3.1	cg03472204	TRMT5	TRMT5_Intergenic_upstream
cg24396429.1	NA	NA	NA	-0.000945671	GreatDane.UMICH_Zoey_3.1.100	cg24396429.1	SLC8A1	SLC8A1_Intergenic_upstream	17	32260390	32260439	50	-	32260438	32260439	ACATGGTTTGCATAGCTGGATCTCAGCTTATCTGTGCCTTTCGGCTTTCG	Distal Intergenic	17	31887553	32186887	299335	2	SLC8A1-201	-73552	NA	NA	NA	Intergenic_upstream	4	6	475738	ENSCAFG00000023592	conserved gene but different region	NA	NA	NA	NA	NA	NA	NA	NA	NA	NA	NA	NA	CanFam3.1	cg24396429.1	SLC8A1	SLC8A1_Intergenic_upstream
cg06031500	NA	NA	NA	-0.105495928	GreatDane.UMICH_Zoey_3.1.100	cg06031500	CTDSP2	CTDSP2_Exon	10	1866955	1867004	50	-	1866955	1866956	CGGCGGACCATCAGCTGCCTCCAGAAACAAGTAATCAAGAATAGGCCTCA	Exon (cfa-mir-26a-2-201/cfa-mir-26a-2-201, exon 1 of 1)	10	1865635	1885058	19424	2	CTDSP2-201	18054	CTDSP2-201	CTDSP2	0	Exon	1	3	481135	ENSCAFG00000000308	conserved gene but different region	NA	NA	NA	NA	NA	NA	NA	NA	NA	NA	NA	NA	CanFam3.1	cg06031500	NA	NA
cg24956561	NA	NA	NA	0.453441695	GreatDane.UMICH_Zoey_3.1.100	cg24956561	gene:ENSCAFG00040016088	gene:ENSCAFG00040016088_Intergenic_downstream	14	54835365	54835414	50	-	54835413	54835414	CCGCTGACTTCTCTGATCAACACATAATTATCTCTGAATAAAAATGCACG	Distal Intergenic	14	54848384	54848917	534	2	transcript:ENSCAFT00040029637	13552	NA	NA	NA	Intergenic_downstream	19	29	NA	NA	mapped to different genes	NA	NA	NA	NA	NA	NA	NA	NA	NA	NA	NA	NA	CanFam3.1	cg24956561	TFEC	TFEC_Intergenic_downstream
cg23677945	NA	NA	NA	-1.206010693	GreatDane.UMICH_Zoey_3.1.100	cg23677945	FZD1	FZD1_Exon	14	17016513	17016562	50	-	17016513	17016514	CGCAGGGCACCAAGAAGGAGGGCTGCACCATCCTCTTCATGGTGCTCTAC	Exon (FZD1-201/FZD1, exon 1 of 1)	14	17015321	17017276	1956	1	FZD1-201	1192	FZD1-201	FZD1	0	Exon	1	11	482294	ENSCAFG00000001906	mapped to different genes	14	17016220	17016514	295	*	295	32	0.661016949	0.993684211	0.108474576	3.99E-22	CpGisland	CanFam3.1	cg23677945	FZD1	FZD1_Exon
cg09637123	NA	NA	NA	-0.636173627	GreatDane.UMICH_Zoey_3.1.100	cg09637123	IGF1R	IGF1R_Exon	3	41782610	41782659	50	+	41782658	41782659	GAGAAGCCGATGTGTGAGAAGACCACCATCAACAATGAGTACAACTACCG	Exon (IGF1R-201/IGF1R, exon 2 of 22)	3	41728082	42023652	295571	1	IGF1R-201	54528	IGF1R-201;IGF1R-202;IGF1R-203	IGF1R;IGF1R;IGF1R	0;0;0	Exon	5	5	442951	ENSCAFG00000010881	conserved gene and region	NA	NA	NA	NA	NA	NA	NA	NA	NA	NA	NA	NA	CanFam3.1	cg09637123	IGF1R	IGF1R_Exon
cg23505448	NA	NA	NA	-1.458815319	GreatDane.UMICH_Zoey_3.1.100	cg23505448	LINGO1	LINGO1_Intergenic_downstream	30	38948845	38948894	50	+	38948845	38948846	CGAGGTTAGAGAGGTGAGCAAAGGAAATAATTAACTCATTTGCAGCCTTT	Distal Intergenic	30	38886545	38891501	4957	1	LINGO1-203	62300	NA	NA	NA	Intergenic_downstream	4	22	487660	ENSCAFG00000018057	mapped to different genes	NA	NA	NA	NA	NA	NA	NA	NA	NA	NA	NA	NA	CanFam3.1	cg23505448	LINGO1	LINGO1_Intergenic_downstream
cg14842657	NA	NA	NA	-0.013062999	GreatDane.UMICH_Zoey_3.1.100	cg14842657	RAD51B	RAD51B_Intron	8	42010200	42010249	50	+	42010200	42010201	CGGAGCTGTCTGTCTTTTCATGTAAATGGAGCCCTTAAGCCTATTTAGAA	Intron (RAD51B-201/RAD51B, intron 6 of 9)	8	41628226	42202034	573809	1	RAD51B-201	381974	RAD51B-201	RAD51B	0	Intron	8	8	490746	ENSCAFG00000016485	conserved gene and region	NA	NA	NA	NA	NA	NA	NA	NA	NA	NA	NA	NA	CanFam3.1	cg14842657	RAD51B	RAD51B_Intron
cg05278305	NA	NA	NA	-3.040195592	GreatDane.UMICH_Zoey_3.1.100	cg05278305	NR2C2	NR2C2_Exon	20	4857305	4857354	50	+	4857305	4857306	CGTCACTATGGGGCTGTCAGTTGTGAAGGTTGCAAAGGTTTCTTCAAAAG	Exon (NR2C2-201/NR2C2, exon 7 of 16)	20	4791636	4873119	81484	1	NR2C2-201	65669	NR2C2-201	NR2C2	0	Exon	3	3	484641	ENSCAFG00000004535	conserved gene and region	NA	NA	NA	NA	NA	NA	NA	NA	NA	NA	NA	NA	CanFam3.1	cg05278305	NR2C2	NR2C2_Exon
cg25590275	NA	NA	NA	-2.203000021	GreatDane.UMICH_Zoey_3.1.100	cg25590275	ATG5	ATG5_Intron	12	63745387	63745436	50	+	63745387	63745388	CGTGGGAAGTTAAAAGTCAGTGTTTTTGATTAATTAATAATCATCCTCAG	Intron (ATG5-201/ATG5, intron 7 of 7)	12	63620201	63897591	277391	2	ATG5-201	152155	ATG5-201	ATG5	0	Intron	4	4	610868	ENSCAFG00000003701	conserved gene and region	NA	NA	NA	NA	NA	NA	NA	NA	NA	NA	NA	NA	CanFam3.1	cg25590275	PRDM1	PRDM1_Intergenic_downstream
cg06126658	NA	NA	NA	-1.873172445	GreatDane.UMICH_Zoey_3.1.100	cg06126658	MRM1	MRM1_Intergenic_downstream	9	36103041	36103090	50	-	36103041	36103042	CGTGTACCTTGTGAATTAAGAGATTTAGTCACTTGTGGAATGACTTTATT	Distal Intergenic	9	36066888	36070183	3296	1	MRM1-201	36202	NA	NA	NA	Intergenic_downstream	40	40	610311	ENSCAFG00000017849	conserved gene and region	NA	NA	NA	NA	NA	NA	NA	NA	NA	NA	NA	NA	CanFam3.1	cg06126658	MRM1	MRM1_Intergenic_downstream
cg15031516	NA	NA	NA	-2.082386498	GreatDane.UMICH_Zoey_3.1.100	cg15031516	TRUB1	TRUB1_Exon	28	25779204	25779253	50	+	25779204	25779205	CGTGTTCGCCGTGCACAAGCCCAAAGGGCCCACTTCAGCCGAGCTGCTGA	Promoter (<=1kb)	28	25778995	25815350	36356	1	TRUB1-201	209	TRUB1-201;TRUB1-202	TRUB1;TRUB1	0;0	Exon	1	1	486900	ENSCAFG00000011688	conserved gene and region	NA	NA	NA	NA	NA	NA	NA	NA	NA	NA	NA	NA	CanFam3.1	cg15031516	TRUB1	TRUB1_Exon
cg15587600	NA	NA	NA	-0.033959468	GreatDane.UMICH_Zoey_3.1.100	cg15587600	ZFHX3	ZFHX3_Intergenic_upstream	5	79374656	79374705	50	-	79374704	79374705	GGCTTATTAACTCAATGTGAAGCCAGATTAAAATCTTTAATTATAAATCG	Distal Intergenic	5	78714647	78869459	154813	2	ZFHX3-201	-505246	NA	NA	NA	Intergenic_upstream	77	143	489729	ENSCAFG00000020243	conserved gene but different region	NA	NA	NA	NA	NA	NA	NA	NA	NA	NA	NA	NA	CanFam3.1	cg15587600	ZFHX3	ZFHX3_Intron
cg07340783	NA	NA	NA	-0.478076294	GreatDane.UMICH_Zoey_3.1.100	cg07340783	DMD	DMD_Promoter	X	28544506	28544555	50	+	28544554	28544555	TGCCTAACATGATTCTTTCAGTCATTTATTATGCAGCTGCTACAACGTCG	Promoter (<=1kb)	39	27730607	28544305	813699	2	DMD-206	-201	DMD-206	DMD	0	Promoter	11	39	606758	ENSCAFG00000023562	conserved gene and region	NA	NA	NA	NA	NA	NA	NA	NA	NA	NA	NA	NA	CanFam3.1	cg07340783	DMD	DMD_Intergenic_upstream
cg07687140	NA	NA	NA	-0.549828166	GreatDane.UMICH_Zoey_3.1.100	cg07687140	ZNF703	ZNF703_Intergenic_upstream	16	28075819	28075868	50	+	28075819	28075820	CGGCAGAAAGCGACAGTTACTGATGACTGTTATGACAAACCACCGACTCG	Distal Intergenic	16	27791477	27794326	2850	2	ZNF703-201	-281493	NA	NA	NA	Intergenic_upstream	67	73	482855	ENSCAFG00000006224	mapped to different genes	NA	NA	NA	NA	NA	NA	NA	NA	NA	NA	NA	NA	CanFam3.1	cg07687140	ZNF703	ZNF703_Intergenic_upstream
cg24726068	NA	NA	NA	2.140180755	GreatDane.UMICH_Zoey_3.1.100	cg24726068	KCNE3	KCNE3_Exon	21	23871748	23871797	50	+	23871748	23871749	CGTAGTGACCCCTATCATGTGTATATCAAGAACCGTGTGTCTATGATCTA	Promoter (<=1kb)	21	23871499	23871798	300	1	KCNE3-201	249	KCNE3-201	KCNE3	0	Exon	1	1	485197	ENSCAFG00000005490	conserved gene and region	NA	NA	NA	NA	NA	NA	NA	NA	NA	NA	NA	NA	CanFam3.1	cg24726068	KCNE3	KCNE3_Exon
cg27503226	NA	NA	NA	-0.654811386	GreatDane.UMICH_Zoey_3.1.100	cg27503226	PCBD2	PCBD2_Intron	11	22495621	22495670	50	-	22495621	22495622	CGGGCTCTAATGCACACTGTTTTACACGTTAACGGTTTTGAAGTTCCAGG	Intron (PCBD2-201/PCBD2, intron 2 of 3)	11	22467642	22521350	53709	1	PCBD2-201	27979	PCBD2-201	PCBD2	0	Intron	6	6	609970	ENSCAFG00000032760	mapped to different genes	NA	NA	NA	NA	NA	NA	NA	NA	NA	NA	NA	NA	CanFam3.1	cg27503226	PCBD2	PCBD2_Intron
cg24383169	NA	NA	NA	-3.923923123	GreatDane.UMICH_Zoey_3.1.100	cg24383169	RALGAPA2	RALGAPA2_Intron	24	2972726	2972775	50	-	2972726	2972727	CGTGCCAGCTTAGTGTCAGAGTGCCTGTTCGCCAGACGGCCACTCAGGCC	Intron (RALGAPA2-201/RALGAPA2, intron 37 of 38)	24	2680490	2978581	298092	1	RALGAPA2-201	292236	RALGAPA2-201;RALGAPA2-202;RALGAPA2-203;RALGAPA2-204;RALGAPA2-205;RALGAPA2-206;RALGAPA2-207;RALGAPA2-208;RALGAPA2-209	RALGAPA2;RALGAPA2;RALGAPA2;RALGAPA2;RALGAPA2;RALGAPA2;RALGAPA2;RALGAPA2;RALGAPA2	0;0;0;0;0;0;0;0;0	Intron	26	27	485747	ENSCAFG00000005251	conserved gene and region	NA	NA	NA	NA	NA	NA	NA	NA	NA	NA	NA	NA	CanFam3.1	cg24383169	RALGAPA2	RALGAPA2_Intron
cg17489311	NA	NA	NA	-0.317889818	GreatDane.UMICH_Zoey_3.1.100	cg17489311	PKHD1	PKHD1_Intron	12	19348936	19348985	50	+	19348984	19348985	AAATGAATTTGACAGCAAACATCATAACAGTTAGCAGTAATGTGTGTTCG	Intron (PKHD1-201/PKHD1, intron 61 of 67)	12	19291940	19748532	456593	2	PKHD1-201	399547	PKHD1-201	PKHD1	0	Intron	18	25	474934	ENSCAFG00000002165	conserved gene and region	NA	NA	NA	NA	NA	NA	NA	NA	NA	NA	NA	NA	CanFam3.1	cg17489311	PKHD1	PKHD1_Intron
cg26419744	NA	NA	NA	-0.72636592	GreatDane.UMICH_Zoey_3.1.100	cg26419744	HSD17B12	HSD17B12_Intergenic_upstream	18	26285866	26285915	50	+	26285866	26285867	CGCTGCGTAAAGAGAAAAACTCCCCCAGAGCACTAAATAAATACAGACGA	Distal Intergenic	18	26132823	26192344	59522	2	HSD17B12-203	-93522	NA	NA	NA	Intergenic_upstream	16	21	475939	ENSCAFG00000006702	conserved gene but different region	18	26285123	26285872	750	*	750	108	0.756	1.011235955	0.144	3.65E-88	CpGisland	CanFam3.1	cg26419744	HSD17B12	HSD17B12_Exon
cg17247323	NA	NA	NA	-0.022844891	GreatDane.UMICH_Zoey_3.1.100	cg17247323	DBX1	DBX1_Intron	21	42334117	42334166	50	+	42334117	42334118	CGTGAATGGTAATTGTGTAGTAATGAACTAACAGAAAAAGACTGAGGACA	Intron (DBX1-201/DBX1, intron 2 of 3)	21	42332101	42336439	4339	2	DBX1-201	2273	DBX1-201	DBX1	0	Intron	6	19	485412	ENSCAFG00000009813	conserved gene and region	NA	NA	NA	NA	NA	NA	NA	NA	NA	NA	NA	NA	CanFam3.1	cg17247323	DBX1	DBX1_Intron
cg01620164	NA	NA	NA	-0.23140805	GreatDane.UMICH_Zoey_3.1.100	cg01620164	FIGN	FIGN_Intron	36	9187268	9187317	50	+	9187316	9187317	TTTAGCTCAATAGTCACCAGAGTCCAACCAGACGTGTATGTCGCGCAACG	Intron (NA, intron 1 of 1)	36	9064642	9067375	2734	2	FIGN-201	-119893	NA	NA	NA	Intron	42	102	488374	NA	mapped to different genes	NA	NA	NA	NA	NA	NA	NA	NA	NA	NA	NA	NA	CanFam3.1	cg01620164	FIGN	FIGN_Intron
cg20694166	NA	NA	NA	-1.658195981	GreatDane.UMICH_Zoey_3.1.100	cg20694166	CDK15	CDK15_Intron	37	10785586	10785635	50	+	10785586	10785587	CGCTCACGCTGTGTGAGCTCAAATCCTAGCATTAATGTACTGCTGGGTTC	Intron (CDK15-201/CDK15, intron 10 of 12)	37	10735328	10811316	75989	1	CDK15-201	50258	CDK15-201;CDK15-202	CDK15;CDK15	0;0	Intron	4	5	478873	ENSCAFG00000012384	conserved gene and region	NA	NA	NA	NA	NA	NA	NA	NA	NA	NA	NA	NA	CanFam3.1	cg20694166	CDK15	CDK15_Intron
cg06759265	NA	NA	NA	-0.60480748	GreatDane.UMICH_Zoey_3.1.100	cg06759265	DLGAP3	DLGAP3_Exon	15	7104824	7104873	50	+	7104824	7104825	CGGCTGTTTCCGCATGCGGAGCCACAGCTACCTCCGGGCCATCCAGGCCG	Exon (DLGAP3-201/DLGAP3, exon 6 of 11)	15	7067635	7123233	55599	1	DLGAP3-201	37189	DLGAP3-201;DLGAP3-202	DLGAP3;DLGAP3	0;0	Exon	5	7	475342	ENSCAFG00000003602	conserved gene and region	NA	NA	NA	NA	NA	NA	NA	NA	NA	NA	NA	NA	CanFam3.1	cg06759265	DLGAP3	DLGAP3_Exon
cg21577422	NA	NA	NA	-2.269527965	GreatDane.UMICH_Zoey_3.1.100	cg21577422	GDNF	GDNF_Promoter	4	71229306	71229355	50	+	71229354	71229355	AATGTGTGTTTAGGTCAGAAAGCGAATCAGAAAAGCCACTGGAGGGCACG	Promoter (5-6kb)	4	71234972	71253254	18283	1	GDNF-201	-5617	NA	NA	NA	Promoter	1	3	489224	ENSCAFG00000029135	mapped to different genes	NA	NA	NA	NA	NA	NA	NA	NA	NA	NA	NA	NA	CanFam3.1	cg21577422	GDNF	GDNF_Promoter
cg07846083	NA	NA	NA	1.232116814	GreatDane.UMICH_Zoey_3.1.100	cg07846083	TTLL11	TTLL11_Intergenic_upstream	9	60124730	60124779	50	-	60124778	60124779	TGAATAAGGCCCTGATTGCAAGATCCTGTTTGGAAAATTATAGTGCGGCG	Distal Intergenic	9	60152009	60391638	239630	1	TTLL11-202	-27279	NA	NA	NA	Intergenic_upstream	7	7	491355	ENSCAFG00000020284	mapped to different genes	9	60124775	60124881	107	*	107	18	0.728971963	1.273809524	0.168224299	1.78E-16	CpGisland	CanFam3.1	cg07846083	NA	NA
cg10194942	NA	NA	NA	-13.13171648	GreatDane.UMICH_Zoey_3.1.100	cg10194942	KDM2A	KDM2A_Exon	18	50349952	50350001	50	-	50350000	50350001	CAAACAGAGGTACCACCAAAGTCCACATGGAAGTCAGTATAGCAGCCTCG	Exon (KDM2A-202/KDM2A, exon 8 of 21)	18	50316346	50426072	109727	2	KDM2A-202	76071	KDM2A-202;KDM2A-203;KDM2A-204	KDM2A;KDM2A;KDM2A	0;0;0	Exon	24	29	483702	ENSCAFG00000011792	conserved gene and region	NA	NA	NA	NA	NA	NA	NA	NA	NA	NA	NA	NA	CanFam3.1	cg10194942	KDM2A	KDM2A_Exon
cg23024952	NA	NA	NA	2.173610197	GreatDane.UMICH_Zoey_3.1.100	cg23024952	PSMD2	PSMD2_Exon	34	17141269	17141318	50	-	17141269	17141270	CGCCACAAGCGACACAAATGAACACGCCTTCTCAGCCCCGCCAGGTGAGG	Exon (EIF4G1-201/EIF4G1, exon 3 of 33)	34	17124893	17206348	81456	1	PSMD2-202	16376	PSMD2-202;EIF4G1-201;EIF4G1-202;EIF4G1-203;EIF4G1-204	PSMD2;EIF4G1;EIF4G1;EIF4G1;EIF4G1	0;0;0;0;0	Exon	5	13	478654	ENSCAFG00000012608	mapped to different genes	NA	NA	NA	NA	NA	NA	NA	NA	NA	NA	NA	NA	CanFam3.1	cg23024952	EIF4G1	EIF4G1_fiveUTR
cg13550064	NA	NA	NA	-6.131584609	GreatDane.UMICH_Zoey_3.1.100	cg13550064	ARIH1	ARIH1_Exon	30	36194107	36194156	50	+	36194107	36194108	CGACGAAGGGTTTTGTTACAGCATGTGCATGAAGGCTATGAAAAAGATCT	Exon (ARIH1-201/ARIH1, exon 14 of 14)	30	36084581	36194203	109623	1	ARIH1-201	109526	ARIH1-201	ARIH1	0	Exon	10	11	478359	ENSCAFG00000017713	conserved gene and region	NA	NA	NA	NA	NA	NA	NA	NA	NA	NA	NA	NA	CanFam3.1	cg13550064	ARIH1	ARIH1_Exon
cg02707033	NA	NA	NA	-1.053299324	GreatDane.UMICH_Zoey_3.1.100	cg02707033	DLG2	DLG2_Intron	21	14376506	14376555	50	+	14376554	14376555	CAAACTGACAGAGGGAACGGATGCTCTTTAGTAGCACATGCCCAGGATCG	Intron (DLG2-201/DLG2, intron 5 of 26)	21	13791509	15733693	1942185	1	DLG2-201	584997	DLG2-201;DLG2-202	DLG2;DLG2	0;0	Intron	9	23	485158	ENSCAFG00000004544	conserved gene but different region	NA	NA	NA	NA	NA	NA	NA	NA	NA	NA	NA	NA	CanFam3.1	cg02707033	DLG2	DLG2_Intron
cg18357583	NA	NA	NA	-2.752574878	GreatDane.UMICH_Zoey_3.1.100	cg18357583	SMAD2	SMAD2_Intergenic_downstream	7	43610735	43610784	50	-	43610783	43610784	AGCTCCCCAGAGGCCCTTAGACTGAGAACTATGATTGTGTTGGAGAAACG	Distal Intergenic	7	43374250	43420138	45889	1	SMAD2-202	236534	NA	NA	NA	Intergenic_downstream	30	32	480144	ENSCAFG00000017567	mapped to different genes	NA	NA	NA	NA	NA	NA	NA	NA	NA	NA	NA	NA	CanFam3.1	cg18357583	SMAD2	SMAD2_Intergenic_downstream
cg10818013	NA	NA	NA	-0.143332048	GreatDane.UMICH_Zoey_3.1.100	cg10818013	TLE4	TLE4_Intergenic_upstream	1	79736052	79736101	50	+	79736100	79736101	GGTGTTCAATGAAGTGTGAGACTTTTAGTTCAGTCTCGCTGAGCCGGCCG	Distal Intergenic	1	79325776	79467036	141261	2	TLE4-208	-269016	NA	NA	NA	Intergenic_upstream	26	49	476317	ENSCAFG00000001534	mapped to different genes	NA	NA	NA	NA	NA	NA	NA	NA	NA	NA	NA	NA	CanFam3.1	cg10818013	TLE4	TLE4_Intergenic_upstream
cg23116266	NA	NA	NA	-0.302532957	GreatDane.UMICH_Zoey_3.1.100	cg23116266	HIVEP1	HIVEP1_Exon	35	11491013	11491062	50	+	11491061	11491062	CGAAGCGCTTTGTTCAGTGCAGCGTTGCAGAGGGGTTTTCCCAGGCTCCG	Exon (NA, exon 1 of 2)	35	11589205	11627943	38739	1	HIVEP1-201	-98143	NA	NA	NA	Exon	5	6	488221	ENSCAFG00000009791	conserved gene but different region	NA	NA	NA	NA	NA	NA	NA	NA	NA	NA	NA	NA	CanFam3.1	cg23116266	HIVEP1	HIVEP1_Promoter
cg24015091	NA	NA	NA	-0.462951009	GreatDane.UMICH_Zoey_3.1.100	cg24015091	SMG6	SMG6_Intron	9	45886021	45886070	50	-	45886021	45886022	CGACAGTGAGAAGGAAGAAGGTGAAAAGTCTCCCAGCTGAATTCTTGGCT	Intron (SMG6-201/SMG6, intron 12 of 19)	9	45762150	46003828	241679	2	SMG6-201	117758	SMG6-201;SMG6-203;SMG6-204;SMG6-205;SMG6-202	SMG6;SMG6;SMG6;SMG6;SMG6	0;0;0;0;0	Intron	32	35	491199	ENSCAFG00000019260	conserved gene and region	NA	NA	NA	NA	NA	NA	NA	NA	NA	NA	NA	NA	CanFam3.1	cg24015091	SMG6	SMG6_Intron
cg21879618	NA	NA	NA	-2.721507321	GreatDane.UMICH_Zoey_3.1.100	cg21879618	FEZF2	FEZF2_Intergenic_downstream	20	28432786	28432835	50	+	28432834	28432835	AAGCCACAGCCTCGTACATAACAGATTGTACAGTCCTATTGCCTTAGGCG	Distal Intergenic	20	28425321	28428853	3533	1	FEZF2-202	7465	FEZF2-201;FEZF2-202	FEZF2;FEZF2	0;0	Intergenic_downstream	23	67	476568	ENSCAFG00000007121	mapped to different genes	NA	NA	NA	NA	NA	NA	NA	NA	NA	NA	NA	NA	CanFam3.1	cg21879618	FEZF2	FEZF2_Intergenic_downstream
cg07645671	NA	NA	NA	2.046906296	GreatDane.UMICH_Zoey_3.1.100	cg07645671	ST18	ST18_Exon	29	4007946	4007995	50	+	4007994	4007995	TTTTTTTCATGCTTAAGTCCAATGTGCCATTTTCATCCACTTCTATTTCG	Exon (ST18-201/ST18, exon 10 of 20)	29	3972800	4078663	105864	2	ST18-201	70668	ST18-201;ST18-202;ST18-203;ST18-204	ST18;ST18;ST18;ST18	0;0;0;0	Exon	1	21	486947	ENSCAFG00000006762	conserved gene but different region	NA	NA	NA	NA	NA	NA	NA	NA	NA	NA	NA	NA	CanFam3.1	cg07645671	ST18	ST18_Exon
cg25236972	NA	NA	NA	-0.954956327	GreatDane.UMICH_Zoey_3.1.100	cg25236972	BACH2	BACH2_Intron	12	49399323	49399372	50	-	49399323	49399324	CGCGGTGGTGCTAAGTTGAGTCATCAGTTCCCTTTACGCCCTAATAATTG	Intron (BACH2-201/BACH2, intron 1 of 4)	12	49230791	49490260	259470	2	BACH2-201	90888	BACH2-201;BACH2-202	BACH2;BACH2	0;0	Intron	6	14	481923	ENSCAFG00000003116	conserved gene and region	NA	NA	NA	NA	NA	NA	NA	NA	NA	NA	NA	NA	CanFam3.1	cg25236972	BACH2	BACH2_Intron
cg07054032	NA	NA	NA	-0.585808606	GreatDane.UMICH_Zoey_3.1.100	cg07054032	CTIF	CTIF_Exon	7	79517800	79517849	50	-	79517848	79517849	TGAAGGGCTGGGGCCAGTGCTACACCCGCCAGTTCATCAGCAGCTGCCCG	Exon (SMAD7-202/SMAD7, exon 6 of 6)	7	79375267	79771546	396280	2	CTIF-201	253697	CTIF-201;CTIF-202;CTIF-203;SMAD7-202;SMAD7-203;SMAD7-201;SMAD7-204	CTIF;CTIF;CTIF;SMAD7;SMAD7;SMAD7;SMAD7	0;0;0;0;0;0;0	Exon	10	21	490571	ENSCAFG00000019076	mapped to different genes	7	79517714	79517849	136	*	136	13	0.654411765	0.892929293	0.095588235	1.51E-08	CpGisland	CanFam3.1	cg07054032	CTIF	CTIF_Exon
cg15240113	NA	NA	NA	-0.655133982	GreatDane.UMICH_Zoey_3.1.100	cg15240113	CREB5	CREB5_Intron	14	41517680	41517729	50	-	41517728	41517729	CAATTCCTCTTCTGGTCTGTATTAACAATGGTGCTTGGAACTCGGCATCG	Intron (CREB5-201/CREB5, intron 1 of 11)	14	41495449	41943713	448265	1	CREB5-201	22231	CREB5-201;CREB5-202	CREB5;CREB5	0;0	Intron	10	12	475266	ENSCAFG00000003005	conserved gene and region	NA	NA	NA	NA	NA	NA	NA	NA	NA	NA	NA	NA	CanFam3.1	cg15240113	CREB5	CREB5_Intergenic_upstream
cg08044276	NA	NA	NA	-0.25975702	GreatDane.UMICH_Zoey_3.1.100	cg08044276	TOP1	TOP1_Intergenic_upstream	24	28988787	28988836	50	-	28988835	28988836	ATTTCAAATGGAAAATTAATGCTGAAAAATAGCCCTGAGCTCTCTTGTCG	Distal Intergenic	24	29050233	29140532	90300	1	TOP1-201	-61446	NA	NA	NA	Intergenic_upstream	6	7	477229	ENSCAFG00000009058	conserved gene and region	NA	NA	NA	NA	NA	NA	NA	NA	NA	NA	NA	NA	CanFam3.1	cg08044276	TOP1	TOP1_Intergenic_upstream
cg19537997	NA	NA	NA	-1.391302237	GreatDane.UMICH_Zoey_3.1.100	cg19537997	PROX1	PROX1_Intron	7	11644479	11644528	50	-	11644527	11644528	TATTTATTTGTGCTCATTTTCTTTCCTGGCCTTGAATGGAGCTTAGCTCG	Intron (PROX1-201/PROX1, intron 3 of 4)	7	11630331	11653911	23581	1	PROX1-201	14148	PROX1-201;PROX1-202;PROX1-203;PROX1-204	PROX1;PROX1;PROX1;PROX1	0;0;0;0	Intron	24	68	490291	ENSCAFG00000012445	conserved gene and region	NA	NA	NA	NA	NA	NA	NA	NA	NA	NA	NA	NA	CanFam3.1	cg19537997	PROX1	PROX1_Intron
cg21989377	NA	NA	NA	-5.562833532	GreatDane.UMICH_Zoey_3.1.100	cg21989377	TRIM9	TRIM9_Exon	8	27274259	27274308	50	-	27274259	27274260	CGCAGTACATGCTGTGGTTCTCCAGCTCGTGGTCTGTGCAGGTGGAGACC	Promoter (<=1kb)	8	27169982	27275267	105286	2	TRIM9-201	959	TRIM9-201;TRIM9-202	TRIM9;TRIM9	0;0	Exon	7	7	490687	ENSCAFG00000014603	conserved gene and region	NA	NA	NA	NA	NA	NA	NA	NA	NA	NA	NA	NA	CanFam3.1	cg21989377	TRIM9	TRIM9_Exon
cg25671487	NA	NA	NA	0.854557356	GreatDane.UMICH_Zoey_3.1.100	cg25671487	CASZ1	CASZ1_Exon	2	82689600	82689649	50	-	82689648	82689649	CATCTCTTTTATCCTCGCTTATGAATAAGGTAAGAGCCATCCATCACACG	Exon (CASZ1-201/CASZ1, exon 12 of 21)	2	82591945	82700379	108435	1	CASZ1-201	97655	CASZ1-201;CASZ1-202;CASZ1-203;CASZ1-204;CASZ1-205;CASZ1-206;CASZ1-207	CASZ1;CASZ1;CASZ1;CASZ1;CASZ1;CASZ1;CASZ1	0;0;0;0;0;0;0	Exon	8	130	487448	ENSCAFG00000016771	conserved gene and region	NA	NA	NA	NA	NA	NA	NA	NA	NA	NA	NA	NA	CanFam3.1	cg25671487	CASZ1	CASZ1_Exon
cg09286000	NA	NA	NA	-0.39906789	GreatDane.UMICH_Zoey_3.1.100	cg09286000	ZBTB20	ZBTB20_Intergenic_upstream	33	18950986	18951035	50	+	18951034	18951035	AATTTATTTTATTGCTTTTATACTTGGCCATTTCCTGTAGCACATTATCG	Distal Intergenic	33	18582350	18813893	231544	2	ZBTB20-203	-137093	NA	NA	NA	Intergenic_upstream	36	94	487987	NA	mapped to different genes	NA	NA	NA	NA	NA	NA	NA	NA	NA	NA	NA	NA	CanFam3.1	cg09286000	ZBTB20	ZBTB20_Intergenic_upstream
cg02344882	NA	NA	NA	0.665096853	GreatDane.UMICH_Zoey_3.1.100	cg02344882	TFAP2B	TFAP2B_Intergenic_downstream	12	18586994	18587043	50	+	18587042	18587043	TTAACCAAATCCCACTCATTATCAGAGGCAACGCTTGGCAGAGCCCAGCG	Distal Intergenic	12	18552265	18577843	25579	1	TFAP2B-204	34729	NA	NA	NA	Intergenic_downstream	15	54	403463	ENSCAFG00000002156	conserved gene and region	NA	NA	NA	NA	NA	NA	NA	NA	NA	NA	NA	NA	CanFam3.1	cg02344882	TFAP2B	TFAP2B_Intergenic_downstream
cg26924415	NA	NA	NA	-0.108238198	GreatDane.UMICH_Zoey_3.1.100	cg26924415	MEIS1	MEIS1_threeUTR	10	66592255	66592304	50	-	66592255	66592256	CGTGTGTTTAGAAGCCTAATTGTCACATCAAGCATCATTGTCCCCATGCA	3' UTR	10	66457200	66592475	135276	1	MEIS1-201	135055	MEIS1-201;MEIS1-202;MEIS1-203;MEIS1-204;MEIS1-205	MEIS1;MEIS1;MEIS1;MEIS1;MEIS1	0;0;0;0;0	threeUTR	3	108	474619	ENSCAFG00000003233	conserved gene and region	NA	NA	NA	NA	NA	NA	NA	NA	NA	NA	NA	NA	CanFam3.1	cg26924415	NA	NA
cg06035436	NA	NA	NA	-0.120740192	GreatDane.UMICH_Zoey_3.1.100	cg06035436	RDH14	RDH14_Intergenic_downstream	17	13838050	13838099	50	+	13838050	13838051	CGATCCATCAGTAAACCTGCCAGATGGCAGTGGAAGAAAGCTTGTAACTC	Distal Intergenic	17	13843563	13849310	5748	2	RDH14-201	11211	NA	NA	NA	Intergenic_downstream	3	8	100856223	ENSCAFG00000030965	mapped to different genes	NA	NA	NA	NA	NA	NA	NA	NA	NA	NA	NA	NA	CanFam3.1	cg06035436	KCNS3	KCNS3_Intergenic_downstream
cg17538927	NA	NA	NA	3.017826576	GreatDane.UMICH_Zoey_3.1.100	cg17538927	PRKD1	PRKD1_Intergenic_upstream	8	9290940	9290989	50	-	9290988	9290989	CTGTTCTCATCTGGCTCACTGCACGACCTAAATAGTCCGTAAATGAGCCG	Distal Intergenic	8	8788186	9111078	322893	2	PRKD1-201	-179911	NA	NA	NA	Intergenic_upstream	13	48	609091	ENSCAFG00000012553	conserved gene but different region	NA	NA	NA	NA	NA	NA	NA	NA	NA	NA	NA	NA	CanFam3.1	cg17538927	PRKD1	PRKD1_Intergenic_upstream
cg19654336	NA	NA	NA	-0.465850079	GreatDane.UMICH_Zoey_3.1.100	cg19654336	gene:ENSCAFG00040024666	gene:ENSCAFG00040024666_Intergenic_downstream	30	29025287	29025336	50	+	29025287	29025288	CGGTCCCTCTCACCCGCCTATTGTGTACACAGTGAAGGTCATAGGTTCAA	Distal Intergenic	30	29043053	29043895	843	2	transcript:ENSCAFT00040045936	18559	NA	NA	NA	Intergenic_downstream	2	2	NA	NA	mapped to different genes	NA	NA	NA	NA	NA	NA	NA	NA	NA	NA	NA	NA	CanFam3.1	cg19654336	ZNF609	ZNF609_Intergenic_upstream
cg04478143	NA	NA	NA	-0.024030646	GreatDane.UMICH_Zoey_3.1.100	cg04478143	SAMD4A	SAMD4A_Exon	8	30497838	30497887	50	+	30497886	30497887	GATGTCTCATGAGGACTTACGAGCTAGAGGACCCCAGTGCCTCCCATCCG	Exon (SAMD4A-201/SAMD4A, exon 4 of 14)	8	30336546	30547591	211046	1	SAMD4A-201	161292	SAMD4A-201;SAMD4A-202	SAMD4A;SAMD4A	0;0	Exon	11	16	490700	ENSCAFG00000014940	conserved gene and region	NA	NA	NA	NA	NA	NA	NA	NA	NA	NA	NA	NA	CanFam3.1	cg04478143	SAMD4A	SAMD4A_Exon
cg01248517	NA	NA	NA	-12.93645559	GreatDane.UMICH_Zoey_3.1.100	cg01248517	FIGN	FIGN_Intron	36	9191119	9191168	50	+	9191119	9191120	CGTTTTCTGGGGTCTCTTGTTAGATGTAAATGTGCGGCATCCAGACGCTT	Intron (NA, intron 1 of 1)	36	9064642	9067375	2734	2	FIGN-201	-123744	NA	NA	NA	Intron	42	102	488374	NA	mapped to different genes	NA	NA	NA	NA	NA	NA	NA	NA	NA	NA	NA	NA	CanFam3.1	cg01248517	FIGN	FIGN_Intergenic_upstream
cg16698149	NA	NA	NA	0.658199169	GreatDane.UMICH_Zoey_3.1.100	cg16698149	GK2	GK2_Intergenic_upstream	32	4038957	4039006	50	-	4039005	4039006	GGAAATTGAGAACATTTCCACAACACAGCTGTGTGGGATTCTCCAGCTCG	Distal Intergenic	32	3794369	3796032	1664	2	GK2-201	-242974	NA	NA	NA	Intergenic_upstream	11	13	478448	ENSCAFG00000008864	mapped to different genes	NA	NA	NA	NA	NA	NA	NA	NA	NA	NA	NA	NA	CanFam3.1	cg16698149	GK2	GK2_Intergenic_upstream
cg17594003.2	NA	NA	NA	-0.269263125	GreatDane.UMICH_Zoey_3.1.100	cg17594003.2	ZEB2	ZEB2_Promoter	19	46675762	46675811	50	-	46675810	46675811	ATGGTTAATTAAATAATCACTCAAAAGCTTCCAACGTGACGCTTCTGTCG	Promoter (1-2kb)	19	46541756	46674765	133010	2	ZEB2-201	-1046	ZEB2-201;ZEB2-202;ZEB2-203	ZEB2;ZEB2;ZEB2	0;0;0	Promoter	15	212	483909	ENSCAFG00000005497	mapped to different genes	NA	NA	NA	NA	NA	NA	NA	NA	NA	NA	NA	NA	CanFam3.1	cg17594003.2	ZEB2	ZEB2_Intergenic_upstream
cg24651108	NA	NA	NA	-0.788564312	GreatDane.UMICH_Zoey_3.1.100	cg24651108	NFIA	NFIA_Intron	5	48665057	48665106	50	-	48665057	48665058	CGTTCAGGAAGCGGCACGAGATTGCACACACAAACAACACCAAAACACAC	Intron (NFIA-201/NFIA, intron 10 of 10)	5	48632222	48995594	363373	2	NFIA-201	330488	NFIA-201;NFIA-202;NFIA-204;NFIA-203;NFIA-206;NFIA-207;NFIA-208;NFIA-205;NFIA-209	NFIA;NFIA;NFIA;NFIA;NFIA;NFIA;NFIA;NFIA;NFIA	0;0;0;0;0;0;0;0;0	Intron	39	68	479552	ENSCAFG00000023117	conserved gene and region	NA	NA	NA	NA	NA	NA	NA	NA	NA	NA	NA	NA	CanFam3.1	cg24651108	NFIA	NFIA_Intron
cg13422693	NA	NA	NA	-0.116454202	GreatDane.UMICH_Zoey_3.1.100	cg13422693	ECE2	ECE2_Exon	34	17118208	17118257	50	+	17118208	17118209	CGCACACCAGAGAGCTCTCACGAGGGGCTGGTGACCGACCCCCACAGCCC	Exon (ECE2-201/ECE2, exon 18 of 18)	34	17105491	17118369	12879	1	ECE2-201	12717	ECE2-201;ECE2-202	ECE2;ECE2	0;0	Exon	1	1	488105	ENSCAFG00000012533	conserved gene and region	NA	NA	NA	NA	NA	NA	NA	NA	NA	NA	NA	NA	CanFam3.1	cg13422693	ECE2	ECE2_Exon
cg23001363	NA	NA	NA	0.663254831	GreatDane.UMICH_Zoey_3.1.100	cg23001363	gene:ENSCAFG00040024593	gene:ENSCAFG00040024593_Intergenic_upstream	30	3328928	3328977	50	+	3328976	3328977	AATGTCTTCCCATATTGCATTCATCTGCATAACAGTAAACACATGCCCCG	Distal Intergenic	30	3201348	3202377	1030	2	transcript:ENSCAFT00040045808	-126551	NA	NA	NA	Intergenic_upstream	18	21	NA	NA	mapped to different genes	NA	NA	NA	NA	NA	NA	NA	NA	NA	NA	NA	NA	CanFam3.1	cg23001363	DPH6	DPH6_Exon
cg11249940	NA	NA	NA	0.861122142	GreatDane.UMICH_Zoey_3.1.100	cg11249940	TENM2	TENM2_Exon	4	43747816	43747865	50	-	43747864	43747865	CACCTCCCTCATTATCCTTGTTATCAGCACAGGAAGTTTCCATGGCAACG	Exon (TENM2-208/TENM2, exon 9 of 25)	4	43644821	44762007	1117187	2	TENM2-201	1014142	TENM2-201;TENM2-202;TENM2-203;TENM2-204;TENM2-205;TENM2-206;TENM2-207;TENM2-208	TENM2;TENM2;TENM2;TENM2;TENM2;TENM2;TENM2;TENM2	0;0;0;0;0;0;0;0	Exon	19	88	489135	ENSCAFG00000017137	conserved gene and region	NA	NA	NA	NA	NA	NA	NA	NA	NA	NA	NA	NA	CanFam3.1	cg11249940	TENM2	TENM2_Exon
cg06147822	NA	NA	NA	-4.121453351	GreatDane.UMICH_Zoey_3.1.100	cg06147822	GNAS	GNAS_Exon	24	43609490	43609539	50	-	43609538	43609539	ATCGAGAAGCAGCTGCAGAAGGACAAGCAGGTCTACCGGGCCACGCACCG	Exon (GNAS-204/GNAS, exon 2 of 5)	24	43561381	43628699	67319	1	GNAS-201	48109	GNAS-201;GNAS-202;GNAS-203;GNAS-204;GNAS-205;GNAS-206	GNAS;GNAS;GNAS;GNAS;GNAS;GNAS	0;0;0;0;0;0	Exon	9	11	403943	ENSCAFG00000023756	conserved gene but different region	24	43609526	43609894	369	*	369	63	0.83197832	0.992189501	0.170731707	2.23E-57	CpGisland	CanFam3.1	cg06147822	NA	NA
cg18361975	NA	NA	NA	10.80346611	GreatDane.UMICH_Zoey_3.1.100	cg18361975	EFNA5	EFNA5_Intron	3	4359345	4359394	50	-	4359345	4359346	CGCTGGCCATTTGTTGGCAAGTTCATATTTCACACTGCAGGGAATTGAAA	Intron (EFNA5-201/EFNA5, intron 2 of 4)	3	4108899	4378455	269557	1	EFNA5-201	250446	EFNA5-201;EFNA5-202;EFNA5-203	EFNA5;EFNA5;EFNA5	0;0;0	Intron	8	15	608458	ENSCAFG00000007448	conserved gene and region	NA	NA	NA	NA	NA	NA	NA	NA	NA	NA	NA	NA	CanFam3.1	cg18361975	EFNA5	EFNA5_Intron
cg24150369	NA	NA	NA	-2.75423311	GreatDane.UMICH_Zoey_3.1.100	cg24150369	SPEN	SPEN_Exon	2	79152939	79152988	50	-	79152987	79152988	AGAAACCTTGGAACTTACCCATCAAGTCTCCGCTCATAACGTCCTTCTCG	Exon (SPEN-201/SPEN, exon 2 of 15)	2	79083009	79177521	94513	2	SPEN-201	24533	SPEN-201;SPEN-202	SPEN;SPEN	0;0	Exon	17	18	100687765	ENSCAFG00000016132	mapped to different genes	NA	NA	NA	NA	NA	NA	NA	NA	NA	NA	NA	NA	CanFam3.1	cg24150369	FBLIM1	FBLIM1_Exon
cg19723283	NA	NA	NA	1.040691892	GreatDane.UMICH_Zoey_3.1.100	cg19723283	XPO7	XPO7_Exon	25	35418088	35418137	50	+	35418088	35418089	CGGGCCAGTAGTCTGCAAAACTCATGGTAATTGTTTGGGTCTGATAAACT	Exon (XPO7-202/XPO7, exon 10 of 28)	25	35394389	35433225	38837	2	XPO7-202	15088	XPO7-202;XPO7-201	XPO7;XPO7	0;0	Exon	6	10	477387	ENSCAFG00000009928	conserved gene and region	NA	NA	NA	NA	NA	NA	NA	NA	NA	NA	NA	NA	CanFam3.1	cg19723283	XPO7	XPO7_Exon
cg04796803	NA	NA	NA	-9.521617636	GreatDane.UMICH_Zoey_3.1.100	cg04796803	MACROD1	MACROD1_Intron	18	53125070	53125119	50	-	53125070	53125071	CGTGATCGCCAGATTACTCCAAATGCATTTATTACAGGGGTTAGAAGCGG	Intron (MACROD1-202/MACROD1, intron 3 of 6)	18	53031141	53180495	149355	1	MACROD1-202	93929	MACROD1-202;MACROD1-201	MACROD1;MACROD1	0;0	Intron	11	11	612142	ENSCAFG00000014712	conserved gene and region	18	53124983	53125077	95	*	95	13	0.705263158	1.176190476	0.136842105	1.25E-10	CpGisland	CanFam3.1	cg04796803	MACROD1	MACROD1_Intron
cg27220635	NA	NA	NA	-1.287777102	GreatDane.UMICH_Zoey_3.1.100	cg27220635	KCNJ9	KCNJ9_Exon	38	22127552	22127601	50	-	22127552	22127553	CGAACATGCAGCCCACCATGAAGGCGTTCACCATGGAGCCCAGGATGGCC	Promoter (<=1kb)	38	22121840	22128359	6520	2	KCNJ9-201	758	KCNJ9-201	KCNJ9	0	Exon	6	6	100855823	ENSCAFG00000032332	conserved gene and region	38	22127210	22127577	368	*	368	54	0.6875	1.266055046	0.14673913	6.65E-45	CpGisland	CanFam3.1	cg27220635	KCNJ9	KCNJ9_Exon
cg07697001	NA	NA	NA	0.995887874	GreatDane.UMICH_Zoey_3.1.100	cg07697001	RBFOX1	RBFOX1_Intron	6	34460480	34460529	50	-	34460528	34460529	CATTAGGGACAAGCTCATTAAAACCAGCCCTTGGGCAAAAGCAGTTTGCG	Intron (RBFOX1-202/RBFOX1, intron 1 of 12)	6	34221215	34584374	363160	2	RBFOX1-202	123845	RBFOX1-202;RBFOX1-201;RBFOX1-204;RBFOX1-203;RBFOX1-205;RBFOX1-207	RBFOX1;RBFOX1;RBFOX1;RBFOX1;RBFOX1;RBFOX1	0;0;0;0;0;0	Intron	20	39	609116	ENSCAFG00000019082	conserved gene and region	NA	NA	NA	NA	NA	NA	NA	NA	NA	NA	NA	NA	CanFam3.1	cg07697001	RBFOX1	RBFOX1_Intron
cg10091639	NA	NA	NA	0.749640139	GreatDane.UMICH_Zoey_3.1.100	cg10091639	MEIS2	MEIS2_Exon	30	4672872	4672921	50	+	4672920	4672921	CGCACTTCTCAAAGACCAGAGCTAACAGAGGAAACAACGGGTGCCTAACG	Exon (MEIS2-202/MEIS2, exon 3 of 12)	30	4471631	4676650	205020	2	MEIS2-201	3729	MEIS2-201;MEIS2-202;MEIS2-203;MEIS2-204	MEIS2;MEIS2;MEIS2;MEIS2	0;0;0;0	Exon	13	116	612759	ENSCAFG00000008498	conserved gene but different region	NA	NA	NA	NA	NA	NA	NA	NA	NA	NA	NA	NA	CanFam3.1	cg10091639	MEIS2	MEIS2_Exon
cg10711876	NA	NA	NA	-0.084364838	GreatDane.UMICH_Zoey_3.1.100	cg10711876	CALCOCO1	CALCOCO1_Intron	27	1561569	1561618	50	-	1561617	1561618	AGATGAAGGACGATGTCAGACTCATTTTCAGCCTCATTAGGCAGCAGACG	Intron (CALCOCO1-203/CALCOCO1, intron 16 of 16)	27	1546422	1562257	15836	1	CALCOCO1-205	15147	CALCOCO1-205;CALCOCO1-206;CALCOCO1-207;CALCOCO1-203;CALCOCO1-204;CALCOCO1-201;CALCOCO1-202	CALCOCO1;CALCOCO1;CALCOCO1;CALCOCO1;CALCOCO1;CALCOCO1;CALCOCO1	0;0;0;0;0;15147;15147	Intron	26	54	486505	ENSCAFG00000006699	conserved gene but different region	NA	NA	NA	NA	NA	NA	NA	NA	NA	NA	NA	NA	CanFam3.1	cg10711876	CALCOCO1	CALCOCO1_Intron
cg05917570	NA	NA	NA	-2.623846237	GreatDane.UMICH_Zoey_3.1.100	cg05917570	DPYD	DPYD_Intergenic_upstream	6	51687218	51687267	50	+	51687218	51687219	CGAGTTATGGATTTATGGTCCCGGTCAAGCTCAGCCCATCCCCAGGCAGG	Distal Intergenic	6	51820213	52624395	804183	1	DPYD-208	-132946	NA	NA	NA	Intergenic_upstream	9	29	479935	ENSCAFG00000020062	mapped to different genes	NA	NA	NA	NA	NA	NA	NA	NA	NA	NA	NA	NA	CanFam3.1	cg05917570	DPYD	DPYD_Exon
cg08965235	NA	NA	NA	3.06234884	GreatDane.UMICH_Zoey_3.1.100	cg08965235	LTBP3	LTBP3_Exon	18	51787799	51787848	50	-	51787847	51787848	GTCTCAAGGGCCAGTGTCGGGACAGTTGTCAGCAGGGCTCCAACATGACG	Promoter (<=1kb)	18	51787570	51804319	16750	1	LTBP3-201	229	LTBP3-201;LTBP3-202;LTBP3-203	LTBP3;LTBP3;LTBP3	0;0;0	Exon	2	3	483736	ENSCAFG00000013500	conserved gene and region	18	51787847	51788011	165	*	165	22	0.751515152	0.987755102	0.133333333	1.69E-17	CpGisland	CanFam3.1	cg08965235	NA	NA
cg06760134	NA	NA	NA	-1.05958765	GreatDane.UMICH_Zoey_3.1.100	cg06760134	TFEC	TFEC_Intron	14	55197428	55197477	50	+	55197476	55197477	TCACACTCTGATGACCTCTTCTCCTCATTAAAACGTTCCCAAAGACAGCG	Intron (TFEC-204/TFEC, intron 1 of 9)	14	55047823	55237080	189258	2	TFEC-206	39603	TFEC-206;TFEC-204;TFEC-205	TFEC;TFEC;TFEC	0;0;0	Intron	2	4	100856330	ENSCAFG00000003397	conserved gene and region	NA	NA	NA	NA	NA	NA	NA	NA	NA	NA	NA	NA	CanFam3.1	cg06760134	TFEC	TFEC_Intergenic_upstream
cg16693246	NA	NA	NA	0.278564481	GreatDane.UMICH_Zoey_3.1.100	cg16693246	GPM6A	GPM6A_fiveUTR	16	53906349	53906398	50	+	53906349	53906350	CGGAAGAGTAATTTGAATGAAATTACACTTGACAGCCTGTCTCCAAGCAA	5' UTR	16	53724148	54053413	329266	1	GPM6A-201	182201	GPM6A-201;GPM6A-202	GPM6A;GPM6A	0;0	fiveUTR	1	1	475641	ENSCAFG00000008497	conserved gene and region	NA	NA	NA	NA	NA	NA	NA	NA	NA	NA	NA	NA	CanFam3.1	cg16693246	GPM6A	GPM6A_fiveUTR
cg20473430	NA	NA	NA	-0.258412335	GreatDane.UMICH_Zoey_3.1.100	cg20473430	MEF2C	MEF2C_Intergenic_upstream	3	19367447	19367496	50	+	19367447	19367448	CGGCAGGAGGTGGGGATGAATTAAAAACCATAAAATTGATGCTATCACTC	Distal Intergenic	3	19665926	19830420	164495	1	MEF2C-204	-298430	NA	NA	NA	Intergenic_upstream	31	104	479155	ENSCAFG00000008302	mapped to different genes	NA	NA	NA	NA	NA	NA	NA	NA	NA	NA	NA	NA	CanFam3.1	cg20473430	MEF2C	MEF2C_Intergenic_upstream
cg15003065	NA	NA	NA	1.432756059	GreatDane.UMICH_Zoey_3.1.100	cg15003065	MPPED2	MPPED2_Promoter	18	36945220	36945269	50	-	36945268	36945269	AAATGCACACACAAAGCGGAGCCCGGGTGAGAGGTGCCTTGTCAGAGGCG	Promoter (<=1kb)	18	36944522	37115141	170620	1	MPPED2-201	698	MPPED2-201	MPPED2	0	Promoter	2	26	607678	ENSCAFG00000007540	conserved gene and region	18	36945236	36945405	170	*	170	23	0.682352941	1.174879808	0.135294118	1.93E-18	CpGisland	CanFam3.1	cg15003065	MPPED2	MPPED2_Exon
cg16565701	NA	NA	NA	1.883319323	GreatDane.UMICH_Zoey_3.1.100	cg16565701	GLI2	GLI2_Intergenic_upstream	19	29443125	29443174	50	+	29443173	29443174	TGAGCATGCCAATACAATATTTGTTTAAACACTATTTTATGCTGCTTGCG	Distal Intergenic	19	29193053	29377045	183993	2	GLI2-202	-66080	NA	NA	NA	Intergenic_upstream	5	5	100682984	ENSCAFG00000004821	conserved gene but different region	NA	NA	NA	NA	NA	NA	NA	NA	NA	NA	NA	NA	CanFam3.1	cg16565701	GLI2	GLI2_Intron
cg06627238	NA	NA	NA	-0.102990297	GreatDane.UMICH_Zoey_3.1.100	cg06627238	PRKD1	PRKD1_Intergenic_downstream	8	8751445	8751494	50	-	8751493	8751494	TTCTCTTTCACAGTAGGCAGCAGAGCATATGGTTTTCTCTTAATGGAACG	Distal Intergenic	8	8788186	9110801	322616	2	PRKD1-202	359356	NA	NA	NA	Intergenic_downstream	34	48	609091	ENSCAFG00000012553	conserved gene and region	NA	NA	NA	NA	NA	NA	NA	NA	NA	NA	NA	NA	CanFam3.1	cg06627238	PRKD1	PRKD1_Intergenic_downstream
cg11464227	NA	NA	NA	-0.419056424	GreatDane.UMICH_Zoey_3.1.100	cg11464227	MTMR4	MTMR4_Exon	9	32731703	32731752	50	-	32731751	32731752	GGTCCTGCATGTGGGTACGTACCAGCATTGTCCTCAGCTTCACAAAGTCG	Promoter (3-4kb)	9	32705817	32727992	22176	2	MTMR4-201	-3760	MTMR4-201;MTMR4-202	MTMR4;MTMR4	0;0	Exon	5	5	480570	ENSCAFG00000017513	mapped to different genes	NA	NA	NA	NA	NA	NA	NA	NA	NA	NA	NA	NA	CanFam3.1	cg11464227	SEPTIN4	SEPTIN4_Exon
cg14765612	NA	NA	NA	0.666355724	GreatDane.UMICH_Zoey_3.1.100	cg14765612	ITSN1	ITSN1_Exon	31	28470121	28470170	50	-	28470121	28470122	CGAGAGTTCTGAGCAAGGAGATTTAACCTTTCAGCAAGGGGATGTGATTT	Exon (ITSN1-203/ITSN1, exon 24 of 29)	31	28385810	28481349	95540	1	ITSN1-203	84311	ITSN1-202;ITSN1-203;ITSN1-204;ITSN1-205;ITSN1-206	ITSN1;ITSN1;ITSN1;ITSN1;ITSN1	84311;0;0;0;0	Exon	1	1	478409	ENSCAFG00000032220	mapped to different genes	NA	NA	NA	NA	NA	NA	NA	NA	NA	NA	NA	NA	CanFam3.1	cg14765612	NA	NA
cg08178288	NA	NA	NA	0.285948426	GreatDane.UMICH_Zoey_3.1.100	cg08178288	THRB	THRB_Intergenic_upstream	23	19051678	19051727	50	+	19051678	19051679	CGTTAAATTACAATCGTTAATGGCGTAAATACGAAAATAATTACTGCATC	Distal Intergenic	23	19491026	19765132	274107	1	THRB-201	-439299	NA	NA	NA	Intergenic_upstream	5	6	403599	ENSCAFG00000005741	mapped to different genes	NA	NA	NA	NA	NA	NA	NA	NA	NA	NA	NA	NA	CanFam3.1	cg08178288	THRB	THRB_Intergenic_upstream
cg23954711	NA	NA	NA	-1.237224998	GreatDane.UMICH_Zoey_3.1.100	cg23954711	NFXL1	NFXL1_Exon	13	44066497	44066546	50	-	44066497	44066498	CGTCCACAGTTTTGATCACAAGGTGGACAGTTTCCAGGGCAACACTGAAG	Exon (NFXL1-201/NFXL1, exon 11 of 22)	13	44022276	44091822	69547	2	NFXL1-201	25276	NFXL1-201	NFXL1	0	Exon	1	1	100687977	ENSCAFG00000001913	mapped to different genes	NA	NA	NA	NA	NA	NA	NA	NA	NA	NA	NA	NA	CanFam3.1	cg23954711	NFXL1	NFXL1_Exon
cg16314644	NA	NA	NA	1.507628644	GreatDane.UMICH_Zoey_3.1.100	cg16314644	FOXD2	FOXD2_Intergenic_downstream	15	13090513	13090562	50	-	13090513	13090514	CGGTGGTCGTGAATAAAAGAGAAACATTCATTTATGGTAATTGGTTTCAG	Distal Intergenic	15	13221255	13222856	1602	2	FOXD2-201	132343	NA	NA	NA	Intergenic_downstream	28	29	610256	NA	mapped to different genes	NA	NA	NA	NA	NA	NA	NA	NA	NA	NA	NA	NA	CanFam3.1	cg16314644	CMPK1	CMPK1_Intergenic_downstream
cg05971481	NA	NA	NA	0.564883641	GreatDane.UMICH_Zoey_3.1.100	cg05971481	RPL31	RPL31_Intergenic_upstream	35	8088684	8088733	50	-	8088684	8088685	CGAGCTGCCTGAGGCAGTTACACATTTCCATTGAGTTATTTTATGATCAG	Distal Intergenic	35	8216212	8216589	378	1	RPL31-201	-127528	NA	NA	NA	Intergenic_upstream	4	4	609530	ENSCAFG00000011382	mapped to different genes	NA	NA	NA	NA	NA	NA	NA	NA	NA	NA	NA	NA	CanFam3.1	cg05971481	BLOC1S5	BLOC1S5_Intron
cg09228164	NA	NA	NA	-0.080036403	GreatDane.UMICH_Zoey_3.1.100	cg09228164	PCDHGC5	PCDHGC5_Exon	2	33986964	33987013	50	+	33987012	33987013	GGTCGCTGGAGAGGTGAACCAAAGACACTTCCGTGTGGATTTGGACAGCG	Exon (PCDHGC5-208/PCDHGC5, exon 1 of 4)	2	33845376	34009052	163677	1	PCDHGC5-201	141588	PCDHGC5-201;PCDHGC5-202;PCDHGC5-203;PCDHGC5-204;PCDHGC5-205;PCDHGC5-206;PCDHGC5-207;PCDHGC5-208;DIAPH1-201;PCDHGC5-209	PCDHGC5;PCDHGC5;PCDHGC5;PCDHGC5;PCDHGC5;PCDHGC5;PCDHGC5;PCDHGC5;DIAPH1;PCDHGC5	0;0;0;0;0;0;0;0;0;-3791	Exon	5	9	NA	NA	mapped to different genes	NA	NA	NA	NA	NA	NA	NA	NA	NA	NA	NA	NA	CanFam3.1	cg09228164	PCDHGC3	PCDHGC3_Intron
cg19977633	NA	NA	NA	-0.789648662	GreatDane.UMICH_Zoey_3.1.100	cg19977633	ARAP3	ARAP3_Intergenic_upstream	2	34227120	34227169	50	-	34227120	34227121	CGAGGAGGCCTTTTGCATTTGATGTAAATATTATGGTGATGAGAGGTGAC	Distal Intergenic	2	34143557	34168362	24806	2	ARAP3-205	-58807	NA	NA	NA	Intergenic_upstream	8	11	487188	ENSCAFG00000006214	conserved gene but different region	NA	NA	NA	NA	NA	NA	NA	NA	NA	NA	NA	NA	CanFam3.1	cg19977633	ARAP3	ARAP3_Intergenic_upstream
cg22877608	NA	NA	NA	0.22155393	GreatDane.UMICH_Zoey_3.1.100	cg22877608	MYOD1	MYOD1_Intergenic_upstream	21	40312288	40312337	50	+	40312336	40312337	ATCCTCTTCCTGTGGAAATCAATAAGGACATTGTGATGGAATGATTCACG	Distal Intergenic	21	40375338	40377023	1686	1	MYOD1-201	-63001	OTOG-201;OTOG-202	OTOG;OTOG	87583;87442	Intergenic_upstream	4	4	611940	ENSCAFG00000009066	mapped to different genes	NA	NA	NA	NA	NA	NA	NA	NA	NA	NA	NA	NA	CanFam3.1	cg22877608	MYOD1	MYOD1_Intergenic_upstream
cg10586546	NA	NA	NA	-1.295361917	GreatDane.UMICH_Zoey_3.1.100	cg10586546	CSNK2B	CSNK2B_Exon	12	1155257	1155306	50	+	1155305	1155306	ATGAGCAGCTCAGAGGAGGTGTCCTGGATTTCCTGGTTCTGTGGGCTCCG	Exon (CSNK2B-201/CSNK2B, exon 2 of 8)	12	1153849	1158713	4865	1	CSNK2B-201	1408	GPANK1-201;CSNK2B-201	GPANK1;CSNK2B	-2389;0	Exon	2	2	474844	ENSCAFG00000000604	conserved gene and region	NA	NA	NA	NA	NA	NA	NA	NA	NA	NA	NA	NA	CanFam3.1	cg10586546	CSNK2B	CSNK2B_Exon
cg01334218	NA	NA	NA	0.237099645	GreatDane.UMICH_Zoey_3.1.100	cg01334218	AKAP6	AKAP6_Intron	8	11575596	11575645	50	+	11575596	11575597	CGCTGGGGTCTGCCCCTTGGGCACGTCAAAGCTTCAGACCTGACAAATCA	Intron (AKAP6-202/AKAP6, intron 10 of 12)	8	11188259	11660398	472140	1	AKAP6-201	387337	AKAP6-201;AKAP6-202;AKAP6-203	AKAP6;AKAP6;AKAP6	0;0;0	Intron	15	16	490644	ENSCAFG00000013167	conserved gene and region	NA	NA	NA	NA	NA	NA	NA	NA	NA	NA	NA	NA	CanFam3.1	cg01334218	AKAP6	AKAP6_Intron
cg24862511	NA	NA	NA	-0.878454741	GreatDane.UMICH_Zoey_3.1.100	cg24862511	NFIA	NFIA_Exon	5	48664953	48665002	50	-	48665001	48665002	TGAGGGATATTTACAAAGCTTGGATCCCGTGGTCCAACACTGACGAATCG	Exon (NFIA-206/NFIA, exon 11 of 12)	5	48632222	48995594	363373	2	NFIA-201	330592	NFIA-201;NFIA-202;NFIA-204;NFIA-203;NFIA-206;NFIA-207;NFIA-208;NFIA-205;NFIA-209	NFIA;NFIA;NFIA;NFIA;NFIA;NFIA;NFIA;NFIA;NFIA	0;0;0;0;0;0;0;0;0	Exon	18	68	479552	ENSCAFG00000023117	conserved gene but different region	NA	NA	NA	NA	NA	NA	NA	NA	NA	NA	NA	NA	CanFam3.1	cg24862511	NFIA	NFIA_Exon
cg14550267	NA	NA	NA	-1.864190924	GreatDane.UMICH_Zoey_3.1.100	cg14550267	ADGRB3	ADGRB3_Exon	12	31946851	31946900	50	+	31946851	31946852	CGTGGTCCACCCAGGGATGTAAAACTGTGCTTACCGATGCATCCCATACG	Exon (ADGRB3-201/ADGRB3, exon 16 of 30)	12	31398745	32103296	704552	1	ADGRB3-201	548106	ADGRB3-201	ADGRB3	0	Exon	19	23	481870	ENSCAFG00000023431	conserved gene but different region	NA	NA	NA	NA	NA	NA	NA	NA	NA	NA	NA	NA	CanFam3.1	cg14550267	ADGRB3	ADGRB3_Exon
cg20429727	NA	NA	NA	-0.993896941	GreatDane.UMICH_Zoey_3.1.100	cg20429727	FIGN	FIGN_Promoter	36	9069063	9069112	50	-	9069063	9069064	CGACTTAATGATTAAGAAATACTGAAAACAAGGTGGGAAGGATTGCAGTA	Promoter (1-2kb)	36	9064642	9067375	2734	2	FIGN-201	-1737	FIGN-201	FIGN	0	Promoter	5	102	488374	NA	mapped to different genes	NA	NA	NA	NA	NA	NA	NA	NA	NA	NA	NA	NA	CanFam3.1	cg20429727	FIGN	FIGN_Promoter
cg12201500	NA	NA	NA	7.19322663	GreatDane.UMICH_Zoey_3.1.100	cg12201500	LARP1	LARP1_Exon	4	55262082	55262131	50	+	55262082	55262083	CGTCGGAATTTGCCGAGGTATTCTTGCAGTTTGGGGTCAATGTCCAAATT	Exon (LARP1-201/LARP1, exon 18 of 19)	4	55259583	55311957	52375	2	LARP1-201	49826	LARP1-201;LARP1-202	LARP1;LARP1	0;0	Exon	8	8	612929	ENSCAFG00000017639	conserved gene and region	NA	NA	NA	NA	NA	NA	NA	NA	NA	NA	NA	NA	CanFam3.1	cg12201500	LARP1	LARP1_Exon
cg24183320	NA	NA	NA	2.334923644	GreatDane.UMICH_Zoey_3.1.100	cg24183320	TFAP2B	TFAP2B_Intergenic_downstream	12	18848283	18848332	50	-	18848283	18848284	CGACTAAATAAAAGAATAATGTTTACTCAGAACTGATGTACTTGTTTAAA	Distal Intergenic	12	18552265	18575653	23389	1	TFAP2B-203	296067	NA	NA	NA	Intergenic_downstream	15	54	403463	ENSCAFG00000002156	conserved gene and region	NA	NA	NA	NA	NA	NA	NA	NA	NA	NA	NA	NA	CanFam3.1	cg24183320	TFAP2B	TFAP2B_Intergenic_downstream
cg22391226	NA	NA	NA	-0.425769376	GreatDane.UMICH_Zoey_3.1.100	cg22391226	SMAD9	SMAD9_Exon	25	3836519	3836568	50	+	3836519	3836520	CGTCTGCAAGATCCCCAGCGGCTGCAGCCTCAAGGTCTTCAACAACCAGC	Exon (SMAD9-201/SMAD9, exon 6 of 7)	25	3817547	3842136	24590	1	SMAD9-201	18972	SMAD9-201;SMAD9-202	SMAD9;SMAD9	0;0	Exon	2	2	486006	ENSCAFG00000006162	conserved gene and region	NA	NA	NA	NA	NA	NA	NA	NA	NA	NA	NA	NA	CanFam3.1	cg22391226	NA	NA
cg08471214	NA	NA	NA	0.19533355	GreatDane.UMICH_Zoey_3.1.100	cg08471214	EPHA8	EPHA8_Intergenic_upstream	2	74132303	74132352	50	+	74132351	74132352	TTTGATGAGTTTTAGCAGCTTCAGCAAAACTCTAATTTGAATTTCAGGCG	Distal Intergenic	2	74085511	74119220	33710	2	EPHA8-201	-13083	NA	NA	NA	Intergenic_upstream	1	4	487383	ENSCAFG00000023528	conserved gene and region	NA	NA	NA	NA	NA	NA	NA	NA	NA	NA	NA	NA	CanFam3.1	cg08471214	EPHA8	EPHA8_Intergenic_upstream
cg24207053	NA	NA	NA	-0.920901235	GreatDane.UMICH_Zoey_3.1.100	cg24207053	CASZ1	CASZ1_Intergenic_upstream	2	82566251	82566300	50	+	82566299	82566300	CTAATTATTGTGTTGTTTTCAGAGCAAATATGTCATATCCATGGCGACCG	Distal Intergenic	2	82591945	82700379	108435	1	CASZ1-201	-25645	NA	NA	NA	Intergenic_upstream	24	130	487448	ENSCAFG00000016771	conserved gene but different region	NA	NA	NA	NA	NA	NA	NA	NA	NA	NA	NA	NA	CanFam3.1	cg24207053	CASZ1	CASZ1_Intergenic_upstream
cg21603434	NA	NA	NA	-5.517460152	GreatDane.UMICH_Zoey_3.1.100	cg21603434	ATP2B1	ATP2B1_Exon	15	30524656	30524705	50	+	30524704	30524705	AAGCCTTCTGATGCCATCGGTTCAATCACAGTTTTTACAATATCATCACG	Exon (ATP2B1-201/ATP2B1, exon 11 of 20)	15	30496017	30565441	69425	2	ATP2B1-201	40736	ATP2B1-201;ATP2B1-202;ATP2B1-203;ATP2B1-204;ATP2B1-205	ATP2B1;ATP2B1;ATP2B1;ATP2B1;ATP2B1	0;0;0;0;0	Exon	12	13	403480	ENSCAFG00000006121	conserved gene and region	NA	NA	NA	NA	NA	NA	NA	NA	NA	NA	NA	NA	CanFam3.1	cg21603434	ATP2B1	ATP2B1_Exon
cg13219590	NA	NA	NA	-0.297153204	GreatDane.UMICH_Zoey_3.1.100	cg13219590	VRK1	VRK1_Intergenic_downstream	8	65614760	65614809	50	+	65614808	65614809	CCTGCAATATGCTCTCGATCAATCAGATTTGCATAACTAAACTGTCTGCG	Distal Intergenic	8	65454383	65555276	100894	1	VRK1-203	160377	NA	NA	NA	Intergenic_downstream	48	65	490848	ENSCAFG00000017802	mapped to different genes	NA	NA	NA	NA	NA	NA	NA	NA	NA	NA	NA	NA	CanFam3.1	cg13219590	VRK1	VRK1_Intergenic_downstream
cg13667241	NA	NA	NA	2.57686686	GreatDane.UMICH_Zoey_3.1.100	cg13667241	GPATCH2L	GPATCH2L_Intron	8	49044311	49044360	50	-	49044359	49044360	TGCCGCTGTATTAATACACATCAGGGGCCAGCTCCTAGCACTAAATCACG	Intron (GPATCH2L-202/GPATCH2L, intron 8 of 8)	8	49000223	49050204	49982	1	GPATCH2L-205	44088	GPATCH2L-205;GPATCH2L-202;GPATCH2L-203;GPATCH2L-204	GPATCH2L;GPATCH2L;GPATCH2L;GPATCH2L	0;0;0;0	Intron	2	17	480397	ENSCAFG00000017128	conserved gene and region	NA	NA	NA	NA	NA	NA	NA	NA	NA	NA	NA	NA	CanFam3.1	cg13667241	GPATCH2L	GPATCH2L_Intron
cg09711459	NA	NA	NA	-3.14587035	GreatDane.UMICH_Zoey_3.1.100	cg09711459	ATG4C	ATG4C_Intergenic_downstream	5	47312413	47312462	50	+	47312461	47312462	AGACAAAAAGATTTTGTCTCACTAAACCTGTTTATTGACCAAAACTGTCG	Distal Intergenic	5	47412889	47497098	84210	2	ATG4C-201	184636	NA	NA	NA	Intergenic_downstream	38	38	489561	ENSCAFG00000018720	mapped to different genes	NA	NA	NA	NA	NA	NA	NA	NA	NA	NA	NA	NA	CanFam3.1	cg09711459	ATG4C	ATG4C_Intergenic_downstream
cg15122264	NA	NA	NA	-0.268907152	GreatDane.UMICH_Zoey_3.1.100	cg15122264	PDE4D	PDE4D_Intron	2	44091283	44091332	50	+	44091283	44091284	CGTTGGCAAGAGCGTCATCAGAGTCAGCTGGGAGTGACAGGCATGTTCTA	Intron (PDE4D-206/PDE4D, intron 1 of 14)	2	43377536	44491138	1113603	2	PDE4D-208	399806	PDE4D-208;PDE4D-207;PDE4D-206	PDE4D;PDE4D;PDE4D	0;0;0	Intron	4	6	487221	ENSCAFG00000007100	conserved gene and region	NA	NA	NA	NA	NA	NA	NA	NA	NA	NA	NA	NA	CanFam3.1	cg15122264	PDE4D	PDE4D_Intron
cg10190711	NA	NA	NA	0.502025101	GreatDane.UMICH_Zoey_3.1.100	cg10190711	MPPED1	MPPED1_Intron	10	22555437	22555486	50	-	22555485	22555486	AGAATGTGAACAAACCCATGGGAAAAATTAATTCAAACTTTAACAGAGCG	Intron (MPPED1-201/MPPED1, intron 4 of 6)	10	22545686	22621157	75472	2	MPPED1-203	65671	MPPED1-203;MPPED1-202;MPPED1-201	MPPED1;MPPED1;MPPED1	0;0;0	Intron	1	3	609458	ENSCAFG00000000904	conserved gene and region	NA	NA	NA	NA	NA	NA	NA	NA	NA	NA	NA	NA	CanFam3.1	cg10190711	MPPED1	MPPED1_Intron
cg06487902	NA	NA	NA	-1.194214529	GreatDane.UMICH_Zoey_3.1.100	cg06487902	HPCAL1	HPCAL1_Exon	17	7340861	7340910	50	+	7340861	7340862	CGAGCTGCAGGAGTGGTACAAGGGCTTCCTCAAGGACTGCCCCACCGGCC	Promoter (<=1kb)	17	7340769	7346039	5271	1	HPCAL1-201	92	HPCAL1-201;HPCAL1-202	HPCAL1;HPCAL1	0;0	Exon	3	3	609787	ENSCAFG00000031890	conserved gene and region	NA	NA	NA	NA	NA	NA	NA	NA	NA	NA	NA	NA	CanFam3.1	cg06487902	HPCAL1	HPCAL1_Exon
cg27594013	NA	NA	NA	-2.403048376	GreatDane.UMICH_Zoey_3.1.100	cg27594013	VRK1	VRK1_Intergenic_downstream	8	65562914	65562963	50	-	65562914	65562915	CGACTGGGTGCAATGATAAATTATGAATTTTCTAATTTGCTGCATAATGA	Distal Intergenic	8	65454383	65496790	42408	1	VRK1-205	108580	NA	NA	NA	Intergenic_downstream	48	65	490848	ENSCAFG00000017802	mapped to different genes	NA	NA	NA	NA	NA	NA	NA	NA	NA	NA	NA	NA	CanFam3.1	cg27594013	VRK1	VRK1_Intergenic_downstream
cg27704080	NA	NA	NA	0.59255841	GreatDane.UMICH_Zoey_3.1.100	cg27704080	MYCN	MYCN_Intergenic_downstream	17	11887275	11887324	50	-	11887275	11887276	CGGCGACAAAGGGCAATATTCACAGTTTATCTCAGGGTGATGGATCTGAA	Distal Intergenic	17	11709118	11713771	4654	1	MYCN-201	178206	NA	NA	NA	Intergenic_downstream	20	29	482978	ENSCAFG00000003715	mapped to different genes	NA	NA	NA	NA	NA	NA	NA	NA	NA	NA	NA	NA	CanFam3.1	cg27704080	CYRIA	CYRIA_Intergenic_downstream
cg15613148	NA	NA	NA	-1.085300968	GreatDane.UMICH_Zoey_3.1.100	cg15613148	THSD4	THSD4_Promoter	30	35312754	35312803	50	-	35312754	35312755	CGGGAGAAGTTATTACATGAAGAGATCAGCTTACCAGTTTTCTTCAGAAC	Promoter (<=1kb)	30	35312972	35508184	195213	1	THSD4-201	-218	THSD4-201	THSD4	0	Promoter	1	2	NA	NA	mapped to different genes	NA	NA	NA	NA	NA	NA	NA	NA	NA	NA	NA	NA	CanFam3.1	cg15613148	THSD4	THSD4_Promoter
cg19368807	NA	NA	NA	-0.331541168	GreatDane.UMICH_Zoey_3.1.100	cg19368807	KDM2B	KDM2B_Exon	26	7924327	7924376	50	+	7924327	7924328	CGCCGAGGCCCCCTCTAGGCAGCAGCCTCAGCCCCTGGTGGAGATCCAGT	Exon (KDM2B-201/KDM2B, exon 17 of 23)	26	7811269	7933263	121995	1	KDM2B-203	113058	KDM2B-203;KDM2B-201;KDM2B-202;KDM2B-205;KDM2B-206;KDM2B-204;KDM2B-207;KDM2B-208;KDM2B-210	KDM2B;KDM2B;KDM2B;KDM2B;KDM2B;KDM2B;KDM2B;KDM2B;KDM2B	0;0;0;0;0;0;0;0;0	Exon	4	7	486262	ENSCAFG00000008259	conserved gene and region	NA	NA	NA	NA	NA	NA	NA	NA	NA	NA	NA	NA	CanFam3.1	cg19368807	KDM2B	KDM2B_Exon
cg25836137	NA	NA	NA	-0.960448048	GreatDane.UMICH_Zoey_3.1.100	cg25836137	EFNA5	EFNA5_Intron	3	4359333	4359382	50	-	4359333	4359334	CGAGGCACAGCACGCTGGCCATTTGTTGGCAAGTTCATATTTCACACTGC	Intron (EFNA5-201/EFNA5, intron 2 of 4)	3	4108899	4378455	269557	1	EFNA5-201	250434	EFNA5-201;EFNA5-202;EFNA5-203	EFNA5;EFNA5;EFNA5	0;0;0	Intron	8	15	608458	ENSCAFG00000007448	conserved gene and region	NA	NA	NA	NA	NA	NA	NA	NA	NA	NA	NA	NA	CanFam3.1	cg25836137	EFNA5	EFNA5_Intron
cg18952493	NA	NA	NA	0.781412247	GreatDane.UMICH_Zoey_3.1.100	cg18952493	NPAS4	NPAS4_threeUTR	18	51045175	51045224	50	+	51045223	51045224	GGGGGTGGAGAGCGGCTCCACGTCTTGATGACAATATGCCATACTTGACG	3' UTR	18	51044516	51049978	5463	2	NPAS4-201	4754	NPAS4-201;NPAS4-202	NPAS4;NPAS4	0;4754	threeUTR	12	16	483711	ENSCAFG00000012711	conserved gene and region	NA	NA	NA	NA	NA	NA	NA	NA	NA	NA	NA	NA	CanFam3.1	cg18952493	NPAS4	NPAS4_threeUTR
cg16188689	NA	NA	NA	-0.217946529	GreatDane.UMICH_Zoey_3.1.100	cg16188689	NR2E1	NR2E1_Exon	12	65449322	65449371	50	-	65449322	65449323	CGTGTCGGCTGAAGAAGTGTTTGGAAGTCAACATGAACAAAGACGGTAAT	Exon (NR2E1-201/NR2E1, exon 3 of 9)	12	65441019	65460232	19214	1	NR2E1-201	8303	NR2E1-201	NR2E1	0	Exon	3	31	475017	ENSCAFG00000003761	conserved gene but different region	12	65449227	65449328	102	*	102	10	0.68627451	0.833333333	0.098039216	9.01E-07	CpGisland	CanFam3.1	cg16188689	NR2E1	NR2E1_Exon
cg08235698	NA	NA	NA	1.18656984	GreatDane.UMICH_Zoey_3.1.100	cg08235698	NUF2	NUF2_Intergenic_downstream	38	19433706	19433755	50	+	19433754	19433755	TAAAAAGTATACCTCTGGTGCAGTATCCTGCCAACAGTTTACTGACGACG	Distal Intergenic	38	19627150	19652017	24868	2	NUF2-201	218262	NA	NA	NA	Intergenic_downstream	13	13	478988	ENSCAFG00000013259	conserved gene and region	NA	NA	NA	NA	NA	NA	NA	NA	NA	NA	NA	NA	CanFam3.1	cg08235698	NUF2	NUF2_Intron
cg02886263	NA	NA	NA	-1.232655559	GreatDane.UMICH_Zoey_3.1.100	cg02886263	MRTFB	MRTFB_Exon	6	28838397	28838446	50	+	28838445	28838446	TAGTGGAATGGAAACACATCTGCCCCCAAAAGTCCCTCATTTTCCCTGCG	Exon (MIR365A-201/MIR365A-201, exon 1 of 1)	6	28884534	28956841	72308	2	MRTFB-201	118395	NA	NA	NA	Exon	3	5	489999	ENSCAFG00000018810	mapped to different genes	NA	NA	NA	NA	NA	NA	NA	NA	NA	NA	NA	NA	CanFam3.1	cg02886263	MRTFB	MRTFB_Exon
cg10122105	NA	NA	NA	0.198580408	GreatDane.UMICH_Zoey_3.1.100	cg10122105	FBXL4	FBXL4_Exon	12	57286499	57286548	50	-	57286547	57286548	GCGTCAAGGGGGCTCTGGAGAGCCATTTCCTCAAATGCCCCAAGCCCTCG	Exon (NA, exon 1 of 2)	12	57321110	57399071	77962	2	FBXL4-203	112572	NA	NA	NA	Exon	11	75	481932	ENSCAFG00000003467	mapped to different genes	NA	NA	NA	NA	NA	NA	NA	NA	NA	NA	NA	NA	CanFam3.1	cg10122105	FBXL4	FBXL4_Intergenic_downstream
cg19880080	NA	NA	NA	0.55534753	GreatDane.UMICH_Zoey_3.1.100	cg19880080	MAP4K4	MAP4K4_Exon	10	41692216	41692265	50	-	41692264	41692265	AAGAGGTGAATGCGACCGGCAAAGCCATTGCTCTCATGATGGCTGGCACG	Exon (MAP4K4-201/MAP4K4, exon 23 of 32)	10	41672149	41859679	187531	2	MAP4K4-201	167414	MAP4K4-201;MAP4K4-202;MAP4K4-203;MAP4K4-204	MAP4K4;MAP4K4;MAP4K4;MAP4K4	0;0;0;0	Exon	12	12	481331	ENSCAFG00000002162	conserved gene and region	NA	NA	NA	NA	NA	NA	NA	NA	NA	NA	NA	NA	CanFam3.1	cg19880080	MAP4K4	MAP4K4_Exon
cg27276953	NA	NA	NA	-1.051389659	GreatDane.UMICH_Zoey_3.1.100	cg27276953	ARMC8	ARMC8_Exon	23	34658369	34658418	50	-	34658369	34658370	CGCCACTATGTTGACAGGCTATTTGACCCTGATCCCCAGAAAGTTCTACA	Exon (ARMC8-201/ARMC8, exon 2 of 22)	23	34623505	34732311	108807	1	ARMC8-201	34864	ARMC8-201;ARMC8-202;ARMC8-203;ARMC8-204	ARMC8;ARMC8;ARMC8;ARMC8	0;0;0;0	Exon	7	10	485684	ENSCAFG00000007523	conserved gene and region	NA	NA	NA	NA	NA	NA	NA	NA	NA	NA	NA	NA	CanFam3.1	cg27276953	ARMC8	ARMC8_Exon
cg17860762	NA	NA	NA	1.252229527	GreatDane.UMICH_Zoey_3.1.100	cg17860762	BUB3	BUB3_Intron	28	32968677	32968726	50	+	32968725	32968726	AATTACCACTTCCATCCATCGGCAAAGTCCCTATTTTATTTTAATCTGCG	Intron (BUB3-202/BUB3, intron 7 of 7)	28	32805903	32973407	167505	1	BUB3-202	162774	BUB3-202	BUB3	0	Intron	21	24	477857	ENSCAFG00000012700	conserved gene but different region	NA	NA	NA	NA	NA	NA	NA	NA	NA	NA	NA	NA	CanFam3.1	cg17860762	HMX2	HMX2_Intergenic_downstream
cg16437032	NA	NA	NA	0.048959265	GreatDane.UMICH_Zoey_3.1.100	cg16437032	PKP4	PKP4_Exon	36	4595218	4595267	50	+	4595218	4595219	CGAGAACTGGAAGTGGAAAGGCAGATTGTTGCCAGTCAGCTAGAAAGATG	Exon (PKP4-203/PKP4, exon 3 of 22)	36	4489194	4705598	216405	1	PKP4-201	106024	PKP4-201;PKP4-203;PKP4-204;PKP4-205;PKP4-206	PKP4;PKP4;PKP4;PKP4;PKP4	0;0;0;0;0	Exon	4	7	478759	ENSCAFG00000009361	conserved gene but different region	NA	NA	NA	NA	NA	NA	NA	NA	NA	NA	NA	NA	CanFam3.1	cg16437032	PKP4	PKP4_Exon
cg08489771	NA	NA	NA	-0.907371928	GreatDane.UMICH_Zoey_3.1.100	cg08489771	MSI2	MSI2_Intron	9	31893978	31894027	50	+	31893978	31893979	CGCTCCTTTTGTATCTCGTGATTAAATAAGTGGGGAAAATGGCTTGAAAA	Intron (MSI2-201/MSI2, intron 7 of 13)	9	31609993	31997325	387333	1	MSI2-201	283985	MSI2-201;MSI2-202;MSI2-203;MSI2-204;MSI2-205;MSI2-206;MSI2-207;MSI2-208	MSI2;MSI2;MSI2;MSI2;MSI2;MSI2;MSI2;MSI2	0;0;0;0;0;0;0;0	Intron	23	34	475148	ENSCAFG00000047685	mapped to different genes	NA	NA	NA	NA	NA	NA	NA	NA	NA	NA	NA	NA	CanFam3.1	cg08489771	CCDC182	CCDC182_Intron
cg26739848	NA	NA	NA	-2.661010005	GreatDane.UMICH_Zoey_3.1.100	cg26739848	SND1	SND1_Exon	14	8298044	8298093	50	+	8298044	8298045	CGGTGTATCAGGTGAGGGGGCAGTAGTGCTGCCCACAATTCATGACCATA	Exon (LRRC4-201/LRRC4, exon 1 of 2)	14	8236940	8663587	426648	2	SND1-201	365494	SND1-201;SND1-202;SND1-203;SND1-204;LRRC4-201	SND1;SND1;SND1;SND1;LRRC4	0;0;0;0;0	Exon	2	13	475204	ENSCAFG00000001700	conserved gene and region	NA	NA	NA	NA	NA	NA	NA	NA	NA	NA	NA	NA	CanFam3.1	cg26739848	SND1	SND1_Exon
cg18741172	NA	NA	NA	0.396709436	GreatDane.UMICH_Zoey_3.1.100	cg18741172	PKD2	PKD2_Exon	32	11555100	11555149	50	+	11555148	11555149	TTCATCAATTTTAACAGGACCATGAGCCAGCTCTCGACAACCATGTCTCG	Exon (PKD2-201/PKD2, exon 8 of 15)	32	11519115	11571825	52711	1	PKD2-201	35985	PKD2-201	PKD2	0	Exon	1	1	487852	ENSCAFG00000009595	conserved gene and region	NA	NA	NA	NA	NA	NA	NA	NA	NA	NA	NA	NA	CanFam3.1	cg18741172	PKD2	PKD2_Exon
cg01938167	NA	NA	NA	-1.529807827	GreatDane.UMICH_Zoey_3.1.100	cg01938167	AZIN1	AZIN1_Exon	13	4379969	4380018	50	-	4380017	4380018	AGTTATCAATAACATTTCCAAGGTTTGTTCCTTCATCCAACAGGCCAACG	Exon (AZIN1-201/AZIN1, exon 3 of 12)	13	4364418	4397317	32900	2	AZIN1-201	17299	AZIN1-201;AZIN1-202;AZIN1-203	AZIN1;AZIN1;AZIN1	0;0;0	Exon	2	9	475058	ENSCAFG00000000643	conserved gene and region	NA	NA	NA	NA	NA	NA	NA	NA	NA	NA	NA	NA	CanFam3.1	cg01938167	AZIN1	AZIN1_Exon
cg03568747	NA	NA	NA	0.006290334	GreatDane.UMICH_Zoey_3.1.100	cg03568747	CFAP61	CFAP61_Exon	24	3168307	3168356	50	+	3168307	3168308	CGTTTATGCCAAGCTTTTCCAGAGGATAGACAATCTGTCGTCGTGGTCGC	Exon (CFAP61-201/CFAP61, exon 16 of 27)	24	3023008	3291762	268755	2	CFAP61-201	123406	CFAP61-201;CFAP61-202	CFAP61;CFAP61	0;0	Exon	5	11	477136	ENSCAFG00000005270	conserved gene and region	24	3168226	3168308	83	*	83	11	0.746987952	0.97542735	0.13253012	7.24E-09	CpGisland	CanFam3.1	cg03568747	CFAP61	CFAP61_Exon
cg19038076	NA	NA	NA	-0.44187405	GreatDane.UMICH_Zoey_3.1.100	cg19038076	RBM12B	RBM12B_Intergenic_downstream	29	38276659	38276708	50	-	38276659	38276660	CGAGAATGCTATGATTAATGAGGTAGCCATTAATGTCAGTAGATTGAACA	Distal Intergenic	29	38852882	38855863	2982	2	RBM12B-201	579204	NA	NA	NA	Intergenic_downstream	14	16	487048	ENSCAFG00000009109	mapped to different genes	NA	NA	NA	NA	NA	NA	NA	NA	NA	NA	NA	NA	CanFam3.1	cg19038076	TRIQK	TRIQK_Intergenic_upstream
cg03266055	NA	NA	NA	0.081847017	GreatDane.UMICH_Zoey_3.1.100	cg03266055	DUSP6	DUSP6_Promoter	15	30276857	30276906	50	-	30276905	30276906	GGCACTTCAGTTGTCTCATGTTTCCTTCTGTTGAGAGTTCACACTTCGCG	Promoter (<=1kb)	15	30272760	30276086	3327	2	DUSP6-202	-820	DUSP6-202;DUSP6-201;DUSP6-203	DUSP6;DUSP6;DUSP6	0;0;0	Promoter	7	10	482594	ENSCAFG00000006100	conserved gene but different region	NA	NA	NA	NA	NA	NA	NA	NA	NA	NA	NA	NA	CanFam3.1	cg03266055	DUSP6	DUSP6_Promoter
cg12698769	NA	NA	NA	2.40764405	GreatDane.UMICH_Zoey_3.1.100	cg12698769	OGDH	OGDH_Exon	REHQ01000041.1	490195	490244	50	-	490243	490244	TCAGCATCCAAAATCCCCAGGGGGTCCAGCTGTGCTACATGGTGCCCTCG	Exon (OGDH-201/OGDH, exon 4 of 23)	40	300779	517195	216417	2	OGDH-201	26951	OGDH-201;OGDH-207;OGDH-206;OGDH-202;OGDH-203;OGDH-204;OGDH-205	OGDH;OGDH;OGDH;OGDH;OGDH;OGDH;OGDH	0;0;0;0;0;0;0	Exon	4	4	475499	ENSCAFG00000003104	conserved gene and region	NA	NA	NA	NA	NA	NA	NA	NA	NA	NA	NA	NA	CanFam3.1	cg12698769	TMED4	TMED4_Exon
cg10040343	NA	NA	NA	0.411863839	GreatDane.UMICH_Zoey_3.1.100	cg10040343	MFNG	MFNG_Exon	10	27685448	27685497	50	+	27685448	27685449	CGACTGGCCGCCCTGAGCGCAATTCAATTCAACAGACATTTACTGAGTGC	Exon (NA, exon 3 of 2)	10	27596554	27611698	15145	1	MFNG-202	88894	NA	NA	NA	Exon	1	3	610303	ENSCAFG00000001503	mapped to different genes	NA	NA	NA	NA	NA	NA	NA	NA	NA	NA	NA	NA	CanFam3.1	cg10040343	ELFN2	ELFN2_Exon
cg00724865	NA	NA	NA	0.074733729	GreatDane.UMICH_Zoey_3.1.100	cg00724865	VRK1	VRK1_Intergenic_downstream	8	66440925	66440974	50	+	66440925	66440926	CGTCTGATTTCATAATATAATTTGTAGAAGTAAAAAAGGCAAGTTAAACA	Distal Intergenic	8	65454383	65555276	100894	1	VRK1-203	986542	NA	NA	NA	Intergenic_downstream	48	65	490848	ENSCAFG00000017802	mapped to different genes	NA	NA	NA	NA	NA	NA	NA	NA	NA	NA	NA	NA	CanFam3.1	cg00724865	VRK1	VRK1_Intergenic_downstream
cg15801833	NA	NA	NA	5.698723427	GreatDane.UMICH_Zoey_3.1.100	cg15801833	CLINT1	CLINT1_Intergenic_upstream	4	52462121	52462170	50	-	52462169	52462170	TCCCCAACAGACTGTACTCATCAGTTTTCCCATTCTCCAGGTAGCTGCCG	Distal Intergenic	4	52709482	52767341	57860	1	CLINT1-201	-247361	NA	NA	NA	Intergenic_upstream	10	17	479313	ENSCAFG00000017344	mapped to different genes	NA	NA	NA	NA	NA	NA	NA	NA	NA	NA	NA	NA	CanFam3.1	cg15801833	CLINT1	CLINT1_Intergenic_upstream
cg20813565	NA	NA	NA	2.048948987	GreatDane.UMICH_Zoey_3.1.100	cg20813565	USP7	USP7_Exon	6	33290278	33290327	50	+	33290326	33290327	GATTATGGTGATGCCACGCTTTTATCCAGACAGACCACACCAAAAAAGCG	Exon (USP7-201/USP7, exon 3 of 31)	6	33251798	33315816	64019	1	USP7-201	38480	USP7-201;USP7-202	USP7;USP7	0;0	Exon	8	10	479854	ENSCAFG00000018993	conserved gene but different region	NA	NA	NA	NA	NA	NA	NA	NA	NA	NA	NA	NA	CanFam3.1	cg20813565	USP7	USP7_fiveUTR
cg17583256	NA	NA	NA	0.725314752	GreatDane.UMICH_Zoey_3.1.100	cg17583256	CLDN5	CLDN5_Promoter	26	29151099	29151148	50	+	29151147	29151148	CTTTCGAGAAATGGCTGGGCCATTGTGCAGAAGAATGCCCGGAAATCCCG	Promoter (1-2kb)	26	29152445	29153101	657	1	CLDN5-201	-1297	CLDN5-201	CLDN5	-1297	Promoter	2	2	100684266	ENSCAFG00000042795	conserved gene but different region	NA	NA	NA	NA	NA	NA	NA	NA	NA	NA	NA	NA	CanFam3.1	cg17583256	CLDN5	CLDN5_Promoter
cg22058025	NA	NA	NA	-0.613272059	GreatDane.UMICH_Zoey_3.1.100	cg22058025	ZNF407	ZNF407_Intron	1	4423168	4423217	50	+	4423168	4423169	CGACTCCTGCGAGCCCTTGTTCTGTGTGATAAGGCAATCTCCTCCGGGAT	Intron (ZNF407-201/ZNF407, intron 7 of 8)	1	4271716	4689286	417571	2	ZNF407-201	266069	ZNF407-201;ZNF407-202;ZNF407-203;ZNF407-204	ZNF407;ZNF407;ZNF407;ZNF407	0;0;0;0	Intron	31	32	476164	ENSCAFG00000000022	conserved gene and region	NA	NA	NA	NA	NA	NA	NA	NA	NA	NA	NA	NA	CanFam3.1	cg22058025	ZNF407	ZNF407_Intron
cg17421372	NA	NA	NA	0.107929312	GreatDane.UMICH_Zoey_3.1.100	cg17421372	OTUB1	OTUB1_fiveUTR	18	53188848	53188897	50	+	53188848	53188849	CGGCTCCTGCTTCTGCTGCTGAGGTTCCTCCGCCGCCATCTTTAAACAGC	Promoter (<=1kb)	18	53181634	53188897	7264	2	OTUB1-201	0	OTUB1-201;OTUB1-202;OTUB1-203	OTUB1;OTUB1;OTUB1	0;0;0	fiveUTR	1	1	611228	ENSCAFG00000013279	conserved gene but different region	18	53188878	53189059	182	*	182	24	0.752747253	0.974564926	0.131868132	6.32E-19	CpGisland	CanFam3.1	cg17421372	OTUB1	OTUB1_Exon
cg16366997	NA	NA	NA	-1.683409578	GreatDane.UMICH_Zoey_3.1.100	cg16366997	NR4A3	NR4A3_Intron	11	56434778	56434827	50	+	56434778	56434779	CGCTAATATGATGGATGTCAGTATCAACATTCAGAGTGATCTCGACAGGT	Intron (NR4A3-201/NR4A3, intron 5 of 7)	11	56422185	56457144	34960	1	NR4A3-201	12593	NR4A3-201	NR4A3	0	Intron	3	19	100684628	ENSCAFG00000045952	mapped to different genes	NA	NA	NA	NA	NA	NA	NA	NA	NA	NA	NA	NA	CanFam3.1	cg16366997	NR4A3	NR4A3_Intron
cg24954807	NA	NA	NA	0.155939101	GreatDane.UMICH_Zoey_3.1.100	cg24954807	NEPRO	NEPRO_Intergenic_upstream	33	17506088	17506137	50	+	17506136	17506137	TCAATTTTATACGGTCATCAGTCAGGTTGTGAATGCAAATACCTCTGTCG	Distal Intergenic	33	17442076	17455067	12992	2	NEPRO-202	-51021	NA	NA	NA	Intergenic_upstream	4	4	607614	ENSCAFG00000010568	mapped to different genes	NA	NA	NA	NA	NA	NA	NA	NA	NA	NA	NA	NA	CanFam3.1	cg24954807	NEPRO	NEPRO_Intergenic_upstream
cg26638661	NA	NA	NA	0.2460483	GreatDane.UMICH_Zoey_3.1.100	cg26638661	ELP4	ELP4_Intron	18	36423302	36423351	50	-	36423302	36423303	CGTTTCTATGGGGCTGGAATTACTTTTCGATTGCTGGGGCCACAGTGTTG	Intron (NA, intron 9 of 1)	18	35856346	36240818	384473	2	ELP4-201	-182533	NA	NA	NA	Intron	47	50	483442	ENSCAFG00000007510	mapped to different genes	NA	NA	NA	NA	NA	NA	NA	NA	NA	NA	NA	NA	CanFam3.1	cg26638661	ELP4	ELP4_Intron
cg05268271	NA	NA	NA	-0.071150674	GreatDane.UMICH_Zoey_3.1.100	cg05268271	QDPR	QDPR_Intergenic_downstream	3	63095946	63095995	50	+	63095946	63095947	CGAGGTCACCAAGTTGTGGTTACCAAGGCAACGTCACATCTAAGAATATG	Distal Intergenic	3	62936881	62953008	16128	1	QDPR-204	159065	NA	NA	NA	Intergenic_downstream	2	2	479082	ENSCAFG00000015113	mapped to different genes	NA	NA	NA	NA	NA	NA	NA	NA	NA	NA	NA	NA	CanFam3.1	cg05268271	QDPR	QDPR_Intron
cg21739934	NA	NA	NA	-0.470267164	GreatDane.UMICH_Zoey_3.1.100	cg21739934	BUD13	BUD13_Intron	5	17112695	17112744	50	-	17112743	17112744	GGCCTAATCAGTTAATACTGATAAACTGCCAGCAATAACTGCCAATTGCG	Intron (NA, intron 2 of 1)	5	16872875	16904380	31506	1	BUD13-201	239869	NA	NA	NA	Intron	21	40	479429	ENSCAFG00000013400	mapped to different genes	NA	NA	NA	NA	NA	NA	NA	NA	NA	NA	NA	NA	CanFam3.1	cg21739934	BUD13	BUD13_Intergenic_downstream
cg01757168	NA	NA	NA	0.3118061	GreatDane.UMICH_Zoey_3.1.100	cg01757168	GATA2	GATA2_Promoter	20	2230605	2230654	50	+	2230653	2230654	GGTGTTCCTTATCTCTGCCTTCCAGATTATCGGAGCCCTTTCAGAGAGCG	Promoter (8-9kb)	20	2214069	2222271	8203	2	GATA2-201	-8334	NA	NA	NA	Promoter	9	11	484626	ENSCAFG00000004143	mapped to different genes	20	2230635	2230872	238	*	238	30	0.705882353	1.013197105	0.12605042	6.80E-23	CpGisland	CanFam3.1	cg01757168	GATA2	GATA2_Promoter
cg05774801	NA	NA	NA	-3.713104943	GreatDane.UMICH_Zoey_3.1.100	cg05774801	SFRP2	SFRP2_Exon	15	51490386	51490435	50	-	51490386	51490387	CGCCGGCCTGCTCCAGCACCTCCTTCATGGTCTCGTGGCCCAGCAGGTTG	Promoter (<=1kb)	15	51284773	51490737	205965	2	SFRP2-201	302	SFRP2-201;SFRP2-202;SFRP2-203	SFRP2;SFRP2;SFRP2	0;0;0	Exon	4	5	475471	ENSCAFG00000008353	conserved gene and region	15	51490061	51490391	331	*	331	31	0.685800604	0.850124275	0.093655589	2.10E-19	CpGisland	CanFam3.1	cg05774801	SFRP2	SFRP2_Exon
cg22234098	NA	NA	NA	0.725455974	GreatDane.UMICH_Zoey_3.1.100	cg22234098	CCNL1	CCNL1_threeUTR	23	50866706	50866755	50	-	50866754	50866755	ACTCCACATCACCCAGGCTTTGGTAAATGTAGCTGGTCGCTGTATAGTCG	3' UTR	23	50855552	50869721	14170	2	CCNL1-201	2966	CCNL1-201;CCNL1-202;CCNL1-203;CCNL1-204;CCNL1-205	CCNL1;CCNL1;CCNL1;CCNL1;CCNL1	0;0;0;0;0	threeUTR	6	7	NA	NA	mapped to different genes	NA	NA	NA	NA	NA	NA	NA	NA	NA	NA	NA	NA	CanFam3.1	cg22234098	CCNL1	CCNL1_Intron
cg05046398	NA	NA	NA	1.866413763	GreatDane.UMICH_Zoey_3.1.100	cg05046398	FEZF2	FEZF2_Intron	20	28394570	28394619	50	-	28394570	28394571	CGGTTTGCCTGTTGTCACAGCCAAAGCAAAATGCCACCTCTGCCTAGAAG	Intron (NA, intron 29 of 1)	20	28424206	28428853	4648	1	FEZF2-201	-29636	NA	NA	NA	Intron	15	67	476568	ENSCAFG00000007121	mapped to different genes	NA	NA	NA	NA	NA	NA	NA	NA	NA	NA	NA	NA	CanFam3.1	cg05046398	CADPS	CADPS_Intron
cg14311946	NA	NA	NA	-1.353576087	GreatDane.UMICH_Zoey_3.1.100	cg14311946	PNO1	PNO1_threeUTR	10	67948326	67948375	50	+	67948326	67948327	CGTCTTGAGCAGATCTTCAGAGATGGAGAAGAAAGCAAAAGTGTTGGGTG	3' UTR	10	67934890	67945224	10335	1	PNO1-202	13436	PNO1-202;PNO1-201	PNO1;PNO1	13436;13436	threeUTR	1	2	474623	ENSCAFG00000003256	mapped to different genes	NA	NA	NA	NA	NA	NA	NA	NA	NA	NA	NA	NA	CanFam3.1	cg14311946	PNO1	PNO1_threeUTR
cg02512248	NA	NA	NA	-0.789914645	GreatDane.UMICH_Zoey_3.1.100	cg02512248	SPRY2	SPRY2_Intergenic_downstream	22	33059962	33060011	50	+	33059962	33059963	CGGCTGGTGTTGATTCTTAATAAGTGACTTCCTAAAGCTGAGGCATGGGG	Distal Intergenic	22	33353564	33354511	948	2	SPRY2-201	294500	NA	NA	NA	Intergenic_downstream	5	14	485504	ENSCAFG00000005260	mapped to different genes	NA	NA	NA	NA	NA	NA	NA	NA	NA	NA	NA	NA	CanFam3.1	cg02512248	SPRY2	SPRY2_Intergenic_downstream
cg06354898	NA	NA	NA	-4.400480236	GreatDane.UMICH_Zoey_3.1.100	cg06354898	MSI2	MSI2_Intron	9	31992478	31992527	50	-	31992478	31992479	CGGTGCATGCCTGGCTTCTGGCCTCATACCCAGCTCTATTCTCTGCACAC	Intron (MSI2-201/MSI2, intron 11 of 13)	9	31609993	31997325	387333	1	MSI2-201	382485	MSI2-201;MSI2-202;MSI2-203;MSI2-204;MSI2-205;MSI2-206;MSI2-207	MSI2;MSI2;MSI2;MSI2;MSI2;MSI2;MSI2	0;0;0;0;0;0;0	Intron	23	34	475148	ENSCAFG00000047685	mapped to different genes	NA	NA	NA	NA	NA	NA	NA	NA	NA	NA	NA	NA	CanFam3.1	cg06354898	CCDC182	CCDC182_Intron
cg23039301	NA	NA	NA	0.568396112	GreatDane.UMICH_Zoey_3.1.100	cg23039301	gene:ENSCAFG00040021720	gene:ENSCAFG00040021720_Intergenic_upstream	18	22239868	22239917	50	-	22239916	22239917	CAGGAACAGATTTTTAATTAAATAAATAGCTGGGTCGGCAGGCAGGTGCG	Distal Intergenic	18	22638000	22638233	234	1	transcript:ENSCAFT00040040302	-398132	NA	NA	NA	Intergenic_upstream	2	2	NA	NA	mapped to different genes	18	22239903	22240017	115	*	115	11	0.695652174	0.795097423	0.095652174	2.68E-07	CpGisland	CanFam3.1	cg23039301	CACNA2D1	CACNA2D1_Intergenic_upstream
cg21031345	NA	NA	NA	0.949182826	GreatDane.UMICH_Zoey_3.1.100	cg21031345	SORL1	SORL1_Intergenic_downstream	5	12301476	12301525	50	-	12301476	12301477	CGTCTAATCTCCAGTGTCAGCTCTCGTTAATGTGTGAGCGTGAAATCAGA	Distal Intergenic	5	12554617	12705547	150931	2	SORL1-209	404071	NA	NA	NA	Intergenic_downstream	14	15	479408	ENSCAFG00000011745	mapped to different genes	NA	NA	NA	NA	NA	NA	NA	NA	NA	NA	NA	NA	CanFam3.1	cg21031345	SORL1	SORL1_Intron
cg06337299	NA	NA	NA	5.041109268	GreatDane.UMICH_Zoey_3.1.100	cg06337299	RALGAPA2	RALGAPA2_Intron	24	2895040	2895089	50	+	2895088	2895089	AAACAGACGACTCCTTCTGGAGCCAGCTGGCGATGTAATGCAATTAGTCG	Intron (RALGAPA2-201/RALGAPA2, intron 35 of 38)	24	2680490	2978581	298092	1	RALGAPA2-201	214550	RALGAPA2-201;RALGAPA2-202;RALGAPA2-203;RALGAPA2-204;RALGAPA2-205;RALGAPA2-206;RALGAPA2-207;RALGAPA2-208;RALGAPA2-209	RALGAPA2;RALGAPA2;RALGAPA2;RALGAPA2;RALGAPA2;RALGAPA2;RALGAPA2;RALGAPA2;RALGAPA2	0;0;0;0;0;0;0;0;0	Intron	26	27	485747	ENSCAFG00000005251	conserved gene and region	NA	NA	NA	NA	NA	NA	NA	NA	NA	NA	NA	NA	CanFam3.1	cg06337299	RALGAPA2	RALGAPA2_Intron
cg09256836	NA	NA	NA	-0.016371205	GreatDane.UMICH_Zoey_3.1.100	cg09256836	FBXO11	FBXO11_Exon	10	50421597	50421646	50	+	50421645	50421646	CCTTTCATTGTCACATTAACACCAGATGCTAAAAATAAGCCTCCAAACCG	Exon (FBXO11-201/FBXO11, exon 20 of 23)	10	50419829	50506509	86681	2	FBXO11-201	84863	MSH6-201;MSH6-202;FBXO11-201;FBXO11-202	MSH6;MSH6;FBXO11;FBXO11	27027;26589;0;0	Exon	2	3	481363	ENSCAFG00000002669	mapped to different genes	NA	NA	NA	NA	NA	NA	NA	NA	NA	NA	NA	NA	CanFam3.1	cg09256836	FBXO11	FBXO11_Exon
cg21202493	NA	NA	NA	0.650771354	GreatDane.UMICH_Zoey_3.1.100	cg21202493	ELAVL4	ELAVL4_Intron	15	10848217	10848266	50	-	10848217	10848218	CGTGCCACTGATTATAAATAGTCCATCAGCTCTGCCATGTGTCATCAGCC	Intron (ELAVL4-201/ELAVL4, intron 2 of 6)	15	10824132	10964155	140024	2	ELAVL4-207	115889	ELAVL4-207;ELAVL4-206;ELAVL4-205;ELAVL4-204;ELAVL4-203;ELAVL4-202;ELAVL4-201;ELAVL4-208;ELAVL4-209	ELAVL4;ELAVL4;ELAVL4;ELAVL4;ELAVL4;ELAVL4;ELAVL4;ELAVL4;ELAVL4	0;0;0;0;0;0;0;0;0	Intron	18	33	475361	ENSCAFG00000003927	conserved gene and region	NA	NA	NA	NA	NA	NA	NA	NA	NA	NA	NA	NA	CanFam3.1	cg21202493	ELAVL4	ELAVL4_Intron
cg13264155	NA	NA	NA	-5.047118645	GreatDane.UMICH_Zoey_3.1.100	cg13264155	KAT6B	KAT6B_Exon	4	25470533	25470582	50	-	25470581	25470582	GGCAATCACCTGCAAAAGTACAATCGAAAAATAAATATTTGCATTCCCCG	Exon (KAT6B-201/KAT6B, exon 16 of 19)	4	25296149	25479754	183606	1	KAT6B-201	174384	KAT6B-201;KAT6B-202	KAT6B;KAT6B	0;0	Exon	14	23	479254	ENSCAFG00000015357	conserved gene but different region	NA	NA	NA	NA	NA	NA	NA	NA	NA	NA	NA	NA	CanFam3.1	cg13264155	KAT6B	KAT6B_Exon
cg00993368	NA	NA	NA	-0.166794762	GreatDane.UMICH_Zoey_3.1.100	cg00993368	MKNK1	MKNK1_Intron	15	13874846	13874895	50	+	13874846	13874847	CGGCCACGCTTTATTAAATTCTCATAAACCTGTCAGGGGGGACAGGGCTC	Intron (MKNK1-203/MKNK1, intron 12 of 12)	15	13819449	13880297	60849	1	MKNK1-203	55397	MKNK1-203	MKNK1	0	Intron	4	4	482509	ENSCAFG00000004205	mapped to different genes	NA	NA	NA	NA	NA	NA	NA	NA	NA	NA	NA	NA	CanFam3.1	cg00993368	KNCN	KNCN_Intergenic_downstream
cg24206172	NA	NA	NA	-1.050184416	GreatDane.UMICH_Zoey_3.1.100	cg24206172	TFAP2A	TFAP2A_Intergenic_downstream	35	10091074	10091123	50	+	10091122	10091123	AATTACTGTAACCATACTGAATAAAAAATACTGCCAAGAACAAAAATACG	Downstream (<1kb)	35	10092000	10106135	14136	2	TFAP2A-201	15012	TFAP2A-201;TFAP2A-202;TFAP2A-203	TFAP2A;TFAP2A;TFAP2A	0;0;0	Intergenic_downstream	27	64	488213	ENSCAFG00000009658	conserved gene but different region	NA	NA	NA	NA	NA	NA	NA	NA	NA	NA	NA	NA	CanFam3.1	cg24206172	TFAP2A	TFAP2A_Intergenic_downstream
cg13279750	NA	NA	NA	-3.099254374	GreatDane.UMICH_Zoey_3.1.100	cg13279750	RBBP6	RBBP6_Intergenic_downstream	6	21397157	21397206	50	-	21397157	21397158	CGGAGCCATCACATGATACAGGTCCCCCATCATGTGATGAGACAAATCTG	Distal Intergenic	6	21446317	21454160	7844	2	RBBP6-204	57003	NA	NA	NA	Intergenic_downstream	3	8	479802	ENSCAFG00000017566	mapped to different genes	NA	NA	NA	NA	NA	NA	NA	NA	NA	NA	NA	NA	CanFam3.1	cg13279750	TNRC6A	TNRC6A_Intergenic_upstream
cg04220619	NA	NA	NA	1.313578608	GreatDane.UMICH_Zoey_3.1.100	cg04220619	MARK2	MARK2_Exon	18	53251362	53251411	50	-	53251410	53251411	CACTCGGTCTTTGCTTTCAGGTTCATTCAGGTTCCTCAAAAAACAGAGCG	Exon (MARK2-201/MARK2, exon 18 of 19)	18	53250349	53308623	58275	2	MARK2-201	57212	MARK2-201;MARK2-202;MARK2-203;MARK2-204;MARK2-205;RCOR2-201	MARK2;MARK2;MARK2;MARK2;MARK2;RCOR2	0;0;0;0;0;0	Exon	7	8	483769	ENSCAFG00000014976	conserved gene but different region	NA	NA	NA	NA	NA	NA	NA	NA	NA	NA	NA	NA	CanFam3.1	cg04220619	MACROD1	MACROD1_Intron
cg05347535	NA	NA	NA	-1.866219613	GreatDane.UMICH_Zoey_3.1.100	cg05347535	NLGN2	NLGN2_Promoter	5	32411046	32411095	50	+	32411094	32411095	CTGTGTCCTCATCTCTGGAATAAATTGACACCTGCAGAGAGCCACCCGCG	Promoter (1-2kb)	5	32412828	32422338	9511	1	NLGN2-201	-1733	NLGN2-201;TMEM256-201	NLGN2;TMEM256	0;-2461	Promoter	3	14	479482	ENSCAFG00000016292	conserved gene but different region	5	32411092	32411166	75	*	75	8	0.76	0.767263427	0.106666667	9.26E-06	CpGisland	CanFam3.1	cg05347535	NA	NA
cg22762903	NA	NA	NA	-0.08735177	GreatDane.UMICH_Zoey_3.1.100	cg22762903	MYT1L	MYT1L_Intergenic_upstream	17	1398860	1398909	50	-	1398860	1398861	CGATAGTTCAGATAGATTGTCAGGTAATAAGGAGAGTCGTTAGAACAGGG	Distal Intergenic	17	901581	1038058	136478	2	MYT1L-201	-360851	NA	NA	NA	Intergenic_upstream	1	4	482954	ENSCAFG00000003240	conserved gene and region	NA	NA	NA	NA	NA	NA	NA	NA	NA	NA	NA	NA	CanFam3.1	cg22762903	MYT1L	MYT1L_Intergenic_upstream
cg25831888	NA	NA	NA	0.160688903	GreatDane.UMICH_Zoey_3.1.100	cg25831888	gene:ENSCAFG00040007100	gene:ENSCAFG00040007100_Intergenic_downstream	22	59976811	59976860	50	+	59976859	59976860	CTTTAAGTGATCTGGCTGTGAACTGTTCAAATCTCTAATTACATTATACG	Distal Intergenic	22	60265052	60265213	162	2	transcript:ENSCAFT00040013148	288353	NA	NA	NA	Intergenic_downstream	7	17	NA	NA	mapped to different genes	NA	NA	NA	NA	NA	NA	NA	NA	NA	NA	NA	NA	CanFam3.1	cg25831888	SPACA7	SPACA7_Intergenic_upstream
cg19761677	NA	NA	NA	-0.826599123	GreatDane.UMICH_Zoey_3.1.100	cg19761677	PSD2	PSD2_Intergenic_upstream	2	32513804	32513853	50	-	32513804	32513805	CGAGCCTGGCAGCCCCTCCCGGCCCAGCAGCCAGCAAGCTGGGCCAGGAG	Distal Intergenic	2	32533391	32587751	54361	1	PSD2-203	-19587	NA	NA	NA	Intergenic_upstream	28	31	487157	ENSCAFG00000005723	mapped to different genes	2	32513508	32513857	350	*	350	43	0.785714286	0.797308752	0.122857143	4.65E-32	CpGisland	CanFam3.1	cg19761677	PSD2	PSD2_Intron
cg06774176	NA	NA	NA	2.85330096	GreatDane.UMICH_Zoey_3.1.100	cg06774176	ASIC4	ASIC4_Promoter	37	25938203	25938252	50	-	25938251	25938252	CAGCAAAACACCGTGAAATCCAATAAGTCTGTGTCAGGCCCTGGCCCCCG	Promoter (5-6kb)	37	25943892	25966310	22419	1	ASIC4-201	-5689	GMPPA-202;GMPPA-203;GMPPA-201	GMPPA;GMPPA;GMPPA	8538;8538;8538	Promoter	4	13	488537	ENSCAFG00000015597	mapped to different genes	NA	NA	NA	NA	NA	NA	NA	NA	NA	NA	NA	NA	CanFam3.1	cg06774176	ASIC4	ASIC4_Promoter
cg14935662	NA	NA	NA	0.072305171	GreatDane.UMICH_Zoey_3.1.100	cg14935662	ZNF800	ZNF800_fiveUTR	14	8844418	8844467	50	+	8844466	8844467	GAAAATGCCTTTAAGGGACAAATACTGTCAGACTGACCACCATCATCACG	Promoter (<=1kb)	14	8843507	8888690	45184	1	ZNF800-202	911	ZNF800-202;ZNF800-203;ZNF800-201	ZNF800;ZNF800;ZNF800	0;0;0	fiveUTR	2	10	475207	ENSCAFG00000001733	conserved gene but different region	NA	NA	NA	NA	NA	NA	NA	NA	NA	NA	NA	NA	CanFam3.1	cg14935662	ZNF800	ZNF800_fiveUTR
cg12375054	NA	NA	NA	-0.141571888	GreatDane.UMICH_Zoey_3.1.100	cg12375054	MAP1LC3A	MAP1LC3A_Exon	24	23651223	23651272	50	-	23651271	23651272	CTTCCTGCTGGTGAACCAGCACAGCATGGTGAGTGTGTCCACGCCCATCG	Exon (MAP1LC3A-201/MAP1LC3A, exon 4 of 4)	24	23650202	23651495	1294	1	MAP1LC3A-201	1021	MAP1LC3A-201;PIGU-201;PIGU-202	MAP1LC3A;PIGU;PIGU	0;95470;95470	Exon	2	2	477201	ENSCAFG00000007547	conserved gene and region	NA	NA	NA	NA	NA	NA	NA	NA	NA	NA	NA	NA	CanFam3.1	cg12375054	DYNLRB1	DYNLRB1_Exon
cg09222634	NA	NA	NA	1.419624292	GreatDane.UMICH_Zoey_3.1.100	cg09222634	ESRRB	ESRRB_Intron	8	49359709	49359758	50	-	49359709	49359710	CGTGTCAGGGAGAGATTTTAGCTTCACTCAGAAACAATGTAATATCTCGG	Intron (ESRRB-202/ESRRB, intron 7 of 7)	8	49212160	49501935	289776	1	ESRRB-202	147549	ESRRB-202	ESRRB	0	Intron	23	32	490798	ENSCAFG00000017141	conserved gene and region	NA	NA	NA	NA	NA	NA	NA	NA	NA	NA	NA	NA	CanFam3.1	cg09222634	ESRRB	ESRRB_Intergenic_downstream
cg22805522	NA	NA	NA	1.46237905	GreatDane.UMICH_Zoey_3.1.100	cg22805522	FOXD3	FOXD3_Promoter	5	46964525	46964574	50	+	46964525	46964526	CGTTTAATTAACGATGAGAGAGCAGTTAGGGGCAGAAAGCTAGTAAAATT	Promoter (5-6kb)	5	46958033	46959481	1449	2	FOXD3-201	-5044	NA	NA	NA	Promoter	10	36	489558	NA	mapped to different genes	NA	NA	NA	NA	NA	NA	NA	NA	NA	NA	NA	NA	CanFam3.1	cg22805522	FOXD3	FOXD3_Promoter
cg12399476	NA	NA	NA	0.917736504	GreatDane.UMICH_Zoey_3.1.100	cg12399476	NRXN1	NRXN1_Intron	10	52736824	52736873	50	-	52736872	52736873	AACCTAGATTCTGTTTCCATATAGCTGAGTTTGTCATGTGTCGTCAACCG	Intron (NRXN1-201/NRXN1, intron 10 of 21)	10	52129078	53235267	1106190	2	NRXN1-201	498394	NRXN1-201;NRXN1-202;NRXN1-203;NRXN1-204;NRXN1-206;NRXN1-207	NRXN1;NRXN1;NRXN1;NRXN1;NRXN1;NRXN1	0;0;0;0;0;0	Intron	13	32	474589	ENSCAFG00000030961	mapped to different genes	NA	NA	NA	NA	NA	NA	NA	NA	NA	NA	NA	NA	CanFam3.1	cg12399476	NRXN1	NRXN1_Intron
cg06282832	NA	NA	NA	-2.226246029	GreatDane.UMICH_Zoey_3.1.100	cg06282832	CADM1	CADM1_Intergenic_upstream	5	17928738	17928787	50	+	17928738	17928739	CGGAGCCTAATTCATGATGCATGAACGCATTGATCTTCTTGGCTCTGAAA	Distal Intergenic	5	17949867	18273146	323280	1	CADM1-201	-21080	NA	NA	NA	Intergenic_upstream	48	108	479432	ENSCAFG00000013482	conserved gene and region	NA	NA	NA	NA	NA	NA	NA	NA	NA	NA	NA	NA	CanFam3.1	cg06282832	CADM1	CADM1_Intergenic_upstream
cg24806294	NA	NA	NA	-2.848985251	GreatDane.UMICH_Zoey_3.1.100	cg24806294	DGAT1	DGAT1_Promoter	13	37927241	37927290	50	+	37927289	37927290	CGGGGAGCTGGTGCTATTGTGCTTAGGAAGGAGGTCTGTCCGTCCGTCCG	Promoter (3-4kb)	13	37914880	37924218	9339	2	DGAT1-202	-3023	DGAT1-201;DGAT1-202;SCRT1-201	DGAT1;DGAT1;SCRT1	-3464;-3023;5476	Promoter	6	6	482093	ENSCAFG00000024926	mapped to different genes	NA	NA	NA	NA	NA	NA	NA	NA	NA	NA	NA	NA	CanFam3.1	cg24806294	DGAT1	DGAT1_Exon
cg00713411	NA	NA	NA	-4.426416389	GreatDane.UMICH_Zoey_3.1.100	cg00713411	DPYSL2	DPYSL2_Exon	25	31172352	31172401	50	+	31172352	31172353	CGATGGTCTTGTTCTCCGAGGACCCTTCCACCGGGCAGAACATGCCACAG	Promoter (<=1kb)	25	31037287	31172502	135216	2	DPYSL2-203	101	DPYSL2-203;transcript:ENSCAFT00040035758	DPYSL2;gene:ENSCAFG00040019326	0;-4443	Exon	1	2	486107	ENSCAFG00000008753	conserved gene and region	25	31172154	31172368	215	*	215	25	0.711627907	0.925129088	0.11627907	3.35E-18	CpGisland	CanFam3.1	cg00713411	DPYSL2	DPYSL2_Exon
cg25670404	NA	NA	NA	0.685161516	GreatDane.UMICH_Zoey_3.1.100	cg25670404	NUF2	NUF2_Intergenic_downstream	38	19261274	19261323	50	-	19261322	19261323	CCTTGTAAGACCTGGCTGCCCTACCCCAAGCCATTAGTGGGAACAGAACG	Distal Intergenic	38	19627150	19652017	24868	2	NUF2-201	390743	NA	NA	NA	Intergenic_downstream	13	13	478988	ENSCAFG00000013259	conserved gene and region	NA	NA	NA	NA	NA	NA	NA	NA	NA	NA	NA	NA	CanFam3.1	cg25670404	NUF2	NUF2_Intergenic_downstream
cg03990706	NA	NA	NA	0.811086653	GreatDane.UMICH_Zoey_3.1.100	cg03990706	TSHZ2	TSHZ2_Intron	24	39013685	39013734	50	-	39013685	39013686	CGTGTTAATGTGCACTTAATGAGAAATTCTTGTCTTGCTTGTAAATCCTG	Intron (TSHZ2-201/TSHZ2, intron 1 of 1)	24	38999504	39119337	119834	1	TSHZ2-201	14181	TSHZ2-201	TSHZ2	0	Intron	8	30	106557707	NA	mapped to different genes	NA	NA	NA	NA	NA	NA	NA	NA	NA	NA	NA	NA	CanFam3.1	cg03990706	TSHZ2	TSHZ2_Intron
cg05357078	NA	NA	NA	-1.406628982	GreatDane.UMICH_Zoey_3.1.100	cg05357078	CRIM1	CRIM1_Exon	17	28834393	28834442	50	+	28834441	28834442	TTTCTTTGGTTTCAGATGCGAGTGTCTCTCTGGCTTATGTGGTTTCCCCG	Exon (CRIM1-201/CRIM1, exon 5 of 17)	17	28729117	28911415	182299	1	CRIM1-201	105276	CRIM1-201;CRIM1-202;CRIM1-203	CRIM1;CRIM1;CRIM1	0;0;0	Exon	5	6	475723	ENSCAFG00000005886	conserved gene and region	NA	NA	NA	NA	NA	NA	NA	NA	NA	NA	NA	NA	CanFam3.1	cg05357078	CRIM1	CRIM1_Exon
cg21538469	NA	NA	NA	-0.40595594	GreatDane.UMICH_Zoey_3.1.100	cg21538469	RIMS2	RIMS2_Exon	13	5017482	5017531	50	-	5017530	5017531	TTTAAACAGGTGGTTTCCCTTTAGTGGAATCACTGAACTGGTAAATAACG	Exon (RIMS2-201/RIMS2, exon 3 of 29)	13	4933897	5512526	578630	1	RIMS2-201	83585	RIMS2-201;RIMS2-202;RIMS2-203;RIMS2-204;RIMS2-205;RIMS2-206;RIMS2-207	RIMS2;RIMS2;RIMS2;RIMS2;RIMS2;RIMS2;RIMS2	0;0;0;0;0;0;0	Exon	17	19	475066	ENSCAFG00000000670	conserved gene and region	NA	NA	NA	NA	NA	NA	NA	NA	NA	NA	NA	NA	CanFam3.1	cg21538469	RIMS2	RIMS2_fiveUTR
cg18468479	NA	NA	NA	-0.143933324	GreatDane.UMICH_Zoey_3.1.100	cg18468479	CTNNB1	CTNNB1_threeUTR	23	10669360	10669409	50	-	10669360	10669361	CGAGGGGTGGGCTGGTATCTCAGAAAGTGCCTGACACACTAACCAAGCTG	3' UTR	23	10656868	10670063	13196	1	CTNNB1-203	12492	CTNNB1-201;CTNNB1-202;CTNNB1-203	CTNNB1;CTNNB1;CTNNB1	0;0;0	threeUTR	2	11	477032	ENSCAFG00000005204	conserved gene and region	NA	NA	NA	NA	NA	NA	NA	NA	NA	NA	NA	NA	CanFam3.1	cg18468479	CTNNB1	CTNNB1_threeUTR
cg00013189	NA	NA	NA	0.009502343	GreatDane.UMICH_Zoey_3.1.100	cg00013189	NKX2-3	NKX2-3_Intergenic_downstream	28	12484795	12484844	50	-	12484843	12484844	CCGATTGTGAGCGTGCCAAGGCGGGTGAATGGGGAGGCCTCAGAGCGCCG	Downstream (<1kb)	28	12480738	12484223	3486	1	NKX2-3-201	4106	NKX2-3-201	NKX2-3	0	Intergenic_downstream	5	6	100684882	ENSCAFG00000009469	conserved gene and region	28	12484560	12484898	339	*	339	43	0.737463127	0.932987711	0.126843658	1.00E-32	CpGisland	CanFam3.1	cg00013189	NKX2-3	NKX2-3_Intergenic_downstream
cg03436411	NA	NA	NA	-0.069203758	GreatDane.UMICH_Zoey_3.1.100	cg03436411	WDR72	WDR72_Intergenic_downstream	30	18942391	18942440	50	-	18942439	18942440	TCCACCGGCACCATCTCATCTAAGTTCATTTTCAAGATGAAGTTTCCTCG	Distal Intergenic	30	19195611	19389186	193576	2	WDR72-201	446795	NA	NA	NA	Intergenic_downstream	4	6	487562	ENSCAFG00000015875	mapped to different genes	NA	NA	NA	NA	NA	NA	NA	NA	NA	NA	NA	NA	CanFam3.1	cg03436411	ONECUT1	ONECUT1_Intergenic_upstream
cg20747487	NA	NA	NA	0.341641827	GreatDane.UMICH_Zoey_3.1.100	cg20747487	CAMKMT	CAMKMT_Intron	10	47767921	47767970	50	-	47767969	47767970	TTAACTGTGAAATTTTATTTCCGTTAAAAAGCAAGCCTGTAATCAAAACG	Intron (CAMKMT-201/CAMKMT, intron 11 of 11)	10	47379892	47770764	390873	1	CAMKMT-201	388029	CAMKMT-201	CAMKMT	0	Intron	43	46	474575	ENSCAFG00000002546	conserved gene and region	NA	NA	NA	NA	NA	NA	NA	NA	NA	NA	NA	NA	CanFam3.1	cg20747487	CAMKMT	CAMKMT_Intron
cg25928579.1	NA	NA	NA	1.146046555	GreatDane.UMICH_Zoey_3.1.100	cg25928579.1	HOXB8	HOXB8_Promoter	9	24440445	24440494	50	+	24440493	24440494	CATATTTTGCACTGTCTTTTCATGATCATTTGCATCCATTAGAGACCCCG	Promoter (<=1kb)	9	24438337	24440024	1688	2	HOXB8-201	-421	HOXB7-201;HOXB8-201	HOXB7;HOXB8	0;0	Promoter	16	23	491059	ENSCAFG00000016860	mapped to different genes	9	24440493	24440613	121	*	121	13	0.636363636	1.130028736	0.107438017	3.36E-09	CpGisland	CanFam3.1	cg25928579.1	HOXB9	HOXB9_Intron
cg27394581	NA	NA	NA	-1.026611255	GreatDane.UMICH_Zoey_3.1.100	cg27394581	CHD3	CHD3_Exon	5	32836337	32836386	50	+	32836337	32836338	CGCCTTCAGATGTCCGAGCGCAGCATCCTCAGCCGGCTGGCCAGCAAGGG	Exon (CHD3-201/CHD3, exon 38 of 40)	5	32813780	32837405	23626	1	CHD3-201	22557	CHD3-201;RNF227-201	CHD3;RNF227	0;5352	Exon	21	26	479489	ENSCAFG00000016859	conserved gene but different region	5	32836273	32836408	136	*	136	13	0.691176471	0.846743295	0.095588235	1.51E-08	CpGisland	CanFam3.1	cg27394581	CHD3	CHD3_Exon
cg25370017	NA	NA	NA	1.448493781	GreatDane.UMICH_Zoey_3.1.100	cg25370017	FHIT	FHIT_Intron	20	30579380	30579429	50	-	30579380	30579381	CGAGGTCAGAGAGACCCTCAGTGTTAGAGCCGTAAATCCTGACATTATAA	Intron (FHIT-201/FHIT, intron 3 of 5)	20	30076049	30839136	763088	1	FHIT-201	503331	FHIT-201	FHIT	0	Intron	3	4	100215999	ENSCAFG00000007194	conserved gene and region	NA	NA	NA	NA	NA	NA	NA	NA	NA	NA	NA	NA	CanFam3.1	cg25370017	FHIT	FHIT_Intron
cg27299890	NA	NA	NA	-0.373598214	GreatDane.UMICH_Zoey_3.1.100	cg27299890	PTBP2	PTBP2_Intergenic_upstream	6	53443217	53443266	50	-	53443265	53443266	AGAGATGCATTTGTGTTGCCTCTGGGTACACTGAAAAGCCACTTAAACCG	Distal Intergenic	6	52918619	52994918	76300	2	PTBP2-201	-448348	NA	NA	NA	Intergenic_upstream	11	25	490149	ENSCAFG00000020080	mapped to different genes	NA	NA	NA	NA	NA	NA	NA	NA	NA	NA	NA	NA	CanFam3.1	cg27299890	PTBP2	PTBP2_Intergenic_upstream
cg24566573	NA	NA	NA	0.180196298	GreatDane.UMICH_Zoey_3.1.100	cg24566573	TLE4	TLE4_Intron	1	79464780	79464829	50	-	79464828	79464829	ATCAATATCGAAAGTTTGGCCTCAGCGTTTTCCAAGTCTCCCCAGTTTCG	Intron (TLE4-201/TLE4, intron 3 of 22)	1	79325072	79467036	141965	2	TLE4-201	2207	TLE4-201;TLE4-202;TLE4-203;TLE4-204;TLE4-205;TLE4-206;TLE4-207;TLE4-208	TLE4;TLE4;TLE4;TLE4;TLE4;TLE4;TLE4;TLE4	0;0;0;0;0;0;0;0	Intron	12	49	476317	ENSCAFG00000001534	conserved gene but different region	NA	NA	NA	NA	NA	NA	NA	NA	NA	NA	NA	NA	CanFam3.1	cg24566573	TLE4	TLE4_Promoter
cg03773588	NA	NA	NA	0.202657065	GreatDane.UMICH_Zoey_3.1.100	cg03773588	MVB12B	MVB12B_Intergenic_upstream	9	56788420	56788469	50	-	56788420	56788421	CGTTAGAACATTCATTGAAGTAAGTGAGGAATCCATCACAGGCTGACAGC	Distal Intergenic	9	56417755	56588124	170370	2	MVB12B-203	-200345	NA	NA	NA	Intergenic_upstream	47	66	480722	ENSCAFG00000020172	mapped to different genes	NA	NA	NA	NA	NA	NA	NA	NA	NA	NA	NA	NA	CanFam3.1	cg03773588	PBX3	PBX3_Intergenic_downstream
cg02918319	NA	NA	NA	0.008951501	GreatDane.UMICH_Zoey_3.1.100	cg02918319	NKX2-3	NKX2-3_Intergenic_downstream	28	12484913	12484962	50	-	12484961	12484962	TTATTGGAGTCCCGAACAAAAGGTGTGGTAGGAAGGCGAGGTCCCCTGCG	Downstream (<1kb)	28	12480738	12484223	3486	1	NKX2-3-201	4224	NKX2-3-201	NKX2-3	0	Intergenic_downstream	5	6	100684882	ENSCAFG00000009469	conserved gene and region	28	12484925	12485075	151	*	151	14	0.609271523	1.003322259	0.092715232	5.43E-09	CpGisland	CanFam3.1	cg02918319	NKX2-3	NKX2-3_Intergenic_downstream
cg26504436	NA	NA	NA	7.010406314	GreatDane.UMICH_Zoey_3.1.100	cg26504436	NTM	NTM_Intron	5	3635649	3635698	50	+	3635649	3635650	CGCTGGTAGAAAATTCATTTTAGATTTGCTATTTATAAAGTACTCAGTAC	Intron (NTM-203/NTM, intron 1 of 8)	5	2723003	3655411	932409	2	NTM-203	19713	NTM-203	NTM	0	Intron	22	28	489274	ENSCAFG00000009907	conserved gene and region	NA	NA	NA	NA	NA	NA	NA	NA	NA	NA	NA	NA	CanFam3.1	cg26504436	NTM	NTM_Intron
cg24936113	NA	NA	NA	-2.866094699	GreatDane.UMICH_Zoey_3.1.100	cg24936113	PCMTD1	PCMTD1_Intron	29	3728928	3728977	50	+	3728976	3728977	CTAGGAGATCAGGGTGACCTAGCCTTGCCCTGTAGCTTCCCTCTTAGACG	Intron (PCMTD1-201/PCMTD1, intron 2 of 4)	29	3712851	3779063	66213	2	PCMTD1-202	50086	PCMTD1-202;PCMTD1-201	PCMTD1;PCMTD1	0;0	Intron	1	1	477874	ENSCAFG00000006743	conserved gene but different region	NA	NA	NA	NA	NA	NA	NA	NA	NA	NA	NA	NA	CanFam3.1	cg24936113	PCMTD1	PCMTD1_Intron
cg25473687	NA	NA	NA	-2.761941333	GreatDane.UMICH_Zoey_3.1.100	cg25473687	PAPOLG	PAPOLG_Exon	10	61607544	61607593	50	-	61607544	61607545	CGGAATGAATTTATTACTCTTGCCCATGTGAATCCCCAGTCATTCCCAGG	Exon (PAPOLG-201/PAPOLG, exon 14 of 23)	10	61586133	61614175	28043	1	PAPOLG-201	21411	PAPOLG-201	PAPOLG	0	Exon	6	9	481382	ENSCAFG00000002975	conserved gene but different region	NA	NA	NA	NA	NA	NA	NA	NA	NA	NA	NA	NA	CanFam3.1	cg25473687	PAPOLG	PAPOLG_Exon
cg14444871	NA	NA	NA	1.398373701	GreatDane.UMICH_Zoey_3.1.100	cg14444871	KDM2A	KDM2A_Exon	18	50316407	50316456	50	+	50316455	50316456	TCTGAGATGAAGTGCTCGCAGGCTTTTCGAGTGATCTGCTTGCATCCTCG	Exon (KDM2A-201/KDM2A, exon 11 of 11)	18	50316346	50331171	14826	2	KDM2A-201	14715	KDM2A-201;KDM2A-202;KDM2A-203;KDM2A-204	KDM2A;KDM2A;KDM2A;KDM2A	0;0;0;0	Exon	24	29	483702	ENSCAFG00000011792	conserved gene but different region	NA	NA	NA	NA	NA	NA	NA	NA	NA	NA	NA	NA	CanFam3.1	cg14444871	KDM2A	KDM2A_Exon
cg02188837	NA	NA	NA	1.888667578	GreatDane.UMICH_Zoey_3.1.100	cg02188837	BCOR	BCOR_Intergenic_downstream	X	34533516	34533565	50	-	34533564	34533565	GAGCATGGGACAAATGACAGCATGGCCTGAATGCAGCCCAGACGTCATCG	Distal Intergenic	39	34750011	34773879	23869	2	BCOR-202	240363	NA	NA	NA	Intergenic_downstream	83	158	480880	ENSCAFG00000014099	mapped to different genes	NA	NA	NA	NA	NA	NA	NA	NA	NA	NA	NA	NA	CanFam3.1	cg02188837	BCOR	BCOR_Intergenic_downstream
cg19226790	NA	NA	NA	0.015711683	GreatDane.UMICH_Zoey_3.1.100	cg19226790	MSI2	MSI2_Intron	9	31913449	31913498	50	-	31913449	31913450	CGTTTATCAAGCAGGGGGAGAAATTAATTGACACGGCTTTAATATCATGA	Intron (MSI2-201/MSI2, intron 7 of 13)	9	31609993	31997325	387333	1	MSI2-201	303456	MSI2-201;MSI2-202;MSI2-203;MSI2-204;MSI2-205;MSI2-206;MSI2-207;MSI2-208	MSI2;MSI2;MSI2;MSI2;MSI2;MSI2;MSI2;MSI2	0;0;0;0;0;0;0;0	Intron	23	34	475148	ENSCAFG00000047685	mapped to different genes	NA	NA	NA	NA	NA	NA	NA	NA	NA	NA	NA	NA	CanFam3.1	cg19226790	CCDC182	CCDC182_Intron
[truncated: 111 more rows]
[truncated: 23 more columns]
